# Supplementary material for: Multi-omics profiling of CSF from spinal muscular atrophy type 3 patients after nusinersen treatment: a 2-year follow-up multicenter retrospective study
Source: Cell Mol Life Sci. 2023 Aug 5;80(8):241. doi: 10.1007/s00018-023-04885-7 (PMC10404194; doi:10.1007/s00018-023-04885-7)
Supplement: Supplementary file 2 — Supplementary Table 1. Proteins identified in the CSF [file 18_2023_4885_MOESM2_ESM.xlsx]

## Sheet: 597 Proteins
Accession	Description	Exp. q-value: Combined	Contaminant	Sum PEP Score	Coverage [%]	# Peptides	# PSMs	# Unique Peptides	# AAs	MW [kDa]	calc. pI	Score Sequest HT: Sequest HT	# Peptides (by Search Engine): Sequest HT	# Razor Peptides	Abundance Ratio: (T22) / (T0)	Abundance Ratio Adj. P-Value: (T22) / (T0)	Abundance Ratio Variability [%]: (T22) / (T0)	Abundances (Grouped): T0	Abundances (Grouped): T22	Abundances (Grouped) CV [%]: T0	Abundances (Grouped) CV [%]: T22	Abundance: F1: Sample, AT0	Abundance: F2: Sample, AT0	Abundance: F3: Sample, AT0	Abundance: F7: Sample, BT0	Abundance: F8: Sample, BT0	Abundance: F9: Sample, BT0	Abundance: F13: Sample, CT0	Abundance: F14: Sample, CT0	Abundance: F15: Sample, CT0	Abundance: F19: Sample, DT0	Abundance: F20: Sample, DT0	Abundance: F21: Sample, DT0	Abundance: F25: Sample, ET0	Abundance: F26: Sample, ET0	Abundance: F27: Sample, ET0	Abundance: F31: Sample, FT0	Abundance: F32: Sample, FT0	Abundance: F33: Sample, FT0	Abundance: F37: Sample, GT0	Abundance: F38: Sample, GT0	Abundance: F39: Sample, GT0	Abundance: F43: Sample, HT0	Abundance: F44: Sample, HT0	Abundance: F45: Sample, HT0	Abundance: F49: Sample, IT0	Abundance: F50: Sample, IT0	Abundance: F51: Sample, IT0	Abundance: F54: Sample, LT0
P31946	14-3-3 protein beta/alpha OS=Homo sapiens OX=9606 GN=YWHAB PE=1 SV=3	0		34.425	30	6	68	4	246	28.1	4.83	67.29	6	0	0.916	0.974634	78.32	81894.7	100755	143.83	81.88	38900.2	51552	43097.6	3450.09	3377.79		45115.4	50533.5	14799.7	629220	746185	608034	30774.4	15338.2	34299.2	34384.5	49470.2	39047.1	99088.3	128583	193652	14126.7	27238	12237.7	48344.1	48738.9	37332.5	85273.4
P27348	14-3-3 protein theta OS=Homo sapiens OX=9606 GN=YWHAQ PE=1 SV=1	0		14.246	13	3	50	1	245	27.7	4.78	47.99	3	0	0.369	0.034298	55.54	84286.7	29350	53.74	35.59							7443.66			77476.3	54989.5	68208.6
P63104	14-3-3 protein zeta/delta OS=Homo sapiens OX=9606 GN=YWHAZ PE=1 SV=1	0		39.066	34	7	67	5	245	27.7	4.79	76.34	7	0	0.825	0.998741	79.18	313658	157626	100.27	49.12	77479.5	89978.5	94456.1	68897.3	29082.8	82365.6	200654	179203	273206	1.34383e+06	1.39184e+06	1.28467e+06	130523	97234.2	222894	107177	117676	163201	253306	175630	566677	150288	121788	146449	155708	138198	110997	250425
Q9BRK5	45 kDa calcium-binding protein OS=Homo sapiens OX=9606 GN=SDF4 PE=1 SV=1	0		10.319	6	2	62	2	362	41.8	4.86	107.74	2	0	1.049	0.888349	64.57	515311	577187	55.93	42.98	124164	139282	125844	81130.3	66692.8	139563	195540	137990	98749	133505	188471	137786	336773	158087	605076	229750	223569	423763	245711	255212	425632	235739	489895	267744	151868	167476	108918	937656
P08195	4F2 cell-surface antigen heavy chain OS=Homo sapiens OX=9606 GN=SLC3A2 PE=1 SV=3	0		16.297	10	4	48	4	630	68	5.01	31.58	4	0	0.868	0.998862	52.89	147251	201184	69.14	49.39	55217.8	18484		15507.1	15741.4	20046.4	34865.3	26250	28920.7			25969	61533.5	89512	93911.8	103514	117592	118012	77063.5	223987	109654	128059	73560.5	151171	48662.7	49599.8	63174.8	374542
Q8IV08	5'-3' exonuclease PLD3 OS=Homo sapiens OX=9606 GN=PLD3 PE=1 SV=1	0		26.791	19	6	72	6	490	54.7	6.47	86.54	6	0	0.564	0.550912	73.24	562718	320657	59.05	47.73	25238.8	112292	66808.3	93271.1	108609	171582	234181	144454	107126	58990.5	35596.3	66266.6	346017	167897	632651	182605	155705	308203	360181	416261	733518	364851	500670	308045	170538	102251	154326	935413
Q96BZ4	5'-3' exonuclease PLD4 OS=Homo sapiens OX=9606 GN=PLD4 PE=2 SV=2	0.001		5.481	6	2	2	2	506	55.6	8.35	2.34	2	0	1.061	0.886098	55.41	82411.2	83624.3	46.46	45.1	24166.3	22085.1		36149.8	31489.2	61288.2					137555		68725	18609	105916	20814.3	20433.1	37921.9		49697.6	106346	29604	34362.2	25237	28475.4	42391.9	48663.8
Q00013	55 kDa erythrocyte membrane protein OS=Homo sapiens OX=9606 GN=MPP1 PE=1 SV=2	0		12.611	9	3	6	3	466	52.3	7.37	11.37	3	0	0.283	0.00177241	125.68	146578	9564.77	79.48	70.65	37940								33009.6	93412.1	202156	278656	117963	36524.9	159606			48884.3		2534.64	318014	2607.13		1880.38
P52209	6-phosphogluconate dehydrogenase, decarboxylating OS=Homo sapiens OX=9606 GN=PGD PE=1 SV=3	0		13.371	8	3	7	3	483	53.1	7.23	16.33	3	0	0.143	1.07145e-08	54.78	488759	38627.2	20.72	55.74										322606	398192	283599
P08253	72 kDa type IV collagenase OS=Homo sapiens OX=9606 GN=MMP2 PE=1 SV=2	0		118.873	43	21	436	21	660	73.8	5.47	412.04	21	0	1.014	0.916409	73.08	4.5735e+06	4.26404e+06	43.31	27.55	880476	924769	1.02494e+06	1.38439e+06	1.43784e+06	2.73894e+06	1.66307e+06	1.04541e+06	1.05545e+06	2.36833e+06	9.17839e+06	8.76444e+06	2.1565e+06	1.0589e+06	2.91316e+06	1.83962e+06	1.58725e+06	2.93015e+06	3.36458e+06	3.03117e+06	4.13177e+06	1.8452e+06	2.6581e+06	1.67598e+06	2.24358e+06	2.31654e+06	2.42552e+06	4.63174e+06
Q9UHI8	A disintegrin and metalloproteinase with thrombospondin motifs 1 OS=Homo sapiens OX=9606 GN=ADAMTS1 PE=1 SV=4	0		14.775	5	2	6	2	967	105.3	6.83	9.3	2	0	0.51	0.367998	116.05	68458.6	31440.1	117.99	73.69				30761.1	21183.8						99048.9		24331.3						233496	96902.2	59653.1		25626.7	16969.5
O75173	A disintegrin and metalloproteinase with thrombospondin motifs 4 OS=Homo sapiens OX=9606 GN=ADAMTS4 PE=1 SV=3	0		16.534	5	2	19	2	837	90.1	7.85	33.9	2	0	0.855	0.998862	89.55	88890.2	124990	107.08	57.33	10844.9	8183.91	9406.7	10526.6	11180.2	22290.3	16688.8	14049.9	9156.6	62336.1	8249.16	84756	38670.3	17695.9	135686	58609.4	91755.1	85710.5	67568.1	69312.2	142850	105249	102021	65481.2	35129.6	44949.3	37212.3	623376
P68133	Actin, alpha skeletal muscle OS=Homo sapiens OX=9606 GN=ACTA1 PE=1 SV=1	0		69.648	51	14	388	5	377	42	5.39	422.17	14	0	0.938	0.950652	68.53	454460	472722	40.76	30.93	181168	158737	242150	124404	212087	262101	249455	203585	105832	40969.7	331153	37647.2	124696	50358	233585	133602	122477	335271	337143	207589	501882	163048	216290	142211	238633	259619	259842	496341
P60709	Actin, cytoplasmic 1 OS=Homo sapiens OX=9606 GN=ACTB PE=1 SV=1	0	X	107.136	62	16	453	1	375	41.7	5.48	637.45	16	14	1.002	0.916409	80.6	4.84962e+06	5.27102e+06	63.56	27.4	1.50401e+06	1.75946e+06	1.66704e+06	974058	979503	1.59484e+06	3.18161e+06	1.78984e+06	1.84357e+06	9.30054e+06	1.12513e+07	1.15472e+07	1.63754e+06	1.0674e+06	2.16143e+06	1.32755e+06	1.37881e+06	2.05679e+06	6.84381e+06	6.55904e+06	9.84704e+06	1.68428e+06	2.89192e+06	1.52043e+06	1.96057e+06	1.7988e+06	1.92296e+06	6.79288e+06
P63261	Actin, cytoplasmic 2 OS=Homo sapiens OX=9606 GN=ACTG1 PE=1 SV=1	0		99.443	62	16	433	1	375	41.8	5.48	611.35	16	0	0.71	0.912641	117.56	145917	115295	84.67	82.47			59510.3	73060.4	101193	85881.5	22105.8		109111		49074.2		10639.3												37953.4	78384.9	100193	237328
P13798	Acylamino-acid-releasing enzyme OS=Homo sapiens OX=9606 GN=APEH PE=1 SV=4	0		28.98	16	8	10	8	732	81.2	5.48	17.4	8	0	0.551	0.514963	99.68	107009	33077.2	218.55	103.21	70079.6	57495.2	26216.4	6689.55	32374.4	6564.6	67186.5	14615.6	5442.32	2.13804e+06	2.06111e+06	1.83172e+06	26330.8	22231	98748.9	36874.1	43693.4	51389.8	77950	64015.9	98671.9	41511	68937.8	42876.5	18807.3	56903.1	53588.2	224478
P07108	Acyl-CoA-binding protein OS=Homo sapiens OX=9606 GN=DBI PE=1 SV=2	0		15.928	51	3	76	3	87	10	6.57	87.42	3	0	1.289	0.550899	104.08	561748	675597	80.13	67.56	75374.1	106032	69426.6	71334.9	49604.8	140293	219046	164309	45112.3	70883.9	193573	149920	168695		481249	634494	632942	979104			141095	259461	515102	143205	597594	610783	482790	1.47349e+06
P00568	Adenylate kinase isoenzyme 1 OS=Homo sapiens OX=9606 GN=AK1 PE=1 SV=3	0		31.944	36	5	20	5	194	21.6	8.63	38.74	5	0	0.73	0.920086	102.48	31948.1	16718.8	256.4	135.84	14233.6	10524.2	14181.5		11206.4	7727.95	10923.3	7397.12	7162.01	1.36214e+06	1.32007e+06	1.34092e+06	5174.49	5245.49		10110.7	5344.27	7434.14	28104.1	21094.3	33109.7	4429.59	24535.9	12020.4	5332.36	10393.3	18951.6	30731.7
O60241	Adhesion G protein-coupled receptor B2 OS=Homo sapiens OX=9606 GN=ADGRB2 PE=1 SV=2	0		18.947	3	4	99	4	1585	172.5	7.42	99.3	4	0	0.829	0.998741	68.47	698246	453148	41.56	46.87	203825	205959	223165	182407	95892.8	135752	216170	155807	175018	200344	185127	250695	391753	223974	590469	216145	277454	339024	570886	464332	726890	409952	355053	350756	78564.4	451260	94198.7	880021
Q8IUX7	Adipocyte enhancer-binding protein 1 OS=Homo sapiens OX=9606 GN=AEBP1 PE=1 SV=1	0		30.349	8	7	119	7	1158	130.8	5.11	30.89	7	0	0.878	0.998741	65.62	344073	273737	51.7	43.18	62840.1	69379.2	62332.4	44092.6	31456.7	94876.4	124718	147340	54530.5	286832	427028	261117	112407	82920.6	212407	260372	277654	469414	111133	116228	172842	230935	439505	251865	240441	182285	154289	454036
P43652	Afamin OS=Homo sapiens OX=9606 GN=AFM PE=1 SV=1	0		189.5	46	25	1059	25	599	69	5.9	1656.18	25	0	1.015	0.91516	76.92	1.87357e+07	1.89858e+07	40.54	36.23	8.57915e+06	8.93876e+06	8.46483e+06	9.69227e+06	9.98265e+06	1.56665e+07	6.22658e+06	4.02037e+06	4.13214e+06	3.71007e+06	4.18156e+06	4.09352e+06	9.42779e+06	4.50011e+06	1.30991e+07	3.5322e+06	3.25463e+06	5.98431e+06	1.04053e+07	1.07807e+07	1.48076e+07	7.46086e+06	1.11038e+07	6.41296e+06	1.61391e+07	1.60871e+07	1.48335e+07	1.4527e+07
P16112	Aggrecan core protein OS=Homo sapiens OX=9606 GN=ACAN PE=1 SV=3	0		107.133	11	17	56	17	2530	261.2	4.13	138.59	17	0	0.645	0.819924	119.64	238055	187465	255.7	129.43	67742.6	22651.1	60671.5	22366.3	40117.4	35311	49266.9	29779.3	21949.4	9.56887e+06	8.58898e+06	1.07694e+07	27995.5	232531	101609	75924.5	110455	133583	216169	193907	372176	221972	186282	121653	290891	333528	93750.7	138256
O00468	Agrin OS=Homo sapiens OX=9606 GN=AGRN PE=1 SV=6	0		49.745	7	11	220	11	2068	217.2	6.39	230.36	11	0	0.879	0.998741	65.57	2.16046e+06	2.0265e+06	45.23	39.89	649844	601277	543292	371382	350897	627195	726024	458730	397088	435787	517906	733671	1.10405e+06	525580	1.66417e+06	861628	761751	1.50812e+06	1.47413e+06	1.2783e+06	2.35633e+06	1.0001e+06	1.86802e+06	901427	1.25168e+06	1.37224e+06	1.01796e+06	4.21821e+06
P02768	Albumin OS=Homo sapiens OX=9606 GN=ALB PE=1 SV=2	0	X	2051.27	92	125	66747	120	609	69.3	6.28	138734	125	5	1.041	0.896436	78.38	4.53667e+10	4.50681e+10	19.03	3.75	1.35436e+10	1.59234e+10	1.52487e+10	1.43315e+10	1.42433e+10	2.29695e+10	1.68769e+10	1.03022e+10	1.03179e+10	1.37439e+10	1.34085e+10	1.36098e+10	2.10135e+10	1.07975e+10	2.72993e+10	1.50956e+10	1.74225e+10	2.32245e+10	2.23007e+10	2.04701e+10	2.83354e+10	2.14888e+10	3.19871e+10	1.939e+10	2.71129e+10	2.88941e+10	2.70227e+10	3.59818e+10
P02763	Alpha-1-acid glycoprotein 1 OS=Homo sapiens OX=9606 GN=ORM1 PE=1 SV=1	0		113.207	41	10	1532	8	201	23.5	5.02	2620.01	10	2	0.991	0.928325	94.25	1.501e+08	1.53469e+08	48.79	39.39	1.133e+08	1.27132e+08	1.03855e+08	9.69701e+07	8.74081e+07	1.46321e+08	5.58047e+07	3.74501e+07	3.52543e+07	6.90754e+07	7.5572e+07	7.54174e+07	6.94419e+07	3.20914e+07	1.17902e+08	2.80185e+07	2.70008e+07	4.48333e+07	7.49269e+07	7.89241e+07	1.25069e+08	5.96762e+07	1.0596e+08	5.58866e+07	1.25554e+08	1.39397e+08	1.61998e+08	1.06651e+08
P19652	Alpha-1-acid glycoprotein 2 OS=Homo sapiens OX=9606 GN=ORM2 PE=1 SV=2	0		96.588	43	10	1242	8	201	23.6	5.11	2075.42	10	0	1.33	0.492765	102.07	4.98959e+07	5.47543e+07	46.83	34.42	1.19846e+07	1.43193e+07	1.57618e+07	3.73645e+07	4.455e+07	5.13315e+07	1.59688e+07	1.45955e+07	1.77793e+07	2.59729e+07	2.44534e+07	2.09351e+07	2.6981e+07	1.54906e+07	3.71722e+07	1.80863e+07	1.57578e+07	2.18253e+07	2.3055e+07	2.8025e+07	3.56581e+07	2.06564e+07	3.17095e+07	2.72241e+07	5.11812e+07	5.49564e+07	4.84516e+07	3.0882e+07
P01011	Alpha-1-antichymotrypsin OS=Homo sapiens OX=9606 GN=SERPINA3 PE=1 SV=2	0		220.339	50	22	1220	22	423	47.6	5.52	2081.56	22	0	0.922	0.973939	77.84	8.05535e+07	6.92101e+07	22.74	18.46	2.41616e+07	2.92552e+07	2.63357e+07	2.97864e+07	2.82847e+07	4.11162e+07	2.54397e+07	1.73742e+07	1.14665e+07	2.75088e+07	3.2784e+07	3.20181e+07	3.71459e+07	1.2932e+07	4.99136e+07	1.78824e+07	1.7172e+07	2.86246e+07	4.7393e+07	4.21284e+07	6.4865e+07	3.25516e+07	4.81067e+07	3.08064e+07	4.88082e+07	5.01813e+07	5.29938e+07	7.50696e+07
P01009	Alpha-1-antitrypsin OS=Homo sapiens OX=9606 GN=SERPINA1 PE=1 SV=3	0		315.987	67	32	2074	32	418	46.7	5.59	2989.05	32	0	0.929	0.963694	87.75	1.76699e+08	1.5288e+08	25.89	24	3.30331e+07	4.89486e+07	4.1698e+07	5.19161e+07	5.43596e+07	6.67275e+07	6.68417e+07	4.64506e+07	2.45673e+07	8.09254e+07	8.74534e+07	7.72089e+07	8.52296e+07	3.58881e+07	1.0972e+08	9.5098e+07	8.44646e+07	1.47853e+08	1.13792e+08	9.86077e+07	1.5002e+08	6.48788e+07	9.7867e+07	5.88766e+07	1.08728e+08	1.09888e+08	1.15302e+08	1.64517e+08
P04217	Alpha-1B-glycoprotein OS=Homo sapiens OX=9606 GN=A1BG PE=1 SV=4	0		234.425	59	18	1537	18	495	54.2	5.86	2727.06	18	0	0.943	0.945721	66.96	5.72789e+07	5.1518e+07	29.36	23.06	1.71301e+07	1.9067e+07	1.99289e+07	2.60418e+07	2.79973e+07	3.93715e+07	1.99047e+07	1.36295e+07	1.22392e+07	2.44794e+07	2.6844e+07	2.4971e+07	2.83556e+07	1.51522e+07	4.51006e+07	1.44791e+07	1.38048e+07	2.46319e+07	3.48178e+07	3.15998e+07	5.0692e+07	2.40831e+07	3.52519e+07	2.21809e+07	5.35204e+07	5.2752e+07	5.66405e+07	4.10344e+07
P08697	Alpha-2-antiplasmin OS=Homo sapiens OX=9606 GN=SERPINF2 PE=1 SV=3	0		125.185	42	17	664	17	491	54.5	6.29	1149.07	17	0	1.049	0.888349	69.02	1.45112e+07	1.4003e+07	23.1	15.28	4.32676e+06	4.4416e+06	4.12563e+06	6.44911e+06	6.68323e+06	8.82706e+06	5.06259e+06	3.51838e+06	3.32247e+06	1.11164e+07	9.94358e+06	9.60279e+06	8.02807e+06	3.55089e+06	1.16516e+07	3.80153e+06	4.31009e+06	6.32635e+06	1.01687e+07	8.90664e+06	1.19069e+07	7.75084e+06	8.65235e+06	6.57971e+06	6.56858e+06	6.9957e+06	7.14851e+06	8.77561e+06
P02765	Alpha-2-HS-glycoprotein OS=Homo sapiens OX=9606 GN=AHSG PE=1 SV=2	0		197.224	53	16	1234	16	367	39.3	5.72	2975.74	16	0	1.067	0.886098	77.44	6.27359e+07	6.59818e+07	13.19	13.39	1.29234e+07	1.73388e+07	1.59706e+07	1.66214e+07	1.70643e+07	3.16292e+07	2.68312e+07	1.52426e+07	1.40564e+07	4.80667e+07	4.76931e+07	4.02115e+07	3.38105e+07	1.64064e+07	3.96578e+07	2.0729e+07	2.61109e+07	4.12526e+07	3.057e+07	2.69051e+07	4.40398e+07	2.43744e+07	5.13138e+07	2.27879e+07	3.59125e+07	3.58493e+07	3.90612e+07	6.19203e+07
P01023	Alpha-2-macroglobulin OS=Homo sapiens OX=9606 GN=A2M PE=1 SV=3	0		794.612	65	71	5164	71	1474	163.2	6.46	9628.04	71	0	0.894	0.98565	82.01	1.83532e+08	1.77128e+08	50.31	27.11	3.66261e+07	4.18931e+07	3.90183e+07	3.70213e+07	4.03815e+07	6.07797e+07	6.21642e+07	4.14014e+07	3.80267e+07	3.50429e+08	3.6705e+08	3.78797e+08	8.80717e+07	4.67852e+07	1.37266e+08	7.7624e+07	7.30428e+07	1.16636e+08	1.53005e+08	1.53818e+08	2.2605e+08	7.7437e+07	1.22684e+08	6.84992e+07	1.02546e+08	1.04252e+08	1.01185e+08	2.62028e+08
P35611	Alpha-adducin OS=Homo sapiens OX=9606 GN=ADD1 PE=1 SV=2	0		13.662	5	2	3	2	737	80.9	5.83	5.31	2	0	1.11	0.842263	107.11	92871.5	91482.3	95.99	36.86							19771.8		72654.1	169904	327591	274729			18953.4	11996.1			85803.5	81596.1		15279.8	27371.4	7037.19
P06733	Alpha-enolase OS=Homo sapiens OX=9606 GN=ENO1 PE=1 SV=2	0		51.722	31	10	125	8	434	47.1	7.39	91.75	10	2	0.785	0.970046	75.2	1.15825e+06	813848	50.76	40.04	198058	301337	282315	208037	206924	337061	605100	408410	355319	1.63089e+06	2.2297e+06	1.91858e+06	509520	276689	796645	384242	368646	712502	1.14596e+06	1.09474e+06	1.5963e+06	450289	688928	385777	343952	356488	358885	1.30204e+06
P49641	Alpha-mannosidase 2x OS=Homo sapiens OX=9606 GN=MAN2A2 PE=2 SV=3	0		69.256	20	15	163	15	1150	130.5	6.84	165.9	15	0	0.782	0.963694	70.11	1.16423e+06	679305	45.64	73.21	417201	374803	480752	368751	378813	639364	653309	494833	522460	570841	335271	737258	526992	293738	643190	271370	271109	584622	1.0026e+06	753202	1.11993e+06	346849	556875	362474	108124	131781	122751	1.15794e+06
P54802	Alpha-N-acetylglucosaminidase OS=Homo sapiens OX=9606 GN=NAGLU PE=1 SV=2	0		16.168	8	4	26	4	743	82.2	6.65	12.92	4	0	0.615	0.731946	56.64	105435	63496.8	54.34	38.74	9151.94	9049.79	8444.59	31941.9	14745.7	21442.3	40520.9	42129.1	16827.3	82489.8	55449.8	63206.3	28454.7	25543.5	72423.4	95165.2	81425.1	88134.8	75771.2	22052.6	54309.8	50382.1	54663	32884.6	63471.7	64583	67467.1	150023
P37840	Alpha-synuclein OS=Homo sapiens OX=9606 GN=SNCA PE=1 SV=1	0		32.703	38	5	13	5	140	14.5	4.7	32.84	5	0	0.791	0.973939	86.84	22355.4	16882.2	213.2	47.96	5127.2	4858.5	13933.1	4031.84			17092.7	5923.8	5034.47	1.98808e+06	2.07444e+06	2.11195e+06			16900.2	10831.8			7860.91	6528.07	7937.93	9852.41					13107.5
P51693	Amyloid-like protein 1 OS=Homo sapiens OX=9606 GN=APLP1 PE=1 SV=3	0		286.606	39	27	1507	27	650	72.1	5.8	3453.06	27	0	1.148	0.78091	104.28	5.67113e+07	5.93765e+07	50.55	28.37	8.32764e+06	8.06912e+06	7.89286e+06	9.78874e+06	1.06384e+07	1.51869e+07	1.65062e+07	1.25667e+07	1.21259e+07	2.20811e+07	2.55228e+07	2.10381e+07	3.11825e+07	2.25081e+07	3.69255e+07	3.29666e+07	2.71968e+07	4.3969e+07	3.59847e+07	3.99178e+07	4.96013e+07	3.35709e+07	5.03783e+07	3.37385e+07	1.21397e+07	1.25521e+07	1.33496e+07	9.82136e+07
Q06481	Amyloid-like protein 2 OS=Homo sapiens OX=9606 GN=APLP2 PE=1 SV=2	0		96.65	27	18	447	17	763	86.9	4.79	490.65	18	0	0.974	0.940136	94.51	6.34169e+06	6.91854e+06	57.49	44.04	968741	1.24091e+06	1.04562e+06	692645	523147	1.31687e+06	2.77492e+06	1.66599e+06	1.48809e+06	2.17394e+06	2.10443e+06	1.87694e+06	3.91498e+06	1.67154e+06	4.10233e+06	3.01547e+06	4.51485e+06	4.79057e+06	2.85253e+06	2.70249e+06	4.27183e+06	3.23648e+06	5.01676e+06	3.07284e+06	1.67998e+06	1.43302e+06	1.32418e+06	1.24271e+07
P16157	Ankyrin-1 OS=Homo sapiens OX=9606 GN=ANK1 PE=1 SV=3	0		182.317	26	30	83	30	1881	206.1	6.01	167.16	30	0	0.172	4.88526e-07	135.06	173157	76220.8	255.25	113.98	69140.9			34641.6	108884	5073.8	77923.3	37946.6	39616.5	9.44029e+06	9.21424e+06	1.06583e+07	7441.31	183783	196194	70064.7	18309.8	91349.7	362211	82364.7	90419.8	87219.6	6546.46	26694.1	66221.1	75788	57364.9	239207
P01008	Antithrombin-III OS=Homo sapiens OX=9606 GN=SERPINC1 PE=1 SV=1	0	X	287.821	55	30	1702	30	464	52.6	6.71	2630.25	30	0	1.006	0.916409	80.34	7.55971e+07	7.46524e+07	17.99	14.46	2.72286e+07	3.01211e+07	2.72682e+07	2.51508e+07	2.41876e+07	4.24691e+07	2.56018e+07	1.58303e+07	1.48467e+07	2.52135e+07	5.27261e+07	5.05017e+07	3.58599e+07	1.89456e+07	5.73496e+07	2.82885e+07	2.79915e+07	4.23436e+07	2.47486e+07	2.47539e+07	3.71772e+07	3.09777e+07	4.55282e+07	2.7076e+07	4.76756e+07	4.80065e+07	4.70494e+07	6.80542e+07
P02647	Apolipoprotein A-I OS=Homo sapiens OX=9606 GN=APOA1 PE=1 SV=1	0		390.625	86	42	3418	42	267	30.8	5.76	6681.09	42	0	0.958	0.944613	94.42	4.76254e+08	4.51766e+08	35.5	31.24	1.39774e+08	1.51002e+08	1.42634e+08	2.29183e+08	2.38945e+08	3.09669e+08	1.76907e+08	1.3688e+08	1.17573e+08	4.04004e+08	3.83258e+08	3.82397e+08	2.47464e+08	1.37677e+08	3.29726e+08	9.96568e+07	9.70757e+07	1.28812e+08	2.01875e+08	1.97582e+08	2.57734e+08	9.41985e+07	1.41667e+08	1.08484e+08	3.37351e+08	3.12698e+08	3.10065e+08	2.39911e+08
P02652	Apolipoprotein A-II OS=Homo sapiens OX=9606 GN=APOA2 PE=1 SV=1	0		55.964	69	7	435	7	100	11.2	6.62	893.83	7	0	0.997	0.918241	82.46	7.32836e+07	6.97905e+07	52.87	32.85	2.15901e+07	3.08541e+07	2.93105e+07	4.61697e+07	5.69663e+07	7.39194e+07	3.01417e+07	2.07669e+07	2.15879e+07	6.7338e+07	5.16882e+07	5.48559e+07	3.70779e+07	1.65159e+07	4.03595e+07	1.07253e+07	8.03747e+06	1.51786e+07	4.26966e+07	4.75146e+07	3.65582e+07	2.46837e+07	2.96839e+07	2.13232e+07	4.56927e+07	4.37153e+07	3.63527e+07	2.04449e+07
P06727	Apolipoprotein A-IV OS=Homo sapiens OX=9606 GN=APOA4 PE=1 SV=4	0		243.443	64	30	1582	30	396	45.3	5.38	2915.13	30	0	1.177	0.74477	75.74	3.80445e+07	4.85396e+07	29.34	38.54	7.84455e+06	8.85803e+06	8.02794e+06	1.57466e+07	1.48841e+07	2.89309e+07	1.92969e+07	1.05981e+07	9.31196e+06	2.40274e+07	2.27995e+07	2.26115e+07	2.15927e+07	9.35287e+06	3.24821e+07	9.7523e+06	1.07926e+07	1.76913e+07	1.39222e+07	1.24354e+07	2.05348e+07	1.25409e+07	1.97802e+07	1.23429e+07	3.29045e+07	3.36514e+07	3.2766e+07	4.72408e+07
P04114	Apolipoprotein B-100 OS=Homo sapiens OX=9606 GN=APOB PE=1 SV=2	0		204.425	12	39	157	39	4563	515.3	7.05	287.41	39	0	0.605	0.696716	87.69	909201	554659	168.63	44.86	117342	181847	178714	397412	413627	489218	311619	184909	232785	1.18346e+07	1.39792e+07	1.3614e+07	309554	289355	346351	225222	209479	367057	4.3842e+06	4.61029e+06	6.25611e+06	413445	608237	386173	452683	580636	608106	448302
P02656	Apolipoprotein C-III OS=Homo sapiens OX=9606 GN=APOC3 PE=1 SV=1	0		18.853	27	2	36	2	99	10.8	5.41	54.55	2	0	0.902	0.978965	104.8	1.28871e+06	1.76098e+06	88.81	55.57	612105	732132	736966	1.4948e+06	1.55275e+06	2.36916e+06	929923	654958	423481	3.54303e+06	2.77999e+06	2817682	201820	190155	384047	64504.7	29086	42248.4	983530	779801	1.56476e+06	57899.1	223943	121580	524923	549190	610884	637763
P05090	Apolipoprotein D OS=Homo sapiens OX=9606 GN=APOD PE=1 SV=1	0		105.369	41	12	1360	12	189	21.3	5.15	2768.4	12	0	1.502	0.263856	74.47	1.42379e+08	2.0138e+08	34.56	25.49	3.92113e+07	4.73266e+07	4.46557e+07	3.44839e+07	3.18673e+07	5.3003e+07	6.07354e+07	3.85163e+07	3.26236e+07	5.37355e+07	5.0136e+07	4.93169e+07	1.09198e+08	4.50567e+07	1.40986e+08	3.25583e+07	4.00314e+07	4.78501e+07	7.07492e+07	6.19897e+07	9.50895e+07	7.64132e+07	1.33374e+08	7.02684e+07	9.61112e+07	9.8084e+07	9.45402e+07	2.34284e+08
P02649	Apolipoprotein E OS=Homo sapiens OX=9606 GN=APOE PE=1 SV=1	0		320.809	81	33	3786	33	317	36.1	5.73	6511.14	33	0	1.145	0.788066	94.35	5.9221e+08	7.03316e+08	43.92	34.09	1.40459e+08	1.62617e+08	1.46643e+08	1.12041e+08	1.14833e+08	1.8799e+08	2.89552e+08	1.7606e+08	1.41396e+08	3.31795e+08	3.68436e+08	3.3505e+08	2.79383e+08	1.11947e+08	4.06072e+08	2.03481e+08	2.09835e+08	3.35716e+08	3.36864e+08	2.82079e+08	4.23897e+08	3.27386e+08	4.94027e+08	2.91079e+08	2.10941e+08	2.25608e+08	2.14154e+08	1.27103e+09
O14791	Apolipoprotein L1 OS=Homo sapiens OX=9606 GN=APOL1 PE=1 SV=5	0		15.356	9	3	56	3	398	43.9	5.81	54.06	3	0	1.065	0.886098	70.94	326183	346041	54.79	42.48	147833	107071	127826	132216	111963	268153	57577.6	9189.02	8012.45	320510	461655	516462	103167	79052.8	158604	22626.6	17905.7	72065.8	232587	231689	278152	116990	177075	101623	222495	213090	207412	162477
P55087	Aquaporin-4 OS=Homo sapiens OX=9606 GN=AQP4 PE=1 SV=2	0		9.658	8	2	10	2	323	34.8	7.66	2.7	2	0	1.008	0.916409	82.89	104716	100619	66.1	47.85	18439.1	20853.3	16441.2	7783.86	11316.3	21157.1	39355.8	20281.5	4224.42				51725.6	24730.6	68253.3	75176.6	68560.2	125222	15112.4	69453.8	24434	55327.2	43962.7	47030.2	52509.7	54951.5	71390.8	260219
O75882	Attractin OS=Homo sapiens OX=9606 GN=ATRN PE=1 SV=2	0		65.996	12	13	263	13	1429	158.4	7.31	271.67	13	0	0.873	0.998741	66.88	1.74287e+06	1.66308e+06	42.65	27.68	521765	616989	522208	414247	436226	996533	838276	451716	387067	511653	423809	420657	1.03459e+06	690543	1.78648e+06	517471	449452	1.01783e+06	848653	725528	1.82528e+06	732039	1.75283e+06	550985	1.0425e+06	936578	1.01568e+06	3.08107e+06
P02730	Band 3 anion transport protein OS=Homo sapiens OX=9606 GN=SLC4A1 PE=1 SV=3	0		92.877	20	11	44	11	911	101.7	5.19	101.43	11	0	0.416	0.100081	131.93	20341.2	15177	272.08	194.74	2977.58	6394.68	4280.12		2488.61		12592.5	4085.83	6712.77	8.96443e+06	7.82889e+06	8.54622e+06		8903.41	14736.3		4957.81	25856	62328.8	53509.6	46314.8	9395.21	14810.7	5468.64	8052.39	5700.43	7820.47
P98160	Basement membrane-specific heparan sulfate proteoglycan core protein OS=Homo sapiens OX=9606 GN=HSPG2 PE=1 SV=4	0		182.333	13	36	578	36	4391	468.5	6.51	628.73	36	0	0.909	0.975831	68.11	4.67506e+06	4.03988e+06	27.9	28.97	785424	825819	892377	678438	1.00608e+06	1.08515e+06	1.80153e+06	1.06789e+06	1.38065e+06	3.17839e+06	3.57662e+06	2.98325e+06	2.22096e+06	1.61709e+06	3.27878e+06	1.83817e+06	1.97479e+06	2.97695e+06	2.72416e+06	2.6415e+06	3.88701e+06	2.24882e+06	3.164e+06	2.04142e+06	1.98556e+06	2.02237e+06	1.89496e+06	3.46894e+06
Q16620	BDNF/NT-3 growth factors receptor OS=Homo sapiens OX=9606 GN=NTRK2 PE=1 SV=1	0		18.93	4	2	102	2	822	91.9	6.47	104.64	2	0	0.517	0.393783	80.85	757982	314355	61.93	78.28	190444	175878	108971	116961	15553.5	208533	262416	207447	214341	138004		617977	137621	201115	695690	354095	397416	612606	362644	149284	834249	350099	582097	359952	187498	288586	351297	1.70889e+06
O43505	Beta-1,4-glucuronyltransferase 1 OS=Homo sapiens OX=9606 GN=B4GAT1 PE=1 SV=1	0		176.822	49	14	856	14	415	47.1	7.2	1996.79	14	0	0.839	0.998862	93.25	3.75184e+07	2.93604e+07	40.69	30.11	5.63298e+06	6.54374e+06	5.97706e+06	5.70971e+06	6.41061e+06	8.99199e+06	1.2951e+07	8.55084e+06	7.79242e+06	1.17166e+07	1.06203e+07	1.31212e+07	1.91437e+07	9.06908e+06	2.61458e+07	1.41103e+07	1.63213e+07	2.20171e+07	2.56706e+07	2.44975e+07	3.1018e+07	2.26027e+07	3.48265e+07	1.88915e+07	9.03204e+06	1.00426e+07	9.74905e+06	4.32513e+07
P02749	Beta-2-glycoprotein 1 OS=Homo sapiens OX=9606 GN=APOH PE=1 SV=3	0		211.551	63	18	1251	18	345	38.3	7.97	2241.38	18	0	0.871	0.998741	65.71	4.96615e+07	4.80145e+07	31.47	22.28	1.43396e+07	1.68723e+07	1.58588e+07	2.85208e+07	2.94344e+07	4.05855e+07	2.11e+07	1.60147e+07	1.46698e+07	2.3253e+07	2.58057e+07	2.77896e+07	2.77474e+07	1.38688e+07	4.51114e+07	1.49383e+07	1.60061e+07	2.33268e+07	3.35536e+07	3.29929e+07	5.79934e+07	2.03386e+07	3.1919e+07	1.87304e+07	3.0632e+07	3.15102e+07	2.75112e+07	3.22728e+07
P61769	Beta-2-microglobulin OS=Homo sapiens OX=9606 GN=B2M PE=1 SV=1	0	X	83.18	71	9	488	9	119	13.7	6.52	989.02	9	0	0.942	0.945721	81.6	1.24549e+08	1.22766e+08	34.02	31.99	3.24913e+07	3.67619e+07	4.12553e+07	3.53449e+07	4.26331e+07	4.83992e+07	7.11021e+07	4.66809e+07	4.55288e+07	6.84559e+07	5.5741e+07	4.50886e+07	1.19262e+08	4.03642e+07	7.27012e+07	5.4122e+07	7.22267e+07	7.62009e+07	1.08961e+08	1.09825e+08	9.61166e+07	7.79113e+07	6.28217e+07	6.2444e+07	7.1393e+07	6.7114e+07	6.69285e+07	9.28285e+07
Q562R1	Beta-actin-like protein 2 OS=Homo sapiens OX=9606 GN=ACTBL2 PE=1 SV=2	0		23.241	16	5	122	1	376	42	5.59	134.62	5	0	0.91	0.975831	57.08	631841	564909	78.67	42.1	264998	295924	218698	195991	140066	248455	469513	298465	338008	246471	453681	447318	247470		435362	155136	143432	295390	1.20307e+06	1.27077e+06	2.33163e+06	221922	435352	187834	281504	266170	258515	871433
Q96KN2	Beta-Ala-His dipeptidase OS=Homo sapiens OX=9606 GN=CNDP1 PE=1 SV=4	0		219.465	51	25	1291	25	507	56.7	5.3	2420.88	25	0	0.96	0.944613	80.25	5.04839e+07	4.98862e+07	38.92	20.25	9.60074e+06	1.0078e+07	9.259e+06	1.11265e+07	1.10016e+07	1.65162e+07	1.89126e+07	1.34258e+07	1.09375e+07	2.06946e+07	2.11467e+07	2.07327e+07	2.3409e+07	1.09231e+07	3.60205e+07	2.72546e+07	2.46202e+07	4.38858e+07	4.24372e+07	3.55539e+07	5.1442e+07	2.84063e+07	4.31665e+07	2.61928e+07	2.53935e+07	2.47824e+07	2.56196e+07	8.55205e+07
Q96JF0	Beta-galactoside alpha-2,6-sialyltransferase 2 OS=Homo sapiens OX=9606 GN=ST6GAL2 PE=1 SV=2	0		10.663	7	3	44	3	529	60.1	9.74	45.83	3	0	1.339	0.480899	84.59	311341	494329	73.12	66.74			26952.5	36073.8	26541.6	65750.4	77687.3	30236.5	23568.3	94050.8	169551	111727	266546	163096	425728	206128	247927	486549	157610	156348	240934	212931	415897	192402	108075	102592	105358	826635
P06865	Beta-hexosaminidase subunit alpha OS=Homo sapiens OX=9606 GN=HEXA PE=1 SV=2	0		20.9	12	5	97	5	529	60.7	5.16	54.9	5	0	0.586	0.621362	83.62	1.22447e+07	463744	94.16	168.3	7.75687e+06	7.98805e+06	6.58414e+06	1.0394e+07	8.82753e+06	1.60174e+07	1.28139e+07	8.23462e+06	6.70035e+06	2.21921e+06	2.17437e+07	2.79384e+07	5.28423e+06	2.481e+06	8.10721e+06	160009	140334	198139	8.54531e+06	8.4451e+06	1.26928e+07	1.38627e+06	1.44766e+06	1.12178e+06	180434	131017	133342	399549
O00462	Beta-mannosidase OS=Homo sapiens OX=9606 GN=MANBA PE=1 SV=3	0		16.565	6	4	27	4	879	100.8	5.52	19.48	4	0	0.7	0.899119	69.44	264371	168359	49.56	33.56	67709.9	67946.8	38207	31640.7	69006.8	86612.1	99387.1	58764.7	121402	510553	149705	143439	174669	104716	248186	113579	101661	186100	130088	123497	202788	159228	186750	123423	85464.4	51362	76294.1	393138
P43251	Biotinidase OS=Homo sapiens OX=9606 GN=BTD PE=1 SV=2	0		61.216	24	9	320	9	543	61.1	6.25	510.45	9	0	0.961	0.944613	76.8	4.39219e+06	3.57022e+06	40.99	34.49	627524	550623	465690	470667	445550	621436	1.5153e+06	1.03641e+06	774104	1483433	1.563e+06	1.32527e+06	2.29786e+06	1.1223e+06	3.54804e+06	1.98808e+06	2.21641e+06	3.03859e+06	1.90404e+06	1.57148e+06	2.89398e+06	2.27602e+06	3.08028e+06	2.62016e+06	2.71298e+06	3.07502e+06	3.13204e+06	4.4063e+06
P07738	Bisphosphoglycerate mutase OS=Homo sapiens OX=9606 GN=BPGM PE=1 SV=2	0		51.374	36	9	30	9	259	30	6.54	70.16	9	0	0.437	0.147153	105.26	76915	42390.1	279.61	51.86	23398	29675	13308.8	24902.3	11775	12729.8	34037.9	13890.6	10887.6	4.91807e+06	6.32624e+06	6.77054e+06	13832.3	6813.9	48018.5	30168.9	61882.4	22098.6	51031.6	159785	136654	28226.1	3953.31	68772.1	27009.7	43230.2	31357.7	17029.9
P80723	Brain acid soluble protein 1 OS=Homo sapiens OX=9606 GN=BASP1 PE=1 SV=2	0		34.049	56	7	214	7	227	22.7	4.63	136.65	7	0	0.983	0.930963	79.25	996955	1.00778e+06	50.19	58.1	296759	344362	304698	73928.3	112801	229044	369755	179852	217669	628188	427418	653646	536705	468414	591408	411110	563163	580811	544193	646181	678053	508769	713839	484885	400200	399289	337292	1.66079e+06
Q96GW7	Brevican core protein OS=Homo sapiens OX=9606 GN=BCAN PE=1 SV=2	0		158.292	35	22	760	21	911	99.1	4.64	1039.27	22	0	0.693	0.888349	88.42	1.41692e+07	1.20073e+07	47.56	41.56	2.41003e+06	2.93848e+06	2.48381e+06	2.18367e+06	1.95338e+06	4.10927e+06	6.07778e+06	3.21049e+06	2.97996e+06	5.45433e+06	4.74929e+06	5.71077e+06	9.5073e+06	4.03098e+06	1.17948e+07	4.9342e+06	4.27537e+06	7.99764e+06	9.17363e+06	8.53821e+06	1.15572e+07	7.87127e+06	1.33572e+07	7.51147e+06	3.01247e+06	2.78701e+06	1.99417e+06	2.31584e+07
P04003	C4b-binding protein alpha chain OS=Homo sapiens OX=9606 GN=C4BPA PE=1 SV=2	0		40.144	25	10	109	10	597	67	7.3	77.38	10	0	0.846	0.998862	85.52	353958	301910	118.51	69.54	75705.4	61215.6	108724	321890	293205	565062	73401	95425.7	38479.2	1.72749e+06	1.84243e+06	1.45843e+06	88983.7	49582.9	250113	25423.9	63660.5	49592.9	1.07546e+06	1.27922e+06	2.31038e+06	195586	458017	201852	218793	176419	172233	189041
Q9HCU4	Cadherin EGF LAG seven-pass G-type receptor 2 OS=Homo sapiens OX=9606 GN=CELSR2 PE=1 SV=1	0		12.367	2	3	46	3	2923	317.3	5.31	9.21	3	0	1.046	0.893185	78.32	244352	271443	64.83	47.89	28355.1	67255.8	42156.8	38848.2	30813.3	74795.4	95596.7	57836.1	42353.6	87147.9	127538	83825.5	119833	62446.5	224440	81457.8	71992.8	178450	198308	164844	493444	175382	369018	162765	56541.5	62860.3	90191.5	596271
P55290	Cadherin-13 OS=Homo sapiens OX=9606 GN=CDH13 PE=1 SV=1	0		62.025	18	9	325	9	713	78.2	4.98	638.7	9	0	0.786	0.972111	72.55	4.94026e+06	4.28264e+06	53.63	35.3	1.09095e+06	1.19177e+06	1.22063e+06	932494	985783	1.50774e+06	1.77369e+06	1.23374e+06	996390	2.06193e+06	2.52725e+06	2.47802e+06	2.39029e+06	1.09782e+06	3.82327e+06	2.26833e+06	2.07758e+06	3.93406e+06	4.38129e+06	4.01537e+06	6.70067e+06	2.76114e+06	5.65207e+06	2.58059e+06	1.13851e+06	1.23558e+06	1.33083e+06	1.15441e+07
P55291	Cadherin-15 OS=Homo sapiens OX=9606 GN=CDH15 PE=1 SV=1	0		35.507	13	8	68	8	814	88.9	4.98	39.04	8	0	0.657	0.844553	88.68	332107	239406	86.22	66.91	20331	15871.2	19277.9	43219.8	44112.9	52333.7	154811	99790.4	64943.6	207115	145134	108238	423102	301829	637658	73116.9	73479.9	211733	237950	170741	365153	250514	456510	230143	37360.6	43212.6	42536.8	1.03343e+06
P19022	Cadherin-2 OS=Homo sapiens OX=9606 GN=CDH2 PE=1 SV=4	0		86.912	13	13	447	13	906	99.7	4.81	614.26	13	0	1.08	0.876383	98.29	5.77272e+06	6.58242e+06	51.12	50.03	1.11178e+06	3.19567e+06	2.7296e+06	808192	742890	1.24307e+06	1.91906e+06	1.32088e+06	697062	2.25276e+06	5.84457e+06	2.58445e+06	2.92577e+06	1.65407e+06	5.006e+06	2.0206e+06	1.96682e+06	4.03478e+06	2.80574e+06	6.54336e+06	6.69853e+06	2.46821e+06	5.17191e+06	2.47083e+06	1.19409e+06	1.52119e+06	1.17061e+06	1.02198e+07
P55283	Cadherin-4 OS=Homo sapiens OX=9606 GN=CDH4 PE=2 SV=2	0		8.199	3	2	19	2	916	100.2	4.82	26.7	2	0	1.31	0.524961	69.22	118235	160560	82.35	65.3	31753.2	32796.4	31075.9	22872.8	21652.6	47675.2	61176.7	26974.3	19747.2		69270.8	82463.9	67946.8	38090.2	126078	46858	40430.5	116793	92284.7	64487.6	394790	54610.8	130366	52683.8	34260.6	44470.5	45406.1	418146
P55285	Cadherin-6 OS=Homo sapiens OX=9606 GN=CDH6 PE=1 SV=1	0		24.318	8	6	64	5	790	88.3	4.93	39.06	6	1	0.84	0.998862	65.54	344440	345494	60.89	76.8	74901.8	70309.3	81300.5	61888.8	64435.7	117007	128077	68437.8	43928.5	151810	142965	201283	187933	158004	344089	131079	153872	232030	212518	245095	385110	167507	365419	145579	162314	135690	112220	1.01317e+06
P55286	Cadherin-8 OS=Homo sapiens OX=9606 GN=CDH8 PE=2 SV=2	0		21.035	10	4	23	3	799	88.2	4.7	7.39	4	0	0.811	0.985157	74.66	105589	90696	126.28	54.11	16487.3	16247.4	16877.2	23200.7	18288	21143.5	16713.8	25333.3	42343.5	30962.4	74510		70873.5	38275.9	58826.9	75002.8	45902.2	91964.7	453468	357782	561901	166311	103747	116579	31217.2	12900.1	37458.7	12770.9
P05937	Calbindin OS=Homo sapiens OX=9606 GN=CALB1 PE=1 SV=2	0		19.125	16	4	32	4	261	30	4.83	22.65	4	0	1.307	0.527183	87.24	132476	260275	74.6	71.11	34268.8	35099.8	42269.6	21242.4	20638.5	7547.99	65914.5	95360.1	85243.8	281452	237801	183123	81784.5	80589.4	137300	126395	118777	203566	36023.8	38895.3	12630.2	8780.92		28309.5	27061.1	42878.2	22910.2	244347
Q9UQM7	Calcium/calmodulin-dependent protein kinase type II subunit alpha OS=Homo sapiens OX=9606 GN=CAMK2A PE=1 SV=2	0		16.074	14	4	15	4	478	54.1	7.08	12.5	4	0	0.687	0.887646	74.98	186206	132275	54.88	41.97	19468.1	27426.5	16204	45962.2	43682.7	44469.7	55586.9	40932.4	33301	67837	138212	68519.5	102217	50389.2	157337	113663	59782.9	153262	164561	175330	276793	148058	144348	133594	31992	28783.7	34789.7	239951
P0DP25	Calmodulin-3 OS=Homo sapiens OX=9606 GN=CALM3 PE=1 SV=1	0		17.965	26	4	83	4	149	16.8	4.22	87.68	4	0	0.667	0.867001	75.06	1.6305e+06	549072	64.67	96.48	214478	830794	214595	610437	548110	1.38334e+06	317978	218269	525214	1.3301e+06	1.64029e+06	1.13743e+06	318031	176137	433859	278796	313720	1.77176e+06	311233	255490	435598	1.44637e+06	251585	175497	2.14525e+06	2.16289e+06	2.19042e+06	2.12406e+06
P20810	Calpastatin OS=Homo sapiens OX=9606 GN=CAST PE=1 SV=4	0		22.322	12	5	12	5	708	76.5	5.07	20.59	5	0	0.412	0.0941694	111.45	34197.9	19834.9	181.63	72.11	4422.04	6655.94		99211.2	6525.04	14946.1		5090.83	63445.2	840089	844219	1.21792e+06	15032	35553.1	38381	2497.25		11854.7	146387	16611.7	150185	24522.1	52039.1	5894.29				11951.4
P27797	Calreticulin OS=Homo sapiens OX=9606 GN=CALR PE=1 SV=1	0		57.458	38	10	226	10	417	48.1	4.44	188.87	10	0	0.703	0.900728	78.38	2.54461e+06	2.16438e+06	42.51	39.48	525321	641969	600341	324935	293487	576675	923541	717072	628419	790306	950548	1.13166e+06	1.37853e+06	849189	1.58878e+06	1.01738e+06	1.08194e+06	1.62934e+06	1.69791e+06	1.72591e+06	2.57655e+06	1.21456e+06	1.78022e+06	1.04038e+06	1.26926e+06	1.17868e+06	1.02463e+06	4.59041e+06
O94985	Calsyntenin-1 OS=Homo sapiens OX=9606 GN=CLSTN1 PE=1 SV=1	0		230.508	42	34	1289	34	981	109.7	4.91	2326.71	34	0	0.907	0.976967	79.13	4.60884e+07	3.8361e+07	36.35	30.31	1.0282e+07	1.14793e+07	1.11072e+07	9.5357e+06	9.67734e+06	1.47222e+07	2.09292e+07	1.31824e+07	1.15749e+07	1.64966e+07	1.72997e+07	1.91882e+07	1.9171e+07	8.35376e+06	2.62882e+07	2.294e+07	2.56817e+07	3.80129e+07	2.62416e+07	2.5897e+07	3.71328e+07	2.30718e+07	3.5749e+07	2.2234e+07	1.42406e+07	1.47664e+07	1.51536e+07	6.71976e+07
Q9BQT9	Calsyntenin-3 OS=Homo sapiens OX=9606 GN=CLSTN3 PE=1 SV=1	0		47.445	12	7	131	7	956	106	5.44	130.25	7	0	0.872	0.998741	90.51	666084	931557	75.98	47.62	118826	124965	113508	100395	94413.3	155137	238843	179884	92195.6	201408	486375	239919	456076	366650	492112	497634	919202	551818	281395	233976	315491	466794	513436	425265	472413	396790	186194	1.89437e+06
P00915	Carbonic anhydrase 1 OS=Homo sapiens OX=9606 GN=CA1 PE=1 SV=2	0	X	136.704	74	15	230	15	261	28.9	7.12	374.93	15	0	0.469	0.235066	145.74	411273	223911	276.08	239.68	101772	67722.3	112799	47203.1	63246.9	98603.3	1.07407e+06	685225	729379	1.30092e+08	1.28707e+08	1.65716e+08	122077	69743.4	128848	181588	163742	480169	6.43733e+06	5.84559e+06	1.13366e+07	181444	224537	163026	120283	128965	60589.7	1.20268e+06
P00918	Carbonic anhydrase 2 OS=Homo sapiens OX=9606 GN=CA2 PE=1 SV=2	0	X	84.925	58	12	72	12	260	29.2	7.4	157.15	12	0	0.712	0.914779	140.67	361982	98931.7	273.06	172.58	22469.3	203403	117559	111203	172292	158475	164711	239500	222884	4.21601e+07	4.27143e+07	4.01776e+07	95252.4	207537	663056	52842.3	39483.9	41564.6	832914	710709	1.09084e+06	79804.5	75547.4	131269		8661.74		63134.9
P22748	Carbonic anhydrase 4 OS=Homo sapiens OX=9606 GN=CA4 PE=1 SV=2	0		13.191	14	4	34	4	312	35	7.83	15.29	4	0	0.759	0.944613	88.26	296381	234654	53.93	74.7	112662	111027	95781.3	89165.9	74799.6	140384	246919	134968	95634	128369	298959	123900	183221	82192.6	336533	107169	98643.7	279589	120487	73485.3	207040	91316.5	169818	82412.5	70299	130434	112261	714038
Q96IY4	Carboxypeptidase B2 OS=Homo sapiens OX=9606 GN=CPB2 PE=1 SV=2	0		41.892	30	8	190	8	423	48.4	7.71	156.91	8	0	1.026	0.908621	61.12	1.21687e+06	1.36692e+06	43.17	27.83	603054	624567	560405	440984	384819	720442	516951	318453	205538	241310	217847	301495	883961	509822	1.72133e+06	279933	303413	511930	393754	516573	950375	487147	1.06365e+06	398056	713256	762413	836744	968509
P16870	Carboxypeptidase E OS=Homo sapiens OX=9606 GN=CPE PE=1 SV=1	0		124.742	46	19	639	19	476	53.1	5.14	1008.01	19	0	0.67	0.867896	89.01	1.24432e+07	1.14692e+07	43.55	32.59	2.92045e+06	3.25655e+06	2.69141e+06	2.78252e+06	2.71044e+06	5.08425e+06	6.86439e+06	4.44199e+06	3.06995e+06	4.13693e+06	5.09629e+06	4.28568e+06	5.85888e+06	2.8484e+06	1.06529e+07	5.68302e+06	4.99299e+06	1.0735e+07	6.16282e+06	5.93332e+06	1.07093e+07	6.1933e+06	1.07099e+07	5.94024e+06	4.51579e+06	5.00215e+06	4.95976e+06	2.56668e+07
P15169	Carboxypeptidase N catalytic chain OS=Homo sapiens OX=9606 GN=CPN1 PE=1 SV=1	0		12.207	7	3	26	3	458	52.3	7.34	25.7	3	0	0.855	0.998862	71.73	133736	84535.9	220.42	48.27	18799.1	22041.5	19339.5	44058.9	83837.5	63939.7	89497.5	45559.1	74230.7	2.52228e+06	2.60208e+06	2.88962e+06	141167	104962	124096	22244.1	62176.4	12949.8	31898.2	63901	67473.7	71048.8	110523	56852.6	22679.6	58165.5	32003.2	74953.3
P22792	Carboxypeptidase N subunit 2 OS=Homo sapiens OX=9606 GN=CPN2 PE=1 SV=3	0		25.508	17	6	74	6	545	60.5	5.99	31.47	6	0	0.602	0.686685	68.01	549127	305940	62.92	26.27	133221	108071	103939	304456	268172	344829	149579	104148	129173	1.03494e+06	945844	1.14472e+06	270767	130491	446295	79481.2	65470.4	110965	341271	460151	584312	323038	384080	248698	216603	313885	237813	163241
Q9Y646	Carboxypeptidase Q OS=Homo sapiens OX=9606 GN=CPQ PE=1 SV=1	0		35.689	25	8	188	8	472	51.9	6.18	248.8	8	0	0.574	0.583592	69.8	1.80906e+06	1.17494e+06	25.74	36.16	394569	455698	401444	400949	378140	555141	749958	518038	305538	648013	695331	801672	868138	400244	1.49984e+06	635422	592362	1.19321e+06	1.00917e+06	869877	1.50485e+06	848922	1.43898e+06	819423	1.02286e+06	1.14157e+06	983187	2.2825e+06
Q9NQ79	Cartilage acidic protein 1 OS=Homo sapiens OX=9606 GN=CRTAC1 PE=1 SV=2	0		176.671	48	22	899	22	661	71.4	5.12	1606.03	22	0	1.052	0.887646	78.48	1.1461e+07	1.10604e+07	50.36	23.46	1.90981e+06	2.36524e+06	1.95326e+06	1.79e+06	1.47902e+06	2.56655e+06	4.1988e+06	2.79284e+06	2.36915e+06	3.09499e+06	2.97623e+06	3.66224e+06	5.43432e+06	2.90712e+06	8.26575e+06	5.08159e+06	4.78197e+06	8.22398e+06	6.52491e+06	6.70156e+06	1.04294e+07	5.46386e+06	8.09668e+06	4.7935e+06	3.1742e+06	3.65026e+06	3.61058e+06	2.12787e+07
P49747	Cartilage oligomeric matrix protein OS=Homo sapiens OX=9606 GN=COMP PE=1 SV=2	0		182.077	60	27	105	24	757	82.8	4.6	152.49	27	3	0.473	0.241366	99.7	235540	119347	273.29	66.69	142817	134526	124996	41875.8	15740.4	117894	87707	83079.2	90772	519536	740358	593564	47667.9	133504	208944	41322.7	48224.4	62120.3	1.10666e+07	1.00802e+07	19403943	22271.1	37942.5	15127.2	92495.5	103440	116232	51663.2
P04040	Catalase OS=Homo sapiens OX=9606 GN=CAT PE=1 SV=3	0	X	184.271	53	22	121	22	527	59.7	7.39	272.44	22	0	1.01	0.916409	118.92	2.92761e+07	6.64555e+07	73.9	98.94	1.42781e+06	2.84431e+06	4.15862e+06	7.81716e+06	8.8226e+06	7.46694e+06	4.37498e+06	7.07308e+06	6.53274e+06	3.94749e+07	4.4322e+07	4.79213e+07	5.96305e+06	1.12701e+07	1.13124e+07	7.36249e+06	1.24238e+07	8.6225e+06	2.81836e+07	4.02628e+07	2.0738e+07	2.76691e+07	3.02577e+07	4.01123e+07	3.75637e+07	4.10972e+07	2.84626e+07	1.15211e+06
P07858	Cathepsin B OS=Homo sapiens OX=9606 GN=CTSB PE=1 SV=3	0		42.374	36	10	171	10	339	37.8	6.3	104.54	10	0	0.748	0.942085	71.75	1.95145e+06	1.90391e+06	35.88	32.74	434818	491977	493946	480617	486331	756930	675329	434627	336538	1.08529e+06	849005	997013	1.1024e+06	694243	2.15107e+06	959762	748106	1.61419e+06	1.25869e+06	1.32084e+06	2.4784e+06	1.24165e+06	2.43842e+06	1.07523e+06	1.14276e+06	1.03965e+06	996616	3.27486e+06
P07339	Cathepsin D OS=Homo sapiens OX=9606 GN=CTSD PE=1 SV=1	0	X	144.833	52	17	771	17	412	44.5	6.54	1276.13	17	0	0.851	0.999252	94.51	1.34444e+07	1.23176e+07	48.34	28.68	1.47406e+06	1.68546e+06	1.65837e+06	2.14465e+06	2.26071e+06	3.11702e+06	3.99401e+06	2.71023e+06	2.19982e+06	5.29261e+06	5.50504e+06	5.69719e+06	6.2051e+06	3.06382e+06	9.30233e+06	9.08871e+06	9.96738e+06	1.54298e+07	6.82827e+06	6.53999e+06	9.59351e+06	9.659e+06	1.18284e+07	8.0459e+06	1.10128e+07	1.12269e+07	1.22857e+07	1.93008e+07
Q9UBX1	Cathepsin F OS=Homo sapiens OX=9606 GN=CTSF PE=1 SV=1	0		23.106	11	5	52	5	484	53.3	8.22	35.46	5	0	0.775	0.951199	53.68	211914	182749	35.1	44.57	68059.3	63198.4	51070.2	53306.7	72618.4	93582.3	84590.5	41305.6	30006.4	104937	109845	213832	102415	72721.3	210576	63936	57558.6	145519	143316	121736	307590	86742.5	160752	84749.6	69675.7	70509.5	73953.9	310995
P25774	Cathepsin S OS=Homo sapiens OX=9606 GN=CTSS PE=1 SV=3	0		8.331	8	2	10	2	331	37.5	8.34	4.43	2	0	0.615	0.734238	66.47	99513.2	42845.6	53.22	100.55	28681	33872	28205.6	35414.5	26607	50096.3	79847.1	44115.8	40837.7	26740.6	49554.7	58998.5	51094.6	48157.2	182398	23827.6	22191.1	28827	69964.1	75934.4	125028	38424.8	50973.6	32413.3	27248	33225.6	34343	181772
Q9UBR2	Cathepsin Z OS=Homo sapiens OX=9606 GN=CTSZ PE=1 SV=1	0		27.012	32	7	141	7	303	33.8	7.11	109.71	7	0	0.788	0.973939	55.83	1.07012e+06	823129	37.35	30.28	274916	310670	271112	162956	151504	278546	457348	237182	216043	325021	287910	280679	585382	279685	1.09628e+06	385372	414504	968650	505602	528264	940814	486366	1.04071e+06	424404	691557	621644	718974	1.72805e+06
P29279	CCN family member 2 OS=Homo sapiens OX=9606 GN=CCN2 PE=1 SV=2	0.001		6.866	6	2	20	2	349	38.1	8	9.67	2	0	0.825	0.998741	72.59	112247	134960	67.37	41.01	31562.3	23352.3	21685.9	15739.4	13880	28218.7	53605.8	17644.1	5668.48	54273.2	61599.4	49266.4	82640	46169.4	136924	69929.8	59095.7	146192	80307.2	8707.86	128531	53481.8	127631	57878.1	38241.3	44677.2	31801.7	265417
P48745	CCN family member 3 OS=Homo sapiens OX=9606 GN=CCN3 PE=1 SV=1	0		71.271	43	12	322	12	357	39.1	7.72	299.58	12	0	1.001	0.916409	70.2	2.73373e+06	2.69606e+06	33.52	28.08	731651	817899	777075	506424	415423	687387	1.00297e+06	713283	573250	717501	665296	556292	1.61099e+06	625517	2.21074e+06	1.01333e+06	1.40143e+06	1.75336e+06	1.56214e+06	1.3603e+06	2.45863e+06	1.38024e+06	2.197e+06	1.37791e+06	1.41156e+06	1.34126e+06	1.25066e+06	3.43096e+06
Q13740	CD166 antigen OS=Homo sapiens OX=9606 GN=ALCAM PE=1 SV=2	0		73.711	33	14	332	14	583	65.1	6.25	394.8	14	0	0.765	0.944932	77.07	3.25845e+06	2.51629e+06	38.21	28.86	604340	563596	561507	706784	785733	1.09247e+06	1.08949e+06	799571	695876	1.62861e+06	1.85669e+06	1.78218e+06	1.67381e+06	780086	2.49422e+06	1.57761e+06	1.51705e+06	2.49063e+06	1.97773e+06	1.86795e+06	3.09317e+06	1.91773e+06	2.26223e+06	1.38851e+06	1.28279e+06	1.31473e+06	1.34465e+06	5.79952e+06
P16070	CD44 antigen OS=Homo sapiens OX=9606 GN=CD44 PE=1 SV=3	0		24.013	5	4	162	4	742	81.5	5.33	302.99	4	0	0.809	0.980815	59.1	2.58637e+06	2.2141e+06	34.22	34.25	574680	656451	540650	610116	539869	1.05914e+06	1.22876e+06	701073	458370	771166	1.09143e+06	989606	1.22652e+06	577811	2.40327e+06	1.27402e+06	958631	2.0401e+06	1.53481e+06	1.39149e+06	2.76001e+06	1.12258e+06	1.42811e+06	1.15453e+06	1.66885e+06	1.79734e+06	1.43869e+06	4.21321e+06
O43866	CD5 antigen-like OS=Homo sapiens OX=9606 GN=CD5L PE=1 SV=1	0		36.034	39	9	80	9	347	38.1	5.47	26.23	9	0	0.794	0.975232	89.17	363426	209375	85.25	72.21	42300.1	47670.8	45926.3	28420.7	29331.6	57786	132151	67014.4	78453.6	612743	485967	767634	176146	92391.4	303013	31798.9	49001.1	51837.7	677983	577061	996396	173496	444136	177810	261044	238249	287404	189319
P13987	CD59 glycoprotein OS=Homo sapiens OX=9606 GN=CD59 PE=1 SV=1	0		27.51	25	4	312	4	128	14.2	6.48	647.6	4	0	1.153	0.775836	68.34	1.36679e+07	1.45416e+07	49.99	34.03	3.06894e+06	3.26108e+06	3.27071e+06	2.01591e+06	1.91991e+06	3.91766e+06	6.75037e+06	3.17934e+06	3.20564e+06	1.91972e+06	2.87833e+06	2.76764e+06	6.91823e+06	2.85818e+06	1.12152e+07	4.63623e+06	5.46402e+06	1.01298e+07	7.59839e+06	7.57356e+06	1.02855e+07	6.01658e+06	1.14248e+07	5.78333e+06	6.88433e+06	6.50483e+06	7.67791e+06	2.80889e+07
P60033	CD81 antigen OS=Homo sapiens OX=9606 GN=CD81 PE=1 SV=1	0		12.683	17	2	37	2	236	25.8	5.29	25.04	2	0	0.702	0.899119	73.04	203122	180430	52.11	44.12	30764.3	42740.9	40177.2	79389.8	70754.7	84113.6	62747.5	51157.9	50715.7		34744.2		185636	80654.5	218537	167929	163856	185147	226548	270434	255048	94540.7	121488	82192.3	107163	111053	119027	118276
Q8TCZ2	CD99 antigen-like protein 2 OS=Homo sapiens OX=9606 GN=CD99L2 PE=1 SV=1	0		97.038	37	10	311	10	262	28	5.14	442.23	10	0	1.157	0.775836	102.8	2.02601e+06	2.78288e+06	60.18	55.69	520764	629220	574018	287706	229458	502654	1.24924e+06	712282	641055	617968	338316	539648	1.61717e+06	689118	2.01806e+06	1.51225e+06	1.15818e+06	1.88455e+06	1.12289e+06	1.33285e+06	1.86309e+06	883617	1.1204e+06	751917	861720	848856	725441	5.65551e+06
Q9BY67	Cell adhesion molecule 1 OS=Homo sapiens OX=9606 GN=CADM1 PE=1 SV=2	0		56.652	28	8	299	8	442	48.5	5.07	386.27	8	0	0.929	0.963694	87.11	2.84962e+06	2.49159e+06	48.46	35.39	526058	705268	684048	378785	370075	595503	1.05814e+06	686767	660755	722151	684096	1.25735e+06	1.37785e+06	678446	1.89581e+06	1.26226e+06	1.3066e+06	1.83029e+06	1.78886e+06	1.35402e+06	1.93256e+06	1.59684e+06	2.51318e+06	1.2466e+06	1.04752e+06	959951	938344	5.25021e+06
Q8N3J6	Cell adhesion molecule 2 OS=Homo sapiens OX=9606 GN=CADM2 PE=2 SV=1	0		29.402	17	4	140	4	435	47.5	5.33	144.87	4	0	0.798	0.975831	78.28	1.09781e+06	743042	47.49	66.03	280178	372082	305350	180527	168494	301455	481200	271702	263605	509305	422141	294975	610515	379994	1.01337e+06	626436	398535	1.03083e+06	595139	478601	1.06989e+06	456438	888599	458080	402320	224378	224002	2.15777e+06
Q8N126	Cell adhesion molecule 3 OS=Homo sapiens OX=9606 GN=CADM3 PE=1 SV=1	0		63.483	36	10	301	10	398	43.3	6.09	292.49	10	0	0.859	0.998862	79.54	4.93694e+06	4.05386e+06	46.82	38.27	974423	1.33353e+06	1.03293e+06	1.00127e+06	713447	1.36839e+06	1.85903e+06	1.15404e+06	760327	1.22689e+06	1.70111e+06	2.27744e+06	2.40038e+06	1.62141e+06	3.52041e+06	2.09401e+06	1.61579e+06	3.10159e+06	2.87486e+06	3.21777e+06	4.52279e+06	2.83016e+06	3.74637e+06	2.51588e+06	1.25851e+06	1.19438e+06	1.13651e+06	7.90503e+06
Q8NFZ8	Cell adhesion molecule 4 OS=Homo sapiens OX=9606 GN=CADM4 PE=1 SV=1	0		78.883	40	10	375	10	388	42.8	6.3	467.46	10	0	0.705	0.902229	75.31	2.93316e+06	2.49335e+06	44.37	44.43	713789	810760	704133	662948	597551	1.09043e+06	1.62055e+06	1.02565e+06	810981	1.1381e+06	1.29926e+06	1.12823e+06	1.71335e+06	844789	3.20713e+06	1.18142e+06	1.11588e+06	2.39515e+06	1.58352e+06	1.55483e+06	3.03599e+06	1.07951e+06	2.07173e+06	1.05442e+06	1.40821e+06	1.34595e+06	1.36043e+06	6.11793e+06
Q99674	Cell growth regulator with EF hand domain protein 1 OS=Homo sapiens OX=9606 GN=CGREF1 PE=2 SV=3	0		57.495	53	9	253	9	318	33.4	4.39	332.48	9	0	1.039	0.896436	81.64	1.28703e+06	1.65957e+06	63.11	57.32	313658	383161	339964	165666	210793	355810	694847	410281	362016	592861	725236	754414	1.01535e+06	795091	1.23214e+06	435259	440006	720646	670996	615253	1.305e+06	990651	1.45502e+06	894987	383079	368603	344589	3.49807e+06
P43121	Cell surface glycoprotein MUC18 OS=Homo sapiens OX=9606 GN=MCAM PE=1 SV=2	0		107.809	38	19	580	19	646	71.6	5.76	632.53	19	0	0.904	0.978023	80.83	3.80419e+06	3.80905e+06	52.46	42.82	910983	1.09381e+06	931933	783128	799470	1.21412e+06	2.10273e+06	1.2852e+06	996661	1.81874e+06	1.13881e+06	1.4115e+06	2.52649e+06	1.13809e+06	4.02426e+06	1.40013e+06	1.64598e+06	2.60688e+06	2.11871e+06	1.84143e+06	3.3616e+06	1.55608e+06	2.69742e+06	1.47481e+06	1.86762e+06	2.26609e+06	2.19777e+06	1.05589e+07
P23435	Cerebellin-1 OS=Homo sapiens OX=9606 GN=CBLN1 PE=1 SV=1	0		13.332	23	3	42	3	193	21.1	7.28	14.1	3	0	0.5	0.325178	91.76	147672	144901	104.3	73.1	9228.1	9266.41	12770.1	17164.3	12970	23064.9	55500.3	43067	26433.8		193374	119202	57048.6	26329.4	146655	193187	182551	215151	75189.9	49466	118849	352246	649092	252054	66609.9	73201.3	71760.2	1.06105e+06
Q6UW01	Cerebellin-3 OS=Homo sapiens OX=9606 GN=CBLN3 PE=1 SV=1	0		15.12	21	3	59	3	205	21.5	7.11	61.68	3	0	1.226	0.642452	106.06	686772	805199	58.86	96.84	132745	30980.9	45801.7	29350.9	78223.2	59425.2	318808	218249	186628	150459	330016	233648	341824	242235	517777	280478	207839	545403	269557	412885	447629	406526	842881	379259	203213	175206	138275	1.28984e+06
Q9NTU7	Cerebellin-4 OS=Homo sapiens OX=9606 GN=CBLN4 PE=1 SV=1	0		12.715	13	2	68	2	201	21.8	8.73	113.99	2	0	0.677	0.886098	71.7	508528	250531	69.73	57.02	89756.6	131733	102425	66788.1	64484.4	106696	203655	151215	146022	69743.2	186356	71710.8	241130	153886	419336	198934	188505	359628	309144	288597	469451	217688	307931	228171	85395.9	100031	99037.5	1.33219e+06
P00450	Ceruloplasmin OS=Homo sapiens OX=9606 GN=CP PE=1 SV=1	0		587.544	65	56	2710	56	1065	122.1	5.72	5529.18	56	0	0.956	0.944613	84.19	1.10456e+08	1.04696e+08	28.01	17.56	3.61567e+07	3.66562e+07	3.67353e+07	4.19529e+07	4.65828e+07	6.28775e+07	3.59518e+07	2.46293e+07	2.1898e+07	4.94732e+07	4.31489e+07	5.15656e+07	5.1193e+07	2.45878e+07	6.55224e+07	3.71108e+07	3.33948e+07	5.41453e+07	9.13443e+07	8.98055e+07	1.39099e+08	4.93346e+07	7.1945e+07	4.36926e+07	9.64244e+07	1.01039e+08	1.0046e+08	1.15237e+08
P36222	Chitinase-3-like protein 1 OS=Homo sapiens OX=9606 GN=CHI3L1 PE=1 SV=2	0		108.04	45	16	562	16	383	42.6	8.46	852.8	16	0	0.683	0.886098	97.68	7.621e+06	5.284e+06	42.39	55.97	2.26926e+06	2.36301e+06	2.25799e+06	1.94637e+06	2.10932e+06	3.10666e+06	4.09936e+06	2.89521e+06	2.33054e+06	2.20429e+06	2.46741e+06	1.95192e+06	4.57633e+06	2.36111e+06	7.50248e+06	1.94118e+06	1.56826e+06	3.46476e+06	4.45786e+06	4.43564e+06	7.22847e+06	851630	1.6631e+06	946337	4.56201e+06	4.69454e+06	4.83441e+06	1.05392e+07
P06276	Cholinesterase OS=Homo sapiens OX=9606 GN=BCHE PE=1 SV=1	0		19.803	10	4	51	4	602	68.4	7.42	18.48	4	0	0.718	0.916409	62.22	302874	146972	61.56	82.51	106142	84992.4	75128.2	38116.9	121411	167506	72050.6	40403.3	40926.6	118894	283511	358830	95000.7	72193.9	220137	51539.8	57488.6	165370	223222	356809	766519	138053	238228	157050	71249.2	112182	162698	291153
O15335	Chondroadherin OS=Homo sapiens OX=9606 GN=CHAD PE=1 SV=2	0		47.306	41	10	57	10	359	40.5	9.39	78.13	10	0	0.747	0.942085	83.03	831504	630954	109.03	46.81	111344	354612	145453	78710.6	214309	154829	292746	157680	140371	3.31407e+06	3451471	4.34617e+06	312218	195391	472948	298905	347585	463474	451721	367622	836328	647808	877246	348067	465822	505178	246197	1.29569e+06
Q9BU40	Chordin-like protein 1 OS=Homo sapiens OX=9606 GN=CHRDL1 PE=1 SV=2	0		14.75	15	4	49	4	456	52	8.32	21.64	4	0	0.88	0.998741	78.07	265305	206806	68.1	75.7	49972.8	63742.7	55466.6	47092.6	41686.1	70032.2	99710.9	50732.6	39296.1				232035	78864.6	318393	146594	131331	368505	92865.5	177722	486123	184140	499317	185438	19591.4	41063.8	29989.2	728782
P10645	Chromogranin-A OS=Homo sapiens OX=9606 GN=CHGA PE=1 SV=7	0		287.973	56	23	1489	23	457	50.7	4.6	2600.16	23	0	0.981	0.931205	99.22	6.22594e+07	6.38503e+07	74.54	39.24	1.4675e+07	1.52198e+07	1.3582e+07	9.30983e+06	8.85502e+06	1.47047e+07	2.26294e+07	1.48021e+07	1.22378e+07	1.96191e+07	2.18752e+07	2.04366e+07	3.24805e+07	1.49031e+07	4.764e+07	3.31184e+07	3.21666e+07	5.58901e+07	3.86476e+07	3.952e+07	5.90728e+07	2.88644e+07	4.60022e+07	2.59374e+07	2.69227e+07	2.74191e+07	2.66844e+07	2.03119e+08
P10909	Clusterin OS=Homo sapiens OX=9606 GN=CLU PE=1 SV=1	0		235.995	44	23	1819	23	449	52.5	6.27	3575.65	23	0	0.929	0.963694	77.19	1.79284e+08	1.73674e+08	26.72	22.71	4.307e+07	5.2742e+07	4.7314e+07	5.43623e+07	5.54845e+07	8.88967e+07	6.62584e+07	4.38503e+07	3.2299e+07	1.09033e+08	1.31701e+08	1.0613e+08	1.11202e+08	5.18595e+07	1.55612e+08	5.49692e+07	5.92608e+07	8.46563e+07	1.20209e+08	1.18997e+08	1.89253e+08	1.2509e+08	1.95172e+08	1.11094e+08	6.91422e+07	7.1351e+07	7.31087e+07	2.41326e+08
P00740	Coagulation factor IX OS=Homo sapiens OX=9606 GN=F9 PE=1 SV=2	0		22.314	15	6	55	6	461	51.7	5.47	19.86	6	0	0.954	0.944613	47.83	412359	353704	38.9	37.01	136947	168715	135468	189621	168866	374167	154979	109381	85407.2		65484.7	125836	194180	97353.9	374918	72504.4	75279.4	152756	235983	223849	571986	153562	356968	150921	166777	217572	190577	360914
P12259	Coagulation factor V OS=Homo sapiens OX=9606 GN=F5 PE=1 SV=4	0		143.699	19	33	540	33	2224	251.5	6.05	478.33	33	0	0.976	0.940081	77.07	4.05641e+06	3.67442e+06	45.65	42.67	559573	581618	510681	1.04991e+06	953326	1.38923e+06	999895	540847	725219	3.98117e+06	3.68837e+06	3.8751e+06	2.66113e+06	1.47072e+06	4.19939e+06	3.11574e+06	3.07653e+06	4.45032e+06	2.38102e+06	2.32927e+06	3.23472e+06	2.96755e+06	3.88288e+06	2.48639e+06	1.74406e+06	1.78798e+06	1.56735e+06	3.20627e+06
P00742	Coagulation factor X OS=Homo sapiens OX=9606 GN=F10 PE=1 SV=2	0		36.476	19	8	134	8	488	54.7	5.94	113.59	8	0	1.151	0.777386	65.41	662723	1.0316e+06	43.39	34.37	132575	134595	163821	142619	115503	241026	210097	127358	156178	323688	200324	397355	333018	182601	302315	318153	267337	569141	233584	307632	238651	444165	736250	461101	494290	710931	694005	1.22225e+06
P00748	Coagulation factor XII OS=Homo sapiens OX=9606 GN=F12 PE=1 SV=3	0		98.524	37	15	409	15	615	67.7	7.74	583.61	15	0	0.934	0.955133	72.79	4.69272e+06	4.28848e+06	38.77	38.08	1.62841e+06	2.27258e+06	1.84132e+06	1.99593e+06	1.65173e+06	3.22925e+06	1.13457e+06	745537	390699	1.80171e+06	1.69623e+06	1.24977e+06	2.46533e+06	1.27902e+06	4.53121e+06	1.2541e+06	1.1757e+06	2.11128e+06	3.0575e+06	3.36797e+06	6.29795e+06	2.10094e+06	3.02332e+06	1.89471e+06	2.85795e+06	3.06179e+06	3.07588e+06	2.62028e+06
Q16568	Cocaine- and amphetamine-regulated transcript protein OS=Homo sapiens OX=9606 GN=CARTPT PE=1 SV=1	0		16.518	32	3	95	3	116	12.8	8.25	146.83	3	0	0.943	0.945721	82.18	598342	845436	102.59	45.33	136499	166906	147947	83797.8	90008.8	129762	173027	125444	69205.6	270834	339707	83919.6	316127	132337	523446	522678	450851	886159	302642	275159	436605	579751	747307	477340	365466	430186	420514	3.57759e+06
P23528	Cofilin-1 OS=Homo sapiens OX=9606 GN=CFL1 PE=1 SV=3	0		39.107	58	7	29	7	166	18.5	8.09	51.97	7	0	0.739	0.930473	80.36	111355	96770.6	233.07	53.54	28780.9	20580.5	14962.4	22492.4	20085	54869.1	50930.8	15221.5	70899	3.06907e+06	1.83841e+06	1.85845e+06	25044.8	37080.6	71046.1	23986.4	21939.1	60077.1	123170	92815.8	227700	129733	79187.8	19436.4	24619.4	28421	32536.6	124319
P02452	Collagen alpha-1(I) chain OS=Homo sapiens OX=9606 GN=COL1A1 PE=1 SV=5	0		105.541	17	18	459	17	1464	138.9	5.8	492.35	18	1	1.342	0.476508	76.2	9.07282e+06	1.04317e+07	21.27	29.57	2.79227e+06	3.20654e+06	2.81269e+06	2.35705e+06	2.32408e+06	4.09013e+06	5.12043e+06	2.79025e+06	2.55339e+06	8.45455e+06	5.83788e+06	5.90598e+06	3.61485e+06	1.63071e+06	6.11893e+06	3.44254e+06	3.88183e+06	6.46359e+06	4.50928e+06	4.36022e+06	6.4366e+06	4.00251e+06	8.13836e+06	3.75022e+06	4.74189e+06	5.01677e+06	5.06486e+06	1.30557e+07
P02458	Collagen alpha-1(II) chain OS=Homo sapiens OX=9606 GN=COL2A1 PE=1 SV=3	0		11.144	3	4	44	2	1487	141.7	6.92	13.03	4	1	0.755	0.944566	79.83	132456	79036.9	105.95	54.14	4278.27			3555.92		14059.2	17413.4	9242.58	2753.12	427008	418868	425874	36901.2	17098.9	55574.6	44786.8	41910.7	106115	73441.2		171514	63329.2	104048	56736.8	52708.6	72238.7	79563.6	157630
P02461	Collagen alpha-1(III) chain OS=Homo sapiens OX=9606 GN=COL3A1 PE=1 SV=4	0		54.908	9	10	148	10	1466	138.5	6.61	131.52	10	0	1.33	0.492765	92.85	1.44364e+06	2.59029e+06	41.25	44.27	800034	1.11009e+06	922347	340932	354341	701870	702530	393527	264965	664069	801633	679053	959708	421041	979333	922558	1.06597e+06	1.21748e+06	512958	549355	624445	656901	910221	612774	811900	720541	626581	2.53382e+06
P12109	Collagen alpha-1(VI) chain OS=Homo sapiens OX=9606 GN=COL6A1 PE=1 SV=3	0		160.555	32	23	622	23	1028	108.5	5.43	815.89	23	0	0.749	0.942205	78.25	6.93148e+06	4.73279e+06	37.63	36.25	1.23071e+06	1.41442e+06	1.25629e+06	1.11639e+06	1.07938e+06	1.98143e+06	3.40933e+06	2.04496e+06	1.91207e+06	2.78663e+06	2.58528e+06	3.03508e+06	3.49883e+06	1.72325e+06	5.40611e+06	2.84244e+06	2.90625e+06	4.49743e+06	3.46493e+06	3.65795e+06	6.63157e+06	3.19479e+06	4.90547e+06	2.89392e+06	1.76932e+06	1.88061e+06	1.98277e+06	9.00316e+06
P39059	Collagen alpha-1(XV) chain OS=Homo sapiens OX=9606 GN=COL15A1 PE=1 SV=2	0		11.707	2	2	50	2	1388	141.6	5	38.85	2	0	0.857	0.998862	60.05	143828	134934	36.09	34.18	31095.6	38825.2	29978.6	35666	30435.5	45195.6	57061.4	38969.9	32390.3				78515.9	34272.6	135878	61803.1	50425.4	88569.6	120806	92771.3	142449	36459.6	36176	41223.1	50507	55828.8	51978.3	184191
P39060	Collagen alpha-1(XVIII) chain OS=Homo sapiens OX=9606 GN=COL18A1 PE=1 SV=5	0		62.258	7	10	269	10	1754	178.1	6.01	533.59	10	0	1.163	0.768718	75.69	3.13781e+06	3.99042e+06	45.53	26	503155	554554	579261	554701	550054	969021	1.25184e+06	849618	748581	1.3191e+06	1.39925e+06	1.02187e+06	1.98192e+06	1.05844e+06	3.38499e+06	1.58662e+06	1.84468e+06	2.74682e+06	1.52693e+06	1.43169e+06	2.96467e+06	2.57042e+06	3.30073e+06	1.99131e+06	701844	622649	876587	3.54468e+06
P08123	Collagen alpha-2(I) chain OS=Homo sapiens OX=9606 GN=COL1A2 PE=1 SV=7	0		112.613	18	18	429	7	1366	129.2	8.95	580.84	18	10	1.379	0.419513	81.2	2.38745e+06	3.65609e+06	31.45	35.59	602459	792810	655576	495294	466165	964744	1.00896e+06	626598	452796	1.21018e+06	1.6145e+06	2.19518e+06	1.4882e+06	759385	1.70594e+06	1.16824e+06	1.07352e+06	2.01044e+06	1.02013e+06	1.38668e+06	1.55828e+06	1.12307e+06	1.59283e+06	1.12226e+06	1.09452e+06	1.15237e+06	978341	4.16366e+06
P12111	Collagen alpha-3(VI) chain OS=Homo sapiens OX=9606 GN=COL6A3 PE=1 SV=5	0		48.458	6	14	90	14	3177	343.5	6.68	29.17	14	0	0.967	0.94286	68.26	771360	793258	35.4	30.91	225262	196717	194015	143295	157178	252832	271164	207718	145724	855265	479416	1.15991e+06	354125	205620	406051	332523	272417	672895	476944	564269	571860	275692	636261	370520	251933	352600	258268	1.20702e+06
Q5KU26	Collectin-12 OS=Homo sapiens OX=9606 GN=COLEC12 PE=1 SV=3	0		18.343	11	5	99	5	742	81.5	5.69	116.75	5	0	1.334	0.490527	67.63	940913	1.29921e+06	60.06	33.69	130337	153046	119307	17639.7	16869.8	44127.7	364202	213859	222751	255259	287357	296726	663088	377889	1.22289e+06	335306	413606	936080	476276	474786	900904	363437	864573	310850	431032	570679	620860	1.93565e+06
P02745	Complement C1q subcomponent subunit A OS=Homo sapiens OX=9606 GN=C1QA PE=1 SV=2	0		19.929	18	4	83	4	245	26	9.11	171.6	4	0	0.902	0.978023	73.46	2.17873e+06	2.10555e+06	35.59	30.58	503926	567375	557071	516664	679903	974701	832500	519320	512692	2.02621e+06	1.90398e+06	1.63723e+06	1.11946e+06	517556	2.0101e+06	475897	405940	960459	1870941	2.41986e+06	2.72302e+06	1.15019e+06	1.63604e+06	945876	961520	1.10372e+06	1.1241e+06	1.66605e+06
P02746	Complement C1q subcomponent subunit B OS=Homo sapiens OX=9606 GN=C1QB PE=1 SV=3	0		47.18	32	6	322	6	253	26.7	8.63	535.81	6	0	0.92	0.973939	70.05	4.10106e+06	4.02191e+06	36.8	24.21	621263	718708	621460	626449	626540	1.19696e+06	1.16365e+06	711789	527166	3.40283e+06	1.67037e+06	2.71455e+06	1.84716e+06	754511	3.3842e+06	1.12234e+06	1.21452e+06	2.22017e+06	2.71376e+06	2.35447e+06	4.26545e+06	2.27277e+06	3.6747e+06	2.06724e+06	2.62099e+06	2.68208e+06	2.78537e+06	6.2413e+06
P02747	Complement C1q subcomponent subunit C OS=Homo sapiens OX=9606 GN=C1QC PE=1 SV=3	0		39.843	35	6	316	6	245	25.8	8.41	479.4	6	0	0.985	0.929518	56.31	4.93038e+06	5.10949e+06	30.38	28.73	1.24091e+06	1.48241e+06	1.31845e+06	1.19247e+06	1.236e+06	2.39318e+06	2.27313e+06	1.35087e+06	917688	2.34642e+06	2.93052e+06	2.94822e+06	3.42575e+06	1.55126e+06	5.34996e+06	1.31929e+06	1.35642e+06	2.711e+06	3.60494e+06	3.69705e+06	6.9808e+06	2.23409e+06	4.51696e+06	2.07198e+06	2.89609e+06	2.92248e+06	3.04012e+06	7.17362e+06
P00736	Complement C1r subcomponent OS=Homo sapiens OX=9606 GN=C1R PE=1 SV=2	0		192.953	43	21	960	19	705	80.1	6.21	1553.01	21	2	0.827	0.998741	70.58	1.32737e+07	1.09101e+07	31.14	22.01	3.82979e+06	3.40628e+06	2.97925e+06	2.26998e+06	3.36595e+06	4.67546e+06	4.72668e+06	4.12131e+06	3.15316e+06	7.22208e+06	8.13378e+06	7.64871e+06	6.23344e+06	3.37744e+06	8.52718e+06	3.41229e+06	3.2629e+06	6.31042e+06	1.09196e+07	1.25221e+07	1.70099e+07	6.49065e+06	1.01738e+07	6.31847e+06	7.17641e+06	7.07748e+06	7.87996e+06	1.53231e+07
Q9NZP8	Complement C1r subcomponent-like protein OS=Homo sapiens OX=9606 GN=C1RL PE=1 SV=2	0		23.038	14	5	108	3	487	53.5	7.2	176.92	5	0	0.606	0.698767	72.82	111764	74798.4	41.82	44.87	22859.4	25511.5	26956.9	24574	27749.7	60271.4	22727.4	16494.5	10532	98230.6	77863		26139.6	13854.1	58875.5	32350.9	30895.4	55904.9	92357.4	88457.9	157547	72290.6	136464	66666.7	102921	100486	110678	165173
P09871	Complement C1s subcomponent OS=Homo sapiens OX=9606 GN=C1S PE=1 SV=1	0		194.707	55	27	1025	26	688	76.6	4.96	1631.85	27	1	0.955	0.944613	85.44	2.06772e+07	2.13043e+07	26.8	23.51	4.81609e+06	5.34369e+06	4.82309e+06	4.05318e+06	4.07986e+06	6.70227e+06	8.17866e+06	4.91609e+06	4.38051e+06	7.6839e+06	8.2079e+06	7.43722e+06	1.12488e+07	4.85512e+06	1.94788e+07	6.73602e+06	6.54804e+06	1.20982e+07	1.1999e+07	1.32789e+07	1.957e+07	9.56757e+06	1.44698e+07	8.00538e+06	1.3474e+07	1.38821e+07	1.423e+07	2.30071e+07
P01024	Complement C3 OS=Homo sapiens OX=9606 GN=C3 PE=1 SV=2	0		1275.93	82	135	8856	135	1663	187	6.4	15203.4	135	0	0.965	0.94286	79.3	3.83833e+08	3.98227e+08	23.22	13.87	1.49893e+08	1.70926e+08	1.54626e+08	1.72033e+08	1.63171e+08	2.79281e+08	1.4351e+08	8.87384e+07	6.7491e+07	2.58371e+08	3.10495e+08	3.06134e+08	1.78333e+08	8.03466e+07	2.78481e+08	9.52712e+07	9.26426e+07	1.60642e+08	1.89852e+08	1.8366e+08	2.89858e+08	1.23506e+08	2.08929e+08	1.12217e+08	1.85816e+08	1.91059e+08	1.81447e+08	4.01835e+08
P0C0L4	Complement C4-A OS=Homo sapiens OX=9606 GN=C4A PE=1 SV=2	0		1095.27	63	102	5695	4	1744	192.7	7.08	11983.3	102	108	0.946	0.945721	79.27	2.25555e+08	2.16461e+08	38.33	30.82	6.33879e+07	6.63724e+07	6.64811e+07	1.03433e+08	1.11788e+08	1.61359e+08	6.92146e+07	4.92279e+07	4.19553e+07	1.28493e+08	1.62686e+08	1.29407e+08	1.19104e+08	6.21455e+07	1.78083e+08	6.42236e+07	5.62961e+07	9.42979e+07	2.61301e+08	2.53921e+08	3.63439e+08	1.09064e+08	1.51719e+08	9.21658e+07	1.40333e+08	1.40679e+08	1.40369e+08	2.04667e+08
P0C0L5	Complement C4-B OS=Homo sapiens OX=9606 GN=C4B PE=1 SV=2	0		1122.76	63	102	5813	5	1744	192.6	7.27	12367.6	102	0	0.868	0.998862	95.54	9.89199e+06	7.67591e+06	127.84	48.04	1.63476e+06	1.87486e+06	2.0064e+06	5.15125e+06	4.55195e+06	6.34421e+06	1.24506e+06	1.03314e+06	1.33645e+06	6.48837e+07	4.90282e+06	4.84152e+06	5.27525e+06	2.72195e+06	6.70737e+06	2.71425e+06	2.7226e+06	5.90559e+06	1.02087e+07	9.1843e+06	1.23679e+07	4.72311e+06	5.59461e+06	4.32093e+06	4.98933e+06	5.00847e+06	5.38865e+06	9.88244e+06
P01031	Complement C5 OS=Homo sapiens OX=9606 GN=C5 PE=1 SV=4	0	X	169.677	29	36	700	36	1676	188.2	6.52	638.39	36	0	1.008	0.916409	69.82	7.69353e+06	7.7765e+06	26.82	30.24	2.77989e+06	2.60496e+06	2.33065e+06	3.20225e+06	3.15575e+06	5.28616e+06	2.79307e+06	1.82661e+06	1.40587e+06	3.985e+06	4.87462e+06	4.20128e+06	3.14369e+06	1.76184e+06	5.15791e+06	1.53282e+06	1.5656e+06	2.83658e+06	4.22829e+06	4.30151e+06	6.07825e+06	1.91803e+06	3.41004e+06	1.66308e+06	6.0607e+06	5.9174e+06	5.94683e+06	7.8156e+06
P13671	Complement component C6 OS=Homo sapiens OX=9606 GN=C6 PE=1 SV=3	0		131.441	44	26	526	26	934	104.7	6.76	591.89	26	0	0.873	0.998741	56.91	6.10955e+06	5.54546e+06	27.75	21.92	2.34725e+06	2.62014e+06	2.27073e+06	3.17533e+06	3.0981e+06	4.61198e+06	2.00009e+06	1.44185e+06	1.03881e+06	3.51302e+06	3.0933e+06	3.70772e+06	2.42235e+06	1.42621e+06	4.02735e+06	1.39913e+06	1.37368e+06	2.29951e+06	4.16573e+06	4.25744e+06	6.95464e+06	2.75261e+06	4.08582e+06	2.48222e+06	3.96396e+06	4.04223e+06	3.97211e+06	5.97543e+06
P10643	Complement component C7 OS=Homo sapiens OX=9606 GN=C7 PE=1 SV=2	0		254.214	56	32	1318	32	843	93.5	6.48	1793.53	32	0	1.014	0.916409	66.62	1.817e+07	1.9449e+07	31.9	19.56	4.76154e+06	5.29321e+06	5.08102e+06	4.51202e+06	4.31511e+06	7.19237e+06	6.56646e+06	4.10511e+06	3.43305e+06	5.72723e+06	5.90838e+06	5.36254e+06	8.96541e+06	4.9058e+06	1.34574e+07	5.21676e+06	5.23624e+06	8.57939e+06	1.00829e+07	9.1494e+06	1.52556e+07	1.00269e+07	1.58413e+07	8.63203e+06	1.50777e+07	1.51789e+07	1.49124e+07	2.72872e+07
P07357	Complement component C8 alpha chain OS=Homo sapiens OX=9606 GN=C8A PE=1 SV=2	0		86.865	35	15	370	15	584	65.1	6.47	300.1	15	0	1.16	0.775355	68.1	2.10987e+06	2.33869e+06	26.11	30.04	659956	776975	688172	697513	690039	1.23523e+06	812523	487282	507133	675946	1.84237e+06	845025	784126	348910	1.09725e+06	423381	431324	834677	1.22593e+06	1.18481e+06	1.68183e+06	527772	1.00181e+06	512794	1.05023e+06	1.06274e+06	1.06132e+06	2.26251e+06
P07358	Complement component C8 beta chain OS=Homo sapiens OX=9606 GN=C8B PE=1 SV=3	0		85.084	36	17	250	17	591	67	8.13	222.96	17	0	1.1	0.855431	84.93	1.65846e+06	1.57052e+06	42.6	45.66	477541	518362	455600	831926	760151	1.30917e+06	766902	489665	466701	1.16964e+06	1.18234e+06	1.14832e+06	772201	611137	1.33588e+06	243238	294633	464397	1.53312e+06	1.16006e+06	2.15398e+06	336648	996181	474327	474185	380577	473030	1.71052e+06
P07360	Complement component C8 gamma chain OS=Homo sapiens OX=9606 GN=C8G PE=1 SV=3	0		54.159	57	8	285	8	202	22.3	8.31	351.7	8	0	1.088	0.867001	75.78	1.50534e+06	1.61071e+06	38.81	32.35	599999	734763	686520	781069	818665	1.36328e+06	802599	560558	449673	829141	767945	708926	751178	472689	1.31505e+06	291601	342371	557444	1.40688e+06	1.22963e+06	2.14002e+06	448646	846604	454259	729130	808145	823337	1.24037e+06
P02748	Complement component C9 OS=Homo sapiens OX=9606 GN=C9 PE=1 SV=2	0		113.995	34	19	547	19	559	63.1	5.59	875.04	19	0	0.989	0.929518	70.4	1.60657e+07	1.39768e+07	30.59	15.01	6.80398e+06	7.71025e+06	7.012e+06	7.93375e+06	7.37403e+06	9.62263e+06	4.8144e+06	4.6109e+06	4.04005e+06	6.63339e+06	6.1087e+06	5.4213e+06	7.16019e+06	3.81038e+06	1.03972e+07	5.09782e+06	4.48715e+06	8.15433e+06	8.22705e+06	8.22064e+06	1.20037e+07	6.7977e+06	1.12587e+07	5.95772e+06	9.96328e+06	1.03726e+07	9.71249e+06	7.65509e+06
P08174	Complement decay-accelerating factor OS=Homo sapiens OX=9606 GN=CD55 PE=1 SV=4	0		37.896	36	10	156	10	381	41.4	7.59	102.54	10	0	0.831	0.998741	79.54	2.34576e+06	1.90638e+06	58.42	37.97	644388	755807	621171	451498	436765	695887	879027	643061	489555	446236	455274	473134	1.00906e+06	553628	1.49036e+06	925032	894693	1.31175e+06	1.31594e+06	1.45523e+06	2.05524e+06	1.09499e+06	1.91523e+06	1.04489e+06	943992	1.13012e+06	924788	5.46676e+06
P00751	Complement factor B OS=Homo sapiens OX=9606 GN=CFB PE=1 SV=2	0		282.965	51	35	1673	4	764	85.5	7.06	2877.25	35	31	1.13	0.815976	67.88	4.73848e+07	5.81564e+07	29.37	20.7	2.01826e+07	2.33935e+07	2.10286e+07	1.95208e+07	2.09797e+07	3.25193e+07	1.6162e+07	1.07494e+07	9.76126e+06	2.25557e+07	2.02516e+07	2.79802e+07	2.37129e+07	1.18987e+07	3.56044e+07	9.36796e+06	1.04981e+07	1.56338e+07	3.80827e+07	3.86379e+07	5.32886e+07	1.94202e+07	3.18939e+07	1.84815e+07	2.67748e+07	2.76093e+07	2.52371e+07	4.70018e+07
P00746	Complement factor D OS=Homo sapiens OX=9606 GN=CFD PE=1 SV=5	0		88.239	53	10	379	10	253	27	7.71	418.13	10	0	0.974	0.940136	73.47	2.67823e+06	2.91529e+06	36.42	29.66	650650	641529	633989	760006	637997	1.0454e+06	1.35314e+06	937150	567912	949268	1.16486e+06	1.35799e+06	2.0569e+06	850305	2.7303e+06	995420	829420	1.47527e+06	2.60778e+06	2.25964e+06	4.12849e+06	1.24527e+06	1.9058e+06	1.11254e+06	1.51083e+06	1.43653e+06	1.56059e+06	3.48525e+06
P08603	Complement factor H OS=Homo sapiens OX=9606 GN=CFH PE=1 SV=4	0		481.582	63	64	2927	57	1231	139	6.61	4685.27	64	8	1.211	0.675971	70.13	6.704e+07	8.21402e+07	25.06	11.62	2.00053e+07	2.26264e+07	2.03298e+07	2.0838e+07	1.92697e+07	3.44501e+07	2.49154e+07	1.55116e+07	1.13193e+07	2.67327e+07	2.86654e+07	2.84641e+07	3.90618e+07	1.97677e+07	6.58696e+07	1.88056e+07	1.87508e+07	3.52592e+07	4.31755e+07	4.30752e+07	7.75167e+07	3.11139e+07	5.64385e+07	2.87391e+07	3.39885e+07	3.5989e+07	3.55519e+07	7.25976e+07
Q03591	Complement factor H-related protein 1 OS=Homo sapiens OX=9606 GN=CFHR1 PE=1 SV=2	0		57.079	46	11	279	2	330	37.6	7.39	372.34	11	4	1.085	0.867896	83.62	966091	959114	46.99	57.07	131436	191816	114893	524739	488543	977672	487263	288977	261404	340929	680340	317572	241402	210614	692831	274827	430070	601860	1.08606e+06	935261	1.31687e+06	421270	741059	393015	249461	597002	404900	737743
P36980	Complement factor H-related protein 2 OS=Homo sapiens OX=9606 GN=CFHR2 PE=1 SV=1	0		35.067	46	8	188	3	270	30.6	6.38	184.46	8	0	1.002	0.916409	60.45	551011	553157	35.59	41.51	118665	62692.8	58525.7	161222	153734	263516	223731	138787	49184.9	403650	434213	374904	406682	176690	630439	134473	157974	297760	166703	205219	414333	253727	469397	233142	467523	471001	512278	498113
Q02985	Complement factor H-related protein 3 OS=Homo sapiens OX=9606 GN=CFHR3 PE=1 SV=2	0		21.804	10	3	179	1	330	37.3	7.55	273.02	3	0	0.696	0.893185	61.65	89488	68342.7	62.69	38.43						32666.1				59576.8	92216.7	67816.9	34966.2	15347.4	64930.8			33684.2	51489.1	142050	137770		50132.4				29914.3
P05156	Complement factor I OS=Homo sapiens OX=9606 GN=CFI PE=1 SV=2	0		111.635	43	18	565	17	583	65.7	7.5	796.71	18	1	1.111	0.842263	59.77	9.76383e+06	1.00861e+07	27.39	23.26	3.29649e+06	3.75747e+06	3.39017e+06	4.022e+06	3.52098e+06	6.09344e+06	3.17968e+06	2.19721e+06	1.40367e+06	3.05827e+06	3.92624e+06	3.36994e+06	4.8944e+06	2.22376e+06	7.41722e+06	2.10954e+06	2.21943e+06	3.67849e+06	6.68121e+06	6.75156e+06	9.9631e+06	4.23664e+06	5.90129e+06	4.07881e+06	6.23613e+06	6.09842e+06	6.49956e+06	9.04923e+06
Q12860	Contactin-1 OS=Homo sapiens OX=9606 GN=CNTN1 PE=1 SV=1	0		374.961	56	48	1926	48	1018	113.2	5.9	2578.99	48	0	0.88	0.998741	85.87	3.27787e+07	2.89511e+07	44.58	26.23	5.44957e+06	6.28308e+06	5.80921e+06	5.3304e+06	4.93414e+06	9.34056e+06	1.33972e+07	8.0115e+06	8.38572e+06	1.22598e+07	1.14112e+07	1.04631e+07	1.55612e+07	8.09754e+06	2.38339e+07	1.33241e+07	1.48734e+07	2.50395e+07	1.52411e+07	1.46476e+07	2.23993e+07	1.7632e+07	2.94516e+07	1.5769e+07	1.44209e+07	1.5006e+07	1.37316e+07	5.89166e+07
Q02246	Contactin-2 OS=Homo sapiens OX=9606 GN=CNTN2 PE=1 SV=1	0		196.424	41	28	889	28	1040	113.3	7.96	1760.79	28	0	0.753	0.94286	75.49	9.65511e+06	7.88689e+06	44.28	35.61	2.86421e+06	3.19289e+06	2.80172e+06	2.54479e+06	2.43462e+06	3.83886e+06	5.15918e+06	3.58374e+06	3.51667e+06	2.45887e+06	3.95034e+06	4.592e+06	4.10936e+06	2.57898e+06	6.97344e+06	5.62452e+06	5.41682e+06	9.55388e+06	6.34932e+06	5.97392e+06	9.44399e+06	4.23871e+06	5.98691e+06	3.7432e+06	4.9209e+06	4.79337e+06	4.61161e+06	2.12462e+07
Q8IWV2	Contactin-4 OS=Homo sapiens OX=9606 GN=CNTN4 PE=1 SV=1	0		26.166	7	6	67	5	1026	113.4	7.47	52.76	6	0	0.792	0.974634	71.22	281088	161078	123.96	68.77	14686.9	16263.1	35672.8	14811.9	25904.6	1.35513e+06	117556	34951.3	44032.6	618535	138976	214046	177446	88185.8	151417	161417	104580	242083	185498	135883	453486	172514	285760	98668.6	42295.2	14671.5	51424.2	1.37502e+06
Q9UQ52	Contactin-6 OS=Homo sapiens OX=9606 GN=CNTN6 PE=1 SV=1	0		28.823	10	7	82	6	1028	113.9	6	46.29	7	1	0.866	0.998862	76.06	321001	360283	60.71	40.19	84906	77873.1	80672.1	63383.8	53505.5	110227	151740	75165.1	72304	90935.9	222837	178452	185249	113989	369038	135326	136800	283515	171615	102694	143379	165607	361160	159055	95965	89302.5	80182.1	855670
Q9UHC6	Contactin-associated protein-like 2 OS=Homo sapiens OX=9606 GN=CNTNAP2 PE=1 SV=1	0		52.946	15	13	119	13	1331	148.1	6.58	39.65	13	0	0.533	0.44333	73.28	790334	490593	59.08	45.97	131543	150117	183220	119178	108840	214744	294980	178019	179224	323826	116363	450683	369377	213177	514532	349374	465247	722553	488247	519995	592925	357410	595837	400582	114709	159946	150472	1.60565e+06
Q9C0A0	Contactin-associated protein-like 4 OS=Homo sapiens OX=9606 GN=CNTNAP4 PE=1 SV=3	0		73.428	19	16	171	16	1308	145.2	6.68	176.38	16	0	0.61	0.712651	77.26	1.96347e+06	923554	55.64	49.81	274474	231474	254144	284138	222034	350561	930428	660505	512813	217420	657028	372524	1.03366e+06	488158	1.48641e+06	672469	795903	1.13584e+06	837501	938198	1.14636e+06	1.06831e+06	1.72535e+06	982480	567785	512928	573681	3.40107e+06
O14618	Copper chaperone for superoxide dismutase OS=Homo sapiens OX=9606 GN=CCS PE=1 SV=1	0		9.807	7	2	6	2	274	29	5.58	14.02	2	0	0.447	0.169337	81.33	137073	59715.4	162.51	47.13	24011	31158.2		14565.2	15098.3	11655.5	61101.2	35101.2	79062.3	1.2854e+06	651701	859937	63355.5	40072.7	135806	37335	29977.8	57895.5	84193.8	80739.1	100490	78501.9	147756	82862.3	32885.1	31760	24636.6	89408.9
P08185	Corticosteroid-binding globulin OS=Homo sapiens OX=9606 GN=SERPINA6 PE=1 SV=1	0		71.591	44	11	392	11	405	45.1	6.04	654.3	11	0	0.992	0.926544	73.72	2.40851e+07	8.33762e+06	93.55	21.07	1.65713e+07	2.42942e+07	1.40793e+07	3.42895e+07	2.77474e+07	3.46731e+07	2.23294e+07	2.8066e+07	2.97142e+07	3.20531e+07	3.75362e+07	3.57619e+07	9.7311e+06	8.04142e+06	1.46645e+07	2.07409e+06	2.88352e+06	3.44716e+06	1.27981e+07	1.3689e+07	1.42081e+07	4.70596e+06	5.35879e+06	4.01073e+06	7.26836e+06	7.18413e+06	5.43079e+06	8.24389e+06
Q86VP6	Cullin-associated NEDD8-dissociated protein 1 OS=Homo sapiens OX=9606 GN=CAND1 PE=1 SV=2	0		20.796	5	5	6	5	1230	136.3	5.78	10.14	5	0	1.413	0.383982	100.96	24281.2	51481.5	175.74	64.77	4456.52	6485.13		4010.44		3501	19375.1	5498.94		274345	333582	474148					9629.1		13141.5	10736.4		4473.11		4197.88	19728.8	24840.6
P01034	Cystatin-C OS=Homo sapiens OX=9606 GN=CST3 PE=1 SV=1	0		221.968	64	11	2617	11	146	15.8	8.75	5325.72	11	0	1.037	0.899119	110.74	2.76388e+08	4.121e+08	74.44	30.41	4.83739e+07	5.40199e+07	5.08888e+07	4.39975e+07	4.24793e+07	8.60715e+07	1.33847e+08	7.72223e+07	5.50428e+07	9.5973e+07	8.15506e+07	7.96804e+07	1.22676e+08	8.43871e+07	2.89682e+08	1.23111e+08	1.08049e+08	2.93436e+08	1.4313e+08	1.35678e+08	3.18183e+08	1.95089e+08	5.4169e+08	1.71793e+08	9.6032e+07	9.64019e+07	9.75777e+07	8.94913e+08
P07585	Decorin OS=Homo sapiens OX=9606 GN=DCN PE=1 SV=1	0		37.511	28	8	163	8	359	39.7	8.54	175.83	8	0	0.889	0.991048	83.11	1.57878e+06	1.37292e+06	56.08	26.59	239127	297776	239484	321012	249257	496532	922892	611339	541698	405552	1.10999e+06	934073	695836	402483	1468963	519690	497562	1.11224e+06	1.74025e+06	1.59128e+06	3.47851e+06	722578	1.56659e+06	719689	427542	484961	513309	1.59259e+06
Q8NFT8	Delta and Notch-like epidermal growth factor-related receptor OS=Homo sapiens OX=9606 GN=DNER PE=1 SV=1	0		22.203	6	3	123	3	737	78.4	5.17	117.45	3	0	0.858	0.998862	75.58	620400	537254	62.04	49.07	134045	143563	129574	115043	101680	209045	260343	134663	73377.5	100077	87902.4	99479.1	396771	244984	788845	243935	229472	534442	423203	357417	645237	294618	579195	278250	239952	228528	253985	1.60105e+06
P13716	Delta-aminolevulinic acid dehydratase OS=Homo sapiens OX=9606 GN=ALAD PE=1 SV=1	0		21.718	16	4	11	4	330	36.3	6.79	33.23	4	0	0.607	0.700424	94.81	22266.9	17645.5	263.16	98.81	5261.98	7283.77	9100.95	6907		4012.27	5878.81	7463.16	7536.44	2.75768e+06	2.0121e+06	3.79685e+06	6581.89	6582.45	17017.5		2309.14		80789.4	59771.3	100492	29961.5	11479.1	8889.46		4926.67		10016.1
Q08495	Dematin OS=Homo sapiens OX=9606 GN=DMTN PE=1 SV=3	0		9.592	5	2	5	2	405	45.5	8.88	7.97	2	0	0.049	1.63113e-16	19.45	174054	8058.64	94.87				3659.5	2339.45		5268.77				298425	326682	306823	103456	31837
P81605	Dermcidin OS=Homo sapiens OX=9606 GN=DCD PE=1 SV=2	0		13.157	23	3	115	3	110	11.3	6.54	240.4	3	0	0.837	0.998862	78.53	1.54181e+06	1.39934e+06	99.88	59.65	1.97636e+06	2.89606e+06	2.33927e+06	597492	562443	842687	705744	434403	373712	408042	415547	534521	428254	336962	386847	357310	390118	378823	1.11121e+06	893837	1.17752e+06	783177	906578	730711	1.00561e+06	729373	549188	1.13067e+06
Q08554	Desmocollin-1 OS=Homo sapiens OX=9606 GN=DSC1 PE=1 SV=2	0		7.473	3	2	7	2	894	99.9	5.43	12.5	2	0	0.521	0.409708	98.19	55630.3	26831.4	138.54	82.36	19702.3	18927.1			3487.29		30903.8	12261.6	9056.82	13278.9		14440.9	7465.07	5998.79	15515.9	25791.6	22086.2		149458	166104	414446		24986.1	14517.4	45324	95120.5	43240.7	50136.6
Q02413	Desmoglein-1 OS=Homo sapiens OX=9606 GN=DSG1 PE=1 SV=2	0		13.461	4	3	7	3	1049	113.7	5.03	13	3	0	0.621	0.758028	79.18	70154.9	36849	115.43	395.15	21864.7	45751.3	47319.2		10996.1	17260.6	60314.3	27330.8	7689.77				24697.3	16316.9	17652.5	14677.3	8691.33	37431.1	189383	203014	385229	28591.4	42503	38677.8	44984.1	37464.8	47869.4	71231.4
P15924	Desmoplakin OS=Homo sapiens OX=9606 GN=DSP PE=1 SV=3	0		62.427	8	17	33	17	2871	331.6	6.81	36.74	17	0	0.679	0.886098	89.87	138117	58945.1	161.52	101.93	42909.1	61503.2	44423.9	107504	20233.8	35019.4	146590	105738	56658.2	232181	665765	133530	89183.3		51517.2	33396.1	49905.1	46156.6	1.00634e+06	1.09144e+06	1.56492e+06	21140.2	14170	15858.9	42078.3	47690.8	56446.9	249688
Q9UBP4	Dickkopf-related protein 3 OS=Homo sapiens OX=9606 GN=DKK3 PE=1 SV=2	0		201.191	60	14	1367	14	350	38.4	4.65	2308.94	14	0	1.073	0.886098	95.27	1.0044e+08	9.67452e+07	53.18	28.84	1.60345e+07	1.76158e+07	1.65611e+07	1.63227e+07	1.72043e+07	2.77151e+07	3.32198e+07	2.17621e+07	2.53481e+07	2.30123e+07	2.51057e+07	2.4004e+07	5.25605e+07	2.96994e+07	8.3031e+07	3.65772e+07	3.27167e+07	6.5434e+07	7.16791e+07	7.28175e+07	1.18307e+08	6.1012e+07	1.02042e+08	5.70571e+07	3.05177e+07	2.99816e+07	3.05016e+07	1.8879e+08
P09417	Dihydropteridine reductase OS=Homo sapiens OX=9606 GN=QDPR PE=1 SV=2	0		27.001	44	7	97	7	244	25.8	7.37	150.43	7	0	0.898	0.980815	72.22	789414	793924	40.86	35.52	159910	200355	165688	299161	314539	402833	237347	192809	250624	424769	186395	254848	354579	176939	507469	371985	409733	654362	754877	594878	1.0003e+06	285016	460016	278295	347543	370588	330218	1.33234e+06
Q9UHL4	Dipeptidyl peptidase 2 OS=Homo sapiens OX=9606 GN=DPP7 PE=1 SV=3	0		10.79	6	2	57	2	492	54.3	6.32	21.93	2	0	0.709	0.912641	57.63	165046	121371	43.72	36.87	37676.7	39740.7	40875.6	36137.4	37030.6	72170.6	56671.9	27429.2	25898.1	56550.1	82574.5	54871.8	114003	54318.8	125647	64160.5	94209.5	131285	68618.5	68826.8	130672	98898.4	144267	95510.9	100627	99819.9	111855	291593
Q9P0K1	Disintegrin and metalloproteinase domain-containing protein 22 OS=Homo sapiens OX=9606 GN=ADAM22 PE=1 SV=1	0		36.388	15	10	143	10	906	100.4	7.2	109.77	10	0	0.631	0.777386	85.63	1.53009e+06	1.01831e+06	59.66	63.6	202272	275929	236130	332881	260550	399307	683323	357993	415797	719938	1.01594e+06	458381	892086	509977	1.28025e+06	516013	427395	667738	1.11494e+06	938673	1.23888e+06	1.12261e+06	1.51117e+06	994642	79305.3	97946.2	58733.2	3.1988e+06
O75077	Disintegrin and metalloproteinase domain-containing protein 23 OS=Homo sapiens OX=9606 GN=ADAM23 PE=1 SV=1	0		7.908	3	2	6	2	832	91.9	7.64	5.45	2	0	0.663	0.860349	62.18	144917	33152.3	89.76	86.26	69170.6	10380.1	8573.44	8627.52	7689.68	10113	16891.9	137927	112728	212785	192050	221219	23659.3	67626.3	38490.2	110105	101566	21039.6	36478.4	224385	34729.4	19792.3	200782	17904.7	94704.1	105511	10797	414204
Q5VV43	Dyslexia-associated protein KIAA0319 OS=Homo sapiens OX=9606 GN=KIAA0319 PE=1 SV=1	0		7.803	3	2	9	2	1072	117.7	5.55	4.24	2	0	0.594	0.64581	100.04	139386	60977.2	63.91	77	6246.45		5462.41	90788	55694.7	110593		59036	72690.4	78899.5	51732.3		55340.2	42100.9	152220	29646.9	23250.4	50778.4	73239.1	67706.9	165616	38882.9	116140	42761.1	5850.29	6008.63	10693.5	174487
Q14118	Dystroglycan OS=Homo sapiens OX=9606 GN=DAG1 PE=1 SV=2	0		73.488	15	10	488	10	895	97.4	8.56	645.13	10	0	1.098	0.855431	79.54	6.72236e+06	6.79307e+06	36.78	22.54	975021	1.13776e+06	1.01537e+06	1.15011e+06	1.24819e+06	2.14521e+06	2.31047e+06	1.27964e+06	1.49716e+06	3.88894e+06	2.92405e+06	3.09829e+06	3.42205e+06	1.65152e+06	5.43753e+06	2.54102e+06	3.19942e+06	4.51771e+06	3.73344e+06	3.30187e+06	5.39609e+06	3.40466e+06	5.67609e+06	3.33534e+06	2.085e+06	1.94371e+06	2.11764e+06	9.41053e+06
Q13508	Ecto-ADP-ribosyltransferase 3 OS=Homo sapiens OX=9606 GN=ART3 PE=1 SV=2	0		33.57	19	7	78	7	389	43.9	6.06	58.17	7	0	0.736	0.929518	76.7	863503	668613	58.72	40	193551	195768	127395	151040	154781	258646	355567	228765	139810	80819.3	90912.6	13418.3	408864	218900	746861	354096	323611	647821	686737	621559	1.20069e+06	369952	670201	366409	280477	296807	311292	1.78447e+06
Q13822	Ectonucleotide pyrophosphatase/phosphodiesterase family member 2 OS=Homo sapiens OX=9606 GN=ENPP2 PE=1 SV=3	0		437.978	64	46	2296	31	863	98.9	7.37	4183.86	46	19	0.899	0.980815	86.84	7.78803e+07	7.11514e+07	44.03	32.61	1.88638e+07	2.06177e+07	2.0027e+07	2.05555e+07	2.04787e+07	2.91186e+07	3.10458e+07	2.14475e+07	2.17716e+07	2.57005e+07	2.96006e+07	3.13964e+07	4.331e+07	2.18028e+07	6.71905e+07	6.68572e+07	6.47111e+07	1.01445e+08	3.52005e+07	3.40529e+07	5.27115e+07	4.03972e+07	5.61255e+07	3.81047e+07	4.38593e+07	4.54563e+07	4.50901e+07	8.77673e+07
O75071	EF-hand calcium-binding domain-containing protein 14 OS=Homo sapiens OX=9606 GN=EFCAB14 PE=1 SV=1	0		12.218	6	2	16	2	495	55	6.32	22.95	2	0	0.837	0.998862	63.05	211415	205675	60.21	47.32	64205.5			25407.2	97846	104841	115087	94742.3	10679.7				156365	37019.4	191516	46432.1	40318.1	150845	74126.9	111688	182937	158225	45791.8	60789.5	76729.7	134022	142296	14107.8
Q12805	EGF-containing fibulin-like extracellular matrix protein 1 OS=Homo sapiens OX=9606 GN=EFEMP1 PE=1 SV=2	0		183.266	54	21	1148	21	493	54.6	5.07	1713.74	21	0	1.228	0.63704	85.97	2.53303e+07	2.73394e+07	42.96	36.8	5.15306e+06	6.10413e+06	5.51876e+06	5.17355e+06	5.35091e+06	9.37237e+06	9.23231e+06	6.31056e+06	4.02274e+06	6.63872e+06	6.59192e+06	6.28751e+06	1.24606e+07	6.86749e+06	1.9724e+07	1.00555e+07	9.65886e+06	1.99017e+07	1.47206e+07	1.3339e+07	2.52815e+07	1.19447e+07	2.3965e+07	1.05637e+07	7.89889e+06	8.32522e+06	8.89164e+06	4.38406e+07
O94919	Endonuclease domain-containing 1 protein OS=Homo sapiens OX=9606 GN=ENDOD1 PE=1 SV=2	0		66.137	36	12	330	12	500	55	5.71	342.69	12	0	0.879	0.998741	78.35	2.23015e+06	1.91878e+06	46.76	31.01	574873	633504	573746	432885	370463	601973	1.00654e+06	745664	612660	674388	538417	619420	1.21926e+06	667155	1.94375e+06	872184	879865	1.59771e+06	1.37465e+06	1.12426e+06	2.12131e+06	966095	1.4886e+06	898909	1.04071e+06	1.13561e+06	1.08401e+06	4.77984e+06
Q9NZ08	Endoplasmic reticulum aminopeptidase 1 OS=Homo sapiens OX=9606 GN=ERAP1 PE=1 SV=3	0		8.568	3	2	10	2	941	107.2	6.46	9.95	2	0	0.861	0.998862	74.95	78376.3	50481.5	75.43	58.16		6824.88	2759.4		46338.7	21087.4	28083.3	10358.9	12215.3				34018.3	26834.9	67286.8	13368	13365.9	34702.5	19901	31957.6	135690		80731.2	52751	53708.4	51351.9	53168.9	273510
P14625	Endoplasmin OS=Homo sapiens OX=9606 GN=HSP90B1 PE=1 SV=1	0		24.658	10	6	29	6	803	92.4	4.84	29.89	6	0	0.758	0.944613	67.66	250959	166706	80.49	71.1	43403.5	36716.8	28791.6	22633.8	34098.9	82783.7	157061	64248	58650	174022	372956	51961.8	63192	92209.9	184660	41210.5	37057.4	123763	377661	317397	511788	141889	160049	108025	79521.9	118206	143963	729534
Q9UNN8	Endothelial protein C receptor OS=Homo sapiens OX=9606 GN=PROCR PE=1 SV=1	0		15.173	21	4	100	4	238	26.7	7.18	38.1	4	0	0.712	0.914779	62.71	287679	179874	45.38	34.88	62589	72963.1	55846	66914.1	63380.1	62171	100845	125213	39061.5	139170	203302	247984	258715	159088	404936	141134	84147.7	149612	328415	188530	212590	104411	157062	183003	162158	155722	174273	416131
Q5JZY3	Ephrin type-A receptor 10 OS=Homo sapiens OX=9606 GN=EPHA10 PE=1 SV=2	0		11.407	2	2	29	1	1008	109.6	6.93	10.68	2	0	0.665	0.864638	74.42	87725.2	53038.2	41.07	111.65	12781.5	15898.8	10977.7	16301.3	10251.1	27205	26894.5	18843.6	10621.7					30485.4	72813.2	40203.9	43933.9	92810.1	33980.8	46164.9	101065	44764.5	77049.1		51949.3	52872.2	47116.6	95534.7
P54764	Ephrin type-A receptor 4 OS=Homo sapiens OX=9606 GN=EPHA4 PE=1 SV=1	0		99.844	20	11	496	11	986	109.8	6.61	663.32	11	0	0.743	0.93698	81.99	4.23085e+06	3.2523e+06	63.23	35.39	965772	1.03885e+06	979054	661487	610180	1.01635e+06	1.38097e+06	1.0085e+06	936148	1.71033e+06	1.95163e+06	2.47388e+06	1.85327e+06	1.02491e+06	3.34263e+06	1.9643e+06	1.74542e+06	3.35605e+06	3.45788e+06	2.72768e+06	6.05947e+06	2.01737e+06	3868204	1.83417e+06	1.16173e+06	1.26712e+06	1.33804e+06	1.26202e+07
Q15375	Ephrin type-A receptor 7 OS=Homo sapiens OX=9606 GN=EPHA7 PE=1 SV=3	0		30.601	9	6	58	4	998	112	5.8	43.49	6	2	0.892	0.986871	72.23	240966	242680	71.52	47.05	57527.8	58676.6	41347.2	37387	30487	38539.2	81095.2	67208.9	33083.7	38821.3	67787.1	80522.9	145761	82984.6	236892	132731	122185	241794	176148	125918	343346	103459	392305	138477	55220	65759.3	79223.2	788559
P52799	Ephrin-B2 OS=Homo sapiens OX=9606 GN=EFNB2 PE=1 SV=1	0		23.786	19	5	57	5	333	36.9	8.85	30.8	5	0	0.785	0.971011	73.45	444846	339607	54.58	43.94	128504	101136	143671	49555.9	69740.1	98444.1	125112	82070.7	113246	18271.1	220009	116076	256536	122812	348170	201259	192606	344611	321322	76238.4	464662	369390	547798	108055	97557	95302.9	168094	678198
O43556	Epsilon-sarcoglycan OS=Homo sapiens OX=9606 GN=SGCE PE=1 SV=6	0		12.831	8	3	48	3	437	49.8	6.55	22.62	3	0	0.844	0.998862	67.37	287925	309208	54.39	40.75	22435.2	68599.4	21205.1	99816.2	63868	110541	121772	102817	89284.8	134244	115265	81402.8	203559	66688.2	354970	90996.9	76851.9	172776	214840	211521	325855	135061	190537	136210	74033.6	61466.9	59870.7	641512
Q9UBQ6	Exostosin-like 2 OS=Homo sapiens OX=9606 GN=EXTL2 PE=1 SV=1	0		22.579	16	4	115	4	330	37.4	8.95	158.22	4	0	0.734	0.928361	76.15	1.20912e+06	880753	47.58	28.61	272718	260575	229954	157270	246901	190012	303578	317658	306091	152609	381695	277732	510759	408408	734574	654212	596833	896129	783789	916419	1.07138e+06	694944	869354	613438	509344	417632	445595	2.07424e+06
Q16610	Extracellular matrix protein 1 OS=Homo sapiens OX=9606 GN=ECM1 PE=1 SV=2	0		159.191	66	24	566	24	540	60.6	6.71	786.69	24	0	0.968	0.94286	82.83	7.60666e+06	8.39714e+06	39.74	25.28	1.79324e+06	1.96175e+06	1.90568e+06	1.99842e+06	2.09197e+06	3.01473e+06	2.49181e+06	1.64499e+06	1.29564e+06	4.12553e+06	3.04899e+06	2.99535e+06	4.46392e+06	2.27448e+06	8.50587e+06	2.77539e+06	3.26194e+06	5.59503e+06	5.07856e+06	5.21995e+06	8.7195e+06	4.1516e+06	9.62386e+06	3.73479e+06	3.96896e+06	2.46272e+06	2.81733e+06	1.39047e+07
O94769	Extracellular matrix protein 2 OS=Homo sapiens OX=9606 GN=ECM2 PE=2 SV=1	0		69.543	28	12	314	12	699	79.7	5.41	265.29	12	0	1.002	0.916409	78.31	2.04823e+06	1.66945e+06	51.44	32.85	189451	214967	203324	276868	258732	457420	749553	487160	370595	3.64561e+06	2.66905e+06	2.16753e+06	1.08781e+06	489480	1.60483e+06	811054	684630	1.05427e+06	1.18321e+06	1.3112e+06	1.89367e+06	934090	1.50788e+06	867460	654499	746826	626521	2.10967e+06
Q8IWU5	Extracellular sulfatase Sulf-2 OS=Homo sapiens OX=9606 GN=SULF2 PE=1 SV=1	0		13.223	3	2	76	2	870	100.4	9.17	131.15	2	0	1.409	0.388374	62.93	857249	1.37395e+06	50.1	35.6	220500	210814	173688	144151	127886	301768	534215	199991	222843	482610	232313	226930	530809	283511	1.04687e+06	409034	372339	977085	450391	397818	522162	460096	1.38554e+06	386299	360518	392082	398906	1.59602e+06
P08294	Extracellular superoxide dismutase [Cu-Zn] OS=Homo sapiens OX=9606 GN=SOD3 PE=1 SV=2	0		120.317	60	9	482	9	240	25.8	6.61	1196.97	9	0	0.902	0.978023	84.46	1.01757e+07	1.18058e+07	63.12	38.11	4.58429e+06	5.25619e+06	4.50401e+06	2.0865e+06	2.09914e+06	4.14277e+06	7.28111e+06	3.79925e+06	3.00963e+06	4.04938e+06	2.99933e+06	3.30153e+06	4.38423e+06	1.76396e+06	7.98074e+06	1.14596e+07	1.28409e+07	1.96983e+07	4.23116e+06	4.01983e+06	7.35155e+06	3.90852e+06	8.07098e+06	3.50056e+06	1.11192e+07	1.14933e+07	1.15165e+07	8.90964e+06
Q9Y3I1	F-box only protein 7 OS=Homo sapiens OX=9606 GN=FBXO7 PE=1 SV=1	0		10.839	7	3	6	3	522	58.5	6.55	5.38	3	0	0.804	0.978023	107.36	76718.4	70432.8	145.2	59.03		29945	9063.73			23138.2		33314.6	23117	576999	601607	546017	10561.5	16171			22045.4			41587.8					30177.8	10336.2	7201.11
P02671	Fibrinogen alpha chain OS=Homo sapiens OX=9606 GN=FGA PE=1 SV=2	0		220.145	34	25	955	25	866	94.9	6.01	1469.8	25	0	1.128	0.819843	81.69	1.5115e+07	1.39074e+07	41.87	38.03	1.2018e+06	1.57881e+06	1.4517e+06	3.53623e+06	3.07699e+06	5.43763e+06	8.32025e+06	5.6569e+06	4.98319e+06	1.99659e+07	2.09608e+07	1.88009e+07	6.28744e+06	3.5722e+06	9.30027e+06	3.62995e+06	4.29292e+06	6.17796e+06	9.97249e+06	8.61349e+06	1.09081e+07	7.32462e+06	1.1773e+07	5.82674e+06	1.10912e+07	1.1033e+07	1.06714e+07	1.10364e+07
P02675	Fibrinogen beta chain OS=Homo sapiens OX=9606 GN=FGB PE=1 SV=2	0		271.815	69	30	1115	30	491	55.9	8.27	1758.26	30	0	1.044	0.893185	78.82	1.58425e+07	1.52276e+07	46.38	39.29	763911	875072	835390	3.81945e+06	3.7197e+06	6.61094e+06	1.1893e+07	7.52234e+06	6.22622e+06	1.73162e+07	1.74907e+07	1.76245e+07	7.62724e+06	3.41513e+06	1.21043e+07	3.37816e+06	3.84283e+06	6.49108e+06	9.79253e+06	1.14321e+07	1.53017e+07	6.97472e+06	1.23812e+07	6.36005e+06	1.0754e+07	1.16103e+07	1.19303e+07	1.11281e+07
P02679	Fibrinogen gamma chain OS=Homo sapiens OX=9606 GN=FGG PE=1 SV=3	0		166.518	57	23	865	23	453	51.5	5.62	1418.55	23	0	1.072	0.886098	81.55	1.80856e+07	1.47893e+07	43.09	37.73	655651	792490	706337	4.17432e+06	4.53688e+06	6.46644e+06	1.16594e+07	7.87128e+06	5.97013e+06	1.36603e+07	1.58309e+07	1.77993e+07	8.25761e+06	4.55853e+06	1.32609e+07	3.77716e+06	3.91613e+06	6.53587e+06	1.20814e+07	1.18887e+07	1.89543e+07	8.36269e+06	1.48398e+07	8.11647e+06	1.06645e+07	1.05094e+07	1.08117e+07	1.43013e+07
P11362	Fibroblast growth factor receptor 1 OS=Homo sapiens OX=9606 GN=FGFR1 PE=1 SV=3	0		20.059	8	5	74	5	822	91.8	6.21	73.46	5	0	0.728	0.918241	66.36	1.03764e+06	721040	33.82	29.64	240374	292810	249145	261640	252979	173928	454888	279164	235724	302602	627343	307690	574875	288061	801792	340747	368844	542660	610296	613959	1.014e+06	508664	829913	460296	309780	355111	326452	1.48235e+06
P21802	Fibroblast growth factor receptor 2 OS=Homo sapiens OX=9606 GN=FGFR2 PE=1 SV=1	0		13.643	4	3	91	3	821	92	5.88	80.66	3	0	0.743	0.93698	58.77	720510	528919	34.61	34.12	187647	193957	129059	254274	189073	367203	384577	265832	161785	132878	272782	133731	348597	195994	454497	277691	274804	446280	223100	215773	432538	264508	719165	241389	526701	392344	407495	1.05783e+06
Q06828	Fibromodulin OS=Homo sapiens OX=9606 GN=FMOD PE=1 SV=2	0		15.508	11	3	78	3	376	43.2	6.04	35.22	3	0	0.911	0.975831	60.15	373181	337232	23.34	31.61	116332	128300	120588	89619	84735.3	167794	168382	82929.6	82486	147862	318300	200229	171687	89345.9	224494	158040	169410	285016	125352	146412	239422	176528	286135	167867	169695	157748	161214	479446
P02751	Fibronectin OS=Homo sapiens OX=9606 GN=FN1 PE=1 SV=5	0		648.754	46	77	3079	29	2477	272.2	5.5	4681.13	77	48	1.064	0.886098	77.4	5.16636e+07	5.36878e+07	29.93	27.45	8.17422e+06	9.15901e+06	8.14476e+06	1.02502e+07	1.03296e+07	1.75775e+07	2.25988e+07	1.39378e+07	1.21596e+07	2.89379e+07	2.96634e+07	2.97945e+07	2.4247e+07	1.13191e+07	3.94707e+07	2.10489e+07	2.27211e+07	3.84645e+07	2.9004e+07	2.79592e+07	4.59562e+07	2.35004e+07	4.03974e+07	2.12502e+07	1.73043e+07	1.699e+07	1.71407e+07	6.04198e+07
P23142	Fibulin-1 OS=Homo sapiens OX=9606 GN=FBLN1 PE=1 SV=4	0		287.34	52	26	1590	26	703	77.2	5.22	2504.44	26	0	1.088	0.867001	83.14	3.86345e+07	4.60393e+07	37.23	25.49	7.98827e+06	9.35585e+06	8.81198e+06	7.73659e+06	7.63057e+06	1.25473e+07	1.50381e+07	1.01833e+07	6.77611e+06	1.12643e+07	1.34825e+07	1.37906e+07	1.77438e+07	8.71867e+06	2.93011e+07	2.24435e+07	2.28244e+07	3.70121e+07	2.03482e+07	2.32625e+07	3.63657e+07	2.16005e+07	3.96165e+07	1.77626e+07	1.62841e+07	1.58483e+07	1.58805e+07	4.42374e+07
P98095	Fibulin-2 OS=Homo sapiens OX=9606 GN=FBLN2 PE=1 SV=2	0		44.145	12	10	67	10	1184	126.5	4.82	25.51	10	0	0.963	0.943566	68.52	660609	716144	42.54	34.24	52052.7	44860.9	73047.1	108810	110443	212284	229481	154532	139220	247638	579254	150311	382470	207464	634324	222828	194624	432034	418025	394877	573406	337717	528590	305775	267655	226283	299133	871159
Q9UBX5	Fibulin-5 OS=Homo sapiens OX=9606 GN=FBLN5 PE=1 SV=1	0		42.49	29	10	173	10	448	50.1	4.73	241.47	10	0	1.003	0.916409	71.71	1.10574e+06	1.45688e+06	40.57	33.36	223419	211588	234321	266312	225805	324400	421796	257519	269037	317167	366331	512555	416161	261564	716925	458010	529064	875593	657772	586485	687209	581250	1.32336e+06	608721	302953	331404	319833	1.68752e+06
P30043	Flavin reductase (NADPH) OS=Homo sapiens OX=9606 GN=BLVRB PE=1 SV=3	0		76.881	64	8	64	8	206	22.1	7.65	153.13	8	0	0.778	0.955133	132.5	96183	89021.4	286.57	194.2	5170.9	3470.98	9461.74	9420.12		8817.37	36393.5	52147.6	30134.6	2.48137e+07	3.09793e+07	2.88914e+07	112304	39163.6	203477	13336.3	25859.1	29194.1	279240	85595.9	212196	119825	12001.2		23712.9	27372.3	26165.1	86877.9
Q12841	Follistatin-related protein 1 OS=Homo sapiens OX=9606 GN=FSTL1 PE=1 SV=1	0		48.192	34	9	198	9	308	35	5.52	92.73	9	0	1.175	0.747546	73.57	1.65175e+06	1.96041e+06	47.68	37.36	389223	407625	420243	298508	280779	612737	533537	341379	272609	621244	3.63093e+06	2.21126e+06	989732	533465	1.39593e+06	841845	1.2552e+06	1.29987e+06	1.00171e+06	959297	1.54676e+06	706390	1.18908e+06	677949	711656	751742	588590	2.5872e+06
O95633	Follistatin-related protein 3 OS=Homo sapiens OX=9606 GN=FSTL3 PE=1 SV=1	0		8.121	11	2	4	2	263	27.6	6.77	4.66	2	0	0.762	0.944613	89.87	52095.6	33138	66.95	47.8	8933.63	6039.53	6347.71	27609.7	36590.5	26884.7	18814.4	14950.5		67484.8	66043.5	84689	15261.9	8018.23		19251.2		10161.9	37548		40217.1	39440.4	25613.2	40117.3		12193.5		4454.61
Q6MZW2	Follistatin-related protein 4 OS=Homo sapiens OX=9606 GN=FSTL4 PE=2 SV=3	0		60.563	31	16	104	14	842	93	6.32	80.24	16	2	0.546	0.492765	82.94	800716	314919	63.69	55.12	66303.5	86248.5	92730.6	144366	168083	241281	288955	286080	208713	88842	248572	332517	385438	291875	714102	249059	241874	482327	796151	831695	1.04845e+06	705504	1.07601e+06	810398	90526.2	84104.9	80981.1	1.18273e+06
P04075	Fructose-bisphosphate aldolase A OS=Homo sapiens OX=9606 GN=ALDOA PE=1 SV=2	0		93.164	54	16	307	13	364	39.4	8.09	407.36	16	0	0.864	0.998862	83.89	2.21103e+06	1.96237e+06	59.36	51.29	675453	616583	509285	341281	532425	819006	692990	508595	299445	4.28154e+06	4.69693e+06	5.29442e+06	1.11071e+06	498459	1.39168e+06	905399	1.06788e+06	1.44023e+06	1.39562e+06	973844	1.68744e+06	974307	1.77731e+06	862255	932130	1.00253e+06	810722	4.62301e+06
P09972	Fructose-bisphosphate aldolase C OS=Homo sapiens OX=9606 GN=ALDOC PE=1 SV=2	0		120.93	56	17	545	14	364	39.4	6.87	895.39	17	3	0.962	0.944055	77.37	4.17279e+06	4.62872e+06	42.2	33.58	894706	962081	918343	829054	745591	1.01206e+06	1.33866e+06	974041	942850	1.83724e+06	2.46422e+06	2.62078e+06	2.73227e+06	1.55381e+06	4.16838e+06	2.21104e+06	1.99292e+06	3.29694e+06	2.9049e+06	2.45251e+06	4.15078e+06	2.06164e+06	2.85038e+06	2.56911e+06	1.95529e+06	1.77388e+06	1.88734e+06	7.90293e+06
P09382	Galectin-1 OS=Homo sapiens OX=9606 GN=LGALS1 PE=1 SV=2	0		18.283	40	4	59	4	135	14.7	5.5	13.75	4	0	1.08	0.876383	70.59	367834	403443	37.23	47.05	107104	129745	108978	130414	110331	197463	258241	163041	118598	238947	130716	239650	210354	90940.9	391265	123453	102572	153346	303380	304869	387355	225259	284727	135593	126747	118939	120389	240459
Q08380	Galectin-3-binding protein OS=Homo sapiens OX=9606 GN=LGALS3BP PE=1 SV=1	0		165.909	40	20	997	20	585	65.3	5.27	1900.34	20	0	0.603	0.690394	82.09	1.9768e+07	1.16802e+07	32.29	42.95	5.77379e+06	6.48344e+06	5.77916e+06	5.05304e+06	5.13205e+06	6.97955e+06	9.64911e+06	7.89699e+06	6.23635e+06	8.2498e+06	8.26604e+06	1.01142e+07	1.30989e+07	6.32675e+06	1.63929e+07	1.03089e+07	1.04299e+07	1.43001e+07	1.25834e+07	1.26694e+07	1.46216e+07	1.2087e+07	1.38717e+07	9.72043e+06	8.45858e+06	9.03199e+06	7.98597e+06	1.09955e+07
P47929	Galectin-7 OS=Homo sapiens OX=9606 GN=LGALS7 PE=1 SV=2	0		22.477	57	5	11	5	136	15.1	7.62	19.17	5	0	0.947	0.945721	133.93	34337.2	17838.6	137.73	180.92	8913.15	10413.1	8295.18	8855.41	9966.49	17028	12685.7	18320.9	1230.88	860589	532850	610264							460241	428724	407689		15210.1					92373.5
P09104	Gamma-enolase OS=Homo sapiens OX=9606 GN=ENO2 PE=1 SV=3	0		51.954	30	7	143	5	434	47.2	5.03	140.66	7	0	0.8	0.975831	76.26	712938	453911	53.74	60.1	215606	124834	379187	309335	93201.5	361916	279939	203496	122311	245220	248789	286176	496738	182198	454259	389997	232907	367417	838871	687244	695711	723287	449271	417139	126762	121730	125778	627444
Q92820	Gamma-glutamyl hydrolase OS=Homo sapiens OX=9606 GN=GGH PE=1 SV=2	0		22.508	23	6	60	6	318	35.9	7.11	38.43	6	0	0.605	0.697762	68.15	589954	321616	41.29	29.71	143840	152581	145883	108422	111334	139588	264351	231593	177401	656555	123504	236580	269116	141353	516667	270398	202720	391915	318823	275794	483784	395088	396659	299674	165213	85278.7	105260	680917
P17900	Ganglioside GM2 activator OS=Homo sapiens OX=9606 GN=GM2A PE=1 SV=4	0		58.09	41	6	381	6	193	20.8	5.31	556.12	6	0	1.229	0.63636	76.8	6.31441e+06	7.04775e+06	43.39	39.85	1.22401e+06	1.38076e+06	1.36503e+06	1.52643e+06	1.7007e+06	2.78682e+06	2.26272e+06	1.30033e+06	1.1055e+06	2.69637e+06	2.69781e+06	2.7026e+06	3.3109e+06	1.56071e+06	6.08252e+06	2.29806e+06	2.51851e+06	4.88515e+06	5.97662e+06	5.64086e+06	9.5124e+06	3.55093e+06	6.16746e+06	3.26565e+06	1.66829e+06	1.75575e+06	1.76212e+06	8.74279e+06
O00451	GDNF family receptor alpha-2 OS=Homo sapiens OX=9606 GN=GFRA2 PE=1 SV=2	0		43.183	24	9	111	9	464	51.5	7.66	80.13	9	0	0.802	0.978023	82.7	885749	621051	65.36	69.15	112175	124695	116006	85640.5	98869.8	102051	174479	201293	111459	562447	272103	343374	421909	254526	587076	396373	440479	623016	600462	590724	975824	544508	711265	429053	120090	154138	167884	1.93638e+06
P06396	Gelsolin OS=Homo sapiens OX=9606 GN=GSN PE=1 SV=1	0	X	378.851	57	34	1880	34	782	85.6	6.28	3713.12	34	0	1.024	0.913064	85.95	1.17373e+08	1.20673e+08	17.4	19.69	2.91166e+07	3.18717e+07	3.05915e+07	3.94615e+07	3.79136e+07	5.46046e+07	4.93738e+07	3.03218e+07	2.70605e+07	6.41879e+07	6.44607e+07	6.60149e+07	5.93849e+07	2.77339e+07	8.40344e+07	3.06451e+07	3.76715e+07	5.85538e+07	7.55439e+07	7.1075e+07	1.07407e+08	5.39695e+07	9.64755e+07	5.08621e+07	5.12825e+07	5.22663e+07	5.08127e+07	1.15595e+08
P60983	Glia maturation factor beta OS=Homo sapiens OX=9606 GN=GMFB PE=1 SV=2	0.001		6.79	24	2	2	2	142	16.7	5.29	4.07	2	0	0.96	0.944613	41.49	110903	42418.6	77.84					34207.2	62072.4	57435.6	53289.2	9897.02	61887.4	176111	283484	181053	63538	7565.93	15511.1	37575.3	22524.9	45340.1				20031.6	58018.2	18878.8
P14314	Glucosidase 2 subunit beta OS=Homo sapiens OX=9606 GN=PRKCSH PE=1 SV=2	0		37.395	31	10	126	10	528	59.4	4.41	131.13	10	0	0.872	0.998741	80.09	1.10365e+06	1.28144e+06	65.94	46.96	185592	163496	196166	122235	139872	266870	522098	342004	261769	516264	139936	104565	567551	391696	1.21161e+06	732384	684955	1.14002e+06	548413	585112	843758	466063	829631	421992	309424	315683	318693	2.89666e+06
P48058	Glutamate receptor 4 OS=Homo sapiens OX=9606 GN=GRIA4 PE=1 SV=2	0		40.705	11	10	104	10	902	100.8	8.1	57.4	10	0	0.514	0.383982	83.5	1.03203e+06	405282	49.87	57.53	275635	324163	233272	302855	264028	385780	523757	520150	351922	375132	190006	239928	734771	373404	1.15632e+06	286139	278746	401147	686162	745862	1.07128e+06	732059	896261	456174	157681	154554	148137	1.68265e+06
P48506	Glutamate--cysteine ligase catalytic subunit OS=Homo sapiens OX=9606 GN=GCLC PE=1 SV=2	0		9.596	6	2	4	2	637	72.7	6.09	2.32	2	0	0.77	0.945721	80.45	22139.9	17047	113.34		3601.61	3424.75				4244.16				105725	96606	72459.3	6546.15	5563.16					26555.4		45679.9	13845.1	16480.8	9258.17	4104.14			14551.8
P48507	Glutamate--cysteine ligase regulatory subunit OS=Homo sapiens OX=9606 GN=GCLM PE=1 SV=1	0		8.947	10	2	5	2	274	30.7	6.02	6.84	2	0	0.01	1.63113e-16		84571.8		75.75								4126.19			86856.9	106423	41190.6
Q16769	Glutaminyl-peptide cyclotransferase OS=Homo sapiens OX=9606 GN=QPCT PE=1 SV=1	0		33.008	25	6	102	6	361	40.9	6.61	84.24	6	0	0.77	0.945721	71.54	797979	729592	56.34	38.24	134357	181651	158497	230687	195908	293649	253855	216407	167368	155617	187210	209778	732334	320767	787491	522482	538937	576753	871430	883477	979674	468726	492260	358045	242863	306547	282774	1.58638e+06
P35754	Glutaredoxin-1 OS=Homo sapiens OX=9606 GN=GLRX PE=1 SV=2	0		16.462	40	3	9	3	106	11.8	8.09	11.53	3	0	0.463	0.219358	102.1	72324.8	31497.7	177.18	70.54	47238.2	46688.9		49599.5	41488.6		4929.31	30151.8	12900.9	919626	1.04848e+06	704525	40642.2	17967.5		6568.35	18015		35839.8			24804.3	23021	14672.8		13313.6
P22352	Glutathione peroxidase 3 OS=Homo sapiens OX=9606 GN=GPX3 PE=1 SV=2	0		31.505	32	6	227	6	226	25.5	8.13	292	6	0	0.905	0.978023	110.38	3.4528e+06	2.84867e+06	61.09	38.13	303325	358637	324673	508443	496328	782881	323936	257401	170241	997403	1.39086e+06	812400	1.44728e+06	744004	2.58198e+06	2.0158e+06	1.9388e+06	3.82358e+06	1.64962e+06	1.83092e+06	2.98412e+06	1.80934e+06	2.94017e+06	1.62662e+06	2.96687e+06	2.8686e+06	2.91383e+06	6.11754e+06
P78417	Glutathione S-transferase omega-1 OS=Homo sapiens OX=9606 GN=GSTO1 PE=1 SV=2	0		13.463	19	4	13	4	241	27.5	6.6	15.48	4	0	0.291	0.00254668	128.5	626084	47754.8	101.24	66.85	47178.9	13133	10882.3	12593.1	3569.6	7288.04	533879	294212	198588	1.19413e+06	1.89343e+06	1.56687e+06	6495.89	64053.7	20917.5	137350	136359	328331	26991	23257.6	100061	312404	559070	263371	684484	734926	767366	2.13055e+06
P09211	Glutathione S-transferase P OS=Homo sapiens OX=9606 GN=GSTP1 PE=1 SV=2	0	X	29.508	45	6	80	6	210	23.3	5.64	50.29	6	0	0.772	0.948	77.46	571405	471768	56.47	33.04	124292	142925	108746	103552	85787.1	180949	197516	166905	129195	286399	911511	687365	263054	116841	444119	374700	175197	289655	747293	622199	1.15529e+06	308466	493988	320360	95354.5	136319	119930	980292
P04406	Glyceraldehyde-3-phosphate dehydrogenase OS=Homo sapiens OX=9606 GN=GAPDH PE=1 SV=3	0		68.105	40	9	97	5	335	36	8.46	125.52	9	4	0.55	0.508247	73.36	754431	363681	131.45	33.91	261705	207111	196376	53272	121168	211058	249772	163927	144390	5.32771e+06	5.43188e+06	4.96593e+06	368531	313237	519342	259278	281249	562880	1.49738e+06	1.27173e+06	1.78671e+06	571752	832221	509833	312394	311700	323667	533039
P35052	Glypican-1 OS=Homo sapiens OX=9606 GN=GPC1 PE=1 SV=2	0		27.908	17	6	69	6	558	61.6	7.3	66.07	6	0	0.568	0.56199	75.99	740973	356815	54.31	56.95	236952	63243.8	268098	378280	406909	290032	337317	299348	359809	154082	43704.8		481848	331107	946071	186822	191806	368142	490279	613980	520076	389991	359807	414687	123116	141709	143517	635539
Q8NBJ4	Golgi membrane protein 1 OS=Homo sapiens OX=9606 GN=GOLM1 PE=1 SV=1	0		57.889	26	11	233	11	401	45.3	4.97	226.13	11	0	1.026	0.908621	78.76	1.24133e+06	1.34413e+06	56.84	46.5	275132	358291	309533	248635	189671	369246	424022	311898	188570	326304	713247	308530	636997	276797	1.14253e+06	658995	602919	1.14381e+06	864498	879709	1.24948e+06	604834	992361	583276	525726	523911	499700	3.393e+06
O60883	G-protein coupled receptor 37-like 1 OS=Homo sapiens OX=9606 GN=GPR37L1 PE=1 SV=2	0		10.21	5	2	76	2	481	52.7	7.36	129.28	2	0	1.109	0.842263	108.96	798417	685100	77.88	68.5	708222	1.03598e+06	963402	479165	542569	1.03851e+06	714494	508500	493341	531327	526614	600135	1.20819e+06	365865	578676	159953	315878	214812	432453	357357	349953	294777	255290	272338	96135.5	117247	93694.1	380778
Q14393	Growth arrest-specific protein 6 OS=Homo sapiens OX=9606 GN=GAS6 PE=1 SV=3	0		24.68	15	6	40	6	678	74.9	5.69	19.67	6	0	1.054	0.887646	66.21	198508	264591	57.23	52.03	66044.3	58029.7	49563.3	42248.8	39721.3	76420.8	153313	88323.8	78428.8	95438.7	70575.7		147894	114798	221791	138732	89538.6	198877	75538.7	96425.9	109369	82592.1	117615	76943.3	124664	86809.8	56185.6	539771
Q9Y2T3	Guanine deaminase OS=Homo sapiens OX=9606 GN=GDA PE=1 SV=1	0		29.193	25	8	38	8	454	51	5.68	29.38	8	0	0.76	0.944613	88.37	362083	325613	59.93	62.71	63346.4	74626.4	72213.5	69886.5	73473.4	151510	167176	85461.5	64336.4	169938	83685.1	84357.8	257281	132278	518252	181731	166672	344367	312803	393213	613681	165948	280687	135990	82196.3	44814	68385.6	868709
P00738	Haptoglobin OS=Homo sapiens OX=9606 GN=HP PE=1 SV=1	0		306.942	63	28	2273	14	406	45.2	6.58	3916.37	28	15	1.069	0.886098	101.56	1.56883e+08	2.06218e+08	37.83	41.37	7.621e+07	8.68514e+07	8.20722e+07	4.33658e+07	4.0363e+07	8.17323e+07	7.61697e+07	3.97056e+07	3.2592e+07	1.24904e+08	1.39543e+08	1.30602e+08	6.85868e+07	3.48542e+07	1.10353e+08	4.67059e+07	4.98541e+07	9.31313e+07	3.19341e+07	2.75293e+07	5.11234e+07	8.10717e+07	1.74381e+08	7.47579e+07	9.24625e+07	9.31113e+07	9.27884e+07	6.15884e+07
P00739	Haptoglobin-related protein OS=Homo sapiens OX=9606 GN=HPR PE=2 SV=2	0		109.37	41	17	1000	3	348	39	7.09	1408.76	17	0	1.053	0.887646	95.93	203453	306735	78.93	55.05	46308.6	62019.2	46470	108196	113350	235431	36762.7	14485.5	26965.1	272385	152126	167629	199993	89631.6	415269	48038.1	54339.4	100004	375500	405032	675191	173169	256484	176068	84410.2	81286.5	85360.1	49713.3
P0DMV9	Heat shock 70 kDa protein 1B OS=Homo sapiens OX=9606 GN=HSPA1B PE=1 SV=1	0		21.348	12	5	24	2	641	70	5.66	27.53	5	0	0.362	0.0281188	96.25	165080	17440.3	125.62	96.71	7974.86	16056.1	11652.8		4481.88		38058.8	42755.9	33799	212972	701991	434194		3973.38					96158.6	88200.7	132653
P11142	Heat shock cognate 71 kDa protein OS=Homo sapiens OX=9606 GN=HSPA8 PE=1 SV=1	0		44.697	20	11	35	7	646	70.9	5.52	39.53	11	2	0.745	0.940136	86.37	371675	220053	90.59	70.85	80725.9	91376.6	25128.6	17567.5	12537.9	64692.1	131784	51103.7	59184.4	1.36082e+06	987423	926757	191250	26916.7	371661	305496	293061	524665	236257	227301	225350	313651	221462	87484.5	155416	52548.1	325625	355063
P69905	Hemoglobin subunit alpha OS=Homo sapiens OX=9606 GN=HBA1 PE=1 SV=2	0	X	491.377	100	26	1825	21	142	15.2	8.68	5112.26	26	6	0.494	0.301063	142.26	1.86952e+07	1.03211e+07	289.36	239.43	469182	568317	659537	2.08679e+06	1.87183e+06	4.03913e+06	4.49849e+07	2.16465e+07	2.04856e+07	7.24521e+09	7.38815e+09	7.12189e+09	1.37092e+07	3.24072e+06	1.02993e+07	2.80703e+06	2.64974e+06	5.72271e+06	1.37533e+08	1.34704e+08	2.4631e+08	8.70187e+06	1.78771e+07	7.7576e+06	4.73798e+06	4.38127e+06	4.65145e+06	5.80665e+07
P68871	Hemoglobin subunit beta OS=Homo sapiens OX=9606 GN=HBB PE=1 SV=2	0	X	411.787	97	27	2573	18	147	16	7.28	5758.43	27	10	0.432	0.13522	142.02	3.1877e+07	1.43058e+07	287.29	235.52	2.45608e+06	2.02719e+06	1.99396e+06	5.60232e+06	6.43939e+06	1.05209e+07	8.54806e+07	4.80139e+07	3.79869e+07	1.03697e+10	1.28852e+10	1.58595e+10	2.48049e+07	6.93371e+06	1.97471e+07	6.91654e+06	4.99369e+06	1.03435e+07	3.40189e+08	3.21497e+08	5.7467e+08	1.4693e+07	2.87678e+07	1.24064e+07	9.94108e+06	8.43295e+06	1.07525e+07	1.10288e+08
P02042	Hemoglobin subunit delta OS=Homo sapiens OX=9606 GN=HBD PE=1 SV=2	0		210.563	96	17	1335	8	147	16	8.05	2994.18	17	3	0.891	0.988562	123.71	799961	758481	285.32	215.66	144664	160208	137357	143476	180788	191929	784199	558216	544144	1.51568e+08	1.95694e+08	1.79407e+08	340098	218597	537643	173719	217457	301376	4.31289e+06	4.20253e+06	8.5108e+06	468525	415058	257764	184601	248969	231052	953150
P69891	Hemoglobin subunit gamma-1 OS=Homo sapiens OX=9606 GN=HBG1 PE=1 SV=2	0		50.568	61	7	247	5	147	16.1	7.2	581.74	7	0	0.664	0.863548	132.38	444321	373605	126.89	102.85										1.92566e+06	2.50854e+06	2.50867e+06							89376.2	279680	311861							8392.73
P02790	Hemopexin OS=Homo sapiens OX=9606 GN=HPX PE=1 SV=2	0		339.565	73	32	3859	32	462	51.6	7.02	7466.73	32	0	0.952	0.944613	82.88	3.75514e+08	3.63421e+08	23.91	16.21	1.09106e+08	1.19704e+08	1.13423e+08	1.41597e+08	1.34905e+08	2.12163e+08	1.22299e+08	9.06675e+07	8.46011e+07	1.35706e+08	1.51849e+08	1.62831e+08	1.66333e+08	9.26448e+07	2.91189e+08	1.26275e+08	1.34711e+08	2.33341e+08	1.93307e+08	1.96275e+08	3.42999e+08	1.55456e+08	3.08166e+08	1.39875e+08	3.48065e+08	3.48359e+08	3.56513e+08	3.3829e+08
Q8IZP7	Heparan-sulfate 6-O-sulfotransferase 3 OS=Homo sapiens OX=9606 GN=HS6ST3 PE=2 SV=3	0		15.509	14	5	24	5	471	54.8	6.83	6.5	5	0	0.725	0.916409	75.36	160393	131915	68.22	59.06	35917.8	37406.5	37301.2	98079.7	16808.5	34242.9	51254.4	52666.1	29144	79861.8		17331.3	79167.4	23222.6	125242	69283.3	64614.9	176467	94212.9	96800.6	176184	76825	100329	67071	31566.4	31250.4	36230.4	458467
P05546	Heparin cofactor 2 OS=Homo sapiens OX=9606 GN=SERPIND1 PE=1 SV=3	0		125.95	42	18	763	18	499	57	6.9	997.98	18	0	1.053	0.887646	65.07	1.33847e+07	1.22041e+07	22.28	21.84	4.46435e+06	5.15244e+06	4.74944e+06	5.74298e+06	5.29689e+06	7.97084e+06	5.24166e+06	3.566e+06	2.27178e+06	8.81245e+06	1.16089e+07	1.02518e+07	6.66822e+06	3.04384e+06	1.00911e+07	4.08001e+06	4.37947e+06	7.07887e+06	4.27049e+06	4.90286e+06	6.93772e+06	5.55886e+06	7.83074e+06	4.83062e+06	4.78837e+06	5.08041e+06	5.39091e+06	1.23771e+07
P26927	Hepatocyte growth factor-like protein OS=Homo sapiens OX=9606 GN=MST1 PE=1 SV=2	0		28.01	14	7	46	7	711	80.3	7.68	20.23	7	0	0.951	0.944613	57.14	235207	298942	33.36	35.21	76454.8	78032.4	72795	120385	114556	189575	80726.2	70630.1	49928.7	156732	305243	236051	96896.1	58941.6	186724	79860.5	59641.3	198491	74185.6	64014.6	135114	86849	136381	60869.7	125047	127793	137814	370936
P04196	Histidine-rich glycoprotein OS=Homo sapiens OX=9606 GN=HRG PE=1 SV=1	0		153.155	38	19	1088	19	525	59.5	7.5	1984.9	19	0	1.021	0.914779	66.69	2.34798e+07	2.22728e+07	27.99	21.81	6.33985e+06	7.01465e+06	7.60433e+06	1.03433e+07	1.22674e+07	1.56364e+07	9.29853e+06	6.99751e+06	8.65718e+06	1.50081e+07	1.66459e+07	1.6202e+07	1.07778e+07	6.15341e+06	1.33304e+07	1.00455e+07	9.89485e+06	1.46052e+07	1.37196e+07	1.34831e+07	1.80045e+07	1.07371e+07	1.40367e+07	8.64318e+06	1.12398e+07	1.10747e+07	1.13747e+07	1.0505e+07
P01889	HLA class I histocompatibility antigen, B alpha chain OS=Homo sapiens OX=9606 GN=HLA-B PE=1 SV=3	0		12.872	6	2	12	1	362	40.4	5.85	13.41	2	1	0.986	0.929518	75.4	55727.6	55210.3	66.57	68.05	14966.4	17850.1	17830.4	5125.6	5492.33	13950.6	36922.9	22430.5	17433.8	25746	25584.5	38519	27706	17707.3	26234.3	17734.4	10483.6	14191.8	99549.8	89217.2	117882	26198.5	25092.3	24204.5	42513	39548.6	31300.5	58134.7
Q86YZ3	Hornerin OS=Homo sapiens OX=9606 GN=HRNR PE=1 SV=2	0	X	20.445	5	4	24	4	2850	282.2	10.04	6.62	4	0	0.939	0.950652	97.75	120317	116961	92.09	90.69	85608.3	103187	88756.5	14132.5	13861.4	20177.9	126736	68981.2	73142.5	9761.28	13742.7	17588.4	48372.9	12843.3	8587	68132.8	34826.2	73432.7	212485	293582	324874	68420.7	34162.2	57840.2	119038	101773	53822.5	20484.6
O75144	ICOS ligand OS=Homo sapiens OX=9606 GN=ICOSLG PE=1 SV=2	0		19.852	13	3	74	3	302	33.3	5.31	95.68	3	0	0.729	0.918241	58.45	556539	431068	48.4	27.91	89950.8	103010	89888.7	86167.4	96060.6	128571	193413	178440	128619	130870	205347	156732	282253	144446	295708	253531	225376	416472	269330	219715	280868	323760	383198	314079	353955	385330	426014	1.11506e+06
P22304	Iduronate 2-sulfatase OS=Homo sapiens OX=9606 GN=IDS PE=1 SV=1	0		49.774	21	8	114	8	550	61.8	5.45	58.12	8	0	0.665	0.864638	80.49	2.90721e+06	3.09937e+06	56.73	43.7	232104	238347	549647	1.05217e+06	1.60125e+06	1.51153e+06	1.16839e+06	974887	911012	103080	807982	1.03795e+06	1.14087e+06	539379	1.58839e+06	863254	1.0545e+06	1.08327e+06	2.09552e+06	2.8129e+06	2.43885e+06	3.27656e+06	3.52072e+06	2.26245e+06	2.96719e+06	2.71715e+06	2.84469e+06	1.11685e+06
Q9Y6R7	IgGFc-binding protein OS=Homo sapiens OX=9606 GN=FCGBP PE=1 SV=3	0		483.514	35	73	1880	73	5405	571.6	5.34	2043.7	73	0	1.243	0.618697	82.38	1.32122e+07	1.87126e+07	52.3	33.63	3.7175e+06	4.60654e+06	3.87209e+06	1.79798e+06	1.81631e+06	3.11101e+06	5.13566e+06	3.41238e+06	3.21691e+06	3.28795e+06	3.36396e+06	3.05069e+06	6.81238e+06	4.04175e+06	1.07593e+07	3.34245e+06	3.25378e+06	5.58563e+06	6.35452e+06	7.43687e+06	1.08651e+07	6.68987e+06	1.10446e+07	6.02761e+06	1.89126e+07	1.97074e+07	1.82916e+07	1.0925e+07
P0DOX2	Immunoglobulin alpha-2 heavy chain OS=Homo sapiens OX=9606 PE=1 SV=2	0		138.889	59	18	686	10	455	48.9	6.67	1238.96	18	8	1.035	0.899119	105.4	4.47285e+07	4.82485e+07	87.15	56.34	1.69012e+07	1.9004e+07	1.70197e+07	3.16363e+07	3.50207e+07	5.45364e+07	1.75343e+07	1.03663e+07	7.53199e+06	2.73642e+07	3.48242e+07	2.77398e+07	1.20465e+07	5.64049e+06	2.06211e+07	3.07321e+06	2.89295e+06	5.37918e+06	8.83889e+07	9.43846e+07	1.56868e+08	1.98024e+07	3.19381e+07	1.76653e+07	1.15453e+07	1.20126e+07	1.21154e+07	7.19333e+07
P0DOX3	Immunoglobulin delta heavy chain OS=Homo sapiens OX=9606 PE=1 SV=1	0		69.395	27	10	71	10	512	56.2	8.02	97.7	10	0	0.726	0.916409	117.73	229268	189234	214.61	165.18	79327	91618.3	63815.6	5167.02	52231.9		31090.6	56812.3	10882.5	920229	575084	531214	3977.85	92971	26404.3	40517.8	39274.3	22271.5	3.29739e+06	2.94248e+06	4.86748e+06	105895	145550	84013.3	137926	111222	82228.9	222790
P0DOX5	Immunoglobulin gamma-1 heavy chain OS=Homo sapiens OX=9606 PE=1 SV=2	0		278.485	53	21	3675	11	449	49.3	8.72	7378.81	21	12	0.84	0.998862	82.49	5.167e+08	4.84337e+08	31.39	34.28	1.53848e+08	1.74257e+08	1.59782e+08	1.82534e+08	1.65139e+08	2.99933e+08	1.90795e+08	1.21355e+08	1.06203e+08	3.52881e+08	3.5504e+08	3.69263e+08	2.22666e+08	9.30418e+07	3.53791e+08	1.2495e+08	1.31927e+08	2.22676e+08	4.82837e+08	4.5921e+08	7.95879e+08	2.34923e+08	4.76472e+08	2.22483e+08	3.78986e+08	4.10991e+08	4.29521e+08	4.03925e+08
P01876	Immunoglobulin heavy constant alpha 1 OS=Homo sapiens OX=9606 GN=IGHA1 PE=1 SV=2	0		198.643	58	17	1766	11	353	37.6	6.51	3757.46	17	0	1.034	0.899119	99.43	8.49303e+07	1.10857e+08	73.76	57.99	2.85531e+07	3.1239e+07	2.93681e+07	3.37422e+07	3.20502e+07	5.78398e+07	2.73501e+07	1.76281e+07	1.64349e+07	5.2143e+07	4.46671e+07	4.89065e+07	2.83553e+07	1.26117e+07	4.03559e+07	7.51292e+06	7.02052e+06	1.35551e+07	1.5576e+08	1.58547e+08	2.10666e+08	5.82518e+07	1.05241e+08	5.12492e+07	2.73777e+07	2.63666e+07	2.64233e+07	1.30854e+08
P01859	Immunoglobulin heavy constant gamma 2 OS=Homo sapiens OX=9606 GN=IGHG2 PE=1 SV=2	0		217.499	64	17	2985	9	326	35.9	7.59	5938.51	17	1	0.861	0.998862	82.91	1.16037e+08	1.20355e+08	42.39	35.41	5.42848e+07	5.81e+07	5.11952e+07	3.90397e+07	3.95254e+07	7.35484e+07	5.08798e+07	3.20569e+07	2.65277e+07	2.9454e+07	2.55781e+07	2.29849e+07	3.89431e+07	2.10349e+07	7.03121e+07	2.50818e+07	2.375e+07	4.62865e+07	8.86531e+07	8.06816e+07	1.54e+08	6.92025e+07	1.65806e+08	6.31289e+07	4.42309e+07	4.65982e+07	5.10726e+07	1.03016e+08
P01860	Immunoglobulin heavy constant gamma 3 OS=Homo sapiens OX=9606 GN=IGHG3 PE=1 SV=2	0		204.8	55	18	2885	7	377	41.3	7.9	5026.54	18	3	0.896	0.985157	79.28	8.77018e+07	7.01899e+07	34.73	34.1	3.01082e+07	3.65697e+07	3.51457e+07	3.08401e+07	3.11469e+07	6.42896e+07	2.53694e+07	1.49321e+07	1.04075e+07	3.26714e+07	3.4916e+07	3.72793e+07	3.57477e+07	1.50296e+07	5.62071e+07	1.7032e+07	1.65917e+07	3.48955e+07	6.11164e+07	5.52368e+07	1.20625e+08	4.52022e+07	9.66873e+07	3.97869e+07	5.49033e+07	6.09779e+07	4.99545e+07	7.10758e+07
P01861	Immunoglobulin heavy constant gamma 4 OS=Homo sapiens OX=9606 GN=IGHG4 PE=1 SV=1	0		175.141	55	13	1577	6	327	35.9	7.36	2719.38	13	0	0.816	0.990297	109.49	1.70368e+07	1.33294e+07	67.7	70.62	1.14501e+07	1.15085e+07	1.26993e+07	6.98954e+06	7.92896e+06	7.51485e+06	5.74876e+06	3.7462e+06	5.78423e+06	1.62096e+07	1.79041e+07	1.99234e+07	4.3e+06	4.11564e+06	8.00173e+06	1.47222e+06	1.37129e+06	2.37112e+06	9.00345e+06	8.86192e+06	1.04195e+07	5.2787e+06	1.19213e+07	4.28607e+06	3.50169e+07	3.46896e+07	3.64797e+07	1.42885e+07
P01871	Immunoglobulin heavy constant mu OS=Homo sapiens OX=9606 GN=IGHM PE=1 SV=4	0		153.49	44	16	856	5	453	49.4	6.77	1535.29	16	12	0.696	0.893185	118.12	1.60171e+07	7.50921e+06	110.47	135.88	1.08263e+06	1.31791e+06	1.23152e+06	1.18864e+06	1.41562e+06	2.25614e+06	5.28333e+06	3.25206e+06	3.05278e+06	2.28531e+07	2.31413e+07	2.14583e+07	7.43874e+06	4.10845e+06	1.28055e+07	1.47391e+06	1.74866e+06	3.21155e+06	1.53216e+07	1.46181e+07	2.45805e+07	6.75295e+06	1.22595e+07	6.20519e+06	5.46985e+07	5.90437e+07	5.77707e+07	1.57212e+07
P23083	Immunoglobulin heavy variable 1-2 OS=Homo sapiens OX=9606 GN=IGHV1-2 PE=1 SV=2	0		9.61	21	2	13	2	117	13.1	9.13	22.05	2	0	0.804	0.978023	66.4	470723	396395	50.78	69.38	152230	160159	142377	227575	212388	360558	199204	126798	105372	298248	241101	406782	22612	13846.2	591907	76332.4	97891.1	187482	49388.8	487023	71916.8	289342	494174	247795	186044	181442	238303	550435
P01743	Immunoglobulin heavy variable 1-46 OS=Homo sapiens OX=9606 GN=IGHV1-46 PE=1 SV=2	0		8.007	22	2	31	2	117	12.9	8.92	61.06	2	0	0.838	0.998862	71.04	299449	330431	67.6	35.76	163985	175130	173653	232794	192573	400652	173395	97693.4	100134	598291	968204	363860	158800	60118.8	180011	81485.9	59598.6	140579	158580	143748	173750	73623	188934	56443.7	159798	183284	198653	124896
P01766	Immunoglobulin heavy variable 3-13 OS=Homo sapiens OX=9606 GN=IGHV3-13 PE=1 SV=2	0		12.917	25	3	69	1	116	12.5	7.08	152.47	3	0	1.715	0.116833	67.05	54213.2	118943	53.31	41.22	9267.6	13448.9		14654.4	18374	21819.4	41685.6	24774.9	26354.3				7450.07													33864.4	47425.9
A0A0B4J1V0	Immunoglobulin heavy variable 3-15 OS=Homo sapiens OX=9606 GN=IGHV3-15 PE=3 SV=1	0		13.528	36	5	97	2	119	12.9	8.62	49.27	5	0	1.001	0.916409	75.71	271266	287246	57.08	53.42	67340.6	110236	92020.8	78900.9	75913.1	127547	235635	125494	105300	48592.5	27913.7	93749.6	14934.6	36088.3	23474.1	152489	181039	336933	162151	113820	174263	162906	413449	170216	276967	282183	297105	136662
P01768	Immunoglobulin heavy variable 3-30 OS=Homo sapiens OX=9606 GN=IGHV3-30 PE=1 SV=2	0		21.722	34	5	177	3	117	12.9	8.92	259.72	5	0	1.052	0.887646	71.91	1.29649e+06	1.23481e+06	39.85	59.51	371297	432751	377083	467654	449200	739721	418693	258015	246778	906787	735532	656615	501771	198566	614173	268856	285856	483028	844660	728933	892252	645011	1.15318e+06	549118	1.95927e+06	1.76236e+06	1.2947e+06	1.65124e+06
A0A0B4J1X8	Immunoglobulin heavy variable 3-43 OS=Homo sapiens OX=9606 GN=IGHV3-43 PE=3 SV=1	0		11.288	25	3	66	1	118	13.1	5.41	150.46	3	0	0.01	1.63113e-16		39501.6		68.49		3714.77	3004.66		18917.7	18674	38536.6			11196.3			18088.5		16540.6			2956.58		10131.6		22028.8	40406		26966.2	5047.26
A0A0A0MS15	Immunoglobulin heavy variable 3-49 OS=Homo sapiens OX=9606 GN=IGHV3-49 PE=3 SV=1	0.001		6.156	13	2	41	1	119	13	8.62	51.95	2	0	0.688	0.887646	73.74	355523	298141	52.89	46.57	271835	290887	293613	215354	207756	366843	130775	99765.1	145695	230741	240890	216860	145357	53588.3	160388	66710.6	71726.2	85802	456515	320904	538793	122930	200395	151195	103631	169162	167802	470816
P01780	Immunoglobulin heavy variable 3-7 OS=Homo sapiens OX=9606 GN=IGHV3-7 PE=1 SV=2	0		25.767	42	6	171	2	117	12.9	6.57	285.04	6	2	0.778	0.955133	72.67	1.74842e+06	1.55625e+06	40.8	41.92	1.27636e+06	1.30309e+06	1.1419e+06	632565	543413	802708	746409	550526	327062	1.24244e+06	1.27577e+06	1.3192e+06	699885	244509	832444	496618	473297	706579	1.08036e+06	900555	1.35046e+06	1.50725e+06	1.63948e+06	1.43086e+06	1.02182e+06	1.05187e+06	959469	1.50199e+06
A0A0B4J1Y9	Immunoglobulin heavy variable 3-72 OS=Homo sapiens OX=9606 GN=IGHV3-72 PE=3 SV=1	0		16.27	34	5	96	2	119	13.2	7.85	60.41	5	2	0.831	0.998741	83.85	2.82197e+06	2.81529e+06	43.55	54.19	1.17055e+06	1.35731e+06	1.22053e+06	952853	957166	1.73276e+06	1.61117e+06	739011	422616	656564	1.44999e+06	1.16018e+06	588114	222306	1.10503e+06	356605	385804	585118	1.77842e+06	1.6946e+06	3.15049e+06	1.26232e+06	2.07036e+06	1.09715e+06	823586	964411	1.14282e+06	3155383
A0A0B4J1X5	Immunoglobulin heavy variable 3-74 OS=Homo sapiens OX=9606 GN=IGHV3-74 PE=3 SV=1	0		21.077	34	5	116	1	117	12.8	8.66	185.5	5	1	1.009	0.916409	71.94	1.60203e+06	1.76746e+06	42.41	44.78	560803	764085	587063	492901	421568	729584	436603	269292	337464	895198	863522	896567	332281	235411	523057	408302	338613	852068	1.4445e+06	1.12758e+06	1.69829e+06	1.60231e+06	2.13758e+06	1.46304e+06	1.10631e+06	943388	981263	2.7225e+06
P01782	Immunoglobulin heavy variable 3-9 OS=Homo sapiens OX=9606 GN=IGHV3-9 PE=1 SV=2	0		22.011	44	5	136	2	118	12.9	7.08	188.53	5	0	0.847	0.998862	61.48	508690	440260	40.77	46.63	156872	164192	144986	160214	154943	294047	224301	145945	86247.8	156472	423702	347305	231561	122695	366870	94072.5	86805	188755	252723	405194	564594	475809	890318	432987	289203	244623	293419	564090
P06331	Immunoglobulin heavy variable 4-34 OS=Homo sapiens OX=9606 GN=IGHV4-34 PE=1 SV=2	0		11.149	20	2	61	2	123	13.8	9.33	67.84	2	0	0.741	0.931205	68.99	1.04174e+06	838224	38.8	57.54	436144	464446	446787	434283	514340	801568	410624	269013	252848	681326	338662	592869	425230	113220	626675	129172	202783	246559	547120	504248	736073	386970	836240	344900	701795	680371	758436	507468
A0A0C4DH38	Immunoglobulin heavy variable 5-51 OS=Homo sapiens OX=9606 GN=IGHV5-51 PE=3 SV=1	0		12.374	38	3	61	3	117	12.7	8.27	53.24	3	0	0.711	0.914459	82.23	279773	233013	55.77	66.04	156630	154134	131926	142259	126471	238416	86923.9	64807.1	103155	442491	126812	161288	109166	75943.9	253272	44816.1	40664.8	51144.7	273543	253863	509587	61005.8	89254.1	66987.1	73058.6	91138.6	72231.9	254934
P01591	Immunoglobulin J chain OS=Homo sapiens OX=9606 GN=JCHAIN PE=1 SV=4	0		28.818	33	5	141	5	159	18.1	5.24	112.44	5	0	0.832	0.998741	98.46	1.29412e+06	1.09286e+06	66.15	88.23	239210	319455	307090	176374	162021	201463	481114	261757	294322	1.43055e+06	1.3125e+06	1.50623e+06	512087	301428	987972	128478	159443	270066	1.546e+06	1.46577e+06	2.49336e+06	560923	950861	525511	2.24633e+06	2.43055e+06	2.59557e+06	2.47996e+06
P01834	Immunoglobulin kappa constant OS=Homo sapiens OX=9606 GN=IGKC PE=1 SV=2	0		134.494	91	11	1696	2	107	11.8	6.52	3180.69	11	0	0.631	0.775836	72.19	2.40933e+07	1.54817e+07	57.26	46.15	4.40063e+06	6.72295e+06	5.89587e+06	5.65548e+06	7.69828e+06	1.51476e+07	3.19245e+06	6.64467e+06	8.63211e+06	2.29768e+07	1.68264e+07	2.88828e+07	9.37483e+06	4.18656e+06	1.26206e+07	3.70779e+06	3.17161e+06	8.14033e+06	2.4442e+07	1.61812e+07	5.51783e+07	1.54949e+07	4.50599e+07	7.60911e+06	1.35271e+07	1.5013e+07	1.43965e+07	1.10577e+07
P0DOX7	Immunoglobulin kappa light chain OS=Homo sapiens OX=9606 PE=1 SV=1	0		150.546	59	12	1106	2	214	23.4	7.17	1523.05	12	10	0.826	0.998741	88.36	1.20268e+08	9.64533e+07	28.61	32.01	4.22913e+07	4.05303e+07	4.09379e+07	4.6047e+07	4.84869e+07	7.05622e+07	5.08033e+07	3.35956e+07	2.97552e+07	6.93413e+07	5.94641e+07	6.1043e+07	4.8372e+07	2.39566e+07	6.1779e+07	2.07457e+07	2.50667e+07	3.30958e+07	8.16699e+07	9.44625e+07	1.24913e+08	6.59862e+07	1.15145e+08	5.43602e+07	5.04313e+07	5.637e+07	5.23147e+07	1.01714e+08
P01599	Immunoglobulin kappa variable 1-17 OS=Homo sapiens OX=9606 GN=IGKV1-17 PE=1 SV=2	0		9.422	23	2	9	2	117	12.8	8.68	5.07	2	0	0.901	0.980253	65.31	140459	131121	47.84	43.91	77284.1	79800.1	70131.8	53168.7	52634.1	115618	82587.1	44964.8	31631.4		20419.4	14353	59921.1	31406.4	97501.1	29553	24554.8	64993.6	77356.2	68849.9	137759	53440.9	112730	48933.2	35981.7	36764.5	43776	213754
A0A0C4DH69	Immunoglobulin kappa variable 1-9 OS=Homo sapiens OX=9606 GN=IGKV1-9 PE=3 SV=1	0		12.656	29	2	17	2	117	12.7	8.29	40.19	2	0	0.607	0.701962	84.61	156326	136578	65.12	50.66	35385.6	42938.2	42020.6	59987.1	61089.6	63354.8	73794.1	41343.6	37634	165098	92767.4	69601.6	67590.3	18726.5	123801	33891.4	30335.3	58940.5	196327	267764	423828	141400	223744	132578	118157	68439.8	107632	95055.7
P04432	Immunoglobulin kappa variable 1D-39 OS=Homo sapiens OX=9606 GN=IGKV1D-39 PE=3 SV=2	0		13.158	29	2	63	2	117	12.7	8.66	63.04	2	0	0.534	0.446882	89.71	339447	146496	49.87	73.14	76652.2	108911	97798.8	161796	155081	175583	151515	95112.1	75898.1	243664	268804	259283	74302.5	50678.8	206349	43103.2	85133.8	100114	308052	281020	477873	234225	608962	200574	180732	186751	201885	97246.6
A2NJV5	Immunoglobulin kappa variable 2-29 OS=Homo sapiens OX=9606 GN=IGKV2-29 PE=3 SV=2	0		13.131	26	3	87	1	120	13.1	7.28	191.9	3	1	1.307	0.527183	84.15	3.65987e+06	3.76412e+06	43.01	44	1.40129e+06	1.51278e+06	1.39551e+06	1.67321e+06	1.52746e+06	2.87961e+06	1.63761e+06	911653	523854	850552	873416	999664	1.15349e+06	545828	2.25573e+06	514516	435758	978397	2558755	2.17147e+06	5.189e+06	1.69552e+06	3.51691e+06	1.55841e+06	1.96496e+06	1.80763e+06	1.82229e+06	3.4161e+06
P06310	Immunoglobulin kappa variable 2-30 OS=Homo sapiens OX=9606 GN=IGKV2-30 PE=3 SV=2	0		11.834	38	3	73	2	120	13.2	8.51	157.92	3	0	0.691	0.887678	91.27	181506	137785	46.51	69.78	38303.1	42528.6	47813.3	66643.6	62849.1	87919.1	133233	79252.5	60725.7	64062.9	84896.9	77825	82838.5	46566.8	151598	13563.1	11478	41590.1	116599	131259	259761	74016.3	159187	66764.9	84859.8	87118.9	108543	298560
A0A087WW87	Immunoglobulin kappa variable 2-40 OS=Homo sapiens OX=9606 GN=IGKV2-40 PE=3 SV=2	0		13.18	17	2	95	1	121	13.3	4.61	182.36	2	0	0.669	0.867001	97.73	440496	367832	76.26	58.69	402037	470317	406945	464200	363805	866280	149685	95316.8	94433	371732	162042	208298	65461.9	35866.9	150087				427238	400893	931592	163859	311249	145993	293853	331431	325521	159170
P01624	Immunoglobulin kappa variable 3-15 OS=Homo sapiens OX=9606 GN=IGKV3-15 PE=1 SV=2	0		13.338	26	2	134	1	115	12.5	5.19	146.61	2	0	0.85	0.998862	86.39	176904	147959	78.91	72.27	66502.4	78354	64084.9	93752.2	84051.2	145257	49628.7	30214.2	22591.6				49503.7	27841.6	98204.5	19163.9	14438.2	30954.7	148907	133757	328325	64305.4	120738	57092.1	396575	403165	465901	191770
P01619	Immunoglobulin kappa variable 3-20 OS=Homo sapiens OX=9606 GN=IGKV3-20 PE=1 SV=2	0		25.776	47	4	155	2	116	12.5	4.96	265.44	4	2	0.918	0.973939	76.75	4.22924e+06	4.38466e+06	44.49	42.87	1.78524e+06	2.02005e+06	1.82043e+06	2.58781e+06	2.688e+06	4.87043e+06	1.9408e+06	1.1769e+06	797200	2.15973e+06	3.31598e+06	4.03872e+06	1.15335e+06	699295	2.22507e+06	449332	351376	854114	2.8419e+06	2.73628e+06	5.57209e+06	1.90126e+06	3.07029e+06	1.64594e+06	2.15177e+06	2.35487e+06	2.35517e+06	3.97176e+06
A0A0A0MRZ8	Immunoglobulin kappa variable 3D-11 OS=Homo sapiens OX=9606 GN=IGKV3D-11 PE=3 SV=6	0		13.854	26	2	91	2	115	12.6	5.29	177.27	2	0	0.872	0.998741	68.83	3.02997e+06	2.86015e+06	48.05	50.32	1.17769e+06	1.40866e+06	1.17431e+06	1.10102e+06	937424	1.83999e+06	1.61336e+06	780992	297763	999239	841916	1.16404e+06	973951	465996	2.10026e+06	519418	535925	901276	1.58601e+06	1.37466e+06	3.45813e+06	1.43487e+06	2736546	1.2274e+06	1.77608e+06	1.60758e+06	1.78504e+06	6.1922e+06
A0A0C4DH25	Immunoglobulin kappa variable 3D-20 OS=Homo sapiens OX=9606 GN=IGKV3D-20 PE=3 SV=1	0		19.673	28	3	61	1	116	12.5	4.59	150.44	3	0	0.554	0.522256	72.18	476563	276450	63.81	50.83	284478	573218	460184	271373	403352	501122	341699	109995	131531	165820	235523	243158	200929	170625	216832	67789.7		173430	119523	108662	263398	130762	391207	199283	205616	331180	269836	569005
P06312	Immunoglobulin kappa variable 4-1 OS=Homo sapiens OX=9606 GN=IGKV4-1 PE=1 SV=1	0		15.764	30	3	139	3	121	13.4	5.25	163.01	3	0	0.902	0.978023	65.84	1.01753e+06	957161	39.79	45.05	680997	722461	630431	378511	344410	496999	348093	211361	191929	292478	549801	655733	405933	265839	629272	169296	245513	273281	593537	545450	1.16895e+06	479015	895838	408928	600443	664381	580826	892213
P0DOY2	Immunoglobulin lambda constant 2 OS=Homo sapiens OX=9606 GN=IGLC2 PE=1 SV=1	0		86.48	86	8	1040	4	106	11.3	7.24	1993.85	8	4	0.682	0.886098	90.58	6.79593e+07	4.11073e+07	40.6	50.59	2.60617e+07	2.98475e+07	2.4302e+07	2.41406e+07	2.52875e+07	4.42479e+07	2.0144e+07	1.63718e+07	1.43337e+07	4.33482e+07	5.41205e+07	5.74774e+07	2.1464e+07	1.01405e+07	2.26548e+07	1.18271e+07	1.50199e+07	1.44074e+07	7.89907e+07	6.16143e+07	9.12984e+07	2.39803e+07	3.47297e+07	2.39831e+07	4.00598e+07	3.95606e+07	2.51074e+07	6.13366e+07
P01700	Immunoglobulin lambda variable 1-47 OS=Homo sapiens OX=9606 GN=IGLV1-47 PE=1 SV=2	0		10.763	25	2	100	2	117	12.3	5.91	188.34	2	0	0.954	0.944613	70.19	1.15833e+06	1.16338e+06	51.03	38.61	782046	1.05335e+06	865725	775304	699698	912310	723689	510504	110822	635240	662019	575402	242140	147115	548010	432092	326342	557354	1.01308e+06	946481	1.60759e+06	656273	847925	614332	450213	434669	542925	950287
P80748	Immunoglobulin lambda variable 3-21 OS=Homo sapiens OX=9606 GN=IGLV3-21 PE=1 SV=2	0		11.738	23	2	66	2	117	12.4	5.29	114.25	2	0	1.029	0.90555	76	931864	1.00011e+06	50.12	39.71	303544	341917	323153	532052	487813	852877	473313	311162	176394	780510	615105	1.61235e+06	384092	188385	535032	190883	155807	366042	778062	921038	1.97616e+06	410070	598779	309420	255494	278957	312856	857371
B9A064	Immunoglobulin lambda-like polypeptide 5 OS=Homo sapiens OX=9606 GN=IGLL5 PE=2 SV=2	0		69.752	38	6	631	2	214	23	8.84	965.71	6	0	0.843	0.998862	54.05	5.59385e+06	4.16825e+06	35.94	24.2	2.04805e+06	1.90858e+06	2.92301e+06	1.71995e+06	1.81973e+06	2.11631e+06	1.49273e+06	1.46533e+06	1.44381e+06	4.21641e+06	5.78098e+06	4.49932e+06	1.68172e+06	1.45023e+06	4.4e+06	1.15972e+06	1.70655e+06	2.66903e+06	5.10994e+06	3.28862e+06	6.7181e+06	1.98547e+06	3.26182e+06	2.53048e+06	2.32316e+06	1.76925e+06	1.65675e+06	2.75528e+06
P0DOX6	Immunoglobulin mu heavy chain OS=Homo sapiens OX=9606 PE=1 SV=2	0		112.394	25	12	759	1	576	63.4	7.87	1265.97	12	0	0.891	0.989318	115.21	121468	95532.2	76.94	69.97		2768.17	3216.59	87515.6	80870.2	133044	86808.8	67849.7	40431.7	133237	63959.7	80925.2	69144.1	32501.5	124782	17156.2	17228.4	34253.3	148373	153046	275266	5105.03	7730.77	5097.15	45556.5	57341.4	44844.4
O14498	Immunoglobulin superfamily containing leucine-rich repeat protein OS=Homo sapiens OX=9606 GN=ISLR PE=2 SV=1	0		48.85	23	7	225	7	428	46	5.15	253.86	7	0	0.87	0.998741	65.1	1.49727e+06	1.38593e+06	25.82	28.56	454237	410340	384124	459696	424653	659869	748908	459557	416839	1.08489e+06	1.78389e+06	1.13673e+06	605875	279294	1.08916e+06	405579	357393	697550	979710	1.04033e+06	1.42287e+06	666502	1.15336e+06	624978	786627	743445	753672	2.35176e+06
Q96ID5	Immunoglobulin superfamily member 21 OS=Homo sapiens OX=9606 GN=IGSF21 PE=2 SV=1	0		11.069	7	3	13	3	467	51.8	6.93	20.44	3	0	0.865	0.998862	73.27	167629	349710	58.65	43.96	30604.6	48503.3	39522	44858.7	50321.1	89130.7	79825.9	55504.1	20923.9	128059	332145	81815.7	85109.4	35846.6	127478	57202.5	62935.8	102748	69044.9	74657.4	136545	61057.4	143984	260965	57045.8	70577.8	70480.5	312841
Q969P0	Immunoglobulin superfamily member 8 OS=Homo sapiens OX=9606 GN=IGSF8 PE=1 SV=1	0		49.401	15	7	316	7	613	65	8	432.57	7	0	1.028	0.907023	65.78	2.73622e+06	2.7026e+06	39.57	33.69	541276	575615	520306	496483	457835	907010	1.27466e+06	731674	560566	756550	755489	685533	1.77645e+06	752840	2.61733e+06	1.01977e+06	962996	1.94065e+06	1.60446e+06	1.9002e+06	2.45065e+06	1.28574e+06	2.34776e+06	1.12467e+06	768027	758972	786937	3.1022e+06
P01344	Insulin-like growth factor II OS=Homo sapiens OX=9606 GN=IGF2 PE=1 SV=1	0	X	23.985	18	3	204	3	180	20.1	9.32	300.98	3	0	1.104	0.847156	57.17	4.2211e+06	5.05751e+06	37.78	27.05	1.24762e+06	1.24897e+06	1.10109e+06	764883	722245	1.27279e+06	1.56486e+06	1.00223e+06	839305	773083	2.03228e+06	1.98324e+06	2.65768e+06	1.33863e+06	4.50544e+06	2.14045e+06	1.84304e+06	3.18767e+06	1.87113e+06	1.72845e+06	3.30296e+06	3.16007e+06	4.22405e+06	2.24214e+06	1.52359e+06	1.69082e+06	1.7296e+06	5.67427e+06
P18065	Insulin-like growth factor-binding protein 2 OS=Homo sapiens OX=9606 GN=IGFBP2 PE=1 SV=2	0		106.855	62	14	673	14	325	34.8	7.5	1130.1	14	0	1.292	0.546969	82.44	9.10079e+06	9.91836e+06	39.18	43.45	2.12802e+06	2.35871e+06	2.06023e+06	1.39285e+06	1.14261e+06	2.11374e+06	3.30896e+06	2.21016e+06	1.62454e+06	4.69076e+06	5.02747e+06	5.21078e+06	5.59907e+06	2.59223e+06	9.41083e+06	4.45505e+06	4.15926e+06	8.94392e+06	4.11887e+06	4.5696e+06	7.59871e+06	5.20013e+06	1.01856e+07	4.6831e+06	2.41975e+06	2.47293e+06	2.6958e+06	9.16527e+06
P17936	Insulin-like growth factor-binding protein 3 OS=Homo sapiens OX=9606 GN=IGFBP3 PE=1 SV=2	0		15.97	17	3	39	3	291	31.7	8.69	7.05	3	0	0.509	0.362116	85.34	254962	144102	56.2	83.93	25356.3	35113.2	57836.2				34579.2	25744.4	58823	147303	124177	34668.6	180213	79922.9	125342	152035	122953	264825	267254	302059	101127	117762	339607	150176	297901	272424	97231.7	231986
P22692	Insulin-like growth factor-binding protein 4 OS=Homo sapiens OX=9606 GN=IGFBP4 PE=1 SV=2	0		57.664	29	7	322	7	258	27.9	7.15	345.97	7	0	1.401	0.398649	69.24	2.0481e+06	3.34705e+06	40.34	50.53	417862	492659	505244	337108	315642	568401	798388	395044	406077	1.00784e+06	808990	796375	1.58003e+06	841347	2.23144e+06	1.00793e+06	1.32577e+06	1.83905e+06	1.0841e+06	1.19349e+06	1.38587e+06	1.33719e+06	2.07121e+06	1.13441e+06	1.16447e+06	1.26492e+06	916188	3.31459e+06
P24593	Insulin-like growth factor-binding protein 5 OS=Homo sapiens OX=9606 GN=IGFBP5 PE=1 SV=1	0		34.692	30	6	80	6	272	30.6	8.21	44.18	6	0	1.099	0.855431	84.34	637949	826164	87.07	39.94	40975.1	44075.7	42868.4	15252.8			75336.3	32139.2	38238.6	126175	211714	135111	323746	164560	609269	563380	600484	1.35882e+06	167506	167904	212785	477453	944135	438895	391906	382926	401286	1.46797e+06
P24592	Insulin-like growth factor-binding protein 6 OS=Homo sapiens OX=9606 GN=IGFBP6 PE=1 SV=1	0		108.069	58	11	643	11	240	25.3	7.81	1327.68	11	0	1.31	0.524961	72.95	1.50814e+07	1.89796e+07	35.78	24.19	4.56199e+06	5.18689e+06	4.50805e+06	3.00494e+06	2.56507e+06	5.75108e+06	5.76623e+06	3.08606e+06	3.09453e+06	3.08888e+06	4.66251e+06	4.86311e+06	9.57971e+06	4.01727e+06	1.29953e+07	5.11037e+06	4.46423e+06	9.0967e+06	6.96812e+06	7.90283e+06	1.2233e+07	1.11488e+07	2.07248e+07	8.99103e+06	7.05139e+06	7.65483e+06	6.74573e+06	1.73465e+07
Q16270	Insulin-like growth factor-binding protein 7 OS=Homo sapiens OX=9606 GN=IGFBP7 PE=1 SV=1	0		142.638	56	15	873	15	282	29.1	7.9	1472.4	15	0	0.978	0.937459	82.94	2.76794e+07	2.84644e+07	47.54	34.96	7.45375e+06	8.12335e+06	7.23319e+06	5.47835e+06	5.15608e+06	8.57748e+06	1.12649e+07	6.29473e+06	5.56672e+06	1.09047e+07	1.12401e+07	1.17755e+07	1.34915e+07	6.26404e+06	2.28583e+07	2.25323e+07	2.18312e+07	4.24641e+07	1.43042e+07	1.34518e+07	2.43591e+07	1.35201e+07	2.34176e+07	1.26037e+07	1.79666e+07	1.87471e+07	1.93425e+07	2.53628e+07
P35858	Insulin-like growth factor-binding protein complex acid labile subunit OS=Homo sapiens OX=9606 GN=IGFALS PE=1 SV=1	0		99.218	36	16	425	16	605	66	6.79	591.6	16	0	0.796	0.975831	65.03	2.39061e+06	1.68365e+06	42.71	47.59	901644	816333	759336	1.85379e+06	1.69572e+06	2.47626e+06	758417	484648	533211	3.06234e+06	2.56129e+06	2.82383e+06	1.06955e+06	733981	1.5213e+06	1.04932e+06	993177	1.17775e+06	915655	826315	1.26841e+06	872041	913538	839176	1.8105e+06	1.78881e+06	1.65123e+06	1.59152e+06
Q9Y287	Integral membrane protein 2B OS=Homo sapiens OX=9606 GN=ITM2B PE=1 SV=1	0.001		6.333	8	2	58	2	266	30.3	5.14	124.69	2	0	1.231	0.63636	64.49	643380	760676	65.57	58.17	137733	158651	141073	108179	96086.9	202853	242413	150304	147722	45005	181925	343289	335877	167520	541474	629842	561311	1.21725e+06	243379	224929	307466	395961	926257	348417	404354	434409	537804	487917
P19827	Inter-alpha-trypsin inhibitor heavy chain H1 OS=Homo sapiens OX=9606 GN=ITIH1 PE=1 SV=3	0		144.057	33	22	575	22	911	101.3	6.79	1164.86	22	0	0.872	0.998741	82.99	7.68497e+06	6.85072e+06	49.89	36.09	2.31702e+06	2.72238e+06	2.46839e+06	5.54325e+06	5.31552e+06	8.34099e+06	2.68248e+06	1.80233e+06	1.51149e+06	1.07208e+07	9.80836e+06	1.09154e+07	3.90714e+06	1.8838e+06	5.64418e+06	1.27365e+06	1.43352e+06	2.37062e+06	6.4695e+06	6.18592e+06	1.05838e+07	1.98606e+06	3.19177e+06	1.82728e+06	3.9458e+06	4.2004e+06	3.74513e+06	4.97433e+06
P19823	Inter-alpha-trypsin inhibitor heavy chain H2 OS=Homo sapiens OX=9606 GN=ITIH2 PE=1 SV=2	0		190.814	38	28	992	28	946	106.4	6.86	1261.92	28	0	0.893	0.98565	90.11	2.52047e+07	1.39021e+07	66.57	64.95	9.90888e+06	1.11084e+07	1.05723e+07	1.73662e+07	1.63892e+07	2.99711e+07	2.0462e+07	9.88506e+06	9.8698e+06	1.59376e+07	3.00046e+07	3.58311e+07	1.12937e+07	4.01856e+06	1.60726e+07	2.38493e+06	2.32026e+06	3.92736e+06	1.8391e+07	1.59476e+07	2.37119e+07	3.36813e+06	4.71538e+06	2.99435e+06	7.0104e+06	7.34173e+06	6.80749e+06	8.07361e+06
Q14624	Inter-alpha-trypsin inhibitor heavy chain H4 OS=Homo sapiens OX=9606 GN=ITIH4 PE=1 SV=4	0		241.209	44	31	962	31	930	103.3	6.98	1822.24	31	0	1.04	0.896436	73.24	1.03799e+07	1.10424e+07	30.28	16.21	2.21652e+06	2.67399e+06	2.35172e+06	4.75213e+06	4.84863e+06	6.85132e+06	3.51311e+06	2.20187e+06	1.95027e+06	1.14161e+07	1.46615e+07	1.27599e+07	4.37086e+06	1.93042e+06	5.79526e+06	3.18018e+06	3.43221e+06	5.6195e+06	7.80742e+06	7.51123e+06	1.22436e+07	5.3423e+06	8.3878e+06	4.55755e+06	5.61333e+06	6.04393e+06	5.43678e+06	1.08438e+07
Q86UX2	Inter-alpha-trypsin inhibitor heavy chain H5 OS=Homo sapiens OX=9606 GN=ITIH5 PE=2 SV=2	0		45.022	15	12	193	12	942	104.5	8.28	121.18	12	0	0.76	0.944613	60.49	1.53412e+06	990198	25.78	46.3	279032	412810	274163	382501	394084	777454	640009	419374	307149	1.18385e+06	1.00884e+06	1.13767e+06	1.08697e+06	540313	1.47086e+06	640314	641035	1.08449e+06	1.00072e+06	763219	1.20999e+06	617518	915726	626104	679029	609528	640829	1.2098e+06
Q9UMF0	Intercellular adhesion molecule 5 OS=Homo sapiens OX=9606 GN=ICAM5 PE=1 SV=3	0		31.374	10	6	106	6	924	97.1	5.95	55.39	6	0	0.514	0.383982	76.37	382719	219339	73.73	53.95	33947.4	68233.6	46378.3	92384.9	44910.7	138943	115865	131222	51373.2	53372.6	386599	45584.2	240480	155419	216837	243852	160530	191441	464053	405141	386179	567329	408929	556949	89977.3	58174.1	78356.9	386486
P40189	Interleukin-6 receptor subunit beta OS=Homo sapiens OX=9606 GN=IL6ST PE=1 SV=2	0		45.159	15	9	131	9	918	103.5	5.95	60.48	9	0	0.733	0.928325	83.28	2.89109e+06	1.46746e+06	48.91	65.09	841748	1.18145e+06	978367	1.08521e+06	897753	1.38473e+06	1.51688e+06	1.09249e+06	698494	863118	617722	911555	2.02162e+06	909574	3.2174e+06	826381	772019	1.2667e+06	2.98351e+06	2.80306e+06	4.07869e+06	1.44011e+06	1.74759e+06	1.10375e+06	433631	461075	501523	2.51474e+06
P14923	Junction plakoglobin OS=Homo sapiens OX=9606 GN=JUP PE=1 SV=3	0		31.944	12	6	16	6	745	81.7	6.14	21.92	6	0	0.324	0.00838602	125.71	20124.3	20533.2	157.58	77.38	4717.7	8421.38	3046.03					9951.8	20348.6	103263	274994	273582		2286.09				5665.45	456036	442956	600416				3024.58		2426.41	3049.75
Q92876	Kallikrein-6 OS=Homo sapiens OX=9606 GN=KLK6 PE=1 SV=1	0		137.139	71	11	932	11	244	26.8	7.44	1801.62	11	0	0.87	0.998741	80.07	4.01183e+07	3.90809e+07	44.51	29.27	8.4967e+06	1.07169e+07	8.79217e+06	7.89821e+06	7.36936e+06	1.36212e+07	1.66789e+07	1.10099e+07	9.69002e+06	7.39666e+06	6.10813e+06	1.10436e+07	2.11347e+07	9.67096e+06	3.15494e+07	1.72423e+07	1.77243e+07	2.98478e+07	2.34614e+07	2.50722e+07	4.06895e+07	1.76129e+07	2.50698e+07	1.52278e+07	2.31095e+07	2.34897e+07	2.10561e+07	7.37951e+07
P29622	Kallistatin OS=Homo sapiens OX=9606 GN=SERPINA4 PE=1 SV=3	0		99.4	45	15	415	15	427	48.5	7.75	414.92	15	0	0.85	0.998862	54.71	3.82882e+06	3.46863e+06	24.65	23.97	1.11352e+06	1.49702e+06	1.16061e+06	1.74658e+06	1.59973e+06	2.76136e+06	1.55083e+06	1.19e+06	832633	1.77361e+06	2.10085e+06	1.6189e+06	2.4379e+06	1.12302e+06	3.75384e+06	1.07309e+06	976679	1.71163e+06	2.55468e+06	1.855e+06	3.31777e+06	1.7447e+06	2.49188e+06	1.56385e+06	2.28222e+06	2.40632e+06	2.2684e+06	2.99337e+06
Q15323	Keratin, type I cuticular Ha1 OS=Homo sapiens OX=9606 GN=KRT31 PE=1 SV=3	0	X	32.659	22	8	68	4	416	47.2	4.88	100.83	8	3	13.183	1.63113e-16	3.65	9505.44	23453.2		170.2																											5612.96
Q14525	Keratin, type I cuticular Ha3-II OS=Homo sapiens OX=9606 GN=KRT33B PE=1 SV=3	0	X	20.42	13	5	61	2	404	46.2	4.84	97.41	5	0	1.751	0.0985484	41.4	27049.4	64456.7	20.98	94.64										19449.1	18844.5	17552.4			14144.8			20787.3									15596.1	31193.9
P13645	Keratin, type I cytoskeletal 10 OS=Homo sapiens OX=9606 GN=KRT10 PE=1 SV=6	0	X	234.996	56	28	1031	25	584	58.8	5.21	1624.47	28	0	0.799	0.975831	94	1.55385e+07	1.22525e+07	90.67	60.89	7.01647e+06	7.94428e+06	6.86287e+06	1.3767e+06	1.01608e+06	2.02993e+06	5.71484e+06	3.88931e+06	3.28044e+06	3.60927e+06	3.43119e+06	2.90929e+06	6.82898e+06	3.90286e+06	1.12857e+07	7.35282e+06	7.57996e+06	1.25029e+07	3.46335e+07	3.15835e+07	4.88957e+07	4.6467e+06	7.32682e+06	4.53431e+06	7.34967e+06	7.47076e+06	7.76206e+06	1.43454e+07
P02533	Keratin, type I cytoskeletal 14 OS=Homo sapiens OX=9606 GN=KRT14 PE=1 SV=4	0	X	109.174	41	20	438	7	472	51.5	5.16	599.56	20	1	0.422	0.113205	95.14	755330	324991	128.25	81.24	242558	222851	231514	61676.6	134290	661576	1.6668e+06	841095	810560	194908	137632	68785.8	219586	150279	381046	324066	307509	807035	3.77162e+06	3.53116e+06	5.3932e+06	178739	341976	114225	423633	435646	468043	1.28582e+06
P19012	Keratin, type I cytoskeletal 15 OS=Homo sapiens OX=9606 GN=KRT15 PE=1 SV=3	0	X	42.351	14	9	186	2	456	49.2	4.77	313.24	9	0	1.013	0.916409	134.84	95838.6	89397.8	94.03	115.67	92939.9	127638	88924									12559.5			114550		49299.3			63040.1			14589.1	59388		3382.86	2974.58	58185.1
P08779	Keratin, type I cytoskeletal 16 OS=Homo sapiens OX=9606 GN=KRT16 PE=1 SV=4	0	X	210.587	60	30	474	18	473	51.2	5.05	740.61	30	12	0.542	0.480655	112.95	4.39433e+06	3.33305e+06	170.14	61.3	1.39973e+06	1.50781e+06	1.3931e+06	564247	529425	856833	1.14117e+07	6.80439e+06	5.62152e+06	816094	859554	873840	1.74323e+06	721830	2.83846e+06	1.74731e+06	2.23819e+06	3.86141e+06	3.96919e+07	3.78728e+07	5.61003e+07	1.23261e+06	1.94623e+06	1.05009e+06	2.20863e+06	2.39575e+06	2.38236e+06	5.47063e+06
Q04695	Keratin, type I cytoskeletal 17 OS=Homo sapiens OX=9606 GN=KRT17 PE=1 SV=2	0	X	58.351	24	12	207	5	432	48.1	5.02	307.37	12	0	0.713	0.914779	114.02	113707	132809	177.33	62.23	26728.5	44689.9	35810.3	36021.9	30224	41775.1	454593	269601	215356	90179.4	228937	137027	27286.5	15925.5	59963	23920.5	21790.1	108319	1.20138e+06	1.2664e+06	2.38283e+06	13160.3	22663	10059.1	45992.6	44827.5	52870.9	164138
P35527	Keratin, type I cytoskeletal 9 OS=Homo sapiens OX=9606 GN=KRT9 PE=1 SV=3	0	X	301.204	71	37	990	36	623	62	5.24	1777.33	37	1	0.662	0.859589	105.92	2.05397e+07	1.18376e+07	110.71	85.23	1.06677e+07	1.30222e+07	1.19665e+07	2.78755e+06	2.79232e+06	3.65504e+06	1.17089e+07	7.74767e+06	6.58794e+06	3.28837e+06	3.01836e+06	2.85077e+06	6.75095e+06	3.21151e+06	8.07867e+06	6.59637e+06	6.6379e+06	9.49675e+06	6.20914e+07	5.71476e+07	8.57814e+07	6.07874e+06	7.4948e+06	5.85764e+06	1.27196e+07	1.35829e+07	1.3122e+07	2.14958e+07
P04264	Keratin, type II cytoskeletal 1 OS=Homo sapiens OX=9606 GN=KRT1 PE=1 SV=6	0	X	343.3	54	42	1533	36	644	66	8.12	2825.06	42	6	0.688	0.887646	98.46	5.33153e+07	4.09077e+07	98.07	57.2	2.61842e+07	3.12222e+07	2.89617e+07	8.93216e+06	8.1393e+06	1.09062e+07	2.95972e+07	2.13923e+07	1.84008e+07	1.55203e+07	1.98106e+07	1.65063e+07	2.64201e+07	1.08671e+07	3.31911e+07	2.33089e+07	2.28364e+07	3.45557e+07	1.53474e+08	1.4372e+08	2.12896e+08	1.9805e+07	2.80784e+07	1.80003e+07	3.09311e+07	3.23091e+07	2.91316e+07	5.10486e+07
P35908	Keratin, type II cytoskeletal 2 epidermal OS=Homo sapiens OX=9606 GN=KRT2 PE=1 SV=2	0	X	159.817	62	31	721	23	639	65.4	8	1010.05	31	5	0.762	0.944613	93.61	9.86889e+06	7.1805e+06	101.62	66.44	4.88429e+06	5.66811e+06	5.18526e+06	946409	809700	1.14699e+06	7.51273e+06	5.0382e+06	4.77089e+06	1.99124e+06	1.70029e+06	2.05235e+06	4.02481e+06	2.37764e+06	6.47471e+06	4.42979e+06	4.40397e+06	6.31791e+06	2.71714e+07	2.76944e+07	3.4949e+07	3.71838e+06	4.12183e+06	3.01192e+06	3.6399e+06	3.76655e+06	3.8764e+06	9.78095e+06
P19013	Keratin, type II cytoskeletal 4 OS=Homo sapiens OX=9606 GN=KRT4 PE=1 SV=5	0		24.562	9	5	64	1	520	56.1	6.61	124.13	5	1	0.565	0.555227	141.66	108049	28020.1	137.55	138.1	25556.1	42231.3	57951.4	9322.43	9415.83	10722	205134	115425	155265	71317.6	102467	65451				4370.37		13587.3	757931	631341	747288				3930.84		3493.89
P13647	Keratin, type II cytoskeletal 5 OS=Homo sapiens OX=9606 GN=KRT5 PE=1 SV=3	0	X	128.043	42	26	351	15	590	62.3	7.74	429.86	26	5	0.664	0.864025	100.56	1.71694e+06	788761	153.52	92.51	774613	818883	692471	358097	329667	561335	3.74666e+06	2.60683e+06	1.8668e+06	734304	553966	674875	668926	567395	1.0197e+06	888872	877727	1.59237e+06	1.36025e+07	1.26587e+07	1.73278e+07	455874	938424	373081	1.04386e+06	971148	861586	1.4571e+06
P02538	Keratin, type II cytoskeletal 6A OS=Homo sapiens OX=9606 GN=KRT6A PE=1 SV=3	0	X	157.056	43	25	412	2	564	60	8	568	25	11	0.326	0.00919414	124.9	1.03601e+06	165710	194.8	117	429000	476655	373675	400072	289641	550308	6.87421e+06	4.43453e+06	3.12713e+06	285519	412804	176734	265769	308148	459752	282646	314990	510250	1.80834e+07	1.92727e+07	2.95189e+07	82823.1	180497	39576.9	104654	76959.5	129540	1.70953e+06
P04259	Keratin, type II cytoskeletal 6B OS=Homo sapiens OX=9606 GN=KRT6B PE=1 SV=5	0	X	154.365	43	25	421	2	564	60	8	686.37	25	2	0.09	1.71017e-13	122.47	161805	44613.8	146.69	75.5				17967.4	20071.4	40136.5	984001	696288	553696	55001.4	48177.2	206393		30663.8					3.33029e+06	3.27183e+06	5.80406e+06							61554.6
P48668	Keratin, type II cytoskeletal 6C OS=Homo sapiens OX=9606 GN=KRT6C PE=1 SV=3	0	X	150.664	43	25	400	1	564	60	8	542.41	25	0	0.237	0.000132585	123.62	35277.6	7999.86	115.79	44.71							86580.6	92772	47879.4		45795.1					6378.38	4624.66			97327.7		5188.31		2918.16				11201
Q86Y46	Keratin, type II cytoskeletal 73 OS=Homo sapiens OX=9606 GN=KRT73 PE=1 SV=1	0		20.669	10	5	71	1	540	58.9	7.23	75.47	5	0	0.184	1.73104e-06	119.39	83639.1	13650.8	88.23	49.81																			100900	113119	191922	16759	17900.7	9480.38
P01042	Kininogen-1 OS=Homo sapiens OX=9606 GN=KNG1 PE=1 SV=2	0		166.29	36	22	1115	22	644	71.9	6.81	1503.69	22	0	0.99	0.928361	80.73	2.77532e+07	2.98722e+07	31.74	28.78	9.8807e+06	1.07088e+07	1.03066e+07	1.487e+07	1.35035e+07	2.0517e+07	1.10582e+07	7.81754e+06	6.54568e+06	1.02174e+07	1.29794e+07	1.37215e+07	1.54308e+07	7.88507e+06	2.46348e+07	5.6498e+06	5.11131e+06	8.92043e+06	1.93715e+07	1.89422e+07	3.37061e+07	1.19123e+07	1.8499e+07	1.06122e+07	1.50848e+07	1.54937e+07	1.50807e+07	2.38829e+07
Q08431	Lactadherin OS=Homo sapiens OX=9606 GN=MFGE8 PE=1 SV=3	0.001		7.007	6	2	35	2	387	43.1	8.15	13.58	2	0	0.687	0.887646	77.86	88538.4	60306.1	57.16	61.31	20362.2	18797.8	20038.2	19148.3	15970.8	32883.2	32710.3	27762.1	36016.4	59450.2	35552.4	22547.1	59314.4	29960.9	90716.2	37736.5	31409.3	48581.3	38003.4	52988.8	112666	61057.1	58615.4	39010	36358.7	27084.2	35485.1	227370
Q14766	Latent-transforming growth factor beta-binding protein 1 OS=Homo sapiens OX=9606 GN=LTBP1 PE=1 SV=4	0		8.423	3	2	36	2	1721	186.7	5.96	10.64	2	0	0.718	0.916409	58.79	153906	119427	43.59	44.88	56000.1	43282	46632.1	18767.8	23030.9	39838	57843.1	35358.2	44438.2	81786.3	80097.7		104288	45869	148417	86145.3	69536.7	121804	70922.9	65868.8	206266	75225.4	130870	41022.9	86428.8	93839.8	52179.6	312337
Q14767	Latent-transforming growth factor beta-binding protein 2 OS=Homo sapiens OX=9606 GN=LTBP2 PE=1 SV=3	0		23.67	5	6	89	6	1821	194.9	5.19	13.53	6	0	0.853	0.999252	71.78	216119	231854	43.98	54.3	58607.1	68577.3	56542.7	55309.9	33712.2	86459.9	79907.2	51451	42600.3	10788.3	14560.8	122219	117346	65339.3	175882	146768	162952	238375	90856.6	110032	142191	116055	101710	99979.8	133315	146124	138559	229379
Q8N2S1	Latent-transforming growth factor beta-binding protein 4 OS=Homo sapiens OX=9606 GN=LTBP4 PE=1 SV=2	0		64.866	17	16	179	16	1624	173.3	5.43	38.01	16	0	0.766	0.945721	81.91	818413	790139	60.72	42.85	58040.1	77753.6	87560.9	128550	106021	166021	225431	119317	103527	86427.6	126858	164473	560945	277710	933523	402936	428422	733106	584412	591073	1.09762e+06	565750	1.11071e+06	517946	318670	246413	256894	1.05084e+06
Q9BS40	Latexin OS=Homo sapiens OX=9606 GN=LXN PE=1 SV=2	0		8.023	12	2	5	2	222	25.7	5.78	9.54	2	0	0.067	1.63113e-16	75.22	490050	13338.7	86.18	43.48										359049	341403	389347								9505.38	12179.7
P02750	Leucine-rich alpha-2-glycoprotein OS=Homo sapiens OX=9606 GN=LRG1 PE=1 SV=2	0		106.188	47	11	706	11	347	38.2	6.95	1268.9	11	0	0.941	0.948709	67.32	1.00309e+07	9.27632e+06	26.25	24.12	2.57099e+06	2.87134e+06	2.75008e+06	4.57123e+06	4.46164e+06	5.61948e+06	4.0792e+06	2.99312e+06	2.78014e+06	5.95259e+06	6.14417e+06	3.96324e+06	4.08307e+06	2.06739e+06	5.30379e+06	3.06614e+06	2.56298e+06	4.89072e+06	7.1405e+06	6.7701e+06	1.01808e+07	3.11297e+06	4.1463e+06	2.77469e+06	7.15297e+06	7.45693e+06	7.3227e+06	1.04931e+07
Q9NT99	Leucine-rich repeat-containing protein 4B OS=Homo sapiens OX=9606 GN=LRRC4B PE=2 SV=3	0		70.453	23	12	286	12	713	76.4	7.23	410.93	12	0	0.544	0.48618	73.49	2.53374e+06	1.14335e+06	48	52.65	408530	491265	479808	533523	514230	769559	1.12883e+06	791329	545313	739490	623509	669935	1.4187e+06	645702	1.71138e+06	926487	824103	1.42575e+06	1.53368e+06	1.44606e+06	2.40807e+06	1.22428e+06	1.71135e+06	1.17385e+06	838433	987167	699737	4.97163e+06
Q13449	Limbic system-associated membrane protein OS=Homo sapiens OX=9606 GN=LSAMP PE=1 SV=2	0		90.755	40	12	687	12	338	37.4	6.98	1224.9	12	0	0.91	0.975831	74.04	1.62721e+07	1.31071e+07	39.72	37.96	3.55605e+06	4.33292e+06	4.15601e+06	3.14012e+06	3.46242e+06	4.89151e+06	6.20272e+06	3.93155e+06	4.34129e+06	6.9265e+06	6.76796e+06	5.61435e+06	8.04788e+06	3.89195e+06	1.2411e+07	5.18272e+06	6.10121e+06	9.64455e+06	1.03831e+07	8.49617e+06	1.32986e+07	7.27153e+06	1.17061e+07	7.14263e+06	6.25245e+06	6.08452e+06	5.72119e+06	3.03977e+07
P18428	Lipopolysaccharide-binding protein OS=Homo sapiens OX=9606 GN=LBP PE=1 SV=3	0		13.506	6	2	36	2	481	53.4	6.7	33.18	2	0	0.543	0.484741	68.18	195066	94168.4	42.81	72.82	32590.9	56680.8	51048.9	60507.5	108464	127302	46463.7	41910.9	36014.8	136003	241516	158023	108451	94030.1	102541	52172.1		77683.1	143351	225289	230929	99436.3	135230	105903	82452.2	131367	127075	96551.3
P00338	L-lactate dehydrogenase A chain OS=Homo sapiens OX=9606 GN=LDHA PE=1 SV=2	0		9.855	6	2	58	1	332	36.7	8.27	83.73	2	0	0.837	0.998862	72.1	84426.2	71048.8	54.91	46.11	16011.3	21148.3	18617.1		14506.3	18361.3	32648.4	24570.4	19616.9	107316	114229	103361	61331	23929.6	50724.6	79712.8	25911	34895.8	66240.3	67034.6	69375.3	18368.9		46079.1	14382.3	18345	15696.6	90224.6
P07195	L-lactate dehydrogenase B chain OS=Homo sapiens OX=9606 GN=LDHB PE=1 SV=2	0		61.542	33	11	287	10	334	36.6	6.05	341.26	11	1	1.038	0.899119	88.59	3.01994e+06	2.82032e+06	59.68	55.16	887221	832581	823990	504849	462172	1.05293e+06	1.55489e+06	897811	897891	5.89186e+06	6.29553e+06	6.13393e+06	1.4825e+06	772915	2.12542e+06	1.04258e+06	1.05174e+06	1.91032e+06	1.65261e+06	1.43531e+06	2.0938e+06	1.21276e+06	1.69716e+06	1.08331e+06	626092	724342	764191	2.97206e+06
P08637	Low affinity immunoglobulin gamma Fc region receptor III-A OS=Homo sapiens OX=9606 GN=FCGR3A PE=1 SV=2	0		7.765	7	2	24	2	254	29.1	8.07	37.54	2	0	1.068	0.886098	65.65	75137.9	74657.6	44.11	50.19	7772.48	7746.4	14244.5	11959.4	14357.4	25337.3	38885.3	14934.1	18359.8						28232.9				51292.9	46471.4	57484.9	29055.7	48091.4	28958	55427.3	59199.2	69068.1	125110
P24666	Low molecular weight phosphotyrosine protein phosphatase OS=Homo sapiens OX=9606 GN=ACP1 PE=1 SV=3	0.001		6.648	13	2	2	2	158	18	6.74	4.29	2	0	0.01	1.63113e-16		42030.5		131.15		2390.67			7005.25			4481.16	5164.89		254543	199328	237181	21074				3993.23		20276.9		38355					36944
P51884	Lumican OS=Homo sapiens OX=9606 GN=LUM PE=1 SV=2	0		85.341	41	12	623	12	338	38.4	6.61	932.7	12	0	0.955	0.944613	65.69	9.41477e+06	8.97563e+06	34.11	18.03	2.16268e+06	2.39903e+06	2.32867e+06	2.99444e+06	3.26456e+06	4.26556e+06	4.4831e+06	3.48245e+06	3.49663e+06	6.01074e+06	5.84627e+06	5.58849e+06	4.53546e+06	2.3195e+06	6.54499e+06	2.40383e+06	2.49623e+06	3.61156e+06	9.33958e+06	9.61886e+06	1.34405e+07	4.15507e+06	7.07237e+06	3.9194e+06	5.34199e+06	5.71011e+06	5.51373e+06	9.52159e+06
P0DP58	Ly-6/neurotoxin-like protein 1 OS=Homo sapiens OX=9606 GN=LYNX1 PE=1 SV=1	0		8.605	16	2	127	2	116	12.6	7.8	191.7	2	0	1.008	0.916409	68.53	4.40655e+06	3.42081e+06	41.48	42.21	901849	1.13715e+06	1.08541e+06	700748	626992	1.33773e+06	1.75074e+06	1.05297e+06	813057	1.24176e+06	939638	959942	2.05174e+06	1.27032e+06	2.70417e+06	1.7437e+06	2.24872e+06	2.27339e+06	2.94351e+06	2.29083e+06	4.04701e+06	2.1919e+06	3.27548e+06	1.91002e+06	860899	871543	615830	4.88344e+06
Q9Y5Y7	Lymphatic vessel endothelial hyaluronic acid receptor 1 OS=Homo sapiens OX=9606 GN=LYVE1 PE=1 SV=2	0		18.25	11	5	117	5	322	35.2	8.28	58.59	5	0	0.885	0.997765	63.36	1.45762e+06	1.395e+06	43.91	24.21	508778	527753	461590	219667	201260	442629	506463	424233	293022	503266	489373	367150	637063	158710	797406	590945	710114	878955	917386	787360	826709	1.1274e+06	818782	925799	873950	861182	885288	2.89448e+06
O94772	Lymphocyte antigen 6H OS=Homo sapiens OX=9606 GN=LY6H PE=1 SV=1	0		27.126	35	5	175	5	140	14.7	7.25	230.13	5	0	1.249	0.615387	97.7	2.0757e+06	2.43603e+06	43.72	46.86	591850	680613	633494	273807	270177	547242	881571	444604	488523	788398	784424	796608	1.07546e+06	374918	1.27068e+06	904336	967790	1.58038e+06	1.46816e+06	1.27653e+06	1.47125e+06	1.31433e+06	2.11539e+06	1.21986e+06	821616	901698	731280	4.01955e+06
P42785	Lysosomal Pro-X carboxypeptidase OS=Homo sapiens OX=9606 GN=PRCP PE=1 SV=1	0		38.302	17	5	91	5	496	55.8	7.21	82.42	5	0	0.61	0.712812	81.15	631215	313501	61.78	62.03	59421.3	59954.1	61225.9	109859	93033.5	92128.4	50068.8	35273.3	11957	969445	721595	1.16227e+06	311107	153348	505895	317179	279318	428034	281986	292887	530102	421001	561353	343922	251975	246921	186131	632416
P13473	Lysosome-associated membrane glycoprotein 2 OS=Homo sapiens OX=9606 GN=LAMP2 PE=1 SV=2	0		18.945	9	4	127	4	410	44.9	5.63	245.44	4	0	0.633	0.780873	89.16	3.3775e+06	2.10565e+06	90.15	96.2	1.64021e+06	1.87506e+06	1.61556e+06	1.03928e+06	1.06889e+06	1.01161e+06	1.05622e+06	772941	766756	935857	929332	844966	6.55094e+06	1.98841e+06	1.31322e+07	2.42776e+06	3.88796e+06	3.83758e+06	1.51388e+06	1.51233e+06	1.95252e+06	1.66151e+06	2.40654e+06	1.10471e+06	1.09859e+06	1.09274e+06	1.06485e+06	3.23785e+06
P61626	Lysozyme C OS=Homo sapiens OX=9606 GN=LYZ PE=1 SV=1	0	X	29.295	42	5	123	5	148	16.5	9.16	172.36	5	0	0.841	0.998862	65.25	3.00717e+06	2.20183e+06	37.25	21.57	565702	637768	588385	526661	480576	841109	573998	412100	284975	2.0369e+06	2.2785e+06	2.57238e+06	1.82242e+06	864730	2.21839e+06	707543	813647	1.28032e+06	2.31555e+06	2.3223e+06	3.21861e+06	1.41015e+06	869270	1.12887e+06	2.21174e+06	2.20836e+06	2.43146e+06	2.70207e+06
P09603	Macrophage colony-stimulating factor 1 OS=Homo sapiens OX=9606 GN=CSF1 PE=1 SV=2	0		39.459	18	7	130	7	554	60.1	5.29	132.75	7	0	1.029	0.90555	84.78	1.26916e+06	1.56501e+06	54.29	41.47	197382	216768	206461	192935	160275	239855	489193	303174	271610	428897	344885	433294	823350	697028	1.29771e+06	550802	471461	1.12321e+06	948231	864315	1.45949e+06	577887	994533	538355	433303	576002	465430	2.39407e+06
P07333	Macrophage colony-stimulating factor 1 receptor OS=Homo sapiens OX=9606 GN=CSF1R PE=1 SV=2	0		44.491	11	8	215	8	972	107.9	6.37	285.5	8	0	1.061	0.886098	75.34	3.29285e+06	3.1952e+06	34.82	21.64	864084	892042	1.21421e+06	1.04606e+06	748542	990762	996285	839176	991998	875424	925489	783486	1.48609e+06	1.13423e+06	2.3106e+06	1.54606e+06	1.6941e+06	2.58931e+06	2.31987e+06	2.565e+06	2.87692e+06	1.26451e+06	2.15359e+06	1.02777e+06	1.56061e+06	1.70342e+06	1.83585e+06	4.37816e+06
P40925	Malate dehydrogenase, cytoplasmic OS=Homo sapiens OX=9606 GN=MDH1 PE=1 SV=4	0		44.291	31	8	179	8	334	36.4	7.36	204.58	8	0	0.994	0.922591	77.58	1.60186e+06	1.68957e+06	50.19	47.01	450442	525093	458200	256256	260093	570367	904142	552925	518254	2.16505e+06	2.2875e+06	2.35633e+06	999389	524318	1.85494e+06	491160	498254	1.14004e+06	737971	802642	1.49656e+06	537766	1.01689e+06	411967	505897	379039	616956	3.63595e+06
P48740	Mannan-binding lectin serine protease 1 OS=Homo sapiens OX=9606 GN=MASP1 PE=1 SV=3	0		41.256	15	8	183	7	699	79.2	5.49	165.79	8	0	0.762	0.944613	66.98	813016	582696	30.33	33.12	198903	239173	185329	205588	186213	303811	482839	300827	205780	532519	570780	717996	389796	208596	712152	424863	380919	788278	347669	317625	780420	318231	553896	276762	386070	361398	440878	1.22936e+06
P33908	Mannosyl-oligosaccharide 1,2-alpha-mannosidase IA OS=Homo sapiens OX=9606 GN=MAN1A1 PE=1 SV=3	0		72.209	32	14	218	14	653	72.9	6.47	214.85	14	0	0.917	0.974265	77.24	1.50902e+06	1.27795e+06	48.37	34.81	223879	363622	251230	226830	217526	341473	351406	267277	215162	1.35659e+06	1.27956e+06	1.6327e+06	708439	419584	1.00197e+06	623335	723414	976022	1.53992e+06	1.3147e+06	840355	736894	950824	621252	396289	390028	404297	2.42057e+06
P08493	Matrix Gla protein OS=Homo sapiens OX=9606 GN=MGP PE=1 SV=2	0		12.305	23	2	79	2	103	12.3	9.67	128.57	2	0	1.44	0.345259	88.58	667029	1.10714e+06	54.6	54.17	27353	33973.3	25633.6	74493.3	70150	138887	169854	79878.2	82220.1	172786	791769	150601	393812	169919	646529	236784	206763	481204	494983	416168	561866	437658	920801	376949	344809	387843	373818	813076
P01033	Metalloproteinase inhibitor 1 OS=Homo sapiens OX=9606 GN=TIMP1 PE=1 SV=1	0		69.278	56	8	323	8	207	23.2	8.1	524.3	8	0	0.914	0.97569	63.16	6.49974e+06	5.32245e+06	36.14	23.68	2.08518e+06	2.13382e+06	1.68957e+06	1.60499e+06	1.27508e+06	2.0279e+06	2.76146e+06	2.17484e+06	1.64013e+06	1.51732e+06	1.43659e+06	1.59701e+06	3.50083e+06	1.67207e+06	5.20137e+06	2.48644e+06	2.03003e+06	3.74015e+06	3.80422e+06	4.60703e+06	6.60527e+06	3.8117e+06	4.73126e+06	3.35879e+06	2.17837e+06	2.28662e+06	2.40369e+06	4.37944e+06
P16035	Metalloproteinase inhibitor 2 OS=Homo sapiens OX=9606 GN=TIMP2 PE=1 SV=2	0		51.917	43	9	253	9	220	24.4	7.49	341.55	9	0	1.251	0.615387	73.09	2.65636e+06	3.36488e+06	33.43	24.87	656757	710393	642474	565419	490811	925030	1.13183e+06	698425	531735	895181	1.2191e+06	963733	1.566e+06	696555	2.58303e+06	1.07065e+06	931709	2.19343e+06	1.20606e+06	1.89572e+06	2.02149e+06	1.57883e+06	2.34594e+06	1.26759e+06	861298	884237	845702	2.88624e+06
Q13228	Methanethiol oxidase OS=Homo sapiens OX=9606 GN=SELENBP1 PE=1 SV=2	0		102.91	48	17	183	17	472	52.4	6.37	241.25	17	0	0.574	0.583592	81.03	1.18907e+06	601172	177.97	44.67	181183	242810	353302	233404	271344	305884	282014	183988	139203	8.80562e+06	1.16423e+07	1.29285e+07	948595	467235	1.36199e+06	241995	225591	324189	716381	716526	1.20984e+06	664454	1.01135e+06	556383	231340	269071	290729	1.29993e+06
P55083	Microfibril-associated glycoprotein 4 OS=Homo sapiens OX=9606 GN=MFAP4 PE=1 SV=2	0		23.753	17	3	23	3	255	28.6	5.63	64.3	3	0	1.349	0.466321	121.65	546110	1.00106e+06	71.19	64.85			193048	199763	242385	246412	374192	261244	320327	304272	258137	202759		264595		226441			320738	30526.7	259108							53775
P20774	Mimecan OS=Homo sapiens OX=9606 GN=OGN PE=1 SV=1	0		108.181	45	14	729	14	298	33.9	5.63	1564.5	14	0	1.306	0.527814	82.75	1.74425e+07	2.21182e+07	32.72	41.45	4.13691e+06	5.00545e+06	4.76198e+06	5.61744e+06	5.62982e+06	9.34493e+06	7.45638e+06	4.80854e+06	3.00016e+06	1.37381e+07	1.65005e+07	1.28794e+07	7.84065e+06	4.05123e+06	1.20088e+07	4.65985e+06	4.78575e+06	9.31936e+06	1.03878e+07	9.54047e+06	1.46096e+07	5.92993e+06	9.40058e+06	5.11774e+06	6.00956e+06	6.12469e+06	6.33696e+06	2.90216e+07
P08571	Monocyte differentiation antigen CD14 OS=Homo sapiens OX=9606 GN=CD14 PE=1 SV=2	0		122.887	46	14	608	14	375	40.1	6.23	1226.99	14	0	0.867	0.998862	78.74	1.06144e+07	1.05686e+07	36	23.9	2.73625e+06	3.08093e+06	3.16007e+06	3.21778e+06	3.43587e+06	3.84523e+06	4.08187e+06	3.37514e+06	3.34506e+06	4.26831e+06	5.2975e+06	4.24503e+06	5.31468e+06	2.75643e+06	7.39876e+06	3.40906e+06	2.96411e+06	4.69955e+06	1.08556e+07	1.15557e+07	1.41421e+07	5.79696e+06	6.8092e+06	4.88297e+06	5.44644e+06	6.15938e+06	5.25147e+06	1.35734e+07
Q96KG7	Multiple epidermal growth factor-like domains protein 10 OS=Homo sapiens OX=9606 GN=MEGF10 PE=1 SV=1	0		60.688	18	12	199	12	1140	122.1	6.87	58.87	12	0	0.861	0.998862	86.32	780942	791176	72.79	53.31	60979.3	66051.2	75280.7	57201	82358.1	193709	202361	132687	122147	82426.8	87918	99229.1	608023	353189	1.13811e+06	467124	541506	1.04827e+06	707928	522900	1.3786e+06	556118	1.13805e+06	532512	292632	285447	308098	1.81795e+06
Q7Z7M0	Multiple epidermal growth factor-like domains protein 8 OS=Homo sapiens OX=9606 GN=MEGF8 PE=1 SV=2	0		249.267	25	39	750	39	2845	302.9	6.87	762.09	39	0	0.649	0.827656	93	5.76833e+06	4.12986e+06	56.18	60.09	573937	977840	849027	1.14393e+06	1.56833e+06	1.41797e+06	2.17264e+06	1.42256e+06	1.10905e+06	1.82321e+06	2.22268e+06	2.31058e+06	2.66036e+06	1.61666e+06	4.42192e+06	2.2195e+06	2.04001e+06	3.18325e+06	4.15299e+06	3.78021e+06	6.06187e+06	3.70327e+06	6.30975e+06	3.00177e+06	1.23489e+06	1.20345e+06	1.34271e+06	1.21664e+07
Q9H1U4	Multiple epidermal growth factor-like domains protein 9 OS=Homo sapiens OX=9606 GN=MEGF9 PE=2 SV=3	0		14.206	6	3	18	3	602	62.9	5.67	14.42	3	0	1.099	0.855431	80.86	171558	232877	85.11	71.7	44054.8	56698.9	45388.1	9743.82	10758.1	14432.4	58668.4	15254.5	56582.8	243982	150642	66421.8	83092.8	157537	89729.1	100214	127220	186944	54036.9	77881.8	430103	31976.6	323764	63076.2	103636	102849	106457	694583
Q16653	Myelin-oligodendrocyte glycoprotein OS=Homo sapiens OX=9606 GN=MOG PE=1 SV=2	0		11.254	9	2	37	2	247	28.2	8.56	59.99	2	0	0.849	0.998862	72.35	472595	344723	48.12	48.56	130291	160798	99081.6	54658.1	38326.9		43630.9	117200	15794.4		22555.1	55481.9	260659	119123	314770	219767	214850	366408	247834	233661	347801	157975	202304	144222	278415	261022	269899	631154
Q969H8	Myeloid-derived growth factor OS=Homo sapiens OX=9606 GN=MYDGF PE=1 SV=1	0		8.355	14	2	14	2	173	18.8	6.68	6.69	2	0	0.583	0.615387	71.74	120692	71268.2	44.89	63.69	38256.9	40986.9	35165.7	37283.4	25544	29545.6	69277.1	50697.6	47555.7	27972	76017.7	36857.2	70364.8	35319.5	115472	53461.4	49860.3	86538.2	62786.5	53462.5	111879	39591.4	62671.8	40627.2	34062.2	35147.7	35595.2	214414
P02144	Myoglobin OS=Homo sapiens OX=9606 GN=MB PE=1 SV=2	0	X	9.164	19	2	10	2	154	17.2	7.68	7.54	2	0	1.387	0.418709	124.48	33370.2	89677.7	215.17	70.61	3336.14	7655.2	3777.83	16701	14080.1	23249.9	470705	283893	200838	216854	58643.2		8917.83	4139.18	19958.6	11242.5	9008.57	15729.5	14219.8	12303	35358.3	14924.5	27223.6	16283.6	9429.35	8955.02	11110	61510.2
P29966	Myristoylated alanine-rich C-kinase substrate OS=Homo sapiens OX=9606 GN=MARCKS PE=1 SV=4	0		20.925	21	3	22	3	332	31.5	4.45	16.16	3	0	1.663	0.147153	89.84	51805.6	109830	127.79	83.68	15027.1	6811.85	11904.3	3427.83	5851.63		41556.7	24834.7	25538	26357.2	32906.4	37298.3	34312.2	44180.2	73855.2	36050.2	34679.9	83021.4	12783.9	43801.6	25514	12609.5	20110.2	10445.3	22559.9	30906.2	37676.8	453411
O94760	N(G),N(G)-dimethylarginine dimethylaminohydrolase 1 OS=Homo sapiens OX=9606 GN=DDAH1 PE=1 SV=3	0		14.215	17	4	34	4	285	31.1	5.81	22.51	4	0	0.974	0.940136	74.16	141712	189949	68.86	66.73	8307.76	26099.2	16058.3	27776.2	26512.2	22873.6	97042.6	16010.8	54118.3	70876.7	68467.2	33084.9	113192	61706.8	207454	83164.2	96226.9	193166	65597.2	71188.9	126608	46397.4	106261	73031.8	45426.3	82710.4	80916.3	399661
Q9UJJ9	N-acetylglucosamine-1-phosphotransferase subunit gamma OS=Homo sapiens OX=9606 GN=GNPTG PE=1 SV=1	0		16.075	21	4	64	4	305	34	6.95	38.53	4	0	0.752	0.94286	65.42	402189	280329	40.7	34.52	117252	87211.8	87925.6	100468	97001.5	145102	138105	109547	100767	186205	43209.9	527065	285386	140618	412240	169401	152231	248573	211474	222979	395041	194982	269993	182678	71175	73610.8	68432.3	340648
Q96PD5	N-acetylmuramoyl-L-alanine amidase OS=Homo sapiens OX=9606 GN=PGLYRP2 PE=1 SV=1	0		109.527	38	13	495	13	576	62.2	7.55	715.94	13	0	1.066	0.886098	60.39	5.09952e+06	5.48041e+06	31.59	22.18	1.47316e+06	1.20614e+06	1.51357e+06	2.87686e+06	2.96758e+06	4.08542e+06	1.92443e+06	1.16511e+06	1.1728e+06	3.05881e+06	3.32517e+06	2.3621e+06	2.43366e+06	1.70394e+06	3.72136e+06	1.81478e+06	1.47153e+06	2.55536e+06	3.20626e+06	2.63082e+06	4.55343e+06	2.54628e+06	3.96159e+06	2.63117e+06	2.04691e+06	2.18668e+06	2.24539e+06	3.22957e+06
Q15223	Nectin-1 OS=Homo sapiens OX=9606 GN=NECTIN1 PE=1 SV=3	0		11.254	4	2	46	2	517	57.1	6.1	39.49	2	0	0.9	0.980253	69.36	279206	252236	59.45	236	98624.5	93038.4	83988.8	57118	58740	114029	152138	77666.7	62877.5	78193.4		450635	161467	73324.2	343354	126868	101988	265316	77931.9	151274	96473	108072	333477	114490	112698	123848	129042	671218
Q92859	Neogenin OS=Homo sapiens OX=9606 GN=NEO1 PE=1 SV=2	0		153.486	25	27	634	14	1461	159.9	6.54	700.31	27	13	0.745	0.940077	75.42	1.38931e+07	1.30701e+07	26.19	30.51	2.85038e+06	2.59069e+06	3.24077e+06	3.38499e+06	4.17867e+06	3.77703e+06	3.69067e+06	2.84972e+06	2.78853e+06	1.29126e+07	1.06161e+07	1.42117e+07	7.23457e+06	3.50392e+06	8.77908e+06	6.0113e+06	4.70336e+06	6.57472e+06	8.75159e+06	8.86873e+06	1.40294e+07	8.40888e+06	9.60382e+06	6.78168e+06	9.20761e+06	9.54553e+06	9.30788e+06	8.72093e+06
P43146	Netrin receptor DCC OS=Homo sapiens OX=9606 GN=DCC PE=1 SV=2	0		15.485	4	4	22	4	1447	158.4	6.77	9.69	4	0	0.677	0.886098	79.89	138149	125706	88.2	73.1	25634.5	26498.6	17212.6	21573.6	24333.6	88841	46074	53243.1	29262.9	42919.5	66159	77760.7	96481.4	49442	181221	40825.6	53307.2	99514	71254.8	80343	121315	72802.2	122582	76448.3	39987.9	28057.8	42167.5	613462
Q9Y2I2	Netrin-G1 OS=Homo sapiens OX=9606 GN=NTNG1 PE=1 SV=3	0		17.648	9	4	31	4	539	60.5	6.27	15.39	4	0	0.583	0.615387	85.18	412792	284246	46.22	54.54	50606.6	62772.4	50798.5	105012	70160.9	96448.3	210715	118078	136357	78792.1	256780	234197	266800	130517	455130	221095	175809	250293	250343	297552	394037	100078	202260	147228	151685	89062.4	98130.2	530881
P13591	Neural cell adhesion molecule 1 OS=Homo sapiens OX=9606 GN=NCAM1 PE=1 SV=3	0		235.283	32	27	1472	27	858	94.5	4.87	2221.92	27	0	0.947	0.945721	79.51	3.23059e+07	2.84074e+07	34.47	29.28	7.09393e+06	7.81158e+06	7.01793e+06	7.06827e+06	7.20529e+06	1.17354e+07	1.35888e+07	8.4356e+06	6.99976e+06	1.00087e+07	1.19852e+07	1.16052e+07	1.77594e+07	7.31723e+06	2.49774e+07	1.09343e+07	1.39525e+07	1.92297e+07	2.29987e+07	2.31797e+07	3.08772e+07	1.51332e+07	2.44577e+07	1.3447e+07	1.2224e+07	1.22725e+07	1.26e+07	4.87639e+07
O15394	Neural cell adhesion molecule 2 OS=Homo sapiens OX=9606 GN=NCAM2 PE=1 SV=2	0		122.81	29	21	736	21	837	93	5.6	1149.56	21	0	0.824	0.998741	75.13	6.66809e+06	5.43752e+06	46.52	35.64	1.68821e+06	1.94763e+06	1.61284e+06	1.36685e+06	1.13117e+06	2.15649e+06	2.48578e+06	1.5912e+06	1.4409e+06	865049	2.16161e+06	2.08656e+06	3.7963e+06	2.21201e+06	5.46882e+06	2.5706e+06	2.89865e+06	3.91016e+06	3.74003e+06	3.87137e+06	6.16134e+06	3.10504e+06	4.90272e+06	2.67182e+06	2.91129e+06	2.90578e+06	2.70649e+06	1.32316e+07
P32004	Neural cell adhesion molecule L1 OS=Homo sapiens OX=9606 GN=L1CAM PE=1 SV=2	0		53.169	14	11	114	11	1257	139.9	6.24	120.17	11	0	0.688	0.887646	83.69	817937	643473	63.61	49.69	120823	165398	151519	56626.7	70620.8	109710	414583	220555	160122	235548	310477	519703	439659	258459	595107	401386	456712	738645	474070	386165	542248	431913	594632	494877	105840	133459	113787	2.01206e+06
O00533	Neural cell adhesion molecule L1-like protein OS=Homo sapiens OX=9606 GN=CHL1 PE=1 SV=4	0		340.883	38	36	1826	36	1208	135	5.76	3075.97	36	0	0.859	0.998862	82.37	3.93787e+07	3.44587e+07	51.04	33.51	1.01074e+07	1.1738e+07	1.06741e+07	7.9422e+06	7.981e+06	1.38949e+07	1.43542e+07	8.85996e+06	8.62779e+06	1.2339e+07	1.68201e+07	1.40841e+07	1.87079e+07	9.55258e+06	2.74044e+07	1.62531e+07	1.93168e+07	2.80133e+07	3.36136e+07	3.04379e+07	4.74907e+07	2.08204e+07	3.56667e+07	1.77926e+07	1.17525e+07	1.18134e+07	1.09985e+07	8.80178e+07
Q9NQX5	Neural proliferation differentiation and control protein 1 OS=Homo sapiens OX=9606 GN=NPDC1 PE=1 SV=2	0		26.612	12	2	102	2	325	34.5	7.01	178.29	2	0	0.692	0.887874	95.93	767994	514209	87.13	74.02	98534.9	127121	35885.9	27019.8	31837.6	34673.9	78240.2	198136	204494	1.17442e+06	843468	984924	454664	513508	716964	797548	117600	229848	718263	393475	1.2876e+06	1.40303e+06	679634	806604	97246.7	28636.8	38887.7	629378
Q9ULB1	Neurexin-1 OS=Homo sapiens OX=9606 GN=NRXN1 PE=1 SV=1	0		159.44	26	29	487	26	1477	161.8	5.9	616.92	29	1	0.798	0.975831	82.43	5.80824e+06	5.24028e+06	53.55	44.44	1.07872e+06	1.28423e+06	1.11303e+06	955271	1.01447e+06	1.41915e+06	2.33989e+06	1.26907e+06	951018	1.82971e+06	1.70079e+06	2.02704e+06	3.08535e+06	1.21646e+06	4.60001e+06	2.61874e+06	2.42408e+06	4.76939e+06	3.56024e+06	3.08686e+06	4.90967e+06	3.04749e+06	4.57432e+06	3.00489e+06	1.41066e+06	1.33908e+06	1.48823e+06	1.19724e+07
Q9P2S2	Neurexin-2 OS=Homo sapiens OX=9606 GN=NRXN2 PE=2 SV=1	0		131.724	17	23	474	19	1712	184.9	5.92	570.28	23	0	0.651	0.838488	78.99	3.90836e+06	2.09806e+06	57.46	48.43	555957	590167	520611	660021	457421	867449	1.51092e+06	840783	790600	622364	1.36776e+06	945089	2.05654e+06	1.11628e+06	2.9743e+06	1.4085e+06	1.44497e+06	2.28906e+06	2.43585e+06	2.29249e+06	3.89198e+06	2.00251e+06	3.02267e+06	1.74779e+06	764538	738109	675281	8.12118e+06
Q9Y4C0	Neurexin-3 OS=Homo sapiens OX=9606 GN=NRXN3 PE=1 SV=4	0		174.857	25	30	778	20	1643	180.5	5.54	849.65	30	10	0.748	0.942085	83.09	7.43117e+06	5.451e+06	51.09	31.38	1.23094e+06	1.36192e+06	1.13797e+06	1.22596e+06	1.21923e+06	1.87083e+06	2.42576e+06	1.8327e+06	1.12405e+06	3.63172e+06	2.61502e+06	3.39476e+06	3.55504e+06	1.68885e+06	5.90857e+06	3.25619e+06	3.21826e+06	6.07704e+06	5.46802e+06	4.84372e+06	6.554e+06	4.27877e+06	6.98434e+06	3.76897e+06	2.12697e+06	2.04796e+06	2.2535e+06	1.53515e+07
Q9HDB5	Neurexin-3-beta OS=Homo sapiens OX=9606 GN=NRXN3 PE=1 SV=4	0		41.913	13	6	190	1	637	69.3	7.21	349.97	6	0	2.053	0.0220603	99.33	40869.8	72871.1	103.08	76.52	13819.6	10743.3	14966	11348.3	13464.7	31054.8	23825.3	8581.08	10895.3	21626.9	16211.2		10644.3	1985.06	23794.8		26006.7	27133.9				16308.1	205711	14209.9	36931.5	25529.4	26817.3	29070.3
O95158	Neurexophilin-4 OS=Homo sapiens OX=9606 GN=NXPH4 PE=2 SV=3	0		10.491	6	2	42	2	308	33	9.86	61.28	2	0	1.816	0.0739806	80.39	364226	756459	51.86	45.78	78208.9	116699	98365.8	47425.4	38841.7	84197.4	228264	120444	120991	187938	179473	248025	313806	124917	165793	168612	360977	150337	244196	230122	213506	279607	271656	258594	82358.8	66162.2	30992.3	448546
Q9NPD7	Neuritin OS=Homo sapiens OX=9606 GN=NRN1 PE=2 SV=1	0		12.975	28	2	51	2	142	15.3	6.99	26.7	2	0	0.697	0.896436	86.62	337121	352435	100.02	38.07	52242.1	54186.8	54982.7	51004.4	47263.7	86102.7	79757.7	83718.1	54507.5	21360.5	168628	182025	197433	106967	268133	169007	131767	376307	161801	159328	456257	185633	357475	206473	290467	175106	192432	1.2316e+06
O14594	Neurocan core protein OS=Homo sapiens OX=9606 GN=NCAN PE=1 SV=3	0		157.253	23	23	724	22	1321	143	5.38	1055.98	23	1	0.807	0.980253	88.19	7.09794e+06	5.55765e+06	63.96	47.13	1.28326e+06	1.31597e+06	1.16239e+06	964745	1.00541e+06	1.74542e+06	2.71377e+06	1.63412e+06	1.40384e+06	2.00266e+06	2.52637e+06	2.30171e+06	3.04033e+06	1.92978e+06	5.34156e+06	3.03578e+06	3.48847e+06	5.43298e+06	4.33538e+06	4.58622e+06	8.02092e+06	3.77951e+06	6.96461e+06	3.30491e+06	1.71021e+06	1.70255e+06	1.62184e+06	1.78252e+07
P05408	Neuroendocrine protein 7B2 OS=Homo sapiens OX=9606 GN=SCG5 PE=1 SV=2	0		58.624	52	9	336	1	212	23.7	5.96	357.85	9	0	1.418	0.376252	105.67	643172	679772	82.58	67.29	38021.9	24621.8		50854.2	77299.4	61657.7	75060.8	54852	34098.5	168958	154416	187354	410352	190025	790282	307086	244591	520656	529670	519208	964699	380690	745509	376620	149499	138770	130742	1.74491e+06
O94856	Neurofascin OS=Homo sapiens OX=9606 GN=NFASC PE=1 SV=4	0		110.64	18	19	508	19	1347	149.9	6.65	678.65	19	0	0.689	0.887646	79.14	4.51888e+06	3.54499e+06	51.79	33.26	831129	1.10239e+06	897043	760409	842911	1.54124e+06	1.77683e+06	1.09965e+06	882217	1.4663e+06	1.09781e+06	1.69638e+06	2.66676e+06	1.4467e+06	4.21245e+06	1.49524e+06	1.74971e+06	2.82249e+06	3.29842e+06	3.02121e+06	4.93929e+06	2.15331e+06	3.60108e+06	1.83721e+06	1.72463e+06	1.74586e+06	1.35328e+06	9.77923e+06
P17677	Neuromodulin OS=Homo sapiens OX=9606 GN=GAP43 PE=1 SV=1	0		22.717	31	3	42	3	238	24.8	4.72	32.1	3	0	0.873	0.998741	91.03	230407	184773	75.99	76.05	53192.2	75208.6	76406.7		15853.6		33677.8	33921.2	51248	65503.6	311269	471228	144630	55612	75447.6	88455	134873	166464	89418	113318	188318	112069	120087	65047.2	67884.3	86925.1	59212.2	805546
Q92823	Neuronal cell adhesion molecule OS=Homo sapiens OX=9606 GN=NRCAM PE=1 SV=3	0		362.392	44	37	1965	37	1304	143.8	5.66	3482.6	37	0	0.842	0.998862	83.78	4.07504e+07	3.8658e+07	54.94	35.25	1.00773e+07	1.09542e+07	9.55615e+06	7.49864e+06	7.32393e+06	1.27283e+07	1.53465e+07	9.35144e+06	8.46856e+06	1.57388e+07	1.42325e+07	1.63432e+07	2.00557e+07	9.91559e+06	3.46984e+07	1.60082e+07	1.707e+07	3.09648e+07	3.33699e+07	3.18698e+07	5.16163e+07	1.87838e+07	3.17332e+07	1.74668e+07	1.40874e+07	1.41527e+07	1.4847e+07	9.82191e+07
Q7Z3B1	Neuronal growth regulator 1 OS=Homo sapiens OX=9606 GN=NEGR1 PE=1 SV=3	0		79.434	42	11	388	11	354	38.7	6.21	441.62	11	0	0.579	0.604481	82.35	5.57712e+06	3.19366e+06	57.84	48.75	1.27877e+06	1.21321e+06	1.24587e+06	864961	776394	1.13977e+06	2.78372e+06	1.65661e+06	1.38595e+06	1.16252e+06	2.29768e+06	1.66195e+06	3.04482e+06	1.62616e+06	5.18369e+06	1.86557e+06	2.08367e+06	3.5249e+06	2.81676e+06	3.1619e+06	5.60282e+06	2.9651e+06	5.39217e+06	2.34888e+06	1.74485e+06	1.85563e+06	1.79403e+06	1.30455e+07
O95502	Neuronal pentraxin receptor OS=Homo sapiens OX=9606 GN=NPTXR PE=3 SV=2	0		155.359	54	18	569	18	500	52.8	6.21	1037.01	18	0	0.856	0.998862	93.44	1.08242e+07	8.70245e+06	60.12	52.18	2.08235e+06	2.70835e+06	2.45124e+06	1.84495e+06	1.71591e+06	3.40942e+06	4.27441e+06	2.41274e+06	1.73913e+06	3.48848e+06	3.86489e+06	3.60034e+06	5.66667e+06	2.35135e+06	8.21449e+06	5.19789e+06	4.8376e+06	8.43502e+06	7.71254e+06	6.88587e+06	1.10366e+07	6.83673e+06	8.56918e+06	6.3208e+06	2.77801e+06	2.81806e+06	3.01093e+06	2.74222e+07
Q15818	Neuronal pentraxin-1 OS=Homo sapiens OX=9606 GN=NPTX1 PE=1 SV=2	0		126.235	40	17	608	17	432	47.1	6.55	1031.46	17	0	0.657	0.846341	88.72	8.77076e+06	5.46191e+06	46.08	37.03	1.36425e+06	1.42675e+06	1.36183e+06	1.73339e+06	1.83409e+06	2.84954e+06	3.26629e+06	1.98731e+06	1.83734e+06	8.11023e+06	3.72305e+06	9.19399e+06	4.25345e+06	2.37734e+06	7.02336e+06	2.66426e+06	2.73789e+06	4.66964e+06	5.39559e+06	6.10943e+06	8.45655e+06	5.96778e+06	9.3736e+06	4.81859e+06	1.64634e+06	1.67554e+06	1.56797e+06	1.48641e+07
P47972	Neuronal pentraxin-2 OS=Homo sapiens OX=9606 GN=NPTX2 PE=1 SV=2	0		36.031	29	8	113	8	431	47	5.63	104.93	8	0	0.543	0.482292	81.72	781932	469853	75.9	46.21	145046	199682	174564	222451	223165	223879	349890	236157	150818	162138	254109	278874	323673	154227	524103	386530	371239	575992	611852	673495	1.04948e+06	474117	1.16909e+06	523312	73456.3	83850.1	76242	2.62997e+06
Q5BLP8	Neuropeptide-like protein C4orf48 OS=Homo sapiens OX=9606 GN=C4orf48 PE=1 SV=3	0		7.131	19	2	15	2	95	10.2	8.31	26.96	2	0	0.798	0.975831	91.85	1.49256e+06	1.13386e+06	62.99	55.28	440905	449910	410679	331105	304400	404368	671742	423120	210684	208383	411079	313331	878639	246819	1.10012e+06	648817	557348	816036	1.08968e+06	1.07157e+06	1.62588e+06	746106	865766	755497	309242	420826	337683	3.76523e+06
O14786	Neuropilin-1 OS=Homo sapiens OX=9606 GN=NRP1 PE=1 SV=3	0		26.747	8	5	70	5	923	103.1	5.88	48.46	5	0	0.993	0.924689	66.7	348871	291366	55.04	38.28	33694.9	74469.3	60322.5	24704.5	88204.6	40370.1	138350	123416	90219.5	34031.2	35546.6	44211.2	180841	146646	375252	111804	141923	223822	191940	193506	380658	143460	270657	136226	141034	135152	153948	526238
O15240	Neurosecretory protein VGF OS=Homo sapiens OX=9606 GN=VGF PE=1 SV=2	0		208.103	58	26	1103	26	615	67.2	4.78	1849.3	26	0	0.916	0.974634	99.52	1.89662e+07	1.71851e+07	50.41	58.26	4.51704e+06	5.20377e+06	4.87338e+06	3.2719e+06	3.60608e+06	5.54425e+06	7.26001e+06	4.3613e+06	3.53807e+06	1.05185e+07	1.08181e+07	1.04365e+07	1.04315e+07	4.2972e+06	1.46336e+07	9.00447e+06	1.33069e+07	1.56459e+07	2.04671e+07	1.94472e+07	2.91079e+07	1.25823e+07	1.77516e+07	1.10249e+07	6.75697e+06	6.98481e+06	6.13658e+06	4.22668e+07
Q99574	Neuroserpin OS=Homo sapiens OX=9606 GN=SERPINI1 PE=1 SV=1	0		48.714	33	12	217	12	410	46.4	4.91	215.11	12	0	0.666	0.867001	77.17	2.16763e+06	1.75759e+06	50.13	40.36	532464	458492	429037	468443	429474	596219	798568	722921	536517	512093	740467	1.15634e+06	1.27144e+06	450477	1.33886e+06	1.17598e+06	1.33335e+06	2.45676e+06	1.22999e+06	1.14941e+06	1.84952e+06	1.02495e+06	1.85132e+06	907221	807631	587854	500190	3.94951e+06
Q9P121	Neurotrimin OS=Homo sapiens OX=9606 GN=NTM PE=1 SV=1	0		76.209	37	11	537	8	344	37.9	7.81	719.89	11	0	0.853	0.999252	77.22	6.15283e+06	5.19224e+06	47.89	36.12	1.30955e+06	1.42868e+06	1.26389e+06	1.10509e+06	1.08518e+06	2.22988e+06	2.61445e+06	1.62856e+06	1.34509e+06	1.47873e+06	2.00532e+06	2.80871e+06	3.1057e+06	1.69716e+06	5.22555e+06	2.07515e+06	2.1574e+06	3.85091e+06	4.00202e+06	4.10264e+06	6.99775e+06	2.83879e+06	4.9578e+06	2.72803e+06	2.48935e+06	2.49647e+06	2.3816e+06	1.31262e+07
P59665	Neutrophil defensin 1 OS=Homo sapiens OX=9606 GN=DEFA1 PE=1 SV=1	0		7.892	19	2	10	2	94	10.2	6.99	23.96	2	0	0.946	0.945721	70.76	263195	311379	93.9	39.16	64300.6	75947.8	66705.2	34751.7	42357	69174.9	102269	57883.2	58504.9	1.274e+06	690764	990356	151960	33485.9	236406	91595.5	203324	185938	525097	447194	543189	99631.5	274238	84038.1	129648	140449	130539	387612
P14543	Nidogen-1 OS=Homo sapiens OX=9606 GN=NID1 PE=1 SV=3	0		57.21	17	14	189	14	1247	136.3	5.29	161.3	14	0	1.183	0.731946	67.1	870510	1.21714e+06	38.47	31.49	187906	177684	211931	170893	167806	258807	434082	205978	180419	228446	270361	202407	564544	249630	773361	396397	377596	658110	373253	462907	717062	397168	766304	372480	278938	442012	508792	1.34596e+06
Q14112	Nidogen-2 OS=Homo sapiens OX=9606 GN=NID2 PE=1 SV=3	0		38.089	10	11	111	11	1375	151.2	5.29	77.87	11	0	0.907	0.976967	70.33	1.1097e+06	924310	34.59	40.66	191479	241140	171976	236882	159677	353186	432613	267474	235778	1.12029e+06	395942	647684	563446	278511	805118	482521	426023	910182	564668	477415	1.30437e+06	517884	946912	481609	363255	364887	421849	990690
P61916	NPC intracellular cholesterol transporter 2 OS=Homo sapiens OX=9606 GN=NPC2 PE=1 SV=1	0		66.351	56	7	559	7	151	16.6	7.65	1020	7	0	0.951	0.944613	63.93	1.86877e+07	2.03394e+07	32.63	21.85	4.9068e+06	5.34589e+06	5.13463e+06	4.00027e+06	4.28256e+06	6.84286e+06	9.25645e+06	5.24202e+06	5.49805e+06	6.25897e+06	5.93942e+06	6.24965e+06	9.99877e+06	5.58298e+06	1.43607e+07	8.39499e+06	1.24028e+07	1.55366e+07	9.32956e+06	8.41521e+06	1.17329e+07	8.87414e+06	1.37554e+07	7.22095e+06	1.10061e+07	1.17005e+07	1.07836e+07	2.91713e+07
P61970	Nuclear transport factor 2 OS=Homo sapiens OX=9606 GN=NUTF2 PE=1 SV=1	0.001		5.681	17	2	11	2	127	14.5	5.38	8.43	2	0	0.882	0.998741	70.5	234975	265201	66.78	38.96		67348	44762.7	2388.69	44071.8	12016.6	90028.3	34121.9	42748.7	489078	432459	380744	130348	7460.86	311609	103184	86700.4	222946	122973	151091	346220	113909	163749	94423.2	121153	130303	106890	663305
Q02818	Nucleobindin-1 OS=Homo sapiens OX=9606 GN=NUCB1 PE=1 SV=4	0		99.185	50	19	434	19	461	53.8	5.25	503.47	19	0	0.997	0.918241	73.78	5.58237e+06	5.10239e+06	28.63	28.91	1.3671e+06	1.58598e+06	1.38784e+06	1.10013e+06	948260	1.69712e+06	2.05216e+06	1.21999e+06	1.22371e+06	4.06674e+06	2.97252e+06	4.66569e+06	3.38895e+06	1.44357e+06	3.22037e+06	2.54167e+06	2.65588e+06	4.09036e+06	2.98684e+06	2.78088e+06	3.49018e+06	3.33241e+06	4.12585e+06	3.39255e+06	1.76506e+06	1.65919e+06	2.07397e+06	6.45212e+06
P22392	Nucleoside diphosphate kinase B OS=Homo sapiens OX=9606 GN=NME2 PE=1 SV=1	0		21.193	30	4	18	2	152	17.3	8.41	27.12	4	0	0.353	0.0212226	99.4	22120.9	7797.64	185.13	57.12			6124	7823.66			10248.4	5297.89	10121.7	436718	586888	580271		2021.59	8962.8	2650.6					15526.2	9809.71	3680.63	1808.45
Q9NTK5	Obg-like ATPase 1 OS=Homo sapiens OX=9606 GN=OLA1 PE=1 SV=2	0		9.996	7	2	2	2	396	44.7	7.81	3.88	2	0	0.01	1.63113e-16		373960		59.76											246833	69740.8	341212
P23515	Oligodendrocyte-myelin glycoprotein OS=Homo sapiens OX=9606 GN=OMG PE=1 SV=2	0		39.389	16	7	226	7	440	49.6	7.94	314.98	7	0	0.803	0.978023	73.46	3.01109e+06	2.56626e+06	50.1	37.62	552445	724919	680418	502140	504553	940196	1.29638e+06	731660	545194	714187	690498	600099	1.84309e+06	866142	2.89012e+06	1.06883e+06	1.28207e+06	2.438e+06	1.51887e+06	1.39739e+06	2.92798e+06	1.6358e+06	2.99704e+06	1.67031e+06	1.58676e+06	1.58168e+06	1.45929e+06	6.13503e+06
Q14982	Opioid-binding protein/cell adhesion molecule OS=Homo sapiens OX=9606 GN=OPCML PE=1 SV=1	0		68.095	30	11	358	8	345	38	6.87	521.77	11	3	0.793	0.974634	83.56	6.70893e+06	5.79712e+06	46.05	34.44	1.48734e+06	1.58145e+06	1.46225e+06	1.07356e+06	1.02082e+06	1.89603e+06	2.91785e+06	1.63752e+06	1.55868e+06	2.67386e+06	2.89193e+06	3.08453e+06	2.9601e+06	1.32833e+06	4.63995e+06	2.78746e+06	3.69591e+06	3.85401e+06	3.99541e+06	3.82029e+06	6.20293e+06	3.0054e+06	4.92275e+06	2.89257e+06	2.60277e+06	2.6642e+06	2.41779e+06	1.37062e+07
Q99983	Osteomodulin OS=Homo sapiens OX=9606 GN=OMD PE=1 SV=1	0		43.068	31	9	157	9	421	49.5	5.59	209.08	9	0	0.845	0.998862	67.81	2.06137e+06	1.70929e+06	34.5	34.33	269415	461308	386401	446438	364789	757045	827587	431780	509420	1.14393e+06	1.01427e+06	1.10164e+06	1.16046e+06	649799	1.57557e+06	780272	861887	990343	1.72329e+06	1.77277e+06	2.29566e+06	1.1551e+06	1.36352e+06	998809	889606	895415	815090	2.86043e+06
P10451	Osteopontin OS=Homo sapiens OX=9606 GN=SPP1 PE=1 SV=1	0		153.882	46	11	1019	11	314	35.4	4.58	2137.51	11	0	1.088	0.867001	83.91	5.30926e+07	6.41633e+07	42.24	30.81	1.21064e+07	1.33489e+07	1.22786e+07	9.56852e+06	9.97719e+06	1.68834e+07	2.06947e+07	1.15545e+07	1.22068e+07	1.42683e+07	1.24342e+07	1.26329e+07	3.03143e+07	1.11798e+07	4.56689e+07	2.19459e+07	3.32463e+07	4.45598e+07	3.009e+07	2.69096e+07	3.87629e+07	2.01399e+07	3.6557e+07	1.87356e+07	3.31082e+07	3.24844e+07	3.35883e+07	9.45911e+07
Q99497	Parkinson disease protein 7 OS=Homo sapiens OX=9606 GN=PARK7 PE=1 SV=2	0		24.228	43	6	22	6	189	19.9	6.79	27.98	6	0	0.851	0.999252	92.19	235470	201780	146.59	46.37	14360.3	14198.8	19714.2	29864.6	10696.3	22484.9	90859.6	50913.7	40895.2	1.63185e+06	2.20716e+06	1.51298e+06	159348	227444	349218	80617.5	86287.3	193257	308545	255321	285382	96062	155894	96893.3	36672	31083.8	23810.8	518206
Q6UXB8	Peptidase inhibitor 16 OS=Homo sapiens OX=9606 GN=PI16 PE=1 SV=1	0		88.392	27	10	219	10	463	49.4	5.39	313.51	10	0	1.204	0.690394	88.67	1.54759e+06	2.07489e+06	42.11	54.04	138905	263932	314581	214190	250869	201324	464752	374567	241220	676120	1.23357e+06	1.04377e+06	880822	700162	853198	820611	961338	1.09865e+06	730745	727429	994101	1.18311e+06	1.55011e+06	1.08274e+06	1.0942e+06	1.00563e+06	744821	1.91773e+06
P19021	Peptidyl-glycine alpha-amidating monooxygenase OS=Homo sapiens OX=9606 GN=PAM PE=1 SV=2	0		150.367	34	26	589	26	973	108.3	6.42	768.65	26	0	0.83	0.998741	80.43	5.89102e+06	4.80301e+06	49.51	39.15	1.08603e+06	1.25771e+06	1.14286e+06	1.26363e+06	1.20523e+06	2.01829e+06	2.47148e+06	1.48779e+06	1.27631e+06	1.53848e+06	1.97656e+06	1.95869e+06	3.03054e+06	2.09744e+06	4.93777e+06	2.58872e+06	2.31845e+06	4.71855e+06	4.52013e+06	4.60819e+06	6.63423e+06	2.62922e+06	4.55502e+06	2.32561e+06	1.63905e+06	1.66798e+06	1.63724e+06	1.17528e+07
P62937	Peptidyl-prolyl cis-trans isomerase A OS=Homo sapiens OX=9606 GN=PPIA PE=1 SV=2	0	X	29.533	39	6	93	6	165	18	7.81	71.4	6	0	0.587	0.627609	73.66	719387	427111	120.35	41.04	263239	303570	208729	147442	127768	200935	420928	381617	317400	3.70796e+06	4.34061e+06	3.76142e+06	359096	129972	580607	224414	214697	323564	503811	629999	942468	224706	373295	174515	322107	362853	318887	761055
P23284	Peptidyl-prolyl cis-trans isomerase B OS=Homo sapiens OX=9606 GN=PPIB PE=1 SV=2	0		47.624	47	11	299	11	216	23.7	9.41	281.8	11	0	0.957	0.944613	75.79	2.10886e+06	2.31376e+06	43.03	31.5	626531	696347	629163	368787	360327	674627	923886	510829	331196	865697	1.79829e+06	1.16989e+06	1.05513e+06	532111	2.16555e+06	1.15607e+06	1.02323e+06	2.18274e+06	771456	766766	1.59779e+06	778182	1.54562e+06	712135	1.07102e+06	1.23026e+06	1.13275e+06	4.37476e+06
P45877	Peptidyl-prolyl cis-trans isomerase C OS=Homo sapiens OX=9606 GN=PPIC PE=1 SV=1	0		10.245	15	3	82	3	212	22.7	8.4	34.99	3	0	0.687	0.887646	68.34	274446	192527	26.99	49.84	89776.6	88656.8	82544.2	74652.9	84949.5	74761.7	101095	82552.6	81528.6	184034	185237	188947	115701	56817.5	140278	129728	120040	223996	191220	162886	192572	163305	167978	84251.9	249161	88392.5	93645.9	304201
Q06830	Peroxiredoxin-1 OS=Homo sapiens OX=9606 GN=PRDX1 PE=1 SV=1	0	X	31.06	47	7	29	6	199	22.1	8.13	56.79	7	0	0.729	0.918241	92.34	353426	330857	109.99	63.4	64744	86971.1	100658	53614	43734.8	85517.3	184235	100051	85361.5	1.64075e+06	1.54694e+06	1.75061e+06	127594	72399.6	322957	120540	123683	273336	281465	226363	631812	112297	246680	101122	78173.9	98321.8	111533	756720
P32119	Peroxiredoxin-2 OS=Homo sapiens OX=9606 GN=PRDX2 PE=1 SV=5	0		157.379	70	13	171	12	198	21.9	5.97	341.01	13	1	0.699	0.896436	129.51	3.31715e+06	440178	214.88	175.74	1.53187e+06	3.91307e+06	67482.9	8.36567e+06	1.49445e+07	1.30787e+07	6.54502e+06	7.2302e+06	7.57006e+06	1.41428e+08	1.63991e+08	1.5004e+08	372233	2.63584e+06	366056	111867	89010.5	225698	1.20515e+07	1.76294e+06	2.68337e+06	360666	691383	221907	245340	261917	137498	432242
P30041	Peroxiredoxin-6 OS=Homo sapiens OX=9606 GN=PRDX6 PE=1 SV=3	0		80.017	64	10	48	10	224	25	6.38	131.41	10	0	0.553	0.520995	112	103609	52950.3	261.26	127.65	18092.9	13854	3805.46	5140.85	30739.2	4765.99	82723.7	51204.7	35096.1	6.09452e+06	5.50491e+06	8.01036e+06	25518.9	21081.7	66804.6	26784.9	14618.8	99979.6	250576	254436	361594	233005	81341	186903	101600	4859.42	37400.8	42662.6
P04180	Phosphatidylcholine-sterol acyltransferase OS=Homo sapiens OX=9606 GN=LCAT PE=1 SV=1	0		53.493	30	8	290	8	440	49.5	6.11	537.66	8	0	0.716	0.916409	75.3	3.31659e+06	2.36545e+06	37.27	34.26	539417	543186	619239	1.03378e+06	1.02132e+06	1.40724e+06	1.57541e+06	1.07906e+06	956935	1.60457e+06	1.37215e+06	1.32772e+06	1.93229e+06	962583	3.24504e+06	1.02945e+06	718215	1.38885e+06	1.80619e+06	1.49972e+06	2.98752e+06	1.66636e+06	2.74042e+06	1.67913e+06	691434	740833	783888	3.85165e+06
P30086	Phosphatidylethanolamine-binding protein 1 OS=Homo sapiens OX=9606 GN=PEBP1 PE=1 SV=3	0		97.114	81	12	449	12	187	21	7.53	905.81	12	0	0.715	0.914779	83.9	8.70363e+06	6.24673e+06	39.5	43.06	986527	1.21312e+06	928304	1.21276e+06	1.19877e+06	1.92875e+06	3.33914e+06	1.99691e+06	1.43354e+06	5.99401e+06	6.27816e+06	5.82051e+06	4.76411e+06	2.34887e+06	7.2339e+06	3.44759e+06	3.69696e+06	5.13997e+06	6.26061e+06	5.60314e+06	8.91352e+06	3.74391e+06	5.16454e+06	3.36612e+06	3.2422e+06	3.39605e+06	3.68859e+06	1.29909e+07
Q96S96	Phosphatidylethanolamine-binding protein 4 OS=Homo sapiens OX=9606 GN=PEBP4 PE=1 SV=3	0		43.552	46	7	152	7	227	25.7	6.54	190.52	7	0	1.169	0.761983	84.34	1.83776e+06	2.28186e+06	48.51	43.49	401654	465528	548666	362733	368958	465739	1.05934e+06	617860	499992	615489	777273	730140	1.34399e+06	936144	1.90897e+06	410820	509176	681903	673830	870350	1.1914e+06	870617	1.68751e+06	927785	1.98152e+06	1.96019e+06	1.88033e+06	3.91885e+06
P80108	Phosphatidylinositol-glycan-specific phospholipase D OS=Homo sapiens OX=9606 GN=GPLD1 PE=1 SV=3	0		21.087	9	5	38	5	840	92.3	6.37	31.05	5	0	0.743	0.93698	73.41	226307	143964	53.36	54.79	67977.1	73910.7	89925.6	65886.5	65612.8	168612	80979	45385.1	36190.8	255090	296979	524694	168102	76826.9	301303	32940.2	28797.5	59545.4	244642	253853	370874	96186.6	149070	112535	84517.7	95301.7	78883.4	245427
P18669	Phosphoglycerate mutase 1 OS=Homo sapiens OX=9606 GN=PGAM1 PE=1 SV=2	0		20.708	26	5	50	5	254	28.8	7.18	23.08	5	0	0.679	0.886098	95.97	446612	336717	327.78	132.56	84945.2	79781.1	70937.8	73824.8	108512	113909	321150	229007	240685	3.00219e+07	1.90555e+06	8.00204e+06	184469	122011	269563	148470	149634	190227	1.30895e+06	998165	1.18433e+06	209053	268560	209929	171678	184349	160528	595827
Q96FE7	Phosphoinositide-3-kinase-interacting protein 1 OS=Homo sapiens OX=9606 GN=PIK3IP1 PE=1 SV=2	0		40.908	21	6	194	6	263	28.2	5.01	310.05	6	0	1.062	0.886098	91.23	5.0449e+06	5.76428e+06	39.98	35.25	1.44339e+06	1.6756e+06	1.47146e+06	865957	926478	1.70134e+06	2.00563e+06	1.16688e+06	970465	1.79489e+06	2.29632e+06	1.71614e+06	2.86644e+06	1.21402e+06	4.20576e+06	1.93464e+06	2.47197e+06	4.2703e+06	3.21783e+06	2.79718e+06	5.58716e+06	2.23171e+06	3.9903e+06	2.13611e+06	2.40633e+06	2.33174e+06	2.57819e+06	8.94207e+06
P55058	Phospholipid transfer protein OS=Homo sapiens OX=9606 GN=PLTP PE=1 SV=1	0		119.94	38	13	584	13	493	54.7	7.01	1126.04	13	0	0.85	0.998862	80.74	7.46013e+06	6.30182e+06	42.62	30.96	2.0639e+06	2.01497e+06	2.01945e+06	2.02444e+06	2.96427e+06	2.96051e+06	2.36644e+06	2.04563e+06	2.1669e+06	3.9043e+06	4.71129e+06	6.191e+06	4.71664e+06	3.84731e+06	4.95074e+06	4.13337e+06	3.73218e+06	5.09279e+06	4.09346e+06	4.29492e+06	3.94206e+06	7.57912e+06	6.70274e+06	8.17458e+06	4.16237e+06	3.67966e+06	4.05703e+06	4.10973e+06
P36955	Pigment epithelium-derived factor OS=Homo sapiens OX=9606 GN=SERPINF1 PE=1 SV=4	0		183.196	63	21	1402	21	418	46.3	6.38	3044.41	21	0	0.88	0.998741	63.32	1.37836e+08	1.29397e+08	24.71	18.13	3.07012e+07	3.37571e+07	3.01179e+07	2.6859e+07	2.6319e+07	4.12256e+07	5.1736e+07	3.39451e+07	2.71084e+07	5.16611e+07	7.6147e+07	6.75945e+07	7.18376e+07	3.5293e+07	1.16776e+08	6.17812e+07	6.01186e+07	9.8543e+07	7.00152e+07	6.70414e+07	1.14181e+08	5.80067e+07	9.07819e+07	5.45284e+07	8.20466e+07	8.64827e+07	8.15076e+07	1.60801e+08
Q9BTY2	Plasma alpha-L-fucosidase OS=Homo sapiens OX=9606 GN=FUCA2 PE=1 SV=2	0		34.799	22	9	120	9	467	54	6.25	108.68	9	0	0.714	0.914779	78.9	1.17122e+06	772274	55.72	57.29	353831	498403	361700	269806	252173	539767	564135	320132	241476	1.03799e+06	316629	1.60603e+06	640032	423221	1.23475e+06	550312	508429	995642	252302	235003	368909	28648.5	33627.7	23778.2	509630	492314	595033	2.1914e+06
P03952	Plasma kallikrein OS=Homo sapiens OX=9606 GN=KLKB1 PE=1 SV=1	0		68.781	31	16	328	16	638	71.3	8.22	276.98	16	0	0.848	0.998862	62.32	1.93044e+06	1.7506e+06	27.34	16.32	748185	844989	722794	806468	721001	1.42531e+06	688408	379259	267409	1.25031e+06	1.38181e+06	1.34831e+06	903115	448631	1.50061e+06	350679	413617	598631	1.08772e+06	1.06061e+06	1.82185e+06	863238	1.31235e+06	786751	1.17643e+06	1.22142e+06	1.20594e+06	1.01401e+06
P05155	Plasma protease C1 inhibitor OS=Homo sapiens OX=9606 GN=SERPING1 PE=1 SV=2	0		172.924	34	19	1384	19	500	55.1	6.55	2327.63	19	0	0.964	0.94286	72.63	6.06678e+07	5.77286e+07	27.34	13.39	1.57858e+07	1.91447e+07	1.73513e+07	1.58116e+07	1.45656e+07	2.28366e+07	2.14578e+07	1.65922e+07	1.21192e+07	1.7895e+07	2.66827e+07	2.43545e+07	2.80355e+07	1.42734e+07	4.60272e+07	2.27349e+07	2.10591e+07	3.50438e+07	3.00171e+07	2.84462e+07	4.48817e+07	3.11462e+07	4.33349e+07	2.78964e+07	3.68727e+07	3.89795e+07	3.79295e+07	9.22705e+07
P00747	Plasminogen OS=Homo sapiens OX=9606 GN=PLG PE=1 SV=2	0		381.299	75	50	2167	50	810	90.5	7.24	3188.55	50	0	1.094	0.863548	69.01	5.10929e+07	5.65539e+07	28.29	33.76	1.62837e+07	1.77699e+07	1.72539e+07	2.05133e+07	1.91563e+07	3.57906e+07	1.82139e+07	9.87369e+06	8.22382e+06	2.19222e+07	2.46228e+07	2.29426e+07	1.78226e+07	9.00307e+06	3.21811e+07	1.68948e+07	1.71242e+07	3.48652e+07	2.50397e+07	2.37067e+07	4.58347e+07	2.47494e+07	4.92601e+07	2.28142e+07	3.7752e+07	4.01364e+07	3.9467e+07	2.36206e+07
P02775	Platelet basic protein OS=Homo sapiens OX=9606 GN=PPBP PE=1 SV=3	0		25.094	38	4	13	4	128	13.9	8.79	20.99	4	0	0.558	0.532774	74.84	48331.5	22603.6	210.68	41.3			11371.2	4649.12	4050.7		136081	57764	87850.6	1.99354e+06	2.12951e+06	2.04509e+06	21692.6	7232.99	45393.3	19868.8	11885.2	26257.2	22472.3			20671.1	73114.1	18146.5	20362	3802.06	43502.4
Q15102	Platelet-activating factor acetylhydrolase IB subunit alpha1 OS=Homo sapiens OX=9606 GN=PAFAH1B3 PE=1 SV=1	0.001		6.455	11	2	4	2	231	25.7	6.84	4.37	2	0	0.443	0.158965	62.52	41728.7	21462.1	97.71	39.14						8243.95				58879.2	153750	192091													23970.2	20779.8	24640.8
P21246	Pleiotrophin OS=Homo sapiens OX=9606 GN=PTN PE=1 SV=1	0		8.325	24	2	11	2	168	18.9	9.6	6.53	2	0	0.658	0.847156	65.81	241973	165807	47.72	46.97	45797.2	55334.9	68773.9	75422.9	64816.2	76461.2	115610	87062.8	96552.5	82492.6	53706.1	110676	147623	84151.1	303627	102520	91574	155696	227204	230734	386442	175170	295302	180453	117636	114786	124766	109069
Q8IUK5	Plexin domain-containing protein 1 OS=Homo sapiens OX=9606 GN=PLXDC1 PE=1 SV=2	0		16.356	16	5	37	5	500	55.7	5.85	7.5	5	0	0.957	0.944613	73.7	213684	192658	61.75	58.85	35031.3	133992	100471	83976.9	71991.5	94654.5	64878.1	111077	129714	98470.2	72352.1	63640.5	95007.3	38488.1	57876.9	107195	99750.9	128413	96684.2	64439.8	102641	129855	192761	92889.4	69152.5	62841.1	55943.9	535025
Q6UX71	Plexin domain-containing protein 2 OS=Homo sapiens OX=9606 GN=PLXDC2 PE=1 SV=1	0		67.97	26	12	336	12	529	59.5	6.46	353.44	12	0	1.041	0.896436	74.84	1.86576e+06	1.8162e+06	38.95	30.36	451984	540640	511664	293239	287095	577702	734150	417366	363929	820290	727039	1.05002e+06	996527	399002	1.40527e+06	976599	1.204e+06	1.5988e+06	1.13693e+06	1.04953e+06	1.54748e+06	982536	1.52385e+06	958212	1.00635e+06	999385	857197	3.29172e+06
O15031	Plexin-B2 OS=Homo sapiens OX=9606 GN=PLXNB2 PE=1 SV=3	0		38.889	9	11	75	11	1838	205	6.24	29.29	11	0	0.666	0.867001	72.31	569670	357999	63.35	39.43	79524.2	92056	100320	80984.4	64145.7	132833	177187	143609	58044.6	51832.1	38313.8	51005.9	375936	196267	585416	207905	201268	365342	423247	431070	625139	407502	756608	469981	96999.3	100086	99225.1	826118
Q9NZ53	Podocalyxin-like protein 2 OS=Homo sapiens OX=9606 GN=PODXL2 PE=1 SV=1	0		22.701	7	3	89	3	605	65	4.34	96.22	3	0	0.887	0.993305	83.12	508510	423050	49.04	39.54	65942.9	88754.9	74192.2	104960	132852	125447	205286	133805	146955	210041	207086	161308	271833	241281	421441	154878	145390	269030	322573	358659	513261	234205	369873	247426	109619	125476	112701	694200
P15151	Poliovirus receptor OS=Homo sapiens OX=9606 GN=PVR PE=1 SV=2	0		9.218	8	3	18	3	417	45.3	6.52	12.32	3	0	0.857	0.998862	86.13	138261	145658	69.51	54.1		17993.9	4676.53	17966.3	14346.8	56754.8	95767.2	31243.5	44648.5	121970	249739	128854	80039.7	104496	126275	38349.1	27887.6	51999.9	43004.7	116130	72008.4	63860.1	159726	56507.7	94139.3	84289.6	33238.9	306842
P0CG39	POTE ankyrin domain family member J OS=Homo sapiens OX=9606 GN=POTEJ PE=3 SV=1	0		25.805	5	4	78	1	1038	117.3	5.97	129.24	4	0
Q13519	Prepronociceptin OS=Homo sapiens OX=9606 GN=PNOC PE=1 SV=1	0		11.082	23	3	53	3	176	20.3	8.4	9.83	3	0	0.829	0.998741	90.04	239123	196847	52.55	59.54	59355.3	74338	78031.2	23033.1	22267.7	48209.7	65206.8	41639.1	45695.9	256273	152973	31648.2	108937	65575.4	200354	83434	77062.9	175081	236700	200103	392683	143076	236807	124918	33566.8	73904.9	67040.3	405474
A0A075B6R9	Probable non-functional immunoglobulin kappa variable 2D-24 OS=Homo sapiens OX=9606 GN=IGKV2D-24 PE=1 SV=1	0		19.67	38	4	75	3	120	13.1	8.87	102.47	4	1	0.749	0.942085	95.77	1.22549e+06	1.02674e+06	64.13	51.76	879223	1.19741e+06	970917	746583	736525	1.27452e+06	680001	412654	467181	757348	540065	385567	248208	391114	417749	140108	159771	192028	1.28593e+06	1.06033e+06	1.66492e+06	352454	691729	492691	249258	317217	284479	1.16079e+06
A0A075B6H7	Probable non-functional immunoglobulin kappa variable 3-7 OS=Homo sapiens OX=9606 GN=IGKV3-7 PE=1 SV=1	0		11.065	23	2	130	1	116	12.8	5.25	149.76	2	1	0.859	0.998862	78.45	3.05002e+06	2.52769e+06	41.42	60.84	1.22193e+06	1.39446e+06	1.20314e+06	1.10766e+06	1.0265e+06	2.32591e+06	1.22152e+06	643690	372032	1.91764e+06	2.53746e+06	1.02703e+06	883564	461600	1.69338e+06	243001	217841	537577	1.85314e+06	1.66951e+06	3.95589e+06	849454	1.7046e+06	827997	1.67524e+06	1.85632e+06	1.84845e+06	4.17889e+06
Q9H3G5	Probable serine carboxypeptidase CPVL OS=Homo sapiens OX=9606 GN=CPVL PE=1 SV=2	0		24.234	19	7	88	7	476	54.1	5.62	68.59	7	0	0.883	0.998741	87.15	875507	683299	44.1	48.21	87726.4	158195	163528	295891	175483	425698	335592	190670	277778	410144	514006	215991	390298	230253	323412	602908	499247	555537	435963	197561	223633	236087	913011	620659	587950	636416	837061	1.07129e+06
P09668	Pro-cathepsin H OS=Homo sapiens OX=9606 GN=CTSH PE=1 SV=4	0		25.103	16	5	68	5	335	37.4	8.07	53.32	5	0	0.791	0.973939	80.88	553276	452833	66.02	71.01	104706	105755	89632.8	81822.4	85940.4	139208	152113	77749.9	70507.3	39847.2	631119	12672.9	589600	430444	800294	359133	319537	609297	185080	227250	252404	465040	787204	408103	386262	282004	453375	1.14755e+06
P07711	Procathepsin L OS=Homo sapiens OX=9606 GN=CTSL PE=1 SV=2	0		25.621	22	5	133	5	333	37.5	5.45	225.73	5	0	0.569	0.566054	71.18	1.165e+06	746962	59.03	34.53	197304	212358	179291	153889	187033	264394	476673	273859	200692	212357	140288	135396	496092	387901	1.05503e+06	480582	458320	1.04427e+06	415334	425062	1.02257e+06	553199	1.12793e+06	506764	685183	682332	718003	2.51361e+06
Q15113	Procollagen C-endopeptidase enhancer 1 OS=Homo sapiens OX=9606 GN=PCOLCE PE=1 SV=2	0		130.78	55	17	826	17	449	47.9	7.43	1104.69	17	0	0.957	0.944613	69.46	7.90012e+06	8.48064e+06	27.39	28.43	2.07812e+06	2.28694e+06	1.83118e+06	1.68413e+06	1.56421e+06	2.8344e+06	3.8808e+06	2.36759e+06	1.77542e+06	3.09996e+06	4.02492e+06	4.11213e+06	4.55486e+06	1.75232e+06	6.66098e+06	3.61091e+06	3.62128e+06	6.82781e+06	3.98344e+06	4.16652e+06	7.32777e+06	3.65652e+06	5.84923e+06	3.84693e+06	3.60699e+06	3.46717e+06	3.08616e+06	8.06191e+06
P01210	Proenkephalin-A OS=Homo sapiens OX=9606 GN=PENK PE=1 SV=1	0		57.785	31	6	353	6	267	30.8	5.53	519.63	6	0	0.842	0.998862	80.42	8.67976e+06	7.46216e+06	39.81	38.71	2.45704e+06	2.49739e+06	2.20467e+06	2.0644e+06	1.85199e+06	2.62547e+06	2.49836e+06	1.87491e+06	1.46237e+06	5.1431e+06	6.17133e+06	6.44522e+06	5.33034e+06	1.57865e+06	5.65955e+06	4.71017e+06	5.24182e+06	7.27017e+06	7.5431e+06	6.04522e+06	9.84265e+06	6.57561e+06	8.73241e+06	6.11951e+06	2.43216e+06	2.30844e+06	2.50239e+06	1.4438e+07
P07737	Profilin-1 OS=Homo sapiens OX=9606 GN=PFN1 PE=1 SV=2	0		18.025	46	5	32	5	140	15	8.27	18.92	5	0	0.763	0.944613	56.92	306614	361369	80.51	47.18	81811.3	51296.3	82777.9	33064.1	24235	47956.3	173333	149216	115158	437537	453688	404294	167811	157878	187213	91984.3	44005.9	78896.5	613013	549459	1053448	118678	416943	111696	183259	74458.6	160438	100461
P51888	Prolargin OS=Homo sapiens OX=9606 GN=PRELP PE=1 SV=1	0		8.346	6	2	40	2	382	43.8	9.38	23.58	2	0	0.711	0.914459	65.57	93723.1	71001.2	87.16	40.01	21996.8	27225.7	23791.5	28740.7	25273.9	45109.7	60683.8	54106.7	37721.7	419255			43818.3	21271.3	50674.3	31998.4	27078.1	35719.8	160203	130166	129735	50880.7	62237	65485.8	26118.5	19847.4	21362.8	99843.7
Q5FWE3	Proline-rich transmembrane protein 3 OS=Homo sapiens OX=9606 GN=PRRT3 PE=1 SV=3	0		25.755	6	3	135	3	981	102.1	7.78	160.32	3	0	0.852	0.999252	86.51	529608	613901	79.95	59.01	153112	152592	143521	95370.1	76586.7	188984	169990	146059	119665	125092	150935	155811	307579	182894	578253	313831	307618	820453	234770	206415	675996	263017	672945	236724	287263	221052	202051	1.81401e+06
Q07954	Prolow-density lipoprotein receptor-related protein 1 OS=Homo sapiens OX=9606 GN=LRP1 PE=1 SV=2	0		86.994	7	22	194	22	4544	504.3	5.39	116.3	22	0	0.735	0.929518	73.7	1.50525e+06	1.16076e+06	58.07	25.12	203941	241813	214006	192095	183803	313627	479823	307590	334899	379990	476223	419990	823927	457369	1.21142e+06	544844	579412	1.12005e+06	982792	925202	1.53445e+06	762343	1.41973e+06	825858	714400	693941	634201	3.37244e+06
Q9UHG2	ProSAAS OS=Homo sapiens OX=9606 GN=PCSK1N PE=1 SV=1	0		79.504	49	10	435	10	260	27.4	6.62	924.16	10	0	1.095	0.863548	79.45	6.95395e+06	6.25948e+06	39.44	52.48	896697	1.13065e+06	1.35421e+06	1.60826e+06	1.4791e+06	2.50124e+06	2.65554e+06	1.40279e+06	1.22702e+06	5.13261e+06	6.13131e+06	6.01111e+06	3.17502e+06	1.65591e+06	5.07629e+06	2.18333e+06	1.95063e+06	3.74492e+06	3.82635e+06	3.77537e+06	5.88808e+06	4.20839e+06	5.31645e+06	2.75514e+06	914354	1.1037e+06	1.24201e+06	9.93138e+06
P07602	Prosaposin OS=Homo sapiens OX=9606 GN=PSAP PE=1 SV=2	0		89.294	36	19	715	19	524	58.1	5.17	925.43	19	0	0.881	0.998741	77.71	2.69741e+07	2.07772e+07	48.19	37.27	6.70203e+06	8.07418e+06	6.79777e+06	5.96377e+06	5.60039e+06	9.3809e+06	1.3372e+07	8.99665e+06	5.85432e+06	2.77549e+06	3.07789e+06	2.97816e+06	1.74292e+07	7.74329e+06	2.69871e+07	1.35029e+07	1.27472e+07	2.42731e+07	1.37459e+07	1.67714e+07	2.21637e+07	1.20049e+07	2.13061e+07	1.1584e+07	1.03475e+07	1.05092e+07	1.04545e+07	4.91846e+07
O15354	Prosaposin receptor GPR37 OS=Homo sapiens OX=9606 GN=GPR37 PE=1 SV=2	0		26.242	8	4	98	4	613	67.1	8.27	43.98	4	0	0.801	0.976967	80.57	790914	464538	48.25	34.6	136587	190091	137481	80799.3	126762	118597	242738	176305	250266		170482	29150.9	432744	274298	590086	314660	496141	474092	556614	649016	861643	378140	620539	314544	232560	298376	181979	738825
P41222	Prostaglandin-H2 D-isomerase OS=Homo sapiens OX=9606 GN=PTGDS PE=1 SV=1	0		137.372	68	12	3609	12	190	21	7.8	6585.85	12	0	0.778	0.955133	84.9	8.69896e+08	8.75981e+08	52.11	28.68	1.90979e+08	2.23163e+08	2.03885e+08	1.49036e+08	1.37163e+08	2.35579e+08	3.00231e+08	2.18066e+08	1.9107e+08	2.31972e+08	2.79759e+08	3.12639e+08	4.50006e+08	2.08363e+08	5.28118e+08	5.06796e+08	6.05792e+08	7.77016e+08	3.84714e+08	3.21919e+08	5.34934e+08	4.73184e+08	8.25165e+08	4.42395e+08	6.18377e+08	6.98187e+08	6.0354e+08	1.94238e+09
P28066	Proteasome subunit alpha type-5 OS=Homo sapiens OX=9606 GN=PSMA5 PE=1 SV=3	0		8.846	9	2	6	2	241	26.4	4.79	13.05	2	0	0.642	0.808853	108.24	17413.2	22833.4	184.38	89.5	3278.46	3747.34			5388.34			4825.88	6758.74	356344	266241	332761			36481.2	2503.83	4571.89			9160.71	11782	2409.55		3052.99	5538.4
O14818	Proteasome subunit alpha type-7 OS=Homo sapiens OX=9606 GN=PSMA7 PE=1 SV=1	0		17.04	26	4	8	4	248	27.9	8.46	4.81	4	0	0.269	0.000853399	97.29	22419	19888.2	173.88	53.7	6760.76		4282.06	6954.16		25296.6		1771.97		276774	492907	582779					4209.06			3988.51	13193.9						8515.17
P28072	Proteasome subunit beta type-6 OS=Homo sapiens OX=9606 GN=PSMB6 PE=1 SV=4	0		8.231	9	2	4	2	239	25.3	4.92	10.94	2	0	0.519	0.398649	100.72	205350	50298.9	64.96	105.97							7736.87			139915	215569	150757
P11171	Protein 4.1 OS=Homo sapiens OX=9606 GN=EPB41 PE=1 SV=4	0		42.074	14	9	24	9	864	97	5.58	41.72	9	0	0.783	0.967808	98.86	168638	33392.2	171.31	105.26	53213.7	60006.7	57252.4	41466.3	33289.4	74025.2	62587.4	52507.8	49124	1.72072e+06	1.23149e+06	1.49467e+06	69373.8	48759.6	122952	52274.1	53010.2	77731.3	88256.1	80846	211707	84469.5	167902	83546.6		23295.1	7592.46	95872.4
P16452	Protein 4.2 OS=Homo sapiens OX=9606 GN=EPB42 PE=1 SV=3	0		12.07	5	3	7	3	691	77	8.09	12	3	0	0.863	0.998862	70.55	18107.8	18676.7	203.97	44.51		2797.37					3498.48			571053	588764	502459	11953.9		5845	6341.12	13916.8	15772.9		5865.8	8002.92	8046.37	8892.73	8220.45	8057.46		8562.48
P02760	Protein AMBP OS=Homo sapiens OX=9606 GN=AMBP PE=1 SV=1	0		113.105	51	16	771	16	352	39	6.25	1086.55	16	0	0.931	0.962189	71.78	1.43446e+07	1.4078e+07	28.6	24.36	3.50432e+06	3.83369e+06	3.12596e+06	7.21063e+06	6.47336e+06	9.77845e+06	5.34667e+06	4.02718e+06	2.67563e+06	9.54706e+06	7.4707e+06	9.03213e+06	7.57282e+06	3.40597e+06	1.22648e+07	3.81535e+06	3.70545e+06	5.87376e+06	1.21158e+07	9.29771e+06	1.46178e+07	4.84726e+06	6.73257e+06	4.02948e+06	1.06272e+07	1.11036e+07	1.03277e+07	1.15962e+07
O60888	Protein CutA OS=Homo sapiens OX=9606 GN=CUTA PE=1 SV=2	0		42.613	41	4	205	4	179	19.1	5.5	260.17	4	0	0.734	0.929518	96.7	1.63153e+06	1.20154e+06	95.21	69.01	427869	415689	508730	839318	649459	874315	824737	1.07065e+06	1.0415e+06	2.4561e+06	8.21178e+06	1.33773e+06	1.12044e+06	629760	1.2096e+06	566987	500802	576563	1.17324e+06	1.1379e+06	1.05884e+06	642296	570038	599194	508845	533093	525236	685945
Q92520	Protein FAM3C OS=Homo sapiens OX=9606 GN=FAM3C PE=1 SV=1	0		92.535	56	12	577	12	227	24.7	8.29	1039.86	12	0	1.008	0.916409	87.68	1.18758e+07	1.43968e+07	46.8	31.87	3.02177e+06	3.15312e+06	2.83902e+06	1.93006e+06	1.65786e+06	3.25396e+06	4.5253e+06	2.67659e+06	2.95514e+06	5.58915e+06	5.09661e+06	6361693	6.77851e+06	2.7879e+06	7.02871e+06	7.22771e+06	7.23857e+06	9.67642e+06	6.70844e+06	7246388	8.3522e+06	6.76953e+06	9.96134e+06	6.475e+06	5.80984e+06	5.35989e+06	4.91902e+06	2.51981e+07
Q99435	Protein kinase C-binding protein NELL2 OS=Homo sapiens OX=9606 GN=NELL2 PE=1 SV=1	0		242.326	50	30	1313	30	816	91.3	5.73	1804.04	30	0	0.937	0.952608	88.16	2.39396e+07	2.36067e+07	73.8	42.71	5.30251e+06	5.85584e+06	5.38199e+06	3.74588e+06	3.40139e+06	6.34587e+06	9.45327e+06	5.23576e+06	4.5047e+06	6.67514e+06	7.06746e+06	6.75209e+06	1.22784e+07	5.35967e+06	1.9748e+07	1.10848e+07	1.17178e+07	2.10354e+07	1.67701e+07	1.67333e+07	2.65985e+07	1.33312e+07	2.06844e+07	1.20075e+07	9.14749e+06	9.56126e+06	9.49855e+06	8.14907e+07
Q9UN36	Protein NDRG2 OS=Homo sapiens OX=9606 GN=NDRG2 PE=1 SV=2	0		24.265	25	5	45	5	371	40.8	5.21	33.69	5	0	0.908	0.975831	62.28	292243	279923	55.83	37.87		4322.55		11620.1	13361.4	10619.8	144062	83353	104258				135075	51199.9	224242	44783.4	55997.2	124450	185096	178456	200355	148999	328595	122976	66483.6	64557.4	129093	306560
Q8WZA1	Protein O-linked-mannose beta-1,2-N-acetylglucosaminyltransferase 1 OS=Homo sapiens OX=9606 GN=POMGNT1 PE=1 SV=2	0		45.38	21	10	165	10	660	75.2	6.83	73.67	10	0	0.849	0.998862	78.04	1.09679e+06	966200	47.29	62.53	258727	336129	292772	211408	148862	346349	492910	315399	268273	258770	247648	293816	622778	271715	1.09149e+06	421210	396035	787850	843950	831573	1.43811e+06	428250	838180	421770	332015	321168	324197	1.90218e+06
P26447	Protein S100-A4 OS=Homo sapiens OX=9606 GN=S100A4 PE=1 SV=1	0		7.424	28	3	6	3	101	11.7	6.11	6.8	3	0	0.305	0.00441842	137.86	169513	18283.2	111.5	116.01								12758.5		642322	367477	791027				2223.18									4724.32
Q6ZSJ9	Protein shisa-6 OS=Homo sapiens OX=9606 GN=SHISA6 PE=1 SV=2	0		8.815	4	2	79	2	500	55.7	9.35	109.72	2	0	1.071	0.886098	77.14	717687	762838	42.72	50.34	182572	235186	198684	146875	143704	287689	364315	183988	161156	486569	570332	710461	440876	163849	386404	309721	645572	326675	425394	399596	375432	360570	319345	300984	256322	337881	144952	1.27691e+06
P21980	Protein-glutamine gamma-glutamyltransferase 2 OS=Homo sapiens OX=9606 GN=TGM2 PE=1 SV=2	0		7.148	4	2	6	2	687	77.3	5.22	9.66	2	0	0.01	1.63113e-16		18911.4		121.53					5044.07		9378.24	10654.8		13741.1	110895	73751.3	156089	5054.41	9322.8		2973.81			7451.42		9363.24	3256.96		2289.26		5106.5	31710.3
P22061	Protein-L-isoaspartate(D-aspartate) O-methyltransferase OS=Homo sapiens OX=9606 GN=PCMT1 PE=1 SV=4	0		22.979	40	5	44	5	227	24.6	7.21	28.52	5	0	0.943	0.945721	89.16	1.84151e+06	4.11784e+06	79.04	52.62	223670	280930	283971	205082	176955	386314	310581	169074	145603	916062	1.4554e+06	1.10778e+06	570970	348471	1.02322e+06	880033	779151	2.2429e+06	690348	1.80526e+06	2.05885e+06	1.18524e+06	3.0351e+06	1.0741e+06	2.93251e+06	2.8712e+06	3.344e+06	6.12759e+06
Q92954	Proteoglycan 4 OS=Homo sapiens OX=9606 GN=PRG4 PE=1 SV=3	0		40.634	5	5	89	5	1404	151	9.51	94.35	5	0	0.644	0.819843	79.52	548327	364649	76.57	44.44	18833.8	20373.3	24352.4	46581.8	116967	124783	196251	92968.5	104622	774073	1.0252e+06	876956	281238	154326	355953	238636	222814	304143	907842	952489	1.27627e+06	352824	488192	320147	195070	216130	222228	375598
P00734	Prothrombin OS=Homo sapiens OX=9606 GN=F2 PE=1 SV=2	0		348.459	55	31	1770	31	622	70	5.9	3169.21	31	0	1.016	0.914779	69.24	3.43524e+07	2.92944e+07	19.29	27.93	1.30974e+07	1.43744e+07	1.28983e+07	1.14395e+07	1.21614e+07	1.69585e+07	1.36853e+07	9.3256e+06	7.21993e+06	1.91345e+07	1.97627e+07	2.17129e+07	1.30102e+07	5.42779e+06	2.13331e+07	8.26421e+06	7.59019e+06	1.31366e+07	1.96468e+07	1.74722e+07	2.85278e+07	1.65857e+07	2.61569e+07	1.45569e+07	1.51564e+07	1.5586e+07	1.60906e+07	3.25332e+07
Q9NYQ8	Protocadherin Fat 2 OS=Homo sapiens OX=9606 GN=FAT2 PE=1 SV=2	0		214.133	18	54	553	54	4349	479	5.16	329.8	54	0	0.802	0.978023	77.2	5.03049e+06	3.45702e+06	49.73	40.93	628075	565821	540085	632215	930370	1.23987e+06	1.92726e+06	1.35467e+06	1.11134e+06	2.00247e+06	2.03426e+06	2.50004e+06	2.10179e+06	1.2129e+06	3.9478e+06	1.88681e+06	1.77367e+06	2.81394e+06	2.98473e+06	3.15536e+06	4.81716e+06	2.79422e+06	3.87843e+06	2.25369e+06	587745	614465	605612	7.75652e+06
Q08174	Protocadherin-1 OS=Homo sapiens OX=9606 GN=PCDH1 PE=1 SV=2	0		42.932	14	10	158	10	1060	114.7	5.03	126.42	10	0	0.714	0.914779	72.73	648904	434479	58.61	37.82	116173	88755.6	109313	113558	108666	146308	258989	159691	138744			67108.4	345978	250872	611632	305946	249165	509891	242894	312177	360880	346900	482467	308471	152113	192682	164381	1.47085e+06
P00491	Purine nucleoside phosphorylase OS=Homo sapiens OX=9606 GN=PNP PE=1 SV=2	0		73.218	49	10	34	10	289	32.1	6.95	91.44	10	0	0.583	0.615387	102.9	66954.7	22997.9	281.52	107.28	21584	36209.6		20768.7	47979.8	40870	29592.7	24396.2	22860.2	3.34448e+06	5.60514e+06	5.54241e+06	8924.85	20632.7	19025.2	5752.66	6404.57	18524.6	44321.9	46322.9	115459	2679.83	10352.5	13260.7	13593.2	12580.4	22258.6	35577.5
P30613	Pyruvate kinase PKLR OS=Homo sapiens OX=9606 GN=PKLR PE=1 SV=2	0		7.187	6	2	16	1	574	61.8	7.74	34.07	2	0	0.058	1.63113e-16	1.97	125916	7273.33	11.56											67989.2	87722.3	96688.5
P14618	Pyruvate kinase PKM OS=Homo sapiens OX=9606 GN=PKM PE=1 SV=4	0		145.076	54	24	495	23	531	57.9	7.84	691.76	24	1	0.976	0.939974	92.28	4.61977e+06	5.07603e+06	54.75	47.87	543166	586852	628032	683306	609966	956989	856352	662475	457713	2.15011e+06	2.07715e+06	2.42667e+06	3.56729e+06	1.72098e+06	4.70123e+06	1.93432e+06	1.95889e+06	3.104e+06	4.21529e+06	3.4757e+06	5.2558e+06	2.74541e+06	4.25796e+06	2.33631e+06	2.40137e+06	2.34248e+06	2.44659e+06	9.94462e+06
P50395	Rab GDP dissociation inhibitor beta OS=Homo sapiens OX=9606 GN=GDI2 PE=1 SV=2	0		55.19	31	10	36	5	445	50.6	6.47	41.99	10	4	0.805	0.978023	84.62	167092	161844	186.45	47.38	32396.4	99577.3	23849.1	9270.39	9697.46	18355.9	80195	71320.6	17882.9	1.98937e+06	2.2872e+06	3.34866e+06	460906	31616.2	87228.7	52525.5	50066	103670	414588	193290	225220	58205.2	96648.1	50102.1	105714	82217.5	48481	330405
P23468	Receptor-type tyrosine-protein phosphatase delta OS=Homo sapiens OX=9606 GN=PTPRD PE=1 SV=2	0		58.978	9	13	209	12	1912	214.6	6.57	200.38	13	1	0.914	0.97569	79.98	2.37312e+06	1.35167e+06	74.17	51.78	799212	698897	683685	926159	681282	1.06437e+06	1.05406e+06	750181	513129	6.29055e+06	5.87061e+06	5.97026e+06	1.02777e+06	737662	1.83668e+06	610826	595122	1.30391e+06	1.13367e+06	1.21401e+06	1.88484e+06	520781	917320	722530	402677	383710	259825	3.42351e+06
P10586	Receptor-type tyrosine-protein phosphatase F OS=Homo sapiens OX=9606 GN=PTPRF PE=1 SV=2	0		39.802	9	10	123	9	1907	212.7	6.3	134.67	10	0	0.619	0.748145	74.95	553390	277159	270.21	39.25	125075	351474	73479.1	139254	2.15773e+06	144693	157097	202742	122093	194264	50414.5	275210	3.63915e+06	3.27492e+06	407031	162838	191826	246431	541761	288730	2.71604e+07	232772	458755	336241	129231	352844	100233	971894
P23470	Receptor-type tyrosine-protein phosphatase gamma OS=Homo sapiens OX=9606 GN=PTPRG PE=1 SV=4	0		43.036	9	8	112	8	1445	161.9	6.42	79.28	8	0	0.541	0.476075	68.66	1.59833e+06	767159	69.87	34.7	295834	273067	345764	277097	236739	398018	596713	380079	392886	189649	4.50149e+06	520046	915626	321294	1.20751e+06	542085	477856	827924	1.37659e+06	1.08327e+06	1.4806e+06	948463	1.31484e+06	736671	319110	320262	290913	1.85679e+06
Q92932	Receptor-type tyrosine-protein phosphatase N2 OS=Homo sapiens OX=9606 GN=PTPRN2 PE=1 SV=2	0		49.351	11	7	179	7	1015	111.2	5.83	157.86	7	0	1.082	0.876226	82.62	1.08498e+06	1.41573e+06	71.72	44.21	282530	332919	278722	208392	180064	295321	403804	215343	148176	300242	241565	351669	506408	285557	872153	673146	637684	1.20095e+06	649132	939177	1.18287e+06	566193	1.20795e+06	482580	592066	512460	569701	3.84496e+06
Q13332	Receptor-type tyrosine-protein phosphatase S OS=Homo sapiens OX=9606 GN=PTPRS PE=1 SV=3	0		65.375	11	14	198	5	1948	216.9	6.46	142.68	14	9	0.749	0.942085	73.9	1.46108e+06	1.29802e+06	56.65	37.57	369701	394053	335894	244580	276817	416999	557067	459365	215024	369756	438856	410398	994056	427027	1.63276e+06	723276	692092	1.32836e+06	666507	699605	1.07232e+06	687900	1.21192e+06	657825	624083	549840	456699	3.26949e+06
P23471	Receptor-type tyrosine-protein phosphatase zeta OS=Homo sapiens OX=9606 GN=PTPRZ1 PE=1 SV=4	0		94.621	11	19	392	19	2315	254.4	4.88	426.86	19	0	0.92	0.973939	87.72	5.29667e+06	5.55608e+06	70.58	33.19	951000	1.05299e+06	903765	778769	710290	1.29033e+06	2.25311e+06	1.37479e+06	842259	1.45955e+06	1.46502e+06	1.15584e+06	2.56257e+06	1.25577e+06	4.49476e+06	2.72098e+06	2.55559e+06	5.31939e+06	2.57021e+06	2.55269e+06	4.72764e+06	2.70346e+06	4.83477e+06	2.56463e+06	1.75608e+06	1.85337e+06	1.80105e+06	1.5549e+07
Q16849	Receptor-type tyrosine-protein phosphatase-like N OS=Homo sapiens OX=9606 GN=PTPRN PE=1 SV=1	0		30.525	9	7	75	7	979	105.8	7.11	56.01	7	0	1.059	0.887646	81.55	688192	1.19508e+06	66.89	41.26	178546	202895	192929	113057	118989	256138	303748	172955	133367	338774	356982	361193	386473	199701	463451	450831	873296	539291	335637	291696	334353	557120	667699	418044	348739	471324	266306	2.17405e+06
P78509	Reelin OS=Homo sapiens OX=9606 GN=RELN PE=1 SV=3	0		274.572	23	53	996	53	3460	388.1	5.88	998.09	53	0	0.63	0.775836	86.04	1.272e+07	7.99833e+06	75.52	95.31	1.92238e+06	2.17299e+06	2.00001e+06	1.72475e+06	1.61222e+06	2.56236e+06	6.30389e+06	4.39544e+06	3.36081e+06	4.2629e+06	5.61901e+06	5.77032e+06	6.70742e+06	3.3816e+06	1.12125e+07	4.28514e+06	3.53744e+06	6.71084e+06	6.39156e+06	6.56906e+06	1.0913e+07	7.05041e+06	3.81906e+07	6.39258e+06	1.29842e+06	1.39438e+06	1.54302e+06	1.69764e+07
Q96B86	Repulsive guidance molecule A OS=Homo sapiens OX=9606 GN=RGMA PE=1 SV=3	0		15.288	15	3	30	3	450	49.3	7.42	14.69	3	0	0.719	0.916409	77.46	220196	106172	60.35	67.46	44942.5	68363.4	51750.5	43569.4	47638.8	45868.5	145646	111502	122058		83625.6		195180	56812.2	220118	151980	79407.2	198199	121144	97947.9	356269	96747.2	364329	132271	42269.8	29634.5	15881.6	471378
Q9BZR6	Reticulon-4 receptor OS=Homo sapiens OX=9606 GN=RTN4R PE=1 SV=1	0		37.783	23	7	79	7	473	50.7	8.87	88.86	7	0	0.926	0.970046	85.14	3.41879e+06	3.30013e+06	57.16	39.25	613595	708945	715463	731505	603952	1.48291e+06	1.49791e+06	813606	522536	785734	914682	1.07546e+06	1.91638e+06	1.07927e+06	3.26855e+06	1.18896e+06	1.07119e+06	2.76007e+06	1.72449e+06	1.63434e+06	4.10584e+06	1.07646e+06	2.77499e+06	887900	2.10448e+06	2.24289e+06	2.08213e+06	8.95352e+06
Q86UN3	Reticulon-4 receptor-like 2 OS=Homo sapiens OX=9606 GN=RTN4RL2 PE=1 SV=1	0		22.692	12	4	120	4	420	46.1	7.62	114.49	4	0	0.53	0.430036	77.2	864806	487042	45.11	37.53	178718	184539	194625	167680	151468	326866	333661	276005	152194	321135	206662	474873	389368	156510	562409	315740	421932	502739	602797	588137	850659	478103	757493	562681	231158	234655	237299	1.49195e+06
P00352	Retinal dehydrogenase 1 OS=Homo sapiens OX=9606 GN=ALDH1A1 PE=1 SV=2	0		48.242	30	9	21	9	501	54.8	6.73	43.58	9	0	0.827	0.998741	104.64	97552.1	39069.7	237.24	65.89	35749.9	35155.6	3265.24	2658.79	2812.36	5065.39	45769.7	12082.2	60145.6	2.8365e+06	2.92279e+06	3.15453e+06	236533	66189.4	108133	74463	92986.2	26817	115850	44470.3	279856	98953.7	9884.4	9478.46	5417.6	5108.75	4469.94	22207.7
Q99969	Retinoic acid receptor responder protein 2 OS=Homo sapiens OX=9606 GN=RARRES2 PE=1 SV=1	0		22.046	21	3	180	3	163	18.6	9.09	138.27	3	0	1.279	0.56199	68.08	1.22543e+06	1.53505e+06	41.14	36.9	260250	337167	304936	280120	269530	556169	675274	366479	231689	428957	639187	589273	790330	309163	1.20289e+06	810408	612079	1.33567e+06	577821	555002	1.05285e+06	945163	1.43158e+06	888227	382614	389712	331345	1.33653e+06
P02753	Retinol-binding protein 4 OS=Homo sapiens OX=9606 GN=RBP4 PE=1 SV=3	0	X	66.26	47	9	547	9	201	23	6.07	1070.81	9	0	1.037	0.899119	70.86	1.88789e+07	1.74322e+07	27.48	19.71	4.97348e+06	5.48298e+06	5.1166e+06	7.52189e+06	8.21868e+06	1.09251e+07	7.13931e+06	5.13062e+06	5.31355e+06	8.26517e+06	9.19941e+06	8.69931e+06	1.15247e+07	5.09842e+06	1.39794e+07	5.92233e+06	6.49367e+06	1.04239e+07	1.18445e+07	1.0918e+07	1.50271e+07	9.24242e+06	1.32574e+07	9.28531e+06	6.83254e+06	7.13706e+06	6.86604e+06	1.02608e+07
Q6NW40	RGM domain family member B OS=Homo sapiens OX=9606 GN=RGMB PE=1 SV=3	0		39.323	29	7	98	7	437	47.5	6.38	70.16	7	0	0.588	0.631978	84.62	676715	520129	64.31	37.94	73339.5	68229.9	165161	92294.7	119402	185821	242220	149453	124519	120242	165732	62735.1	460041	244237	699703	310557	270217	427011	723682	692161	1.02217e+06	599469	747129	520234	83693.1	73604.7	98745.4	1.31107e+06
P34096	Ribonuclease 4 OS=Homo sapiens OX=9606 GN=RNASE4 PE=1 SV=3	0		13.836	27	3	117	3	147	16.8	9.03	137.01	3	0	0.903	0.978023	68.73	478030	457738	42.68	27.88	85500.1	97835.1	118868	121087	110832	186043	220810	145777	112293	20762	14382.6	30353.1	265799	164892	481665	179762	174277	371051	334037	266760	437883	291141	456592	216866	209195	217417	215858	404428
P13489	Ribonuclease inhibitor OS=Homo sapiens OX=9606 GN=RNH1 PE=1 SV=2	0		31.332	24	7	18	7	461	49.9	4.82	26.94	7	0	0.232	9.97437e-05	114.84	25860.2	18729.2	186.52	65.6	2615.11							6461.76	5907.94	864342	788715	1.27085e+06	11952.6	5595.76	14894.7				97812.3	95592.2	121453	4327.68	6608.14	4925.16
Q93091	Ribonuclease K6 OS=Homo sapiens OX=9606 GN=RNASE6 PE=1 SV=2	0		20.352	36	3	85	3	150	17.2	8.76	60.86	3	0	0.775	0.952095	56.54	327573	278620	38.48	52.98	73788.3	124207	86418.6	67475.8	53866.1	118709	185944	65825.3	72230.6	63161	26523.4	203977	189327	78696.3	348901	105820	95657.5	229988	250619	228332	339037	227271	250713	207467	178601	181987	186106	489055
P07998	Ribonuclease pancreatic OS=Homo sapiens OX=9606 GN=RNASE1 PE=1 SV=4	0		72.34	59	6	666	6	156	17.6	8.79	829.54	6	0	1.22	0.65566	88.24	2.01943e+07	2.5526e+07	51.4	24.47	5.11889e+06	6.42608e+06	6.00549e+06	3.40502e+06	3.07929e+06	5.5724e+06	7.44467e+06	4.68372e+06	3.19301e+06	5.23208e+06	7.20243e+06	8.63245e+06	9.30964e+06	4.69014e+06	1.20701e+07	1.13571e+07	1.08636e+07	1.81536e+07	1.06872e+07	1.08658e+07	1.80323e+07	1.15799e+07	1.98339e+07	1.08627e+07	1.45225e+07	1.33888e+07	1.19557e+07	4.84549e+07
O00584	Ribonuclease T2 OS=Homo sapiens OX=9606 GN=RNASET2 PE=1 SV=2	0		48.18	46	10	232	10	256	29.5	7.08	222.34	10	0	0.707	0.907023	82.48	2.13286e+06	1.54535e+06	29.6	29.2	345433	423625	384255	343124	336051	523949	775000	523177	566037	1.06007e+06	1.33729e+06	1.57098e+06	1.17948e+06	709036	1.54511e+06	862730	1.00263e+06	1.3418e+06	938029	1.12233e+06	1.52326e+06	951004	1.37781e+06	715264	1.30622e+06	1.35875e+06	1.23775e+06	2.8255e+06
P60891	Ribose-phosphate pyrophosphokinase 1 OS=Homo sapiens OX=9606 GN=PRPS1 PE=1 SV=2	0		12.481	12	3	9	3	318	34.8	6.98	6.27	3	0	1.057	0.887646	57.61	329832	391225	65.89	43.43	140312	24014.6	96474.5	7739.71	89432.4		9524.17	6739.77	7166.94	350765	352621	494670	158517	169525	215258	102761	234647	94629.8	230660	252826	156519	172313	126376	132645	214245	300747	122683	27969.8
Q9Y6N7	Roundabout homolog 1 OS=Homo sapiens OX=9606 GN=ROBO1 PE=1 SV=1	0		42.011	9	10	78	10	1651	180.8	6.04	57.24	10	0	0.655	0.842263	77.82	441202	359268	61.98	35.83	85814.5	71000.8	91126.3	71904.6	68231.9	89411.7	160660	76959	52671	279384	311673	226693	230496	126609	450853	434868	379129	503205	261962	289226	478628	200971	506402	252616	135169	153003	106803	964616
Q86VB7	Scavenger receptor cysteine-rich type 1 protein M130 OS=Homo sapiens OX=9606 GN=CD163 PE=1 SV=2	0		85.962	23	17	204	17	1156	125.4	5.95	192.13	17	0	1.113	0.841829	71.5	1.6786e+06	1.69574e+06	32.54	45.41	403582	436059	376579	302099	240487	327313	654403	391293	382044	1.4553e+06	912031	611150	887148	452431	1.31269e+06	529972	554963	1.02318e+06	741979	723549	1.23153e+06	723433	1.25725e+06	668116	1.00463e+06	1.05348e+06	1.04081e+06	2.65782e+06
O75711	Scrapie-responsive protein 1 OS=Homo sapiens OX=9606 GN=SCRG1 PE=1 SV=1	0		42.389	68	5	153	5	98	11.1	6.71	112.84	5	0	1.111	0.842263	93.43	2.8661e+06	2.59089e+06	57.79	36.17	212613	244038	236120	231271	187204	438436	1.25523e+06	733003	659217	471527	2.0187e+06	2.36789e+06	1.56885e+06	881537	3.19775e+06	889872	743059	1.82132e+06	1.43825e+06	1.45046e+06	3.14534e+06	1.21303e+06	2.84145e+06	1.18546e+06	239854	290858	263681	2.65462e+06
Q92765	Secreted frizzled-related protein 3 OS=Homo sapiens OX=9606 GN=FRZB PE=1 SV=2	0		13.213	11	3	28	3	325	36.2	8.46	20.16	3	0	0.767	0.945721	78.73	512078	458257	57.79	41.05	67074.6	69370.7	69678.9	56887.7	50179.1	94439	143858	86433	57988.3	542948	439017	378325	309370	192431	446648	269948	212620	455648	193946	198233	1.00351e+06	467901	537602	424220	164916	160544	165002	519479
P05060	Secretogranin-1 OS=Homo sapiens OX=9606 GN=CHGB PE=1 SV=2	0		520.216	58	51	2726	51	677	78.2	5.07	4590.24	51	0	1.061	0.886098	94.44	1.31011e+08	1.49165e+08	45.41	40.21	3.92184e+07	4.83692e+07	4.02248e+07	2.45618e+07	2.22857e+07	3.75576e+07	4.64957e+07	2.94229e+07	2.49557e+07	5.2262e+07	5.47583e+07	6.00769e+07	7.4477e+07	3.44879e+07	1.0117e+08	6.266e+07	6.40314e+07	9.98258e+07	7.38185e+07	6.32133e+07	1.01969e+08	6.1199e+07	8.5734e+07	5.51532e+07	4.79027e+07	4.92655e+07	4.78314e+07	2.6585e+08
P13521	Secretogranin-2 OS=Homo sapiens OX=9606 GN=SCG2 PE=1 SV=2	0		119.653	43	20	615	20	617	70.9	4.75	992.16	20	0	1.099	0.855431	96.54	1.0487e+07	1.17362e+07	48.26	44.78	2.20755e+06	2.71407e+06	2.35582e+06	2.00389e+06	2.05388e+06	3.16532e+06	3.40627e+06	2.20403e+06	2.05522e+06	4.26201e+06	6.31847e+06	5.39876e+06	6.01351e+06	3.11442e+06	8.78882e+06	6.95356e+06	6.04942e+06	1.01461e+07	7.03504e+06	6.72581e+06	1.10584e+07	6.6833e+06	8.25752e+06	5.88098e+06	4.67354e+06	4.70764e+06	4.48207e+06	2.4352e+07
Q8WXD2	Secretogranin-3 OS=Homo sapiens OX=9606 GN=SCG3 PE=1 SV=3	0		224.09	57	27	1144	27	468	53	5.03	1954.08	27	0	1.007	0.916409	91.37	3.50129e+07	3.58759e+07	38.39	26.21	9.07623e+06	1.00499e+07	9.29239e+06	7.12959e+06	7.17878e+06	1.09564e+07	1.30453e+07	8.50742e+06	6.51731e+06	1.68495e+07	1.78543e+07	1.55718e+07	2.00857e+07	8.37233e+06	3.24541e+07	1.18988e+07	1.12969e+07	2.14637e+07	2.49837e+07	2.7748e+07	3.84341e+07	1.73217e+07	2.83329e+07	1.53347e+07	8.82004e+06	8.76678e+06	9.32156e+06	5.50944e+07
Q6UXD5	Seizure 6-like protein 2 OS=Homo sapiens OX=9606 GN=SEZ6L2 PE=1 SV=2	0		44.381	12	9	182	9	910	97.5	4.89	235.28	9	0	0.985	0.929518	88.92	1.61429e+06	1.64025e+06	71.7	42.09	352530	410838	333003	202327	229729	468219	617839	345919	353988	778290	766194	585647	846941	463851	1.28135e+06	635831	727978	1.06238e+06	918460	770018	1.74473e+06	864836	1.39867e+06	736006	449636	481480	435106	5.05967e+06
Q9BYH1	Seizure 6-like protein OS=Homo sapiens OX=9606 GN=SEZ6L PE=1 SV=1	0		51.13	14	9	224	9	1024	111.7	4.78	339.52	9	0	0.798	0.975831	89.77	2.80006e+06	1.88211e+06	43.38	38.95	404610	372236	396640	762217	784747	889115	1.04715e+06	646740	526565	1.57889e+06	1.2869e+06	940929	1.33678e+06	1.033e+06	1.78272e+06	1.03401e+06	1.13874e+06	1.77591e+06	1.65264e+06	1.77127e+06	2.28562e+06	1.43721e+06	1.98833e+06	1.2266e+06	400672	493744	515966	4.14923e+06
Q53EL9	Seizure protein 6 homolog OS=Homo sapiens OX=9606 GN=SEZ6 PE=1 SV=2	0		98.212	21	14	358	14	994	107.4	5.34	405.29	14	0	0.935	0.955133	89.77	5.52082e+06	2.50112e+06	89.53	80.37	2.00747e+06	2.09613e+06	2.02939e+06	2.60174e+06	2.48922e+06	4.22714e+06	3.9771e+06	3.06826e+06	3.03274e+06	1.7688e+07	1.86702e+07	1.5404e+07	2.40628e+06	1.26443e+06	3.50534e+06	1.19906e+06	1.6132e+06	2.19394e+06	3.01441e+06	2.53396e+06	5.93039e+06	1.09078e+06	1.73543e+06	952673	309314	352527	371339	4.15984e+06
P49908	Selenoprotein P OS=Homo sapiens OX=9606 GN=SELENOP PE=1 SV=3	0		27.824	14	6	232	6	381	43.2	7.87	327.99	6	0	1.301	0.534884	71.67	1.45703e+06	2.03738e+06	38.24	29.54	358764	409495	388797	370086	379059	721480	814546	459443	316521	833116	732703	638118	878048	466733	1.70095e+06	562819	554908	1.22169e+06	593569	1.01418e+06	1.59146e+06	630377	1.44604e+06	632945	523114	560971	613839	2.75461e+06
Q9NS98	Semaphorin-3G OS=Homo sapiens OX=9606 GN=SEMA3G PE=1 SV=1	0		31.59	15	8	75	8	782	86.6	7.78	46.9	8	0	0.812	0.985157	80.08	458837	414042	54.89	41.97	63979.5	117817	104189	37543	34547.4	38076.7	117032	69231.8	66776.4	578443	170696	813872	218575	175965	558373	149986	229252	144780	314135	475800	609391	352614	591615	259976	186785	209273	219624	700249
Q9NPR2	Semaphorin-4B OS=Homo sapiens OX=9606 GN=SEMA4B PE=1 SV=4	0		11.636	5	3	29	3	837	92.7	7.05	20.52	3	0	0.902	0.978023	68.54	192691	159787	45.99	40.97	42619.6	46738.5	45507.2	58810.6	37813.5	42073.3	88571.8	70452.1	23752.1				137341	45326.2	190178	53314	69837.9	110388	129816	155300	308372	100823	100467	85797.5	62580	52526.9	67731.7	274102
Q9H2E6	Semaphorin-6A OS=Homo sapiens OX=9606 GN=SEMA6A PE=1 SV=2	0		12.911	6	4	11	4	1030	114.3	8.41	5.77	4	0	0.694	0.891136	91.22	173183	58193.3	82.96	64.1	263566	218835	184674	230154	191559	311561	264754	178670	129819	477668	455645	59452.3	32389.1	19383.6	81105.2	62038.4	51166.1	63100.2	60025.1	31300.3	43638.2	75228.9	105478	60522.6	61742.4	62063.1	61231.2	260544
O75326	Semaphorin-7A OS=Homo sapiens OX=9606 GN=SEMA7A PE=1 SV=1	0		151.729	49	26	730	26	666	74.8	7.64	849.42	26	0	0.569	0.562608	91.68	9.20268e+06	3.84011e+06	47.41	52.24	1.15506e+06	1.23808e+06	1.3573e+06	1.1766e+06	1.18503e+06	1.82681e+06	4.09301e+06	2.47309e+06	2.05136e+06	2.65155e+06	1.92908e+06	1.91904e+06	4.77294e+06	2.58877e+06	6.91056e+06	2.99443e+06	3.90114e+06	5.19577e+06	4.58261e+06	4.82092e+06	6.52564e+06	4.72949e+06	7.31872e+06	4.12561e+06	3.02508e+06	3.14513e+06	2.72229e+06	1.37199e+07
Q92743	Serine protease HTRA1 OS=Homo sapiens OX=9606 GN=HTRA1 PE=1 SV=1	0.001		5.979	5	2	24	2	480	51.3	7.83	18.38	2	0	1.164	0.768718	80.41	143390	183334	74.56	65.62	5451.87	9214.78	53923.2		42713.5		78280.9	49013.3	55472.8	56104.3	58065.9	76973.5	131932	15698.3	83172.5	95222.8	198395	78580.8	177670	164134	168013	20740.3	95005.2	15306	12772.6	34998.3	6874.65	317508
Q15257	Serine/threonine-protein phosphatase 2A activator OS=Homo sapiens OX=9606 GN=PTPA PE=1 SV=3	0		10.388	14	2	2	2	358	40.6	5.94	2.6	2	0	0.415	0.0985484	88.31	28566.4	17596.5	92.88	47.34										90608.4	83092.2	109906				6435.62	8180.45	17555.5	13311.2		35159.8		8658.37		16863.3	11887.8
P02787	Serotransferrin OS=Homo sapiens OX=9606 GN=TF PE=1 SV=3	0	X	1120.52	84	83	13882	9	698	77	7.12	27453.1	83	82	1.023	0.914403	76.17	3.17709e+09	2.95018e+09	24.38	17.8	7.58089e+08	8.6542e+08	8.02354e+08	9.439e+08	9.27156e+08	1.58693e+09	1.21015e+09	7.71373e+08	6.15859e+08	8.75815e+08	9.96319e+08	1.04844e+09	1.27692e+09	6.37791e+08	1.99835e+09	1.11876e+09	1.2471e+09	1.90948e+09	1.66339e+09	1.54266e+09	2.68724e+09	1.1277e+09	1.83125e+09	1.0434e+09	2.06457e+09	2.08294e+09	2.07157e+09	3.8316e+09
P0DJI8	Serum amyloid A-1 protein OS=Homo sapiens OX=9606 GN=SAA1 PE=1 SV=1	0		13.75	28	2	13	2	122	13.5	6.79	18.4	2	0	0.739	0.930473	128.85	41814.9	30322.8	128.82	96.35	4236.4	4765.91		184966	176266	160763	15661.8	6209.29	5236.52											42652.7	86695.7			7247.31		141656	24691.7
P35542	Serum amyloid A-4 protein OS=Homo sapiens OX=9606 GN=SAA4 PE=1 SV=2	0		19.246	35	4	95	4	130	14.7	9.07	136.08	4	0	1.401	0.398649	92.45	8.3605e+06	1.28468e+07	39.74	39.63	4.31675e+06	4.89233e+06	4.13478e+06	1.61323e+06	1.74393e+06	3.32581e+06	3.68622e+06	2.36098e+06	2.28666e+06	4.10412e+06	4.33528e+06	5.34192e+06	6.21062e+06	2.37484e+06	3.9345e+06	4.1126e+06	2.12701e+06	4.27644e+06	3.6387e+06	3.85299e+06	4.08068e+06	3.77155e+06	3.35114e+06	3.57952e+06	5.06941e+06	5.35568e+06	3.95379e+06	1.57014e+07
P27169	Serum paraoxonase/arylesterase 1 OS=Homo sapiens OX=9606 GN=PON1 PE=1 SV=3	0		71.076	47	10	316	10	355	39.7	5.22	246.36	10	0	0.86	0.998862	72.41	3.10943e+06	2.91997e+06	42.65	39.94	1.45537e+06	1.67226e+06	1.4812e+06	1.42313e+06	1.56406e+06	2.2314e+06	1.39594e+06	951689	687579	4.00132e+06	4.68136e+06	4.26679e+06	1.19478e+06	429077	1.80356e+06	400694	379710	629911	2.53471e+06	2.3259e+06	4.46865e+06	1.26863e+06	2.23757e+06	1.20704e+06	1.47967e+06	1.71614e+06	1.59071e+06	2.4796e+06
P04278	Sex hormone-binding globulin OS=Homo sapiens OX=9606 GN=SHBG PE=1 SV=2	0		20.302	20	5	42	5	402	43.8	6.71	23.27	5	0	0.871	0.998741	81.15	252646	185159	69.55	63.14	34063.3	89796.7	56807.1	161556	186324	211370	168973	144730	114108	162726	168340	725119	113987	50543	160003	116378	133592	169050	239631	162052	230721	70878.9	39133.4	51003.1	66058.2	52530.5	55617.1	77027
Q9HAT2	Sialate O-acetylesterase OS=Homo sapiens OX=9606 GN=SIAE PE=1 SV=1	0		19.306	14	6	56	6	523	58.3	7.33	62.73	6	0	0.597	0.661983	81.13	444663	201227	50.91	68.14	136913	143440	123553	138888	136648	202161	315917	140975	165112	245241	38990.6	41517.4	327427	216062	743682	271732	183566	453173	153147	195590	339738	166155	370242	153639	194240	179595	121066	430066
Q96PX8	SLIT and NTRK-like protein 1 OS=Homo sapiens OX=9606 GN=SLITRK1 PE=1 SV=2	0		49.034	16	10	196	10	696	77.7	6.44	154.21	10	0	0.8	0.975831	76.48	1.45912e+06	1.12427e+06	65.15	56.31	502460	565457	568421	305631	266282	457605	635415	399763	346135	215313	257487	463749	565078	332863	930114	583794	528437	961557	877454	1.03341e+06	1.66998e+06	544063	893704	558234	471831	498379	403913	4.08506e+06
Q99523	Sortilin OS=Homo sapiens OX=9606 GN=SORT1 PE=1 SV=3	0		8.494	3	2	27	2	831	92	5.74	24.17	2	0	0.753	0.94286	66.76	138301	111318	56.98	62.04	6720.91	8472.87	23060	12050.1	21159.8	30141.4	26662.6	26197	15897.2				61194.5	72638.3	158076	58123.3	53938.9	142116				64478.9	111293	51328.4	84580.2	85585.5	89356.1	213349
P09486	SPARC OS=Homo sapiens OX=9606 GN=SPARC PE=1 SV=1	0		106.863	45	12	527	12	303	34.6	4.84	920.2	12	0	1.022	0.914459	85.06	8.9408e+06	1.01162e+07	51.89	36.35	2.26229e+06	2.45473e+06	2.30856e+06	2.05587e+06	2.01564e+06	3.36346e+06	4.18838e+06	3.04489e+06	2.67953e+06	3.05017e+06	3.32511e+06	2.83331e+06	4.42523e+06	2.83079e+06	7.44424e+06	8.68191e+06	7.35673e+06	1.45795e+07	4.38355e+06	4.48401e+06	6.40649e+06	4.04509e+06	7.0304e+06	3.50768e+06	5.15287e+06	4.79181e+06	5.14767e+06	1.44212e+07
Q14515	SPARC-like protein 1 OS=Homo sapiens OX=9606 GN=SPARCL1 PE=1 SV=2	0		409.254	69	37	2155	37	664	75.2	4.81	3367.91	37	0	1.004	0.916409	88.2	5.54156e+07	5.54952e+07	58.15	29.99	1.25527e+07	1.36887e+07	1.42098e+07	9.43276e+06	1.0213e+07	1.63848e+07	2.09437e+07	1.37666e+07	1.2766e+07	1.87611e+07	2.1018e+07	1.93551e+07	2.54706e+07	1.2539e+07	3.21037e+07	3.33761e+07	3.72869e+07	5.30001e+07	3.30276e+07	2.75325e+07	3.96737e+07	3.08686e+07	4.39298e+07	2.82521e+07	3.03064e+07	3.0419e+07	2.79456e+07	1.41317e+08
P02549	Spectrin alpha chain, erythrocytic 1 OS=Homo sapiens OX=9606 GN=SPTA1 PE=1 SV=5	0		302.948	31	54	175	54	2419	279.8	5.05	358.96	54	0	0.628	0.775836	104.65	485112	327258	254.97	62.52	123391	162718	92915	73712.7	129875	163499	94769.3	114556	150416	15664953	1.9552e+07	1.68953e+07	103649	308235	302701	60493.2	140034	208646	436843	378209	444109	176630	471298	183843	165736	373624	362130	533527
P11277	Spectrin beta chain, erythrocytic OS=Homo sapiens OX=9606 GN=SPTB PE=1 SV=5	0		185.476	26	37	90	37	2137	246.3	5.27	160.72	37	0	0.492	0.292083	109.02	862001	169283	167.79	68.62	17432.4	187362	182767	57302.8	14791.9	37925.2	165228	50154.1	20967.2	7.52651e+06	8.23817e+06	1.0187e+07	66936.7	59268.5	346592	477271	443406	810488	314740	309557	48425.7	698895	1.54935e+06	541790	1.38998e+06	1.57009e+06	1.43183e+06	1.95181e+06
P63208	S-phase kinase-associated protein 1 OS=Homo sapiens OX=9606 GN=SKP1 PE=1 SV=2	0		12.889	20	3	8	3	163	18.6	4.54	13.42	3	0	1.01	0.916409	97.75	18557.3	11831.1	190.08	32.77		8550.81	1794.85	2094.1		9202.64	14437.4	5089	1912.5	317143	488746	409738	4099.79	2298.63		3963.61	13544.2	9522.48		4443.91	32914.5
Q9HCB6	Spondin-1 OS=Homo sapiens OX=9606 GN=SPON1 PE=1 SV=2	0		43.177	15	11	180	11	807	90.9	6.11	78.33	11	0	0.854	0.999173	76.07	938195	925267	45.28	44.93	195856	166138	222336	100302	86432.1	264315	413655	184855	215866	624454	448837	429160	494503	266312	713570	505778	568319	870838	486915	520558	770777	397307	760964	379943	299666	290704	258334	1.70147e+06
O00391	Sulfhydryl oxidase 1 OS=Homo sapiens OX=9606 GN=QSOX1 PE=1 SV=3	0		61.195	23	12	125	12	747	82.5	8.92	140.52	12	0	0.728	0.918241	85.62	1.09953e+06	1.06999e+06	49.3	34.19	296511	318958	305466	208953	203910	261408	379446	378417	369210	2.32712e+06	1.51415e+06	937822	527736	307299	911854	397670	413181	859804	582343	488111	886909	485014	611618	406891	360255	309524	400515	1.80885e+06
P00441	Superoxide dismutase [Cu-Zn] OS=Homo sapiens OX=9606 GN=SOD1 PE=1 SV=2	0	X	127.938	58	6	487	6	154	15.9	6.13	1878.78	6	0	0.789	0.973939	95.59	1.66188e+07	1.24218e+07	45	30.15	2.16026e+06	2.39725e+06	2.47699e+06	2.00367e+06	2.04797e+06	3.07209e+06	4.66756e+06	3.36297e+06	1.29131e+06	1.45187e+07	1.79759e+07	1.80281e+07	8.28093e+06	3.43956e+06	1.244e+07	7.40656e+06	7.86491e+06	1.26689e+07	1.09873e+07	1.09257e+07	1.71337e+07	6.78687e+06	1.28766e+07	6.44614e+06	5.96946e+06	6.17163e+06	6.54408e+06	2.49107e+07
O60279	Sushi domain-containing protein 5 OS=Homo sapiens OX=9606 GN=SUSD5 PE=1 SV=3	0		42.4	14	7	125	7	629	68	4.91	80.88	7	0	1.029	0.90555	84.48	467033	560753	72.26	38.6	73607.8	72105.8	83187.4	80772.9	56947.9	144057	138681	105072	105142	80092.1	137056	165029	215935	141408	332848	274940	260561	413209	379000	342966	935762	286433	456797	259857	212757	234381	206758	1.49316e+06
Q7Z7G0	Target of Nesh-SH3 OS=Homo sapiens OX=9606 GN=ABI3BP PE=1 SV=1	0		7.752	2	2	10	2	1075	118.6	9.44	2.2	2	0	1.008	0.916409	68.33	85949.2	87586.9	57.68	45.34	25732.9	38467.2	33686.8	12929.4	15530.9	26761.6	44395.4	30776.9	15238.8	31215.5	29969.3	36297	43846.5	19587.6	47402.4	30652	24338.5	43490.8	103440	122552	195567	43439.3	44598.2	39339.8	42778.4	49737.5	32939.1	134876
Q92752	Tenascin-R OS=Homo sapiens OX=9606 GN=TNR PE=1 SV=3	0		18.514	3	3	36	3	1358	149.5	4.82	33.21	3	0	0.759	0.944613	79.95	150634	142386	76.13	137.64	35856.3	47217.6	32709.8	31848.9	30167.1	20964.7	53864.6	30471	36588.8	31098.6	50462.6		48162.7	37241.5	132732	70973.4	117401	85743.8	223356	113567	278384		438118	91941.5	38535.1	8361.53	11330	261020
P22105	Tenascin-X OS=Homo sapiens OX=9606 GN=TNXB PE=1 SV=5	0		70.663	12	19	140	19	4244	458.1	5.17	49.19	19	0	0.971	0.942085	75.71	712532	834889	56.01	42.76	173687	200716	159697	92086	124725	219721	398709	198455	158968	258387	499537	536590	268825	234590	572545	517392	524642	1.14532e+06	491560	413517	484313	339718	507569	292775	265330	285924	278314	1.78644e+06
Q08629	Testican-1 OS=Homo sapiens OX=9606 GN=SPOCK1 PE=1 SV=1	0		58.371	35	11	216	10	439	49.1	6.1	115.39	11	1	0.81	0.983176	89.52	1.66486e+06	1.08533e+06	55.63	39.14	121518	154910	162266	161708	224996	208054	674003	306561	318418	337397	214622	340931	915231	429570	1.80646e+06	598510	694156	1.10993e+06	816536	905707	1.85125e+06	912424	1.98814e+06	775522	766757	731595	526179	2.541e+06
Q92563	Testican-2 OS=Homo sapiens OX=9606 GN=SPOCK2 PE=1 SV=1	0		42.155	23	7	213	7	424	46.7	4.83	244.3	7	0	0.995	0.920086	78.15	1.5909e+06	1.8334e+06	56.92	39.71	254425	331042	270650	203025	191754	422458	797506	477884	418775	408786	549469	624464	853183	443918	1.23949e+06	986703	893054	1.6397e+06	436734	463079	1.00405e+06	817199	1.68995e+06	743487	356729	435240	294196	3.02329e+06
Q9BQ16	Testican-3 OS=Homo sapiens OX=9606 GN=SPOCK3 PE=1 SV=2	0		23.605	16	5	72	4	436	49.4	5	39.15	5	0	1.073	0.886098	74.88	320496	375695	49.26	42.42	84475.9	85592.2	89210.2	64408.5	67398.2	152756	190544	99750.1	53748.4	11953.8	91123.8	23540.4	229659	114464	434738	151357	174960	342526	161069	193585	434974	131362	405011	139442	138628	150535	156659	545380
P05452	Tetranectin OS=Homo sapiens OX=9606 GN=CLEC3B PE=1 SV=3	0		96.674	54	12	668	12	202	22.5	5.67	1349.86	12	0	0.845	0.998862	79.07	2.13706e+07	2.01632e+07	33.18	43.68	5.07531e+06	6.09923e+06	5.62782e+06	5.01557e+06	5.27724e+06	7.73882e+06	8.63846e+06	6.36262e+06	4.57637e+06	8.83457e+06	1.33617e+07	1.2605e+07	1.53395e+07	6.22952e+06	1.78732e+07	8.68886e+06	8.71419e+06	1.2409e+07	1.40932e+07	1.10143e+07	1.69114e+07	8.63739e+06	1.1631e+07	9.3979e+06	6.69289e+06	6.79836e+06	7.14347e+06	3.50809e+07
P10599	Thioredoxin OS=Homo sapiens OX=9606 GN=TXN PE=1 SV=3	0	X	17.746	40	4	85	4	105	11.7	4.92	120.89	4	0	0.858	0.998862	80.16	894595	696989	51.36	40.55	147090	230261	216850	143567	125722	239816	395745	303245	248620	1.65255e+06	1.52514e+06	1.43933e+06	461186	249604	624826	298644	251244	506551	350663	677318	588989	416999	471812	333886	332498	361986	278241	1169907
P35443	Thrombospondin-4 OS=Homo sapiens OX=9606 GN=THBS4 PE=1 SV=2	0		38.629	13	9	48	6	961	105.8	4.68	25.98	9	0	0.675	0.885365	79.59	201302	155114	64.23	31.46	56501.3	82424.3	64746.8	46698.6	30766	46537.4	62685.2	48163.1	37031.9	28375.8		96454.7	76193.6	30659.2	85207	68102.2	76689.5	177271	247225	227058	484869	110709	281336	101104	60052	62953.5	105431	493967
P04216	Thy-1 membrane glycoprotein OS=Homo sapiens OX=9606 GN=THY1 PE=1 SV=2	0		42.662	25	4	224	4	161	17.9	8.73	620.04	4	0	0.667	0.867001	74.96	1.10649e+07	6.65514e+06	40.33	30.32	2.39236e+06	2.53051e+06	1.91019e+06	3.10619e+06	2.64919e+06	2.68315e+06	4.10253e+06	3.22124e+06	2.52588e+06	2.62012e+06	3.16321e+06	2.60291e+06	5.75796e+06	2.41738e+06	8.6691e+06	4.58547e+06	3.96008e+06	6.46127e+06	9.58933e+06	8.18315e+06	1.30225e+07	7.68089e+06	8.32006e+06	6.32697e+06	3.98355e+06	3.74258e+06	4.07619e+06	1.42905e+07
P62328	Thymosin beta-4 OS=Homo sapiens OX=9606 GN=TMSB4X PE=1 SV=2	0		27.958	77	4	88	4	44	5.1	5.06	102.49	4	0	1.196	0.702917	116.42	1.44394e+06	2.24626e+06	87.39	32.42	214486	233787	200621	34662.5	57113.3	124189	398921	238676	188860	615734	707533	636443	373284	272239	734910	698157	666971	1.71745e+06	1.01638e+06	1.08044e+06	1.76365e+06	863674	2.08948e+06	764382	1.41203e+06	1.42864e+06	1.65263e+06	5.83949e+06
P05543	Thyroxine-binding globulin OS=Homo sapiens OX=9606 GN=SERPINA7 PE=1 SV=2	0		64.923	40	13	300	13	415	46.3	6.3	265.25	13	0	0.993	0.924689	69.56	4.54975e+06	4.57591e+06	20.7	22.65	1.10596e+06	1.11304e+06	933577	1.55587e+06	1.71126e+06	2.30457e+06	1.64869e+06	1.30812e+06	1.56991e+06	1.77294e+06	4.29972e+06	2.54598e+06	1.85191e+06	990357	2.78122e+06	1.34419e+06	1.54847e+06	1.95327e+06	2.81395e+06	2.53712e+06	3.70588e+06	1.90273e+06	2.80905e+06	1.8732e+06	3.13905e+06	3.04004e+06	3.19878e+06	4.1468e+06
P04066	Tissue alpha-L-fucosidase OS=Homo sapiens OX=9606 GN=FUCA1 PE=1 SV=4	0		18.091	11	4	73	4	466	53.7	6.84	65.65	4	0	0.705	0.902229	67.06	512724	361266	39.81	29.73	128918	126079	127031	72280.9	62754.3	92109.5	176409	160837	145775	341457	171061	111903	254487	136501	281800	271190	270037	329565	281405	363288	413055	160842	189003	139614	299983	299668	312929	711284
P37837	Transaldolase OS=Homo sapiens OX=9606 GN=TALDO1 PE=1 SV=2	0		18.102	14	4	22	4	337	37.5	6.81	32.69	4	0	0.857	0.998862	84.96	199177	156942	111.65	59.84	50668.6	58222.9	120806	17609.8	19920	31677.3	129661	95778.4	46095.6	870242	1.01857e+06	903979	160843	26911.5	119719	103346	24842.7	54038.2	271255	274143	357376	97667.3	94639.4	118804	21916.6	24908.7	36063	174676
P20062	Transcobalamin-2 OS=Homo sapiens OX=9606 GN=TCN2 PE=1 SV=3	0		26.079	15	5	136	5	427	47.5	7.01	106.44	5	0	1.137	0.798445	75.09	1.49164e+07	1.99594e+07	32.46	27.94	4.27263e+06	5.05098e+06	4.79182e+06	4.99559e+06	6.76668e+06	5.36023e+06	3.81302e+06	5.4741e+06	4.30186e+06	6.18319e+06	5.89055e+06	6.4768e+06	7.55539e+06	5.63174e+06	7.67984e+06	7.55066e+06	6.87533e+06	5.93467e+06	9.69155e+06	1.07869e+07	8.93156e+06	7.70095e+06	7.30005e+06	8.17291e+06	5.39952e+06	5.45122e+06	5.72228e+06	1.56688e+07
Q15582	Transforming growth factor-beta-induced protein ig-h3 OS=Homo sapiens OX=9606 GN=TGFBI PE=1 SV=1	0		86.995	34	15	365	15	683	74.6	7.71	448.91	15	0	0.951	0.944613	68.79	2.60638e+06	3.12049e+06	38.86	33.67	631680	733503	713517	767385	725447	1.13515e+06	918840	574945	402207	951486	1.05962e+06	1.48701e+06	1.75215e+06	1.03434e+06	2.72602e+06	1.22713e+06	1.28988e+06	2.21196e+06	1.73043e+06	1.87184e+06	2.85868e+06	1.21767e+06	1.90546e+06	1.14465e+06	1.42733e+06	1.52698e+06	1.52159e+06	5.24407e+06
O43493	Trans-Golgi network integral membrane protein 2 OS=Homo sapiens OX=9606 GN=TGOLN2 PE=1 SV=4	0		25.489	14	5	156	5	437	45.9	5.63	149.73	5	0	1.005	0.916409	82.76	885070	987887	55.48	58.89	327074	425480	367623	91213.5	98134.3	160787	322917	211284	236537	344143	380342	370201	603960	413073	547962	354622	320016	317657	687687	621380	566241	566508	420711	369558	362559	362855	211161	2.15077e+06
P55072	Transitional endoplasmic reticulum ATPase OS=Homo sapiens OX=9606 GN=VCP PE=1 SV=4	0		26.486	12	6	13	6	806	89.3	5.26	19.65	6	0	1.283	0.556171	139.5	47840.6	88302.1	173.69	155.33	23014.2	15413.5	9011.69				5783.3			552209	799761	886940				21215.8			21163.4	23708.6	32912.9	64866.5		6657.57		42076		7044.75
P29401	Transketolase OS=Homo sapiens OX=9606 GN=TKT PE=1 SV=3	0		15.615	14	4	9	4	623	67.8	7.66	4.68	4	0	0.374	0.0386078	77.71	68160	21004.7	120.86	83.68	6186.38	6849.31	5577.64	3966.92	2727.46	2808.17	32138.5	17065.4	15349.7	209526	326686	238526							50756.1	108077	33240.1
Q24JP5	Transmembrane protein 132A OS=Homo sapiens OX=9606 GN=TMEM132A PE=1 SV=1	0		98.923	23	16	292	16	1023	110	5.62	272.29	16	0	0.744	0.939276	78.98	1.9919e+06	1.65481e+06	43.71	36.13	417034	544538	472793	384968	577739	690407	673370	631453	445871	773884	793126	1.06984e+06	1.18686e+06	562879	1.71759e+06	847185	902460	1.33695e+06	1.40482e+06	1.55737e+06	3.37529e+06	1.04262e+06	1.26796e+06	837999	484487	436539	460503	2.91937e+06
Q14C87	Transmembrane protein 132D OS=Homo sapiens OX=9606 GN=TMEM132D PE=1 SV=1	0		14.348	6	4	17	4	1099	122.2	5.73	11.2	4	0	0.594	0.64581	81.7	89960.2	76050.3	81.67	67.44	36967.5	16029.3	15430.5	8164.13	11388.4	21600.9	33755.4	13328.6	8384.07		52847.9	43180.6	53993.3	14004.5	58660.4	33341.4	21974.8	62844.8	95464.6	83557.3	111630	55451.5	98897.7	37679.3		17020.2	16802	333033
P02766	Transthyretin OS=Homo sapiens OX=9606 GN=TTR PE=1 SV=1	0		221.454	73	13	1826	13	147	15.9	5.76	3906.32	13	0	1.32	0.510764	86.71	9.54081e+07	1.20737e+08	42.4	44.05	2.30856e+07	2.48222e+07	2.53061e+07	2.96819e+07	3.06317e+07	4.21969e+07	3.33884e+07	2.86519e+07	2.2812e+07	3.84304e+07	4.03403e+07	4.36897e+07	5.01037e+07	2.28712e+07	7.05141e+07	6.67839e+07	6.2259e+07	1.01827e+08	3.54841e+07	3.32855e+07	5.21146e+07	4.53309e+07	7.33583e+07	3.97793e+07	8.874e+07	8.94731e+07	9.1887e+07	3.70012e+07
P60174	Triosephosphate isomerase OS=Homo sapiens OX=9606 GN=TPI1 PE=1 SV=4	0		117.917	79	14	393	14	249	26.7	6.9	659.37	14	0	0.727	0.917159	88.29	3.64384e+06	2.63975e+06	66.77	51.61	1.02374e+06	977513	1.01771e+06	636672	670834	1.07146e+06	2.04288e+06	1.49451e+06	1.54245e+06	6.89537e+06	8.38716e+06	9.00462e+06	1.70107e+06	993305	2.25833e+06	1.45928e+06	1.19668e+06	2.20378e+06	1.90218e+06	1.78275e+06	2.31274e+06	1.10945e+06	1.26973e+06	1.05085e+06	747683	937290	747663	3.69609e+06
O14773	Tripeptidyl-peptidase 1 OS=Homo sapiens OX=9606 GN=TPP1 PE=1 SV=2	0		80.563	36	11	248	11	563	61.2	6.48	191.4	11	0	0.573	0.581322	64.74	1.74564e+06	849140	30.91	42.31	183931	160486	170420	425673	434184	657228	536437	358424	395395	1.29724e+06	1.52103e+06	1.6087e+06	917908	555071	1.54819e+06	614490	640342	1.15885e+06	928418	974863	1.64948e+06	1.09002e+06	1.70724e+06	869325	803858	880232	927407	1.56419e+06
P06753	Tropomyosin alpha-3 chain OS=Homo sapiens OX=9606 GN=TPM3 PE=1 SV=2	0.001		5.85	7	2	3	2	285	32.9	4.72	4.5	2	0	0.01	1.63113e-16		88845.7		125.73											276189	61896.2	92721.7							9561.08	6844.48
O75509	Tumor necrosis factor receptor superfamily member 21 OS=Homo sapiens OX=9606 GN=TNFRSF21 PE=1 SV=1	0		30.114	13	7	134	7	655	71.8	7.83	109.35	7	0	1.067	0.886098	81.49	964604	995441	69.55	44.43	197551	195239	217392	115021	121939	280012	336277	208461	193541	303697	257969	320923	529387	251848	830916	415940	442537	871235	607270	667021	971464	521143	882182	434857	393775	438671	392024	2.94764e+06
P30530	Tyrosine-protein kinase receptor UFO OS=Homo sapiens OX=9606 GN=AXL PE=1 SV=4	0		17.828	5	3	110	3	894	98.3	5.39	186.37	3	0	1.051	0.887678	59.45	681189	724336	42.27	27.73	173110	215325	173882	138585	130768	204256	258704	157879	86438.5	161455	150451	182486	359207	150677	651439	396336	324936	563780	523568	444196	665742	449195	656814	517212	276809	291063	276433	1.01978e+06
P78324	Tyrosine-protein phosphatase non-receptor type substrate 1 OS=Homo sapiens OX=9606 GN=SIRPA PE=1 SV=2	0		123.819	41	16	590	16	504	54.9	6.98	985.45	16	0	0.702	0.899119	81.5	9.08864e+06	7.00534e+06	43.55	42.83	2.60868e+06	2.7358e+06	2.84095e+06	1.97691e+06	1.72029e+06	3.63464e+06	6.55394e+06	3.82013e+06	3.99071e+06	3.38678e+06	3.76037e+06	3.77162e+06	4.24528e+06	2.34065e+06	4.65361e+06	2.53194e+06	3.51321e+06	3.91329e+06	7.78985e+06	8.72287e+06	1.1325e+07	4.99258e+06	7.18551e+06	4.08783e+06	4.84711e+06	5.05436e+06	4.60381e+06	1.80747e+07
P68036	Ubiquitin-conjugating enzyme E2 L3 OS=Homo sapiens OX=9606 GN=UBE2L3 PE=1 SV=1	0		15.698	36	3	6	3	154	17.9	8.51	11.78	3	0	0.443	0.157491	130.86	105465	39733	180.3	57.36	68838.2			1.0618e+06	23004				340461	520927	762227	471499	53014.4	48077.1	93805.7	32670.4	8951.51	45118.1	17465.6				12447	5834.36			7275.52
P22314	Ubiquitin-like modifier-activating enzyme 1 OS=Homo sapiens OX=9606 GN=UBA1 PE=1 SV=3	0		10.473	3	2	4	2	1058	117.8	5.76	9.26	2	0	0.816	0.989318	119.82	29029.4	27730.2	82.62	52.22		2204.11	2301.6							57667.5	48302					12616	11039.5	12269.1
Q6UX73	UPF0764 protein C16orf89 OS=Homo sapiens OX=9606 GN=C16orf89 PE=1 SV=2	0		61.304	36	13	222	13	402	45.4	6.19	210	13	0	1.018	0.914779	76.4	2.15183e+06	1.79073e+06	34.27	30.14	347188	362247	365060	392419	439696	719849	1.02586e+06	513806	529584	1.59136e+06	1.75365e+06	1.93093e+06	1.16976e+06	695682	1.45107e+06	526204	474320	743040	978291	1.05565e+06	1.49546e+06	1.36676e+06	1.30348e+06	1.049e+06	619287	513194	465993	2.08597e+06
P54725	UV excision repair protein RAD23 homolog A OS=Homo sapiens OX=9606 GN=RAD23A PE=1 SV=1	0		16.437	16	2	5	2	363	39.6	4.58	17.47	2	0	0.01	1.63113e-16	26.72	1.12346e+06	9004	22.58											913022	782685	662560
Q6EMK4	Vasorin OS=Homo sapiens OX=9606 GN=VASN PE=1 SV=1	0		36.758	12	6	153	6	673	71.7	7.39	171.94	6	0	0.873	0.998741	60.63	1.12081e+06	814539	35.18	31.14	184160	215714	236017	209446	260525	400474	397253	284647	238557	1.23202e+06	976051	372595	576236	353623	748263	400326	397080	625616	675679	732857	1.11551e+06	597137	667099	427529	323045	324043	340546	1.48804e+06
P13611	Versican core protein OS=Homo sapiens OX=9606 GN=VCAN PE=1 SV=3	0		46.583	5	11	149	11	3396	372.6	4.51	141.98	11	0	1.11	0.842263	82.49	1.13244e+06	3.19969e+06	62.65	38.44	248245	267455	224032	64449.6	63521.9	137058	301494	257529	80801.7	972472	1.21245e+06	1.20378e+06	404880	208047	724114	392919	339478	692770	1.28129e+06	1.44465e+06	1.10574e+06	1.04138e+06	2.26796e+06	930003	348407	363369	378730	2.12768e+06
Q12907	Vesicular integral-membrane protein VIP36 OS=Homo sapiens OX=9606 GN=LMAN2 PE=1 SV=1	0		58.389	48	11	289	11	356	40.2	6.95	403.32	11	0	0.854	0.999173	73.42	4.3921e+06	6.79184e+06	45.58	36.06	2.14633e+06	2.79647e+06	2.44555e+06	2.07063e+06	1.92849e+06	3.27114e+06	2.78056e+06	1.75066e+06	1.05585e+06	1.48597e+06	890352	1.37068e+06	2.88926e+06	743527	2.67962e+06	2.25327e+06	1.8989e+06	1.752e+06	1.43672e+06	1.32349e+06	2.72895e+06	1.27506e+06	2.31396e+06	1.37918e+06	1.3288e+06	1.37969e+06	1.37035e+06	4.28137e+06
P08670	Vimentin OS=Homo sapiens OX=9606 GN=VIM PE=1 SV=4	0		32.888	19	8	42	7	466	53.6	5.12	48.37	8	0	0.737	0.929518	99.21	140706	116869	158.8	84.42	29830.4	47412.7	79645.5	14161	5865.12	61236.1	544706	408219	421884	1.94716e+06	2.51103e+06	2.51053e+06	46382.4	45845.3	79043.8	32525.4	40359.3	75106.6	371519	327532	410222	26318.4	12226.5	57692.7	56197.9	80723.2	83392.3	147897
P02774	Vitamin D-binding protein OS=Homo sapiens OX=9606 GN=GC PE=1 SV=2	0		346.128	71	36	2582	36	474	52.9	5.45	4889.46	36	0	1.055	0.887646	78.19	2.05116e+08	2.12231e+08	53.27	10.41	6.29001e+07	6.86132e+07	6.28179e+07	6.57073e+07	6.41715e+07	1.08714e+08	7.03743e+07	4.68899e+07	3.73804e+07	4.07819e+08	5.58937e+07	5.15873e+08	9.87883e+07	4.14067e+07	1.40398e+08	5.41038e+07	5.41652e+07	9.658e+07	9.43531e+07	9.61902e+07	1.52196e+08	8.27184e+07	1.32065e+08	7.49009e+07	1.27287e+08	1.37444e+08	1.28777e+08	1.97381e+08
P04070	Vitamin K-dependent protein C OS=Homo sapiens OX=9606 GN=PROC PE=1 SV=1	0		23.008	19	5	66	5	461	52	6.28	9.95	5	0	0.944	0.945721	52.8	224324	206682	35.37	30.12	40666	63052.7	61274.9	60118.1	49884	90272.7	113157	72389	55123.3				108543	57936.5	188214	53729.7	49959.6	85417.2	148794	123244	235915	58940.8	158504	96619.1	81987.8	97272.6	113734	339842
P07225	Vitamin K-dependent protein S OS=Homo sapiens OX=9606 GN=PROS1 PE=1 SV=1	0		150.559	40	21	752	21	676	75.1	5.67	960.41	21	0	0.984	0.930473	72.1	8.67632e+06	9.17111e+06	21.88	23.45	1.80906e+06	2.1755e+06	2.08291e+06	2.07209e+06	2.04819e+06	3.4413e+06	3.63088e+06	2.1801e+06	1.64808e+06	5.2607e+06	6.78438e+06	4.79767e+06	4.60769e+06	1.98527e+06	7.27962e+06	3.10241e+06	3.49149e+06	5.79146e+06	5.27386e+06	4.49175e+06	6.39857e+06	4.26907e+06	6.65556e+06	3.68007e+06	2.88341e+06	3.07315e+06	3.02098e+06	8.4958e+06
P04004	Vitronectin OS=Homo sapiens OX=9606 GN=VTN PE=1 SV=1	0		116.717	33	14	898	14	478	54.3	5.8	1462.73	14	0	1.174	0.749945	68.01	1.62178e+07	1.73668e+07	32.44	33.41	5.13515e+06	4.70166e+06	4.9634e+06	8.77365e+06	9.22997e+06	1.36083e+07	4.9032e+06	3.22153e+06	3.69169e+06	1.09845e+07	1.11778e+07	1.14926e+07	7.97468e+06	4.62389e+06	1.38418e+07	2.93539e+06	3.32678e+06	5.39258e+06	1.30186e+07	1.10664e+07	1.73073e+07	7.74254e+06	1.45806e+07	6.85745e+06	8.16274e+06	7.85127e+06	8.3174e+06	1.24099e+07
P54289	Voltage-dependent calcium channel subunit alpha-2/delta-1 OS=Homo sapiens OX=9606 GN=CACNA2D1 PE=1 SV=3	0		176.483	34	31	705	30	1103	124.5	5.27	1005.93	31	1	0.83	0.998741	83.58	1.70133e+07	8.06724e+06	45.62	76.06	8.17998e+06	8.86262e+06	7.5387e+06	6.37173e+06	6.45986e+06	1.12952e+07	1.2415e+07	7.68821e+06	4.77309e+06	7.07249e+06	8.72566e+06	6.99834e+06	6.71459e+06	3.99135e+06	1.05457e+07	3.49508e+06	3.44375e+06	6.38598e+06	8.02271e+06	1.03069e+07	1.62801e+07	4.50989e+06	8.05803e+06	3.91522e+06	3.72084e+06	3.57543e+06	3.57615e+06	2.38909e+07
Q9UPU3	VPS10 domain-containing receptor SorCS3 OS=Homo sapiens OX=9606 GN=SORCS3 PE=1 SV=2	0		18.518	4	3	89	3	1222	135.7	6.6	67.25	3	0	1.269	0.579636	95.55	481309	533705	71.23	51.67	57536.8	60383.9	55959.5	49000.7	49888.8	86797.1	103318	65887.3	45054.9		112738	82711.9	254150	113217	425597	283169	322578	591354	259871	247109	557954	262762	465219	249176	100884	107062	108125	1.07731e+06
Q9Y279	V-set and immunoglobulin domain-containing protein 4 OS=Homo sapiens OX=9606 GN=VSIG4 PE=1 SV=1	0		16.385	17	4	17	4	399	44	6.35	8.46	4	0	0.902	0.978023	64.64	294989	304256	38.55	35.32	67905.4	84562.9	86071.6	27181.6	24159.2	32202.7	60500.4	36837.5	73696.9	234966	273925	122536	84741.3	93401.3	162130	146347	162775	218683	122492	131338	114205	140677	201876	135795	228690	236732	221072	313354
Q8TAG5	V-set and transmembrane domain-containing protein 2A OS=Homo sapiens OX=9606 GN=VSTM2A PE=1 SV=3	0		42.237	30	5	174	5	236	25.8	8.27	247.72	5	0	0.781	0.963694	80.44	2.54534e+06	2.28189e+06	57.18	51.55	747163	855094	768645	436063	432521	939143	1.34716e+06	673652	551204	793050	939015	715492	1.41385e+06	492648	1.38491e+06	1.21654e+06	1.57487e+06	2.35561e+06	1.8777e+06	1.82924e+06	2.09147e+06	1.18354e+06	1.30765e+06	1.10797e+06	1.06353e+06	1.03797e+06	953737	5.9413e+06
A6NLU5	V-set and transmembrane domain-containing protein 2B OS=Homo sapiens OX=9606 GN=VSTM2B PE=3 SV=2	0		30.631	26	6	166	6	285	30.3	8.07	215.81	6	0	1.036	0.899119	75.43	1.08279e+06	1.07307e+06	46.15	33.66	326103	382140	301635	152919	164306	236202	321321	190797	234856	579720	864776	634181	829849	319546	983718	482400	594946	787074	543987	423721	660413	614153	1.00482e+06	524545	266451	165435	279896	2.23762e+06
Q15904	V-type proton ATPase subunit S1 OS=Homo sapiens OX=9606 GN=ATP6AP1 PE=1 SV=2	0		43.372	15	5	181	5	470	52	6.14	394.47	5	0	0.739	0.930473	83.84	2.70329e+06	1.87706e+06	47.13	36.28	516923	429002	467658	716120	650365	793389	997345	830377	575390	1.27481e+06	1.64442e+06	2.25797e+06	1.8941e+06	1.04121e+06	1.70242e+06	949305	594491	918177	2.19689e+06	2.23487e+06	2.36054e+06	2.26576e+06	1.99709e+06	1.98946e+06	336479	333533	258007	2.74008e+06
Q14508	WAP four-disulfide core domain protein 2 OS=Homo sapiens OX=9606 GN=WFDC2 PE=1 SV=2	0		24.007	39	3	97	3	124	13	4.84	30.33	3	0	1.076	0.885365	84.15	475617	664930	60.19	39.96	136510	157969	157763	91447.7	85413.7	122913	185583	171122	125977	101960	110839	122699	444859	211003	522277	482106	510903	703476	259310	200760	307352	211364	251726	201000	186580	257617	240399	936253
Q8TEU8	WAP, Kazal, immunoglobulin, Kunitz and NTR domain-containing protein 2 OS=Homo sapiens OX=9606 GN=WFIKKN2 PE=1 SV=1	0		63.71	34	15	298	15	576	63.9	6.21	302.48	15	0	0.966	0.94286	83.01	1.229e+06	1.60977e+06	70.39	50.01	242900	386818	255223	199126	181957	349081	688305	221025	225421	647157	502360	601792	1.52132e+06	800725	2.63218e+06	559057	511610	1.22497e+06	746250	641491	760125	1.32954e+06	2.13383e+06	1.32379e+06	379551	443784	446136	4.02857e+06
Q86Y38	Xylosyltransferase 1 OS=Homo sapiens OX=9606 GN=XYLT1 PE=1 SV=1	0		12.171	2	2	11	2	959	107.5	9.22	24.26	2	0	1.167	0.7649	77.46	164258	176591	65.58	49.16	47026.5	57693.9	10740.7	25781.8	29172.2	51922.9	72234.1	48967.1	55785.1	70261.1	52103	66413.6	98762.8	35239.3	113041	96036.4	138611	43063.3	60514.7	68737.7	82312.8	78144.8	94029.2	85937.6	98618.3	101172	98271.5	509336
P25311	Zinc-alpha-2-glycoprotein OS=Homo sapiens OX=9606 GN=AZGP1 PE=1 SV=2	0		73.176	44	12	329	12	298	34.2	6.05	695.6	12	0	0.884	0.998741	78.22	3.51853e+06	2.83007e+06	51.57	35.83	1.04756e+06	966087	1.10258e+06	1.43178e+06	1.61047e+06	2.05634e+06	2.06753e+06	1.63442e+06	1.58954e+06	2.06625e+06	2.36857e+06	1.6123e+06	1.8207e+06	1.96261e+06	2.73252e+06	1.40247e+06	1.70835e+06	2.40491e+06	1.50502e+06	1.18286e+06	1.63058e+06	774363	7.26431e+06	912615	1.90138e+06	2.04872e+06	2.28283e+06	1.15831e+06
[truncated: 33 more columns]
