# Supplementary material for: Multi-omics profiling of CSF from spinal muscular atrophy type 3 patients after nusinersen treatment: a 2-year follow-up multicenter retrospective study
Source: Cell Mol Life Sci. 2023 Aug 5;80(8):241. doi: 10.1007/s00018-023-04885-7 (PMC10404194; doi:10.1007/s00018-023-04885-7)
Supplement: Supplementary file 3 — Supplementary Table 2. GO enrichment results by cluster from Metascape [file 18_2023_4885_MOESM3_ESM.xlsx]

## Sheet: Cluster_lists
CLUSTER 1	CLUSTER 2	CLUSTER 3	CLUSTER 4	CLUSTER 5	CLUSTER 6	CLUSTER 7	CLUSTER 8
A0A075B6R9	O14773	P07585	O43493	A0A0B4J1X5	O75144	P0DP58	P01210
A0A0A0MS15	P02675	P01889	P02649	P04003	P00739	P10451	P05060
A0A0B4J1Y9	P02679	P02538	P05452	P01031	P00742	P04278	P09603
P01700	P02671	P13647	Q969H8	P20062	P0C0L5	P48740	Q8IWU5
O60883	P12259	P02533	P49908	P01619	P02766	P12111	O00468
P09382	P98160	P08779	P22748	P01834	Q06828	P39059	P13521
P01876	P01591	P13645	Q8IUK5	A0A0A0MS15	O75071	Q5KU26	Q16620
P0DOX2	P01871	P35908	P01344	P0DOX7	P55058	Q9HAT2	O14594
A2NJV5	P61626	P04264	P23142	P01780	P04406	P00441	O95502
P00748	O43866	P35527	P09486	P16112	P34096	P22105	P07602
P01860	P07737	Q7Z7G0	Q14508	P27169	Q92859	P23142	P14314
P00450	P49747	P04180	O94985	B9A064	P00738	P35542	Q96KG7
P01011	Q04695	P10586	Q9UBX5	P01042	P08253	Q14508	O60241
P05156	P04114	P09104	O75144	P01624	Q92820	P14543	Q6ZSJ9
P43652	P08670	P40189	P41222	P01860	P07339	Q14112	P32004
P06312	P60709	P25774	P07998	Q9Y6R7	P54802	Q96GW7	Q13332
P81605	P00352	P49641	Q14515	P00746	P60033	P11142	O15240
P00751	P37837	P54289	Q6UX71	P04114	P21246	P23284	Q13519
P01042	P02042	Q9UBX1	Q86Y38	P0C0L4	P22304	Q6UX71	P05408
P07360	P18669	P00746	P09668	P01700	P04040	P01889	Q9BRK5
P0DOX7	P23528	P02747	P22692	P02749	Q9Y646	O43556	Q14515
P00734	P00915	P36222	Q12860	P02753	P61769	O60888	O94760
P02763	P06733	A0A0A0MRZ8	Q8IWU5	P02765	Q08380	O95158	Q9HCB6
P13671	P68871	P01859	Q96KN2	P00748	P43251	P02751	O75509
P07357	P69905	P08571	O15394	P04217	Q6UXB8	P45877	P10645
P01031	P04406	P08603	P08174	P02675	Q96KN2	Q15113	Q14393
P02760	P59665	P02768	O94919	P02679	Q96S96	Q9Y2I2	P17677
P02750	P30041	Q96IY4	P13987	P02671	P08493	P10599	P80723
P05543	O15335	P68133	O00468	P02748	P10909	P07108	Q8NBJ4
P00747	P13798	P20062	Q92876	P13671	Q16610	Q8TCZ2	Q5FWE3
P04217	P10599	Q12907	Q96FE7	P00450	P24593	Q96FE7	O00451
P19652	P50395	P01009	P07711	P01011	P22352	P55087	P19021
P02748	Q06830	P02790	P23515	P00751	P42785	P43146	Q96JF0
P02749	P01023	P02766	P14543	P05156	P02538	Q92765	P19022
P06396	P16112	A0A0B4J1V0	P30530	P43652	Q16270	Q12907	P22748
P29622	P02549	Q86YZ3	P13591	P02763	Q9H3G5	Q9UJJ9	P17900
A0A0B4J1X5	P07738	P21246	Q13508	P03952	P01023	O94772	P13798
P01782	P62937	P22304	P07602	P02774	P02452	O43493	Q8NFT8
P10909	P63104	P61769	Q9BQ16	P05155	Q9Y5Y7	P13591	P40925
P00736	P15169	Q08380	P16870	P02768	P0DP25	P55285	Q8N3J6
P06310	Q13228	P01033	Q13449	P02790	P41222	P60174	Q13449
Q03591	P07195	P13473	P52799	P08603	Q99983	P07195	P13987
O14498	P60174	P16035	Q02246	P51884	P02746	Q9Y2T3	P27797
P01861	P23468	Q9HAT2	P43121	P02760	P07333	P40189	Q14982
A0A075B6H7	Q53EL9	P09417	Q8NFZ8	P22792	P07998	P30086	P78509
P01619	Q6UX73	P78324	P04216	P04004	Q96ID5	Q08431	Q9ULB1
P0DOY2	O00391	P02787	Q969P0	Q14624	P22061	P05452	P43121
P01024	P40925	P21802	O00533	P01008	P62328	P59665	Q8WZA1
P04004	P04075	P05090	Q5BLP8	P04196	P60709	Q8IUK5	Q9P121
P02652	P12111	P05155	Q86UN3	P02652	P02144	Q8NFZ8	Q99674
P08697	O75077	P10643	P11362	P19652	P11277	O60883	O15394
P03952	P11142	Q9Y646	Q8WZA1	P00747	Q9UMF0	Q96B86	O94856
P06331	P11277	P09871	Q96PX8	P08697	Q14118	P23470	Q13508
P0DOX5	P78417	Q9Y6R7	O15031	P29622	Q9UBQ6	Q08629	Q9P0K1
P0C0L4	P42785	Q96S96	Q9UBP4	P02787		P16870	Q7Z3B1
P51884	Q12841	P04066	Q8IV08	P04066		Q6EMK4	Q9NT99
P02774	O94769	P00742	P19021	P02750		Q6UW01	P23515
P02647	Q99497	Q9H3G5	Q16769	P06396		Q9BQ16	Q6MZW2
P35858	Q92954	P08294	O14786	P06276		P78324	Q9Y6N7
P00738		Q16270	Q9UBQ6	P01024		Q53EL9	Q7Z7M0
P01780		P36955	O94856	P01861		P01782	Q8TEU8
P05546		Q15113	Q9P121	P61626		P06310	Q86UN3
P26927		Q13822	Q9NT99	P06727		O94919	P04075
P23083		Q9Y287	Q12805	P35527		P06865	Q8TAG5
Q9H2E6		P02452	Q8NFT8	O14791		Q03591	Q15223
P20774		P45877	Q16610	P02549		P54289	P06733
P01768		P02461	O75882	P19827		P23468	P08174
P01008		Q06828	P24592	P07360		P35052	Q12805
P06727		P35542	P07333	P07357		P36222	P55283
P02765		P48740	Q14767	P80108		P09382	Q96PX8
P0DP25		Q9BTY2	P34096	P02656		P36980	Q9NTU7
P36980			P48745	P26927		Q16653	Q9UHG2
P04196			Q93091	P00740		P33908	O75326
P25311			P16070	P00734		Q5VV43	Q12860
P02753			P61916	P04070		P13611	P07711
Q96PD5			P10451	P15169		Q9BZR6	Q99574
P07225			Q9UBR2	Q96PD5		Q16769	O15031
P55058			Q9Y5Y7	Q96IY4		Q969P0	Q6NW40
Q86UX2			P07858	P10643		Q99497	O43505
P04278			Q9UHL4	P35858		P07737	P51693
O60888			Q15582	P23528		P62937	Q9NQX5
P32119			Q9BZR6	P68133		Q86VB7	P08195
B9A064			O43505	O43866		P29279	Q9UBP4
P01743			P12109	A0A075B6H7		P63104	Q16849
P02656			P01034	P01591		Q14766	Q92520
P27169			O14594	P01768		P60891	O00391
P19827			O95502	P01871		Q15375	O94985
P08185			Q9ULB1	O75882		P01344	P98095
P19823			Q15375	P05090		Q9UNN8	P09417
P06865			Q8N126	A0A0A0MRZ8		Q15582	P02649
A0A0C4DH38			Q9NTU7	A2NJV5		Q562R1	Q9BY67
P07358			Q9P2S2	P06312		P49908	A6NLU5
P80748			Q9UHC6	P0DOY2			Q5BLP8
A0A0C4DH69			Q8N3J6	P06331			Q9UQ52
P00739			Q9BRK5	P0DOX5			P54764
P06276			Q99574	P02647			Q8WXD2
P01834			O94772	P04432			O00533
P02745			P05060	P05543			Q8IZP7
P04432			Q8TAG5	A0A0C4DH69			Q8IWV2
P04040			P27797	P49747			Q92823
Q92859			O60279	P01009			Q92932
O14791			Q07954	P24592			P09972
P0C0L5			Q9NPD7	P02533			Q8N126
P04003			O75509	P08779			Q99435
P22792			Q99435	P13647			Q6UXD5
P80108			P23471	P08185			P12109
P08253			P10645	P04264			P55291
Q14624			Q14982	P13645			P48058
			Q8NBJ4	P35908			Q9C0A0
			Q92932	Q86YZ3			Q9NPR2
			Q13332	P08294			O15335
			Q5FWE3	P36955			Q08174
			Q9BY67	P09871			Q92563
			O75326	P02461			Q9P2S2
			Q9C0A0	P98160			P47972
			P14314	P01033			Q9UHC6
			Q9NQ79	P81605			Q9Y4C0
			Q8TCZ2	P25311			Q24JP5
			Q08431	P31946			Q9NYQ8
			Q7Z3B1	P16070			Q9NZ53
			Q92823	P48745			O75711
			P09603				Q9BYH1
			Q08629				P23471
			Q96KG7				Q9NS98
			Q8N2S1				Q15818
			O94760				Q9UPU3
			Q13740				Q06481
			P09972				Q9BQT9
			P13521				Q9UQM7
			Q16849				P01034
			Q16568				P52799
			Q92520				Q9H1U4
			P29279				P04180
			Q9BQT9				Q15904
			P55285				P50395
			P54764				P11362
			Q6UXD5				Q9NPD7
			P43146				P07585
			Q99674				P09211
			Q8TEU8				Q07954
			Q9UQ52				P30530
			Q06481				Q9NQ79
			Q92563				Q9UBX5
			Q14118				P20774
			P51693				Q9UBX1
			Q9Y4C0				Q13740
			O75173				Q6UX73
			P14618
			P80723
			P62328
			Q5KU26
			Q9H1U4
			O00451
			P32004
			Q6UW01
			P22105
			Q9HCB6
			Q9Y6N7
			A6NLU5
			P01210
			P19022
			Q13519
			O75711
			P55291
			Q9UQM7
			O95158
			P23470
			P78509
			Q9NYQ8
			Q9P0K1
			O60241
			P0DP58
			Q24JP5
			Q8WXD2
			P48058
			O43556
			Q9NZ53
			Q6MZW2
			Q9BYH1
			P17900
			Q9UMF0
			O15240
			P55290
			Q7Z7M0
			Q9HCU4
			P47972
			Q96GW7
			Q6NW40
			Q9Y2T3
			P39060
			Q99969
			Q92820
			Q9UJJ9
			Q9Y2I2

## Sheet: GO_enrichment
Category	CategoryID	GO	Description	PARENT_GO	LogP	Enrichment	Z-score	#TotalGeneInLibrary	#GeneInGO	#GeneInHitList	#GeneInGOAndHitList	%InGO	STDV %InGO	GeneID	Hits	Log(q-value)	GeneList
KEGG Pathway	24	hsa04610	Complement and coagulation cascades		-50	120	57	30198	85	80	27	34	5.3	462|629|712|715|718|720|721|722|727|729|731|732|733|735|1191|2147|2161|3053|3078|3080|3426|3818|3827|5340|5345|5627|7448	SERPINC1|CFB|C1QA|C1R|C3|C4A|C4B|C4BPA|C5|C6|C8A|C8B|C8G|C9|CLU|F2|F12|SERPIND1|CFHR1|CFHR2|CFI|KLKB1|KNG1|PLG|SERPINF2|PROS1|VTN	-46	CLUSTER 1
Reactome Gene Sets	6	R-HSA-977606	Regulation of Complement cascade		-42	170	59	30198	47	80	21	26	4.9	629|712|715|718|720|721|722|727|729|731|732|733|735|1191|1370|2147|3078|3080|3426|5627|7448	CFB|C1QA|C1R|C3|C4A|C4B|C4BPA|C5|C6|C8A|C8B|C8G|C9|CLU|CPN2|F2|CFHR1|CFHR2|CFI|PROS1|VTN	-38	CLUSTER 1
Reactome Gene Sets	6	R-HSA-166658	Complement cascade		-40	140	53	30198	58	80	21	26	4.9	629|712|715|718|720|721|722|727|729|731|732|733|735|1191|1370|2147|3078|3080|3426|5627|7448	CFB|C1QA|C1R|C3|C4A|C4B|C4BPA|C5|C6|C8A|C8B|C8G|C9|CLU|CPN2|F2|CFHR1|CFHR2|CFI|PROS1|VTN	-36	CLUSTER 1
WikiPathways	27	WP558	Complement and coagulation cascades		-35	120	48	30198	59	80	19	24	4.8	462|629|712|715|718|721|729|733|735|1191|2147|2161|3053|3426|3818|3827|5340|5345|5627	SERPINC1|CFB|C1QA|C1R|C3|C4B|C6|C8G|C9|CLU|F2|F12|SERPIND1|CFI|KLKB1|KNG1|PLG|SERPINF2|PROS1	-31	CLUSTER 1
GO Biological Processes	19	GO:0051346	negative regulation of hydrolase activity	19_GO:0065007 biological regulation	-26	24	23	30198	371	80	24	30	5.1	12|197|259|335|336|345|462|718|720|721|727|866|3053|3273|3697|3698|3700|3827|5267|5345|5627|6906|7448|80760	SERPINA3|AHSG|AMBP|APOA1|APOA2|APOC3|SERPINC1|C3|C4A|C4B|C5|SERPINA6|SERPIND1|HRG|ITIH1|ITIH2|ITIH4|KNG1|SERPINA4|SERPINF2|PROS1|SERPINA7|VTN|ITIH5	-23	CLUSTER 1
WikiPathways	27	WP2806	Complement system		-26	65	33	30198	99	80	17	21	4.6	335|629|715|718|720|722|727|729|731|735|2161|3080|3426|3818|5340|5627|7448	APOA1|CFB|C1R|C3|C4A|C4BPA|C5|C6|C8A|C9|F12|CFHR2|CFI|KLKB1|PLG|PROS1|VTN	-23	CLUSTER 1
WikiPathways	27	WP545	Complement activation		-25	210	50	30198	22	80	12	15	4	629|712|715|718|720|721|727|729|731|732|733|735	CFB|C1QA|C1R|C3|C4A|C4B|C5|C6|C8A|C8B|C8G|C9	-23	CLUSTER 1
GO Biological Processes	19	GO:0010951	negative regulation of endopeptidase activity	19_GO:0048519 negative regulation of biological process	-25	32	25	30198	251	80	21	26	4.9	12|197|259|462|718|720|721|727|866|3053|3273|3697|3698|3700|3827|5267|5345|5627|6906|7448|80760	SERPINA3|AHSG|AMBP|SERPINC1|C3|C4A|C4B|C5|SERPINA6|SERPIND1|HRG|ITIH1|ITIH2|ITIH4|KNG1|SERPINA4|SERPINF2|PROS1|SERPINA7|VTN|ITIH5	-22	CLUSTER 1
WikiPathways	27	WP5090	Complement system in neuronal development and plasticity		-25	59	31	30198	109	80	17	21	4.6	629|712|715|718|720|721|722|727|729|731|732|733|735|1191|3426|5627|7448	CFB|C1QA|C1R|C3|C4A|C4B|C4BPA|C5|C6|C8A|C8B|C8G|C9|CLU|CFI|PROS1|VTN	-22	CLUSTER 1
GO Biological Processes	19	GO:0010466	negative regulation of peptidase activity	19_GO:0048519 negative regulation of biological process	-25	30	25	30198	262	80	21	26	4.9	12|197|259|462|718|720|721|727|866|3053|3273|3697|3698|3700|3827|5267|5345|5627|6906|7448|80760	SERPINA3|AHSG|AMBP|SERPINC1|C3|C4A|C4B|C5|SERPINA6|SERPIND1|HRG|ITIH1|ITIH2|ITIH4|KNG1|SERPINA4|SERPINF2|PROS1|SERPINA7|VTN|ITIH5	-22	CLUSTER 1
GO Biological Processes	19	GO:0006956	complement activation	19_GO:0002376 immune system process	-24	53	29	30198	122	80	17	21	4.6	629|712|715|718|720|721|722|727|729|731|732|733|735|1191|3078|3426|100423062	CFB|C1QA|C1R|C3|C4A|C4B|C4BPA|C5|C6|C8A|C8B|C8G|C9|CLU|CFHR1|CFI|IGLL5	-21	CLUSTER 1
Reactome Gene Sets	6	R-HSA-381426	Regulation of Insulin-like Growth Factor (IGF) transport and uptake by Insulin-like Growth Factor Binding Proteins (IGFBPs)		-24	51	29	30198	125	80	17	21	4.6	197|335|336|462|718|720|721|1356|2147|3053|3483|3698|3827|3956|4313|5340|8542	AHSG|APOA1|APOA2|SERPINC1|C3|C4A|C4B|CP|F2|SERPIND1|IGFALS|ITIH2|KNG1|LGALS1|MMP2|PLG|APOL1	-21	CLUSTER 1
Reactome Gene Sets	6	R-HSA-114608	Platelet degranulation		-24	50	29	30198	129	80	17	21	4.6	1|12|197|335|350|801|1191|3273|3671|3700|3827|5004|5005|5267|5340|5345|5627	A1BG|SERPINA3|AHSG|APOA1|APOH|CALM1|CLU|HRG|ISLR|ITIH4|KNG1|ORM1|ORM2|SERPINA4|PLG|SERPINF2|PROS1	-21	CLUSTER 1
GO Biological Processes	19	GO:0045861	negative regulation of proteolysis	19_GO:0048519 negative regulation of biological process	-24	24	22	30198	352	80	22	28	5	12|197|259|462|718|720|721|727|866|2147|3053|3273|3697|3698|3700|3827|5267|5345|5627|6906|7448|80760	SERPINA3|AHSG|AMBP|SERPINC1|C3|C4A|C4B|C5|SERPINA6|F2|SERPIND1|HRG|ITIH1|ITIH2|ITIH4|KNG1|SERPINA4|SERPINF2|PROS1|SERPINA7|VTN|ITIH5	-21	CLUSTER 1
Reactome Gene Sets	6	R-HSA-76005	Response to elevated platelet cytosolic Ca2+		-24	48	28	30198	134	80	17	21	4.6	1|12|197|335|350|801|1191|3273|3671|3700|3827|5004|5005|5267|5340|5345|5627	A1BG|SERPINA3|AHSG|APOA1|APOH|CALM1|CLU|HRG|ISLR|ITIH4|KNG1|ORM1|ORM2|SERPINA4|PLG|SERPINF2|PROS1	-21	CLUSTER 1
GO Biological Processes	19	GO:0030162	regulation of proteolysis	19_GO:0008152 metabolic process	-23	14	18	30198	745	80	27	34	5.3	12|197|259|462|718|720|721|727|866|1191|2147|2161|2822|2934|3053|3273|3697|3698|3700|3818|3827|5267|5345|5627|6906|7448|80760	SERPINA3|AHSG|AMBP|SERPINC1|C3|C4A|C4B|C5|SERPINA6|CLU|F2|F12|GPLD1|GSN|SERPIND1|HRG|ITIH1|ITIH2|ITIH4|KLKB1|KNG1|SERPINA4|SERPINF2|PROS1|SERPINA7|VTN|ITIH5	-20	CLUSTER 1
Canonical Pathways	11	M3468	NABA ECM REGULATORS		-22	30	23	30198	238	80	19	24	4.8	12|259|462|866|1370|2147|2161|3053|3273|3697|3698|3700|3827|4313|5267|5340|5345|6906|80760	SERPINA3|AMBP|SERPINC1|SERPINA6|CPN2|F2|F12|SERPIND1|HRG|ITIH1|ITIH2|ITIH4|KNG1|MMP2|SERPINA4|PLG|SERPINF2|SERPINA7|ITIH5	-20	CLUSTER 1
GO Biological Processes	19	GO:0052548	regulation of endopeptidase activity	19_GO:0008152 metabolic process	-22	19	20	30198	426	80	22	28	5	12|197|259|462|718|720|721|727|866|2934|3053|3273|3697|3698|3700|3827|5267|5345|5627|6906|7448|80760	SERPINA3|AHSG|AMBP|SERPINC1|C3|C4A|C4B|C5|SERPINA6|GSN|SERPIND1|HRG|ITIH1|ITIH2|ITIH4|KNG1|SERPINA4|SERPINF2|PROS1|SERPINA7|VTN|ITIH5	-19	CLUSTER 1
GO Biological Processes	19	GO:0006958	complement activation, classical pathway	19_GO:0002376 immune system process	-22	53	28	30198	106	80	15	19	4.4	712|715|718|720|721|722|727|729|731|732|733|735|1191|3426|100423062	C1QA|C1R|C3|C4A|C4B|C4BPA|C5|C6|C8A|C8B|C8G|C9|CLU|CFI|IGLL5	-19	CLUSTER 1
GO Biological Processes	19	GO:0002455	humoral immune response mediated by circulating immunoglobulin	19_GO:0002376 immune system process	-21	51	27	30198	110	80	15	19	4.4	712|715|718|720|721|722|727|729|731|732|733|735|1191|3426|100423062	C1QA|C1R|C3|C4A|C4B|C4BPA|C5|C6|C8A|C8B|C8G|C9|CLU|CFI|IGLL5	-19	CLUSTER 1
GO Biological Processes	19	GO:0052547	regulation of peptidase activity	19_GO:0008152 metabolic process	-21	18	19	30198	456	80	22	28	5	12|197|259|462|718|720|721|727|866|2934|3053|3273|3697|3698|3700|3827|5267|5345|5627|6906|7448|80760	SERPINA3|AHSG|AMBP|SERPINC1|C3|C4A|C4B|C5|SERPINA6|GSN|SERPIND1|HRG|ITIH1|ITIH2|ITIH4|KNG1|SERPINA4|SERPINF2|PROS1|SERPINA7|VTN|ITIH5	-19	CLUSTER 1
GO Biological Processes	19	GO:0006959	humoral immune response	19_GO:0002376 immune system process	-21	25	21	30198	291	80	19	24	4.8	629|712|715|718|720|721|722|727|729|731|732|733|735|1191|2147|3078|3273|3426|100423062	CFB|C1QA|C1R|C3|C4A|C4B|C4BPA|C5|C6|C8A|C8B|C8G|C9|CLU|F2|CFHR1|HRG|CFI|IGLL5	-18	CLUSTER 1
Reactome Gene Sets	6	R-HSA-76002	Platelet activation, signaling and aggregation		-20	26	21	30198	263	80	18	22	4.7	1|12|197|335|350|801|1191|2147|3273|3671|3700|3827|5004|5005|5267|5340|5345|5627	A1BG|SERPINA3|AHSG|APOA1|APOH|CALM1|CLU|F2|HRG|ISLR|ITIH4|KNG1|ORM1|ORM2|SERPINA4|PLG|SERPINF2|PROS1	-18	CLUSTER 1
GO Biological Processes	19	GO:0043086	negative regulation of catalytic activity	19_GO:0065007 biological regulation	-20	12	16	30198	786	80	25	31	5.2	12|197|259|335|336|345|462|718|720|721|727|866|3053|3240|3273|3697|3698|3700|3827|5267|5345|5627|6906|7448|80760	SERPINA3|AHSG|AMBP|APOA1|APOA2|APOC3|SERPINC1|C3|C4A|C4B|C5|SERPINA6|SERPIND1|HP|HRG|ITIH1|ITIH2|ITIH4|KNG1|SERPINA4|SERPINF2|PROS1|SERPINA7|VTN|ITIH5	-17	CLUSTER 1
GO Biological Processes	19	GO:0002252	immune effector process	19_GO:0002376 immune system process	-19	17	18	30198	434	80	20	25	4.8	629|712|715|718|720|721|722|727|729|731|732|733|735|1191|2147|3078|3426|3956|7001|100423062	CFB|C1QA|C1R|C3|C4A|C4B|C4BPA|C5|C6|C8A|C8B|C8G|C9|CLU|F2|CFHR1|CFI|LGALS1|PRDX2|IGLL5	-17	CLUSTER 1
GO Biological Processes	19	GO:0030193	regulation of blood coagulation	19_GO:0032501 multicellular organismal process	-18	66	28	30198	69	80	12	15	4	350|462|2147|2161|3273|3818|3827|5340|5345|5627|7001|7448	APOH|SERPINC1|F2|F12|HRG|KLKB1|KNG1|PLG|SERPINF2|PROS1|PRDX2|VTN	-16	CLUSTER 1
Reactome Gene Sets	6	R-HSA-109582	Hemostasis		-18	13	16	30198	621	80	22	28	5	1|12|197|335|350|462|801|1191|2147|2161|3053|3273|3671|3700|3818|3827|5004|5005|5267|5340|5345|5627	A1BG|SERPINA3|AHSG|APOA1|APOH|SERPINC1|CALM1|CLU|F2|F12|SERPIND1|HRG|ISLR|ITIH4|KLKB1|KNG1|ORM1|ORM2|SERPINA4|PLG|SERPINF2|PROS1	-16	CLUSTER 1
GO Biological Processes	19	GO:1900046	regulation of hemostasis	19_GO:0050789 regulation of biological process	-18	64	27	30198	71	80	12	15	4	350|462|2147|2161|3273|3818|3827|5340|5345|5627|7001|7448	APOH|SERPINC1|F2|F12|HRG|KLKB1|KNG1|PLG|SERPINF2|PROS1|PRDX2|VTN	-16	CLUSTER 1
GO Biological Processes	19	GO:0016064	immunoglobulin mediated immune response	19_GO:0002376 immune system process	-18	33	22	30198	173	80	15	19	4.4	712|715|718|720|721|722|727|729|731|732|733|735|1191|3426|100423062	C1QA|C1R|C3|C4A|C4B|C4BPA|C5|C6|C8A|C8B|C8G|C9|CLU|CFI|IGLL5	-16	CLUSTER 1
GO Biological Processes	19	GO:0002253	activation of immune response	19_GO:0002376 immune system process	-18	20	18	30198	332	80	18	22	4.7	629|712|715|718|720|721|722|727|729|731|732|733|735|1191|2822|3078|3426|100423062	CFB|C1QA|C1R|C3|C4A|C4B|C4BPA|C5|C6|C8A|C8B|C8G|C9|CLU|GPLD1|CFHR1|CFI|IGLL5	-16	CLUSTER 1
GO Biological Processes	19	GO:0019724	B cell mediated immunity	19_GO:0002376 immune system process	-18	32	21	30198	177	80	15	19	4.4	712|715|718|720|721|722|727|729|731|732|733|735|1191|3426|100423062	C1QA|C1R|C3|C4A|C4B|C4BPA|C5|C6|C8A|C8B|C8G|C9|CLU|CFI|IGLL5	-16	CLUSTER 1
GO Biological Processes	19	GO:0050818	regulation of coagulation	19_GO:0032501 multicellular organismal process	-18	61	27	30198	74	80	12	15	4	350|462|2147|2161|3273|3818|3827|5340|5345|5627|7001|7448	APOH|SERPINC1|F2|F12|HRG|KLKB1|KNG1|PLG|SERPINF2|PROS1|PRDX2|VTN	-16	CLUSTER 1
GO Biological Processes	19	GO:0002526	acute inflammatory response	19_GO:0050896 response to stimulus	-18	60	27	30198	75	80	12	15	4	12|197|336|2147|2161|3240|3250|3700|3818|5004|5005|5345	SERPINA3|AHSG|APOA2|F2|F12|HP|HPR|ITIH4|KLKB1|ORM1|ORM2|SERPINF2	-16	CLUSTER 1
Canonical Pathways	11	M5885	NABA MATRISOME ASSOCIATED		-18	12	15	30198	751	80	23	29	5.1	12|259|462|712|866|1370|2147|2161|3053|3273|3697|3698|3700|3827|3956|4313|4485|5267|5340|5345|6906|57556|80760	SERPINA3|AMBP|SERPINC1|C1QA|SERPINA6|CPN2|F2|F12|SERPIND1|HRG|ITIH1|ITIH2|ITIH4|KNG1|LGALS1|MMP2|MST1|SERPINA4|PLG|SERPINF2|SERPINA7|SEMA6A|ITIH5	-16	CLUSTER 1
Reactome Gene Sets	6	R-HSA-8957275	Post-translational protein phosphorylation		-18	45	24	30198	108	80	13	16	4.1	197|335|336|462|718|720|721|1356|3053|3698|3827|3956|8542	AHSG|APOA1|APOA2|SERPINC1|C3|C4A|C4B|CP|SERPIND1|ITIH2|KNG1|LGALS1|APOL1	-15	CLUSTER 1
GO Biological Processes	19	GO:0006954	inflammatory response	19_GO:0050896 response to stimulus	-17	14	16	30198	523	80	20	25	4.8	12|197|336|712|718|720|721|727|1191|2147|2161|3240|3250|3700|3818|3827|5004|5005|5345|7001	SERPINA3|AHSG|APOA2|C1QA|C3|C4A|C4B|C5|CLU|F2|F12|HP|HPR|ITIH4|KLKB1|KNG1|ORM1|ORM2|SERPINF2|PRDX2	-15	CLUSTER 1
Reactome Gene Sets	6	R-HSA-166665	Terminal pathway of complement		-17	330	48	30198	8	80	7	8.8	3.2	727|729|731|732|733|735|1191	C5|C6|C8A|C8B|C8G|C9|CLU	-15	CLUSTER 1
GO Biological Processes	19	GO:0002443	leukocyte mediated immunity	19_GO:0002376 immune system process	-17	22	18	30198	276	80	16	20	4.5	712|715|718|720|721|722|727|729|731|732|733|735|1191|2147|3426|100423062	C1QA|C1R|C3|C4A|C4B|C4BPA|C5|C6|C8A|C8B|C8G|C9|CLU|F2|CFI|IGLL5	-14	CLUSTER 1
GO Biological Processes	19	GO:0050778	positive regulation of immune response	19_GO:0002376 immune system process	-17	13	15	30198	567	80	20	25	4.8	563|629|712|715|718|720|721|722|727|729|731|732|733|735|1191|2822|3078|3273|3426|100423062	AZGP1|CFB|C1QA|C1R|C3|C4A|C4B|C4BPA|C5|C6|C8A|C8B|C8G|C9|CLU|GPLD1|CFHR1|HRG|CFI|IGLL5	-14	CLUSTER 1
GO Biological Processes	19	GO:0030195	negative regulation of blood coagulation	19_GO:0048519 negative regulation of biological process	-17	84	29	30198	45	80	10	12	3.7	350|2147|2161|3273|3818|3827|5340|5345|5627|7448	APOH|F2|F12|HRG|KLKB1|KNG1|PLG|SERPINF2|PROS1|VTN	-14	CLUSTER 1
GO Biological Processes	19	GO:1900047	negative regulation of hemostasis	19_GO:0048519 negative regulation of biological process	-16	82	28	30198	46	80	10	12	3.7	350|2147|2161|3273|3818|3827|5340|5345|5627|7448	APOH|F2|F12|HRG|KLKB1|KNG1|PLG|SERPINF2|PROS1|VTN	-14	CLUSTER 1
GO Biological Processes	19	GO:0002449	lymphocyte mediated immunity	19_GO:0002376 immune system process	-16	25	18	30198	231	80	15	19	4.4	712|715|718|720|721|722|727|729|731|732|733|735|1191|3426|100423062	C1QA|C1R|C3|C4A|C4B|C4BPA|C5|C6|C8A|C8B|C8G|C9|CLU|CFI|IGLL5	-14	CLUSTER 1
GO Biological Processes	19	GO:0050819	negative regulation of coagulation	19_GO:0048519 negative regulation of biological process	-16	77	27	30198	49	80	10	12	3.7	350|2147|2161|3273|3818|3827|5340|5345|5627|7448	APOH|F2|F12|HRG|KLKB1|KNG1|PLG|SERPINF2|PROS1|VTN	-14	CLUSTER 1
GO Biological Processes	19	GO:0051917	regulation of fibrinolysis	19_GO:0048519 negative regulation of biological process	-16	170	36	30198	18	80	8	10	3.4	350|2147|2161|3273|3818|5340|5345|7448	APOH|F2|F12|HRG|KLKB1|PLG|SERPINF2|VTN	-14	CLUSTER 1
GO Biological Processes	19	GO:0002460	adaptive immune response based on somatic recombination of immune receptors built from immunoglobulin superfamily domains	19_GO:0002376 immune system process	-16	24	18	30198	240	80	15	19	4.4	712|715|718|720|721|722|727|729|731|732|733|735|1191|3426|100423062	C1QA|C1R|C3|C4A|C4B|C4BPA|C5|C6|C8A|C8B|C8G|C9|CLU|CFI|IGLL5	-14	CLUSTER 1
GO Biological Processes	19	GO:0061041	regulation of wound healing	19_GO:0050896 response to stimulus	-15	33	19	30198	137	80	12	15	4	350|462|2147|2161|3273|3818|3827|5340|5345|5627|7001|7448	APOH|SERPINC1|F2|F12|HRG|KLKB1|KNG1|PLG|SERPINF2|PROS1|PRDX2|VTN	-13	CLUSTER 1
GO Biological Processes	19	GO:0006957	complement activation, alternative pathway	19_GO:0044419 biological process involved in interspecies interaction between organisms	-14	180	35	30198	15	80	7	8.8	3.2	629|718|727|731|732|733|735	CFB|C3|C5|C8A|C8B|C8G|C9	-12	CLUSTER 1
GO Biological Processes	19	GO:0030194	positive regulation of blood coagulation	19_GO:0048518 positive regulation of biological process	-14	110	29	30198	28	80	8	10	3.4	350|2147|2161|3273|5340|5345|7001|7448	APOH|F2|F12|HRG|PLG|SERPINF2|PRDX2|VTN	-12	CLUSTER 1
GO Biological Processes	19	GO:1900048	positive regulation of hemostasis	19_GO:0048518 positive regulation of biological process	-14	110	29	30198	28	80	8	10	3.4	350|2147|2161|3273|5340|5345|7001|7448	APOH|F2|F12|HRG|PLG|SERPINF2|PRDX2|VTN	-12	CLUSTER 1
GO Biological Processes	19	GO:0061045	negative regulation of wound healing	19_GO:0048519 negative regulation of biological process	-14	52	22	30198	73	80	10	12	3.7	350|2147|2161|3273|3818|3827|5340|5345|5627|7448	APOH|F2|F12|HRG|KLKB1|KNG1|PLG|SERPINF2|PROS1|VTN	-12	CLUSTER 1
GO Biological Processes	19	GO:0050820	positive regulation of coagulation	19_GO:0048518 positive regulation of biological process	-14	100	29	30198	29	80	8	10	3.4	350|2147|2161|3273|5340|5345|7001|7448	APOH|F2|F12|HRG|PLG|SERPINF2|PRDX2|VTN	-12	CLUSTER 1
GO Biological Processes	19	GO:0042730	fibrinolysis	19_GO:0048519 negative regulation of biological process	-14	150	32	30198	18	80	7	8.8	3.2	2147|2161|3273|3818|5340|5345|5627	F2|F12|HRG|KLKB1|PLG|SERPINF2|PROS1	-12	CLUSTER 1
WikiPathways	27	WP5115	Network map of SARS-CoV-2 signaling pathway		-14	22	16	30198	221	80	13	16	4.1	335|336|350|629|715|731|2934|3240|3273|3426|3700|8542|116844	APOA1|APOA2|APOH|CFB|C1R|C8A|GSN|HP|HRG|CFI|ITIH4|APOL1|LRG1	-12	CLUSTER 1
GO Biological Processes	19	GO:1903034	regulation of response to wounding	19_GO:0050896 response to stimulus	-14	27	17	30198	170	80	12	15	4	350|462|2147|2161|3273|3818|3827|5340|5345|5627|7001|7448	APOH|SERPINC1|F2|F12|HRG|KLKB1|KNG1|PLG|SERPINF2|PROS1|PRDX2|VTN	-11	CLUSTER 1
GO Biological Processes	19	GO:1903035	negative regulation of response to wounding	19_GO:0048519 negative regulation of biological process	-13	42	20	30198	89	80	10	12	3.7	350|2147|2161|3273|3818|3827|5340|5345|5627|7448	APOH|F2|F12|HRG|KLKB1|KNG1|PLG|SERPINF2|PROS1|VTN	-11	CLUSTER 1
KEGG Pathway	24	hsa05171	Coronavirus disease - COVID-19		-13	21	16	30198	232	80	13	16	4.1	629|712|715|718|720|721|727|729|731|732|733|735|2147	CFB|C1QA|C1R|C3|C4A|C4B|C5|C6|C8A|C8B|C8G|C9|F2	-11	CLUSTER 1
KEGG Pathway	24	hsa05322	Systemic lupus erythematosus		-13	31	18	30198	136	80	11	14	3.9	712|715|718|720|721|727|729|731|732|733|735	C1QA|C1R|C3|C4A|C4B|C5|C6|C8A|C8B|C8G|C9	-11	CLUSTER 1
GO Biological Processes	19	GO:0006953	acute-phase response	19_GO:0050896 response to stimulus	-13	75	24	30198	40	80	8	10	3.4	12|197|2147|3240|3700|5004|5005|5345	SERPINA3|AHSG|F2|HP|ITIH4|ORM1|ORM2|SERPINF2	-11	CLUSTER 1
Reactome Gene Sets	6	R-HSA-140837	Intrinsic Pathway of Fibrin Clot Formation		-13	110	28	30198	23	80	7	8.8	3.2	462|2147|2161|3053|3818|3827|5627	SERPINC1|F2|F12|SERPIND1|KLKB1|KNG1|PROS1	-11	CLUSTER 1
GO Biological Processes	19	GO:0051918	negative regulation of fibrinolysis	19_GO:0048519 negative regulation of biological process	-12	170	32	30198	13	80	6	7.5	2.9	350|2147|3273|5340|5345|7448	APOH|F2|HRG|PLG|SERPINF2|VTN	-10	CLUSTER 1
WikiPathways	27	WP2328	Allograft rejection		-12	38	18	30198	89	80	9	11	3.5	712|718|720|721|727|729|731|732|735	C1QA|C3|C4A|C4B|C5|C6|C8A|C8B|C9	-9.7	CLUSTER 1
KEGG Pathway	24	hsa05150	Staphylococcus aureus infection		-11	35	17	30198	96	80	9	11	3.5	629|712|715|718|720|721|727|3426|5340	CFB|C1QA|C1R|C3|C4A|C4B|C5|CFI|PLG	-9.4	CLUSTER 1
GO Biological Processes	19	GO:0090303	positive regulation of wound healing	19_GO:0048518 positive regulation of biological process	-11	48	19	30198	63	80	8	10	3.4	350|2147|2161|3273|5340|5345|7001|7448	APOH|F2|F12|HRG|PLG|SERPINF2|PRDX2|VTN	-9.3	CLUSTER 1
Reactome Gene Sets	6	R-HSA-174577	Activation of C3 and C5		-11	240	34	30198	8	80	5	6.2	2.7	629|718|720|721|727	CFB|C3|C4A|C4B|C5	-9.2	CLUSTER 1
GO Biological Processes	19	GO:0032102	negative regulation of response to external stimulus	19_GO:0048519 negative regulation of biological process	-11	12	12	30198	428	80	14	18	4.2	335|350|727|2147|2161|3273|3818|3827|5340|5345|5627|7001|7448|57556	APOA1|APOH|C5|F2|F12|HRG|KLKB1|KNG1|PLG|SERPINF2|PROS1|PRDX2|VTN|SEMA6A	-9.2	CLUSTER 1
Reactome Gene Sets	6	R-HSA-140877	Formation of Fibrin Clot (Clotting Cascade)		-11	68	21	30198	39	80	7	8.8	3.2	462|2147|2161|3053|3818|3827|5627	SERPINC1|F2|F12|SERPIND1|KLKB1|KNG1|PROS1	-9	CLUSTER 1
GO Biological Processes	19	GO:0051838	cytolysis by host of symbiont cells	19_GO:0044419 biological process involved in interspecies interaction between organisms	-11	210	32	30198	9	80	5	6.2	2.7	2147|3078|3080|3273|8542	F2|CFHR1|CFHR2|HRG|APOL1	-8.9	CLUSTER 1
GO Biological Processes	19	GO:0019835	cytolysis	19_GO:0009987 cellular process	-11	110	25	30198	21	80	6	7.5	2.9	727|729|731|732|733|735	C5|C6|C8A|C8B|C8G|C9	-8.9	CLUSTER 1
GO Biological Processes	19	GO:0050878	regulation of body fluid levels	19_GO:0065007 biological regulation	-11	13	12	30198	371	80	13	16	4.1	350|462|2147|2161|3053|3273|3818|3827|5340|5345|5627|7001|7448	APOH|SERPINC1|F2|F12|SERPIND1|HRG|KLKB1|KNG1|PLG|SERPINF2|PROS1|PRDX2|VTN	-8.8	CLUSTER 1
KEGG Pathway	24	hsa05133	Pertussis		-11	40	17	30198	76	80	8	10	3.4	712|715|718|720|721|722|727|801	C1QA|C1R|C3|C4A|C4B|C4BPA|C5|CALM1	-8.6	CLUSTER 1
Reactome Gene Sets	6	R-HSA-166663	Initial triggering of complement		-11	98	24	30198	23	80	6	7.5	2.9	629|712|715|718|720|721	CFB|C1QA|C1R|C3|C4A|C4B	-8.6	CLUSTER 1
GO Biological Processes	19	GO:1903036	positive regulation of response to wounding	19_GO:0048518 positive regulation of biological process	-11	39	17	30198	77	80	8	10	3.4	350|2147|2161|3273|5340|5345|7001|7448	APOH|F2|F12|HRG|PLG|SERPINF2|PRDX2|VTN	-8.6	CLUSTER 1
GO Biological Processes	19	GO:0007596	blood coagulation	19_GO:0032501 multicellular organismal process	-10	22	14	30198	172	80	10	12	3.7	350|462|2147|2161|3053|3273|3818|3827|5340|5627	APOH|SERPINC1|F2|F12|SERPIND1|HRG|KLKB1|KNG1|PLG|PROS1	-8.6	CLUSTER 1
GO Biological Processes	19	GO:0050817	coagulation	19_GO:0032501 multicellular organismal process	-10	22	14	30198	174	80	10	12	3.7	350|462|2147|2161|3053|3273|3818|3827|5340|5627	APOH|SERPINC1|F2|F12|SERPIND1|HRG|KLKB1|KNG1|PLG|PROS1	-8.5	CLUSTER 1
GO Biological Processes	19	GO:0007599	hemostasis	19_GO:0065007 biological regulation	-10	21	14	30198	177	80	10	12	3.7	350|462|2147|2161|3053|3273|3818|3827|5340|5627	APOH|SERPINC1|F2|F12|SERPIND1|HRG|KLKB1|KNG1|PLG|PROS1	-8.5	CLUSTER 1
CORUM	33	CORUM:6819	APOL1 complex A (APOL1, APOA1, HPR, C3)		-10	380	39	30198	4	80	4	5	2.4	335|718|3250|8542	APOA1|C3|HPR|APOL1	-8.4	CLUSTER 1
GO Biological Processes	19	GO:0051873	killing by host of symbiont cells	19_GO:0044419 biological process involved in interspecies interaction between organisms	-10	84	22	30198	27	80	6	7.5	2.9	2147|3078|3080|3273|8542|117159	F2|CFHR1|CFHR2|HRG|APOL1|DCD	-8.2	CLUSTER 1
GO Biological Processes	19	GO:0002250	adaptive immune response	19_GO:0002376 immune system process	-10	9	10	30198	629	80	15	19	4.4	712|715|718|720|721|722|727|729|731|732|733|735|1191|3426|100423062	C1QA|C1R|C3|C4A|C4B|C4BPA|C5|C6|C8A|C8B|C8G|C9|CLU|CFI|IGLL5	-8.1	CLUSTER 1
GO Biological Processes	19	GO:0009611	response to wounding	19_GO:0050896 response to stimulus	-9.9	11	11	30198	435	80	13	16	4.1	337|350|462|2147|2161|3053|3273|3818|3827|4313|5340|5627|116844	APOA4|APOH|SERPINC1|F2|F12|SERPIND1|HRG|KLKB1|KNG1|MMP2|PLG|PROS1|LRG1	-8	CLUSTER 1
Reactome Gene Sets	6	R-HSA-2168880	Scavenging of heme from plasma		-9.8	150	27	30198	13	80	5	6.2	2.7	259|335|3240|3250|8542	AMBP|APOA1|HP|HPR|APOL1	-8	CLUSTER 1
GO Biological Processes	19	GO:0034375	high-density lipoprotein particle remodeling	19_GO:0032501 multicellular organismal process	-9.3	120	24	30198	16	80	5	6.2	2.7	335|336|337|345|5360	APOA1|APOA2|APOA4|APOC3|PLTP	-7.5	CLUSTER 1
PANTHER Pathway	28	P00027	Heterotrimeric G-protein signaling pathway-Gq alpha and Go alpha mediated pathway		-9.2	250	32	30198	6	80	4	5	2.4	715|2147|3240|3250	C1R|F2|HP|HPR	-7.3	CLUSTER 1
GO Biological Processes	19	GO:0043691	reverse cholesterol transport	19_GO:0051179 localization	-9.2	110	23	30198	17	80	5	6.2	2.7	335|336|337|345|1191	APOA1|APOA2|APOA4|APOC3|CLU	-7.3	CLUSTER 1
GO Biological Processes	19	GO:0042060	wound healing	19_GO:0050896 response to stimulus	-8.9	13	11	30198	330	80	11	14	3.9	350|462|2147|2161|3053|3273|3818|3827|5340|5627|116844	APOH|SERPINC1|F2|F12|SERPIND1|HRG|KLKB1|KNG1|PLG|PROS1|LRG1	-7.1	CLUSTER 1
WikiPathways	27	WP272	Blood clotting cascade		-8.4	82	20	30198	23	80	5	6.2	2.7	2147|2161|3818|5340|5345	F2|F12|KLKB1|PLG|SERPINF2	-6.7	CLUSTER 1
KEGG Pathway	24	hsa04979	Cholesterol metabolism		-8.4	45	16	30198	50	80	6	7.5	2.9	335|336|337|345|350|5360	APOA1|APOA2|APOA4|APOC3|APOH|PLTP	-6.6	CLUSTER 1
GO Biological Processes	19	GO:0031638	zymogen activation	19_GO:0008152 metabolic process	-8.3	44	16	30198	51	80	6	7.5	2.9	350|715|2161|3240|3250|3818	APOH|C1R|F12|HP|HPR|KLKB1	-6.6	CLUSTER 1
GO Biological Processes	19	GO:0051702	biological process involved in interaction with symbiont	19_GO:0044419 biological process involved in interspecies interaction between organisms	-8	26	13	30198	100	80	7	8.8	3.2	2147|3078|3080|3273|5340|8542|117159	F2|CFHR1|CFHR2|HRG|PLG|APOL1|DCD	-6.3	CLUSTER 1
Reactome Gene Sets	6	R-HSA-8963901	Chylomicron remodeling		-8	150	24	30198	10	80	4	5	2.4	335|336|337|345	APOA1|APOA2|APOA4|APOC3	-6.3	CLUSTER 1
Reactome Gene Sets	6	R-HSA-8963888	Chylomicron assembly		-8	150	24	30198	10	80	4	5	2.4	335|336|337|345	APOA1|APOA2|APOA4|APOC3	-6.3	CLUSTER 1
GO Biological Processes	19	GO:0034368	protein-lipid complex remodeling	19_GO:0009987 cellular process	-7.9	65	18	30198	29	80	5	6.2	2.7	335|336|337|345|5360	APOA1|APOA2|APOA4|APOC3|PLTP	-6.2	CLUSTER 1
GO Biological Processes	19	GO:0034369	plasma lipoprotein particle remodeling	19_GO:0032501 multicellular organismal process	-7.9	65	18	30198	29	80	5	6.2	2.7	335|336|337|345|5360	APOA1|APOA2|APOA4|APOC3|PLTP	-6.2	CLUSTER 1
Reactome Gene Sets	6	R-HSA-9657688	Defective factor XII causes hereditary angioedema		-7.7	380	34	30198	3	80	3	3.8	2.1	2147|2161|3818	F2|F12|KLKB1	-6	CLUSTER 1
GO Biological Processes	19	GO:0034367	protein-containing complex remodeling	19_GO:0009987 cellular process	-7.7	61	17	30198	31	80	5	6.2	2.7	335|336|337|345|5360	APOA1|APOA2|APOA4|APOC3|PLTP	-6	CLUSTER 1
GO Biological Processes	19	GO:0033700	phospholipid efflux	19_GO:0051179 localization	-7.7	130	22	30198	12	80	4	5	2.4	335|336|337|345	APOA1|APOA2|APOA4|APOC3	-5.9	CLUSTER 1
Reactome Gene Sets	6	R-HSA-8963899	Plasma lipoprotein remodeling		-7.6	57	17	30198	33	80	5	6.2	2.7	335|336|337|345|5360	APOA1|APOA2|APOA4|APOC3|PLTP	-5.9	CLUSTER 1
WikiPathways	27	WP430	Statin inhibition of cholesterol production		-7.6	57	17	30198	33	80	5	6.2	2.7	335|336|337|345|5360	APOA1|APOA2|APOA4|APOC3|PLTP	-5.9	CLUSTER 1
GO Biological Processes	19	GO:0050766	positive regulation of phagocytosis	19_GO:0051179 localization	-7.4	31	13	30198	72	80	6	7.5	2.9	197|335|336|718|720|721	AHSG|APOA1|APOA2|C3|C4A|C4B	-5.7	CLUSTER 1
GO Biological Processes	19	GO:0010896	regulation of triglyceride catabolic process	19_GO:0008152 metabolic process	-7.3	110	21	30198	14	80	4	5	2.4	335|337|345|2822	APOA1|APOA4|APOC3|GPLD1	-5.7	CLUSTER 1
WikiPathways	27	WP5110	Familial hyperlipidemia type 3		-7.3	110	21	30198	14	80	4	5	2.4	335|336|337|5360	APOA1|APOA2|APOA4|PLTP	-5.7	CLUSTER 1
WikiPathways	27	WP5112	Familial hyperlipidemia type 5		-7.2	100	20	30198	15	80	4	5	2.4	335|336|337|5360	APOA1|APOA2|APOA4|PLTP	-5.6	CLUSTER 1
GO Biological Processes	19	GO:0015918	sterol transport	19_GO:0051179 localization	-7.2	29	13	30198	78	80	6	7.5	2.9	335|336|337|345|1191|5360	APOA1|APOA2|APOA4|APOC3|CLU|PLTP	-5.6	CLUSTER 1
GO Biological Processes	19	GO:0010903	negative regulation of very-low-density lipoprotein particle remodeling	19_GO:0048519 negative regulation of biological process	-7.1	280	29	30198	4	80	3	3.8	2.1	335|336|345	APOA1|APOA2|APOC3	-5.5	CLUSTER 1
GO Biological Processes	19	GO:0051919	positive regulation of fibrinolysis	19_GO:0048519 negative regulation of biological process	-7.1	280	29	30198	4	80	3	3.8	2.1	2161|3818|5340	F12|KLKB1|PLG	-5.5	CLUSTER 1
GO Biological Processes	19	GO:0032371	regulation of sterol transport	19_GO:0051179 localization	-7.1	28	13	30198	80	80	6	7.5	2.9	335|336|337|345|5360|5444	APOA1|APOA2|APOA4|APOC3|PLTP|PON1	-5.5	CLUSTER 1
GO Biological Processes	19	GO:0032374	regulation of cholesterol transport	19_GO:0051179 localization	-7.1	28	13	30198	80	80	6	7.5	2.9	335|336|337|345|5360|5444	APOA1|APOA2|APOA4|APOC3|PLTP|PON1	-5.5	CLUSTER 1
Reactome Gene Sets	6	R-HSA-2173782	Binding and Uptake of Ligands by Scavenger Receptors		-7	45	15	30198	42	80	5	6.2	2.7	259|335|3240|3250|8542	AMBP|APOA1|HP|HPR|APOL1	-5.4	CLUSTER 1
GO Biological Processes	19	GO:0071827	plasma lipoprotein particle organization	19_GO:0032501 multicellular organismal process	-7	45	15	30198	42	80	5	6.2	2.7	335|336|337|345|5360	APOA1|APOA2|APOA4|APOC3|PLTP	-5.4	CLUSTER 1
GO Biological Processes	19	GO:0090207	regulation of triglyceride metabolic process	19_GO:0008152 metabolic process	-7	44	15	30198	43	80	5	6.2	2.7	335|337|345|718|2822	APOA1|APOA4|APOC3|C3|GPLD1	-5.4	CLUSTER 1
WikiPathways	27	WP5109	Familial hyperlipidemia type 2		-7	89	19	30198	17	80	4	5	2.4	335|336|337|5360	APOA1|APOA2|APOA4|PLTP	-5.4	CLUSTER 1
WikiPathways	27	WP4493	Cells and molecules involved in local acute inflammatory response		-7	89	19	30198	17	80	4	5	2.4	718|727|729|3827	C3|C5|C6|KNG1	-5.4	CLUSTER 1
Reactome Gene Sets	6	R-HSA-975634	Retinoid metabolism and transport		-6.9	43	14	30198	44	80	5	6.2	2.7	335|336|337|345|5950	APOA1|APOA2|APOA4|APOC3|RBP4	-5.3	CLUSTER 1
GO Biological Processes	19	GO:0071825	protein-lipid complex subunit organization	19_GO:0009987 cellular process	-6.9	42	14	30198	45	80	5	6.2	2.7	335|336|337|345|5360	APOA1|APOA2|APOA4|APOC3|PLTP	-5.3	CLUSTER 1
WikiPathways	27	WP5108	Familial hyperlipidemia type 1		-6.9	84	18	30198	18	80	4	5	2.4	335|336|337|5360	APOA1|APOA2|APOA4|PLTP	-5.3	CLUSTER 1
WikiPathways	27	WP15	Selenium micronutrient network		-6.8	25	12	30198	92	80	6	7.5	2.9	12|335|847|2147|5340|7001	SERPINA3|APOA1|CAT|F2|PLG|PRDX2	-5.2	CLUSTER 1
GO Biological Processes	19	GO:0006869	lipid transport	19_GO:0051179 localization	-6.8	11	8.9	30198	318	80	9	11	3.5	335|336|337|345|350|1191|5360|5950|8542	APOA1|APOA2|APOA4|APOC3|APOH|CLU|PLTP|RBP4|APOL1	-5.2	CLUSTER 1
Reactome Gene Sets	6	R-HSA-8963898	Plasma lipoprotein assembly		-6.8	79	18	30198	19	80	4	5	2.4	335|336|337|345	APOA1|APOA2|APOA4|APOC3	-5.2	CLUSTER 1
CORUM	33	CORUM:6820	APOL1 complex B (APOL1, APOA1, HPR, FN1, IGHM)		-6.7	230	26	30198	5	80	3	3.8	2.1	335|3250|8542	APOA1|HPR|APOL1	-5.2	CLUSTER 1
Reactome Gene Sets	6	R-HSA-6806667	Metabolism of fat-soluble vitamins		-6.7	39	14	30198	48	80	5	6.2	2.7	335|336|337|345|5950	APOA1|APOA2|APOA4|APOC3|RBP4	-5.2	CLUSTER 1
GO Biological Processes	19	GO:0015850	organic hydroxy compound transport	19_GO:0051179 localization	-6.7	17	10	30198	156	80	7	8.8	3.2	335|336|337|345|1191|5360|5950	APOA1|APOA2|APOA4|APOC3|CLU|PLTP|RBP4	-5.1	CLUSTER 1
GO Biological Processes	19	GO:0051004	regulation of lipoprotein lipase activity	19_GO:0065007 biological regulation	-6.7	75	17	30198	20	80	4	5	2.4	335|337|345|350	APOA1|APOA4|APOC3|APOH	-5.1	CLUSTER 1
GO Biological Processes	19	GO:0044403	biological process involved in symbiotic interaction	19_GO:0044419 biological process involved in interspecies interaction between organisms	-6.5	12	9.2	30198	245	80	8	10	3.4	2147|3078|3080|3273|5340|8542|114770|117159	F2|CFHR1|CFHR2|HRG|PLG|APOL1|PGLYRP2|DCD	-5	CLUSTER 1
GO Biological Processes	19	GO:0050764	regulation of phagocytosis	19_GO:0051179 localization	-6.5	22	11	30198	101	80	6	7.5	2.9	197|335|336|718|720|721	AHSG|APOA1|APOA2|C3|C4A|C4B	-5	CLUSTER 1
Reactome Gene Sets	6	R-HSA-140875	Common Pathway of Fibrin Clot Formation		-6.5	69	16	30198	22	80	4	5	2.4	462|2147|3053|5627	SERPINC1|F2|SERPIND1|PROS1	-4.9	CLUSTER 1
WikiPathways	27	WP5111	Familial hyperlipidemia type 4		-6.5	69	16	30198	22	80	4	5	2.4	335|336|337|5360	APOA1|APOA2|APOA4|PLTP	-4.9	CLUSTER 1
GO Biological Processes	19	GO:0010901	regulation of very-low-density lipoprotein particle remodeling	19_GO:0032501 multicellular organismal process	-6.4	190	24	30198	6	80	3	3.8	2.1	335|336|345	APOA1|APOA2|APOC3	-4.9	CLUSTER 1
PANTHER Pathway	28	P00037	Ionotropic glutamate receptor pathway		-6.4	190	24	30198	6	80	3	3.8	2.1	12|462|718	SERPINA3|SERPINC1|C3	-4.9	CLUSTER 1
PANTHER Pathway	28	P00028	Heterotrimeric G-protein signaling pathway-rod outer segment phototransduction		-6.4	190	24	30198	6	80	3	3.8	2.1	629|2161|5340	CFB|F12|PLG	-4.9	CLUSTER 1
GO Biological Processes	19	GO:0097006	regulation of plasma lipoprotein particle levels	19_GO:0050789 regulation of biological process	-6.4	34	13	30198	55	80	5	6.2	2.7	335|336|337|345|5360	APOA1|APOA2|APOA4|APOC3|PLTP	-4.9	CLUSTER 1
Reactome Gene Sets	6	R-HSA-2187338	Visual phototransduction		-6.4	22	11	30198	105	80	6	7.5	2.9	335|336|337|345|801|5950	APOA1|APOA2|APOA4|APOC3|CALM1|RBP4	-4.9	CLUSTER 1
GO Biological Processes	19	GO:0008202	steroid metabolic process	19_GO:0008152 metabolic process	-6.4	12	9	30198	254	80	8	10	3.4	335|336|337|847|866|2638|5444|8542	APOA1|APOA2|APOA4|CAT|SERPINA6|GC|PON1|APOL1	-4.9	CLUSTER 1
GO Biological Processes	19	GO:0030212	hyaluronan metabolic process	19_GO:0008152 metabolic process	-6.4	66	16	30198	23	80	4	5	2.4	3697|3698|3700|80760	ITIH1|ITIH2|ITIH4|ITIH5	-4.9	CLUSTER 1
GO Biological Processes	19	GO:0034377	plasma lipoprotein particle assembly	19_GO:0032501 multicellular organismal process	-6.4	66	16	30198	23	80	4	5	2.4	335|336|337|345	APOA1|APOA2|APOA4|APOC3	-4.9	CLUSTER 1
GO Biological Processes	19	GO:0010876	lipid localization	19_GO:0051179 localization	-6.4	9.6	8.4	30198	353	80	9	11	3.5	335|336|337|345|350|1191|5360|5950|8542	APOA1|APOA2|APOA4|APOC3|APOH|CLU|PLTP|RBP4|APOL1	-4.8	CLUSTER 1
GO Biological Processes	19	GO:1905952	regulation of lipid localization	19_GO:0051179 localization	-6.2	14	9.4	30198	183	80	7	8.8	3.2	335|336|337|345|718|5360|5444	APOA1|APOA2|APOA4|APOC3|C3|PLTP|PON1	-4.7	CLUSTER 1
Reactome Gene Sets	6	R-HSA-6798695	Neutrophil degranulation		-6.2	7.8	7.8	30198	482	80	10	12	3.7	1|12|197|718|847|2934|3240|5004|5005|116844	A1BG|SERPINA3|AHSG|C3|CAT|GSN|HP|ORM1|ORM2|LRG1	-4.7	CLUSTER 1
GO Biological Processes	19	GO:0030203	glycosaminoglycan metabolic process	19_GO:0008152 metabolic process	-6.2	20	10	30198	114	80	6	7.5	2.9	3073|3697|3698|3700|80760|114770	HEXA|ITIH1|ITIH2|ITIH4|ITIH5|PGLYRP2	-4.7	CLUSTER 1
GO Biological Processes	19	GO:0050994	regulation of lipid catabolic process	19_GO:0008152 metabolic process	-6.2	31	12	30198	61	80	5	6.2	2.7	335|336|337|345|2822	APOA1|APOA2|APOA4|APOC3|GPLD1	-4.7	CLUSTER 1
GO Biological Processes	19	GO:0030301	cholesterol transport	19_GO:0051179 localization	-6.2	31	12	30198	61	80	5	6.2	2.7	335|336|337|345|1191	APOA1|APOA2|APOA4|APOC3|CLU	-4.7	CLUSTER 1
WikiPathways	27	WP5089	Kinin-Kallikrein pathway		-6.2	160	22	30198	7	80	3	3.8	2.1	2161|3818|3827	F12|KLKB1|KNG1	-4.7	CLUSTER 1
GO Biological Processes	19	GO:0065005	protein-lipid complex assembly	19_GO:0009987 cellular process	-6.2	58	15	30198	26	80	4	5	2.4	335|336|337|345	APOA1|APOA2|APOA4|APOC3	-4.7	CLUSTER 1
WikiPathways	27	WP2878	PPAR-alpha pathway		-6.2	58	15	30198	26	80	4	5	2.4	335|336|345|5360	APOA1|APOA2|APOC3|PLTP	-4.7	CLUSTER 1
GO Biological Processes	19	GO:0033344	cholesterol efflux	19_GO:0051179 localization	-6.2	58	15	30198	26	80	4	5	2.4	335|336|337|345	APOA1|APOA2|APOA4|APOC3	-4.7	CLUSTER 1
GO Biological Processes	19	GO:0016485	protein processing	19_GO:0008152 metabolic process	-6.2	14	9.3	30198	188	80	7	8.8	3.2	350|590|715|2161|3240|3250|3818	APOH|BCHE|C1R|F12|HP|HPR|KLKB1	-4.6	CLUSTER 1
GO Biological Processes	19	GO:0008203	cholesterol metabolic process	19_GO:0008152 metabolic process	-6.1	19	10	30198	118	80	6	7.5	2.9	335|336|337|847|5444|8542	APOA1|APOA2|APOA4|CAT|PON1|APOL1	-4.6	CLUSTER 1
GO Biological Processes	19	GO:0042157	lipoprotein metabolic process	19_GO:0008152 metabolic process	-6	19	10	30198	122	80	6	7.5	2.9	335|336|337|345|2822|8542	APOA1|APOA2|APOA4|APOC3|GPLD1|APOL1	-4.5	CLUSTER 1
GO Biological Processes	19	GO:0046470	phosphatidylcholine metabolic process	19_GO:0008152 metabolic process	-6	28	11	30198	67	80	5	6.2	2.7	335|336|337|2822|5444	APOA1|APOA2|APOA4|GPLD1|PON1	-4.5	CLUSTER 1
GO Biological Processes	19	GO:2000427	positive regulation of apoptotic cell clearance	19_GO:0051179 localization	-6	140	20	30198	8	80	3	3.8	2.1	718|720|721	C3|C4A|C4B	-4.5	CLUSTER 1
GO Biological Processes	19	GO:0006022	aminoglycan metabolic process	19_GO:0008152 metabolic process	-6	18	9.9	30198	125	80	6	7.5	2.9	3073|3697|3698|3700|80760|114770	HEXA|ITIH1|ITIH2|ITIH4|ITIH5|PGLYRP2	-4.5	CLUSTER 1
GO Biological Processes	19	GO:1902652	secondary alcohol metabolic process	19_GO:0008152 metabolic process	-5.9	18	9.8	30198	128	80	6	7.5	2.9	335|336|337|847|5444|8542	APOA1|APOA2|APOA4|CAT|PON1|APOL1	-4.4	CLUSTER 1
GO Biological Processes	19	GO:0010873	positive regulation of cholesterol esterification	19_GO:0048518 positive regulation of biological process	-5.8	130	19	30198	9	80	3	3.8	2.1	335|336|337	APOA1|APOA2|APOA4	-4.3	CLUSTER 1
GO Biological Processes	19	GO:0016125	sterol metabolic process	19_GO:0008152 metabolic process	-5.8	17	9.5	30198	133	80	6	7.5	2.9	335|336|337|847|5444|8542	APOA1|APOA2|APOA4|CAT|PON1|APOL1	-4.3	CLUSTER 1
WikiPathways	27	WP176	Folate metabolism		-5.8	26	11	30198	73	80	5	6.2	2.7	12|335|847|2147|5340	SERPINA3|APOA1|CAT|F2|PLG	-4.3	CLUSTER 1
Reactome Gene Sets	6	R-HSA-174824	Plasma lipoprotein assembly, remodeling, and clearance		-5.8	26	11	30198	74	80	5	6.2	2.7	335|336|337|345|5360	APOA1|APOA2|APOA4|APOC3|PLTP	-4.3	CLUSTER 1
Reactome Gene Sets	6	R-HSA-8964058	HDL remodeling		-5.7	110	18	30198	10	80	3	3.8	2.1	335|345|5360	APOA1|APOC3|PLTP	-4.2	CLUSTER 1
GO Biological Processes	19	GO:0030300	regulation of intestinal cholesterol absorption	19_GO:0051179 localization	-5.7	110	18	30198	10	80	3	3.8	2.1	335|336|337	APOA1|APOA2|APOA4	-4.2	CLUSTER 1
WikiPathways	27	WP3601	Lipid particles composition		-5.7	110	18	30198	10	80	3	3.8	2.1	335|336|345	APOA1|APOA2|APOC3	-4.2	CLUSTER 1
GO Biological Processes	19	GO:0034370	triglyceride-rich lipoprotein particle remodeling	19_GO:0032501 multicellular organismal process	-5.7	110	18	30198	10	80	3	3.8	2.1	335|336|337	APOA1|APOA2|APOA4	-4.2	CLUSTER 1
GO Biological Processes	19	GO:2000425	regulation of apoptotic cell clearance	19_GO:0051179 localization	-5.7	110	18	30198	10	80	3	3.8	2.1	718|720|721	C3|C4A|C4B	-4.2	CLUSTER 1
GO Biological Processes	19	GO:0051006	positive regulation of lipoprotein lipase activity	19_GO:0065007 biological regulation	-5.7	110	18	30198	10	80	3	3.8	2.1	335|337|350	APOA1|APOA4|APOH	-4.2	CLUSTER 1
KEGG Pathway	24	hsa05143	African trypanosomiasis		-5.5	41	12	30198	37	80	4	5	2.4	335|3250|3827|8542	APOA1|HPR|KNG1|APOL1	-4.1	CLUSTER 1
GO Biological Processes	19	GO:1904729	regulation of intestinal lipid absorption	19_GO:0051179 localization	-5.5	100	17	30198	11	80	3	3.8	2.1	335|336|337	APOA1|APOA2|APOA4	-4.1	CLUSTER 1
GO Biological Processes	19	GO:0061365	positive regulation of triglyceride lipase activity	19_GO:0065007 biological regulation	-5.5	100	17	30198	11	80	3	3.8	2.1	335|337|350	APOA1|APOA4|APOH	-4.1	CLUSTER 1
WikiPathways	27	WP5104	Acquired partial lipodystrophy / Barraquer-Simons syndrome		-5.5	100	17	30198	11	80	3	3.8	2.1	629|718|727	CFB|C3|C5	-4.1	CLUSTER 1
GO Biological Processes	19	GO:0032368	regulation of lipid transport	19_GO:0051179 localization	-5.5	15	8.8	30198	153	80	6	7.5	2.9	335|336|337|345|5360|5444	APOA1|APOA2|APOA4|APOC3|PLTP|PON1	-4	CLUSTER 1
GO Biological Processes	19	GO:0019216	regulation of lipid metabolic process	19_GO:0008152 metabolic process	-5.5	8.9	7.5	30198	341	80	8	10	3.4	12|335|336|337|345|718|2147|2822	SERPINA3|APOA1|APOA2|APOA4|APOC3|C3|F2|GPLD1	-4	CLUSTER 1
GO Biological Processes	19	GO:0034380	high-density lipoprotein particle assembly	19_GO:0032501 multicellular organismal process	-5.4	94	17	30198	12	80	3	3.8	2.1	335|336|337	APOA1|APOA2|APOA4	-4	CLUSTER 1
GO Biological Processes	19	GO:0060191	regulation of lipase activity	19_GO:0065007 biological regulation	-5.4	21	9.8	30198	90	80	5	6.2	2.7	335|336|337|345|350	APOA1|APOA2|APOA4|APOC3|APOH	-4	CLUSTER 1
GO Biological Processes	19	GO:1901615	organic hydroxy compound metabolic process	19_GO:0008152 metabolic process	-5.4	7.2	7	30198	469	80	9	11	3.5	335|336|337|847|2638|5360|5444|5950|8542	APOA1|APOA2|APOA4|CAT|GC|PLTP|PON1|RBP4|APOL1	-4	CLUSTER 1
WikiPathways	27	WP3941	Oxidative damage response		-5.4	37	12	30198	41	80	4	5	2.4	712|715|721|727	C1QA|C1R|C4B|C5	-4	CLUSTER 1
GO Biological Processes	19	GO:0010942	positive regulation of cell death	19_GO:0048518 positive regulation of biological process	-5.3	6.2	6.7	30198	605	80	10	12	3.7	712|1191|2822|2934|3240|3250|3273|3827|3956|4313	C1QA|CLU|GPLD1|GSN|HP|HPR|HRG|KNG1|LGALS1|MMP2	-3.9	CLUSTER 1
GO Biological Processes	19	GO:0046486	glycerolipid metabolic process	19_GO:0008152 metabolic process	-5.3	8.5	7.3	30198	357	80	8	10	3.4	335|336|337|345|350|847|2822|5444	APOA1|APOA2|APOA4|APOC3|APOH|CAT|GPLD1|PON1	-3.9	CLUSTER 1
GO Biological Processes	19	GO:1904478	regulation of intestinal absorption	19_GO:0051179 localization	-5.3	87	16	30198	13	80	3	3.8	2.1	335|336|337	APOA1|APOA2|APOA4	-3.9	CLUSTER 1
Reactome Gene Sets	6	R-HSA-75205	Dissolution of Fibrin Clot		-5.3	87	16	30198	13	80	3	3.8	2.1	3273|5340|5345	HRG|PLG|SERPINF2	-3.9	CLUSTER 1
Reactome Gene Sets	6	R-HSA-2022857	Keratan sulfate degradation		-5.3	87	16	30198	13	80	3	3.8	2.1	3073|4060|4969	HEXA|LUM|OGN	-3.9	CLUSTER 1
GO Biological Processes	19	GO:0051604	protein maturation	19_GO:0008152 metabolic process	-5.3	10	7.7	30198	257	80	7	8.8	3.2	350|590|715|2161|3240|3250|3818	APOH|BCHE|C1R|F12|HP|HPR|KLKB1	-3.9	CLUSTER 1
GO Biological Processes	19	GO:0010872	regulation of cholesterol esterification	19_GO:0008152 metabolic process	-5.2	81	15	30198	14	80	3	3.8	2.1	335|336|337	APOA1|APOA2|APOA4	-3.8	CLUSTER 1
GO Biological Processes	19	GO:0015914	phospholipid transport	19_GO:0051179 localization	-5.2	19	9.3	30198	98	80	5	6.2	2.7	335|336|337|345|5360	APOA1|APOA2|APOA4|APOC3|PLTP	-3.8	CLUSTER 1
KEGG Pathway	24	hsa05020	Prion disease		-5.1	9.7	7.4	30198	273	80	7	8.8	3.2	712|727|729|731|732|733|735	C1QA|C5|C6|C8A|C8B|C8G|C9	-3.7	CLUSTER 1
GO Biological Processes	19	GO:0120009	intermembrane lipid transfer	19_GO:0051179 localization	-5.1	31	11	30198	49	80	4	5	2.4	335|336|337|5360	APOA1|APOA2|APOA4|PLTP	-3.7	CLUSTER 1
Reactome Gene Sets	6	R-HSA-9671793	Diseases of hemostasis		-5	71	14	30198	16	80	3	3.8	2.1	2147|2161|3818	F2|F12|KLKB1	-3.7	CLUSTER 1
Reactome Gene Sets	6	R-HSA-9651496	Defects of contact activation system (CAS) and kallikrein/kinin system (KKS)		-5	71	14	30198	16	80	3	3.8	2.1	2147|2161|3818	F2|F12|KLKB1	-3.7	CLUSTER 1
GO Biological Processes	19	GO:0010035	response to inorganic substance	19_GO:0050896 response to stimulus	-5	6.5	6.6	30198	521	80	9	11	3.5	337|801|847|2822|3240|4313|5444|7001|51596	APOA4|CALM1|CAT|GPLD1|HP|MMP2|PON1|PRDX2|CUTA	-3.6	CLUSTER 1
Reactome Gene Sets	6	R-HSA-196854	Metabolism of vitamins and cofactors		-4.9	12	7.8	30198	190	80	6	7.5	2.9	335|336|337|345|801|5950	APOA1|APOA2|APOA4|APOC3|CALM1|RBP4	-3.6	CLUSTER 1
WikiPathways	27	WP1533	Vitamin B12 metabolism		-4.9	28	10	30198	53	80	4	5	2.4	12|335|2147|5340	SERPINA3|APOA1|F2|PLG	-3.6	CLUSTER 1
GO Biological Processes	19	GO:0060627	regulation of vesicle-mediated transport	19_GO:0051179 localization	-4.9	6.4	6.4	30198	535	80	9	11	3.5	197|335|336|345|718|720|721|1191|7448	AHSG|APOA1|APOA2|APOC3|C3|C4A|C4B|CLU|VTN	-3.6	CLUSTER 1
GO Biological Processes	19	GO:0072376	protein activation cascade	19_GO:0050896 response to stimulus	-4.8	63	14	30198	18	80	3	3.8	2.1	350|2161|3818	APOH|F12|KLKB1	-3.5	CLUSTER 1
GO Biological Processes	19	GO:0007162	negative regulation of cell adhesion	19_GO:0048519 negative regulation of biological process	-4.8	8.7	6.9	30198	305	80	7	8.8	3.2	335|3273|3827|4313|5340|7001|57556	APOA1|HRG|KNG1|MMP2|PLG|PRDX2|SEMA6A	-3.4	CLUSTER 1
GO Biological Processes	19	GO:0006066	alcohol metabolic process	19_GO:0008152 metabolic process	-4.7	8.4	6.8	30198	316	80	7	8.8	3.2	335|336|337|847|5444|5950|8542	APOA1|APOA2|APOA4|CAT|PON1|RBP4|APOL1	-3.4	CLUSTER 1
GO Biological Processes	19	GO:0009617	response to bacterium	19_GO:0044419 biological process involved in interspecies interaction between organisms	-4.6	5.2	5.9	30198	732	80	10	12	3.7	718|721|722|2147|3240|7001|114770|116844|117159|100423062	C3|C4B|C4BPA|F2|HP|PRDX2|PGLYRP2|LRG1|DCD|IGLL5	-3.3	CLUSTER 1
GO Biological Processes	19	GO:0032103	positive regulation of response to external stimulus	19_GO:0048518 positive regulation of biological process	-4.6	6.6	6.2	30198	455	80	8	10	3.4	350|718|2147|3273|3956|5340|5345|7448	APOH|C3|F2|HRG|LGALS1|PLG|SERPINF2|VTN	-3.3	CLUSTER 1
WikiPathways	27	WP3942	PPAR signaling pathway		-4.5	23	9.1	30198	67	80	4	5	2.4	335|336|345|5360	APOA1|APOA2|APOC3|PLTP	-3.2	CLUSTER 1
GO Biological Processes	19	GO:0006641	triglyceride metabolic process	19_GO:0008152 metabolic process	-4.5	22	9	30198	68	80	4	5	2.4	336|345|350|847	APOA2|APOC3|APOH|CAT	-3.2	CLUSTER 1
GO Biological Processes	19	GO:0070613	regulation of protein processing	19_GO:0008152 metabolic process	-4.5	22	9	30198	68	80	4	5	2.4	2161|2934|3818|5345	F12|GSN|KLKB1|SERPINF2	-3.2	CLUSTER 1
GO Biological Processes	19	GO:0034381	plasma lipoprotein particle clearance	19_GO:0032501 multicellular organismal process	-4.5	47	12	30198	24	80	3	3.8	2.1	335|336|345	APOA1|APOA2|APOC3	-3.2	CLUSTER 1
GO Biological Processes	19	GO:0090208	positive regulation of triglyceride metabolic process	19_GO:0048518 positive regulation of biological process	-4.5	47	12	30198	24	80	3	3.8	2.1	335|337|2822	APOA1|APOA4|GPLD1	-3.2	CLUSTER 1
GO Biological Processes	19	GO:0015748	organophosphate ester transport	19_GO:0051179 localization	-4.4	13	7.6	30198	141	80	5	6.2	2.7	335|336|337|345|5360	APOA1|APOA2|APOA4|APOC3|PLTP	-3.2	CLUSTER 1
GO Biological Processes	19	GO:1903317	regulation of protein maturation	19_GO:0008152 metabolic process	-4.4	21	8.8	30198	71	80	4	5	2.4	2161|2934|3818|5345	F12|GSN|KLKB1|SERPINF2	-3.1	CLUSTER 1
KEGG Pathway	24	hsa04936	Alcoholic liver disease		-4.4	13	7.6	30198	142	80	5	6.2	2.7	712|718|720|721|727	C1QA|C3|C4A|C4B|C5	-3.1	CLUSTER 1
GO Biological Processes	19	GO:0001819	positive regulation of cytokine production	19_GO:0048518 positive regulation of biological process	-4.4	6.3	6	30198	481	80	8	10	3.4	336|718|727|1191|4060|5004|5005|5345	APOA2|C3|C5|CLU|LUM|ORM1|ORM2|SERPINF2	-3.1	CLUSTER 1
GO Biological Processes	19	GO:0030155	regulation of cell adhesion	19_GO:0050789 regulation of biological process	-4.4	4.8	5.6	30198	786	80	10	12	3.7	335|3273|3827|3956|4313|5340|5345|7001|7448|57556	APOA1|HRG|KNG1|LGALS1|MMP2|PLG|SERPINF2|PRDX2|VTN|SEMA6A	-3.1	CLUSTER 1
GO Biological Processes	19	GO:0050995	negative regulation of lipid catabolic process	19_GO:0048519 negative regulation of biological process	-4.4	44	11	30198	26	80	3	3.8	2.1	336|345|2822	APOA2|APOC3|GPLD1	-3.1	CLUSTER 1
GO Biological Processes	19	GO:0010954	positive regulation of protein processing	19_GO:0048518 positive regulation of biological process	-4.4	44	11	30198	26	80	3	3.8	2.1	2161|2934|3818	F12|GSN|KLKB1	-3.1	CLUSTER 1
GO Biological Processes	19	GO:0002697	regulation of immune effector process	19_GO:0002376 immune system process	-4.3	7.4	6.3	30198	356	80	7	8.8	3.2	335|336|563|718|722|5950|114770	APOA1|APOA2|AZGP1|C3|C4BPA|RBP4|PGLYRP2	-3.1	CLUSTER 1
KEGG Pathway	24	hsa03320	PPAR signaling pathway		-4.3	20	8.5	30198	75	80	4	5	2.4	335|336|345|5360	APOA1|APOA2|APOC3|PLTP	-3.1	CLUSTER 1
GO Biological Processes	19	GO:0042744	hydrogen peroxide catabolic process	19_GO:0008152 metabolic process	-4.3	42	11	30198	27	80	3	3.8	2.1	337|847|7001	APOA4|CAT|PRDX2	-3.1	CLUSTER 1
GO Biological Processes	19	GO:0010875	positive regulation of cholesterol efflux	19_GO:0051179 localization	-4.3	42	11	30198	27	80	3	3.8	2.1	335|5360|5444	APOA1|PLTP|PON1	-3.1	CLUSTER 1
GO Biological Processes	19	GO:0050996	positive regulation of lipid catabolic process	19_GO:0048518 positive regulation of biological process	-4.3	40	11	30198	28	80	3	3.8	2.1	335|336|337	APOA1|APOA2|APOA4	-3	CLUSTER 1
GO Biological Processes	19	GO:1903319	positive regulation of protein maturation	19_GO:0048518 positive regulation of biological process	-4.3	40	11	30198	28	80	3	3.8	2.1	2161|2934|3818	F12|GSN|KLKB1	-3	CLUSTER 1
GO Biological Processes	19	GO:0045834	positive regulation of lipid metabolic process	19_GO:0048518 positive regulation of biological process	-4.2	12	7.2	30198	156	80	5	6.2	2.7	335|336|337|2147|2822	APOA1|APOA2|APOA4|F2|GPLD1	-3	CLUSTER 1
WikiPathways	27	WP4969	RAS and bradykinin pathways in COVID-19		-4.2	39	11	30198	29	80	3	3.8	2.1	2161|3818|3827	F12|KLKB1|KNG1	-3	CLUSTER 1
GO Biological Processes	19	GO:1903510	mucopolysaccharide metabolic process	19_GO:0008152 metabolic process	-4.2	18	8.1	30198	82	80	4	5	2.4	3697|3698|3700|80760	ITIH1|ITIH2|ITIH4|ITIH5	-2.9	CLUSTER 1
GO Biological Processes	19	GO:0045940	positive regulation of steroid metabolic process	19_GO:0048518 positive regulation of biological process	-4	34	9.9	30198	33	80	3	3.8	2.1	335|336|337	APOA1|APOA2|APOA4	-2.8	CLUSTER 1
Reactome Gene Sets	6	R-HSA-1592389	Activation of Matrix Metalloproteinases		-4	34	9.9	30198	33	80	3	3.8	2.1	3818|4313|5340	KLKB1|MMP2|PLG	-2.8	CLUSTER 1
GO Biological Processes	19	GO:0000302	response to reactive oxygen species	19_GO:0050896 response to stimulus	-4	11	6.8	30198	171	80	5	6.2	2.7	337|847|3240|4313|7001	APOA4|CAT|HP|MMP2|PRDX2	-2.8	CLUSTER 1
GO Biological Processes	19	GO:0050727	regulation of inflammatory response	19_GO:0050896 response to stimulus	-4	6.6	5.8	30198	400	80	7	8.8	3.2	197|335|718|2161|3818|3956|114770	AHSG|APOA1|C3|F12|KLKB1|LGALS1|PGLYRP2	-2.8	CLUSTER 1
GO Biological Processes	19	GO:0098869	cellular oxidant detoxification	19_GO:0098754 detoxification	-4	17	7.7	30198	90	80	4	5	2.4	337|847|3240|7001	APOA4|CAT|HP|PRDX2	-2.8	CLUSTER 1
Reactome Gene Sets	6	R-HSA-1638074	Keratan sulfate/keratin metabolism		-4	33	9.7	30198	34	80	3	3.8	2.1	3073|4060|4969	HEXA|LUM|OGN	-2.8	CLUSTER 1
GO Biological Processes	19	GO:0001906	cell killing	19_GO:0009987 cellular process	-4	16	7.6	30198	92	80	4	5	2.4	718|735|2147|117159	C3|C9|F2|DCD	-2.8	CLUSTER 1
GO Biological Processes	19	GO:0046890	regulation of lipid biosynthetic process	19_GO:0008152 metabolic process	-4	11	6.6	30198	177	80	5	6.2	2.7	335|337|345|718|2822	APOA1|APOA4|APOC3|C3|GPLD1	-2.8	CLUSTER 1
GO Biological Processes	19	GO:0006639	acylglycerol metabolic process	19_GO:0008152 metabolic process	-3.9	16	7.5	30198	95	80	4	5	2.4	336|345|350|847	APOA2|APOC3|APOH|CAT	-2.7	CLUSTER 1
GO Biological Processes	19	GO:0006638	neutral lipid metabolic process	19_GO:0008152 metabolic process	-3.9	16	7.4	30198	96	80	4	5	2.4	336|345|350|847	APOA2|APOC3|APOH|CAT	-2.7	CLUSTER 1
GO Biological Processes	19	GO:0022411	cellular component disassembly	19_GO:0009987 cellular process	-3.9	7.7	5.9	30198	296	80	6	7.5	2.9	712|718|801|2934|4313|5340	C1QA|C3|CALM1|GSN|MMP2|PLG	-2.7	CLUSTER 1
GO Biological Processes	19	GO:0042632	cholesterol homeostasis	19_GO:0065007 biological regulation	-3.8	15	7.3	30198	99	80	4	5	2.4	335|336|337|345	APOA1|APOA2|APOA4|APOC3	-2.7	CLUSTER 1
GO Biological Processes	19	GO:0002683	negative regulation of immune system process	19_GO:0002376 immune system process	-3.8	6.1	5.5	30198	430	80	7	8.8	3.2	259|335|336|722|727|7001|114770	AMBP|APOA1|APOA2|C4BPA|C5|PRDX2|PGLYRP2	-2.6	CLUSTER 1
GO Biological Processes	19	GO:0055092	sterol homeostasis	19_GO:0065007 biological regulation	-3.8	15	7.3	30198	100	80	4	5	2.4	335|336|337|345	APOA1|APOA2|APOA4|APOC3	-2.6	CLUSTER 1
GO Biological Processes	19	GO:0032376	positive regulation of cholesterol transport	19_GO:0051179 localization	-3.8	29	9	30198	39	80	3	3.8	2.1	335|5360|5444	APOA1|PLTP|PON1	-2.6	CLUSTER 1
GO Biological Processes	19	GO:0032373	positive regulation of sterol transport	19_GO:0051179 localization	-3.8	29	9	30198	39	80	3	3.8	2.1	335|5360|5444	APOA1|PLTP|PON1	-2.6	CLUSTER 1
GO Biological Processes	19	GO:0042743	hydrogen peroxide metabolic process	19_GO:0008152 metabolic process	-3.8	29	9	30198	39	80	3	3.8	2.1	337|847|7001	APOA4|CAT|PRDX2	-2.6	CLUSTER 1
KEGG Pathway	24	hsa05146	Amoebiasis		-3.8	15	7.2	30198	102	80	4	5	2.4	731|732|733|735	C8A|C8B|C8G|C9	-2.6	CLUSTER 1
Canonical Pathways	11	M159	PID AMB2 NEUTROPHILS PATHWAY		-3.8	28	8.8	30198	41	80	3	3.8	2.1	4313|4485|5340	MMP2|MST1|PLG	-2.6	CLUSTER 1
Reactome Gene Sets	6	R-HSA-3560782	Diseases associated with glycosaminoglycan metabolism		-3.8	28	8.8	30198	41	80	3	3.8	2.1	3073|4060|4969	HEXA|LUM|OGN	-2.6	CLUSTER 1
GO Biological Processes	19	GO:1990748	cellular detoxification	19_GO:0098754 detoxification	-3.7	14	7.1	30198	105	80	4	5	2.4	337|847|3240|7001	APOA4|CAT|HP|PRDX2	-2.6	CLUSTER 1
GO Biological Processes	19	GO:0055090	acylglycerol homeostasis	19_GO:0065007 biological regulation	-3.7	27	8.7	30198	42	80	3	3.8	2.1	335|337|345	APOA1|APOA4|APOC3	-2.6	CLUSTER 1
Canonical Pathways	11	M174	PID UPA UPAR PATHWAY		-3.7	27	8.7	30198	42	80	3	3.8	2.1	2822|5340|7448	GPLD1|PLG|VTN	-2.6	CLUSTER 1
GO Biological Processes	19	GO:0070328	triglyceride homeostasis	19_GO:0065007 biological regulation	-3.7	27	8.7	30198	42	80	3	3.8	2.1	335|337|345	APOA1|APOA4|APOC3	-2.6	CLUSTER 1
Reactome Gene Sets	6	R-HSA-375276	Peptide ligand-binding receptors		-3.7	9.4	6.2	30198	201	80	5	6.2	2.7	718|727|2147|3827|9283	C3|C5|F2|KNG1|GPR37L1	-2.5	CLUSTER 1
GO Biological Processes	19	GO:0048259	regulation of receptor-mediated endocytosis	19_GO:0051179 localization	-3.7	14	6.9	30198	110	80	4	5	2.4	345|718|1191|7448	APOC3|C3|CLU|VTN	-2.5	CLUSTER 1
GO Biological Processes	19	GO:0031647	regulation of protein stability	19_GO:0065007 biological regulation	-3.7	7.1	5.6	30198	321	80	6	7.5	2.9	173|335|336|1191|1370|2934	AFM|APOA1|APOA2|CLU|CPN2|GSN	-2.5	CLUSTER 1
GO Biological Processes	19	GO:0044058	regulation of digestive system process	19_GO:0032501 multicellular organismal process	-3.7	26	8.5	30198	44	80	3	3.8	2.1	335|336|337	APOA1|APOA2|APOA4	-2.5	CLUSTER 1
GO Biological Processes	19	GO:0002698	negative regulation of immune effector process	19_GO:0002376 immune system process	-3.6	13	6.8	30198	112	80	4	5	2.4	335|336|722|114770	APOA1|APOA2|C4BPA|PGLYRP2	-2.5	CLUSTER 1
GO Biological Processes	19	GO:1905954	positive regulation of lipid localization	19_GO:0051179 localization	-3.6	13	6.8	30198	112	80	4	5	2.4	335|718|5360|5444	APOA1|C3|PLTP|PON1	-2.5	CLUSTER 1
GO Biological Processes	19	GO:0051180	vitamin transport	19_GO:0051179 localization	-3.6	25	8.4	30198	45	80	3	3.8	2.1	173|335|2638	AFM|APOA1|GC	-2.5	CLUSTER 1
GO Biological Processes	19	GO:0097237	cellular response to toxic substance	19_GO:0050896 response to stimulus	-3.6	13	6.8	30198	113	80	4	5	2.4	337|847|3240|7001	APOA4|CAT|HP|PRDX2	-2.5	CLUSTER 1
GO Biological Processes	19	GO:0050821	protein stabilization	19_GO:0065007 biological regulation	-3.6	8.9	6	30198	212	80	5	6.2	2.7	173|335|336|1191|1370	AFM|APOA1|APOA2|CLU|CPN2	-2.4	CLUSTER 1
GO Biological Processes	19	GO:0002673	regulation of acute inflammatory response	19_GO:0050896 response to stimulus	-3.6	24	8.2	30198	47	80	3	3.8	2.1	718|2161|3818	C3|F12|KLKB1	-2.4	CLUSTER 1
GO Biological Processes	19	GO:0034614	cellular response to reactive oxygen species	19_GO:0050896 response to stimulus	-3.6	13	6.6	30198	118	80	4	5	2.4	337|847|4313|7001	APOA4|CAT|MMP2|PRDX2	-2.4	CLUSTER 1
Canonical Pathways	11	M92	PID ANGIOPOIETIN RECEPTOR PATHWAY		-3.5	23	8	30198	49	80	3	3.8	2.1	2147|4313|5340	F2|MMP2|PLG	-2.4	CLUSTER 1
GO Biological Processes	19	GO:0042304	regulation of fatty acid biosynthetic process	19_GO:0008152 metabolic process	-3.5	23	8	30198	49	80	3	3.8	2.1	335|337|345	APOA1|APOA4|APOC3	-2.4	CLUSTER 1
GO Biological Processes	19	GO:0045765	regulation of angiogenesis	19_GO:0032502 developmental process	-3.5	6.5	5.3	30198	347	80	6	7.5	2.9	350|718|727|3273|57556|116844	APOH|C3|C5|HRG|SEMA6A|LRG1	-2.4	CLUSTER 1
GO Biological Processes	19	GO:1901342	regulation of vasculature development	19_GO:0032502 developmental process	-3.4	6.4	5.3	30198	353	80	6	7.5	2.9	350|718|727|3273|57556|116844	APOH|C3|C5|HRG|SEMA6A|LRG1	-2.3	CLUSTER 1
GO Biological Processes	19	GO:0010874	regulation of cholesterol efflux	19_GO:0051179 localization	-3.4	22	7.7	30198	52	80	3	3.8	2.1	335|5360|5444	APOA1|PLTP|PON1	-2.3	CLUSTER 1
GO Biological Processes	19	GO:0009636	response to toxic substance	19_GO:0050896 response to stimulus	-3.4	8.2	5.7	30198	229	80	5	6.2	2.7	337|847|3240|5444|7001	APOA4|CAT|HP|PON1|PRDX2	-2.3	CLUSTER 1
GO Biological Processes	19	GO:0048260	positive regulation of receptor-mediated endocytosis	19_GO:0051179 localization	-3.4	21	7.6	30198	53	80	3	3.8	2.1	718|1191|7448	C3|CLU|VTN	-2.3	CLUSTER 1
GO Biological Processes	19	GO:0098754	detoxification	19_GO:0098754 detoxification	-3.4	11	6.2	30198	132	80	4	5	2.4	337|847|3240|7001	APOA4|CAT|HP|PRDX2	-2.3	CLUSTER 1
GO Biological Processes	19	GO:0051129	negative regulation of cellular component organization	19_GO:0048519 negative regulation of biological process	-3.3	4.4	4.6	30198	693	80	8	10	3.4	335|336|337|345|1191|2934|3273|57556	APOA1|APOA2|APOA4|APOC3|CLU|GSN|HRG|SEMA6A	-2.2	CLUSTER 1
GO Biological Processes	19	GO:0043065	positive regulation of apoptotic process	19_GO:0048518 positive regulation of biological process	-3.3	5	4.8	30198	529	80	7	8.8	3.2	1191|2822|2934|3273|3827|3956|4313	CLU|GPLD1|GSN|HRG|KNG1|LGALS1|MMP2	-2.2	CLUSTER 1
GO Biological Processes	19	GO:0043068	positive regulation of programmed cell death	19_GO:0048518 positive regulation of biological process	-3.2	4.9	4.7	30198	543	80	7	8.8	3.2	1191|2822|2934|3273|3827|3956|4313	CLU|GPLD1|GSN|HRG|KNG1|LGALS1|MMP2	-2.1	CLUSTER 1
GO Biological Processes	19	GO:0031099	regeneration	19_GO:0032502 developmental process	-3.2	10	5.8	30198	149	80	4	5	2.4	336|337|4313|5340	APOA2|APOA4|MMP2|PLG	-2.1	CLUSTER 1
Reactome Gene Sets	6	R-HSA-382551	Transport of small molecules		-3.2	4.1	4.4	30198	729	80	8	10	3.4	335|336|337|345|563|801|1356|5360	APOA1|APOA2|APOA4|APOC3|AZGP1|CALM1|CP|PLTP	-2.1	CLUSTER 1
WikiPathways	27	WP4673	Male infertility		-3.1	9.7	5.6	30198	155	80	4	5	2.4	847|1191|4313|5444	CAT|CLU|MMP2|PON1	-2	CLUSTER 1
GO Biological Processes	19	GO:0060193	positive regulation of lipase activity	19_GO:0065007 biological regulation	-3.1	17	6.7	30198	68	80	3	3.8	2.1	335|337|350	APOA1|APOA4|APOH	-2	CLUSTER 1
GO Biological Processes	19	GO:0050922	negative regulation of chemotaxis	19_GO:0040011 locomotion	-3.1	16	6.6	30198	69	80	3	3.8	2.1	727|3273|57556	C5|HRG|SEMA6A	-2	CLUSTER 1
Canonical Pathways	11	M5884	NABA CORE MATRISOME		-3.1	6.9	5	30198	275	80	5	6.2	2.7	3483|4060|4969|7448|116844	IGFALS|LUM|OGN|VTN|LRG1	-2	CLUSTER 1
GO Biological Processes	19	GO:0006650	glycerophospholipid metabolic process	19_GO:0008152 metabolic process	-3	6.5	4.8	30198	292	80	5	6.2	2.7	335|336|337|2822|5444	APOA1|APOA2|APOA4|GPLD1|PON1	-1.9	CLUSTER 1
GO Biological Processes	19	GO:0008285	negative regulation of cell population proliferation	19_GO:0048519 negative regulation of biological process	-2.9	3.8	4.2	30198	786	80	8	10	3.4	350|563|590|2822|3273|4969|5340|5950	APOH|AZGP1|BCHE|GPLD1|HRG|OGN|PLG|RBP4	-1.9	CLUSTER 1
GO Biological Processes	19	GO:0055088	lipid homeostasis	19_GO:0065007 biological regulation	-2.9	8.7	5.3	30198	173	80	4	5	2.4	335|336|337|345	APOA1|APOA2|APOA4|APOC3	-1.9	CLUSTER 1
GO Biological Processes	19	GO:1902905	positive regulation of supramolecular fiber organization	19_GO:0048518 positive regulation of biological process	-2.9	8.6	5.2	30198	175	80	4	5	2.4	335|1191|2934|5345	APOA1|CLU|GSN|SERPINF2	-1.9	CLUSTER 1
Reactome Gene Sets	6	R-HSA-1474244	Extracellular matrix organization		-2.9	6.3	4.7	30198	301	80	5	6.2	2.7	3818|4060|4313|5340|7448	KLKB1|LUM|MMP2|PLG|VTN	-1.9	CLUSTER 1
Reactome Gene Sets	6	R-HSA-9709957	Sensory Perception		-2.9	4.3	4.2	30198	619	80	7	8.8	3.2	335|336|337|345|801|2934|5950	APOA1|APOA2|APOA4|APOC3|CALM1|GSN|RBP4	-1.9	CLUSTER 1
GO Biological Processes	19	GO:0001667	ameboidal-type cell migration	19_GO:0040011 locomotion	-2.8	8.2	5	30198	185	80	4	5	2.4	335|2822|57556|116844	APOA1|GPLD1|SEMA6A|LRG1	-1.8	CLUSTER 1
Reactome Gene Sets	6	R-HSA-418594	G alpha (i) signalling events		-2.8	5.9	4.6	30198	318	80	5	6.2	2.7	718|727|801|3827|9283	C3|C5|CALM1|KNG1|GPR37L1	-1.8	CLUSTER 1
GO Biological Processes	19	GO:0032370	positive regulation of lipid transport	19_GO:0051179 localization	-2.8	13	5.8	30198	87	80	3	3.8	2.1	335|5360|5444	APOA1|PLTP|PON1	-1.8	CLUSTER 1
GO Biological Processes	19	GO:0046889	positive regulation of lipid biosynthetic process	19_GO:0048518 positive regulation of biological process	-2.8	13	5.7	30198	88	80	3	3.8	2.1	335|337|2822	APOA1|APOA4|GPLD1	-1.8	CLUSTER 1
GO Biological Processes	19	GO:0010631	epithelial cell migration	19_GO:0040011 locomotion	-2.8	13	5.7	30198	89	80	3	3.8	2.1	335|2822|116844	APOA1|GPLD1|LRG1	-1.7	CLUSTER 1
GO Biological Processes	19	GO:0031347	regulation of defense response	19_GO:0050896 response to stimulus	-2.7	4	4	30198	662	80	7	8.8	3.2	197|335|718|2161|3818|3956|114770	AHSG|APOA1|C3|F12|KLKB1|LGALS1|PGLYRP2	-1.7	CLUSTER 1
GO Biological Processes	19	GO:0090287	regulation of cellular response to growth factor stimulus	19_GO:0050896 response to stimulus	-2.7	5.7	4.4	30198	331	80	5	6.2	2.7	3273|4756|7448|57556|116844	HRG|NEO1|VTN|SEMA6A|LRG1	-1.7	CLUSTER 1
GO Biological Processes	19	GO:0019217	regulation of fatty acid metabolic process	19_GO:0008152 metabolic process	-2.7	12	5.6	30198	92	80	3	3.8	2.1	335|337|345	APOA1|APOA4|APOC3	-1.7	CLUSTER 1
GO Biological Processes	19	GO:0090132	epithelium migration	19_GO:0032501 multicellular organismal process	-2.7	12	5.6	30198	92	80	3	3.8	2.1	335|2822|116844	APOA1|GPLD1|LRG1	-1.7	CLUSTER 1
Reactome Gene Sets	6	R-HSA-373076	Class A/1 (Rhodopsin-like receptors)		-2.7	5.6	4.4	30198	335	80	5	6.2	2.7	718|727|2147|3827|9283	C3|C5|F2|KNG1|GPR37L1	-1.7	CLUSTER 1
Reactome Gene Sets	6	R-HSA-6803157	Antimicrobial peptides		-2.7	12	5.5	30198	95	80	3	3.8	2.1	1191|114770|117159	CLU|PGLYRP2|DCD	-1.7	CLUSTER 1
GO Biological Processes	19	GO:0045807	positive regulation of endocytosis	19_GO:0051179 localization	-2.7	12	5.4	30198	97	80	3	3.8	2.1	718|1191|7448	C3|CLU|VTN	-1.7	CLUSTER 1
GO Biological Processes	19	GO:0062012	regulation of small molecule metabolic process	19_GO:0008152 metabolic process	-2.6	5.5	4.3	30198	345	80	5	6.2	2.7	335|337|345|2822|4485	APOA1|APOA4|APOC3|GPLD1|MST1	-1.6	CLUSTER 1
GO Biological Processes	19	GO:0006935	chemotaxis	19_GO:0040011 locomotion	-2.6	4.5	4.1	30198	506	80	6	7.5	2.9	335|727|3053|3273|4756|57556	APOA1|C5|SERPIND1|HRG|NEO1|SEMA6A	-1.6	CLUSTER 1
GO Biological Processes	19	GO:0090130	tissue migration	19_GO:0032501 multicellular organismal process	-2.6	12	5.4	30198	98	80	3	3.8	2.1	335|2822|116844	APOA1|GPLD1|LRG1	-1.6	CLUSTER 1
GO Biological Processes	19	GO:0072593	reactive oxygen species metabolic process	19_GO:0008152 metabolic process	-2.6	12	5.4	30198	98	80	3	3.8	2.1	337|847|7001	APOA4|CAT|PRDX2	-1.6	CLUSTER 1
GO Biological Processes	19	GO:0030100	regulation of endocytosis	19_GO:0051179 localization	-2.6	7.3	4.7	30198	208	80	4	5	2.4	345|718|1191|7448	APOC3|C3|CLU|VTN	-1.6	CLUSTER 1
GO Biological Processes	19	GO:0042330	taxis	19_GO:0040011 locomotion	-2.6	4.5	4.1	30198	508	80	6	7.5	2.9	335|727|3053|3273|4756|57556	APOA1|C5|SERPIND1|HRG|NEO1|SEMA6A	-1.6	CLUSTER 1
GO Biological Processes	19	GO:0042742	defense response to bacterium	19_GO:0044419 biological process involved in interspecies interaction between organisms	-2.6	5.4	4.3	30198	351	80	5	6.2	2.7	2147|3240|114770|117159|100423062	F2|HP|PGLYRP2|DCD|IGLL5	-1.6	CLUSTER 1
GO Biological Processes	19	GO:0009896	positive regulation of catabolic process	19_GO:0048518 positive regulation of biological process	-2.6	4.4	4	30198	514	80	6	7.5	2.9	335|336|337|722|1191|2822	APOA1|APOA2|APOA4|C4BPA|CLU|GPLD1	-1.6	CLUSTER 1
KEGG Pathway	24	hsa05142	Chagas disease		-2.6	11	5.3	30198	102	80	3	3.8	2.1	712|718|3827	C1QA|C3|KNG1	-1.6	CLUSTER 1
GO Biological Processes	19	GO:0019218	regulation of steroid metabolic process	19_GO:0008152 metabolic process	-2.6	11	5.2	30198	103	80	3	3.8	2.1	335|336|337	APOA1|APOA2|APOA4	-1.6	CLUSTER 1
GO Biological Processes	19	GO:0032760	positive regulation of tumor necrosis factor production	19_GO:0048518 positive regulation of biological process	-2.6	11	5.2	30198	104	80	3	3.8	2.1	1191|5004|5005	CLU|ORM1|ORM2	-1.6	CLUSTER 1
GO Biological Processes	19	GO:0045833	negative regulation of lipid metabolic process	19_GO:0048519 negative regulation of biological process	-2.6	11	5.2	30198	104	80	3	3.8	2.1	336|345|2822	APOA2|APOC3|GPLD1	-1.6	CLUSTER 1
GO Biological Processes	19	GO:0034599	cellular response to oxidative stress	19_GO:0050896 response to stimulus	-2.6	6.9	4.5	30198	219	80	4	5	2.4	337|847|4313|7001	APOA4|CAT|MMP2|PRDX2	-1.6	CLUSTER 1
KEGG Pathway	24	hsa04080	Neuroactive ligand-receptor interaction		-2.6	5.2	4.2	30198	362	80	5	6.2	2.7	718|727|2147|3827|5340	C3|C5|F2|KNG1|PLG	-1.6	CLUSTER 1
GO Biological Processes	19	GO:0006644	phospholipid metabolic process	19_GO:0008152 metabolic process	-2.6	5.2	4.1	30198	363	80	5	6.2	2.7	335|336|337|2822|5444	APOA1|APOA2|APOA4|GPLD1|PON1	-1.6	CLUSTER 1
GO Biological Processes	19	GO:0042542	response to hydrogen peroxide	19_GO:0050896 response to stimulus	-2.5	11	5.1	30198	106	80	3	3.8	2.1	847|3240|4313	CAT|HP|MMP2	-1.6	CLUSTER 1
GO Biological Processes	19	GO:0006979	response to oxidative stress	19_GO:0050896 response to stimulus	-2.5	5.2	4.1	30198	365	80	5	6.2	2.7	337|847|3240|4313|7001	APOA4|CAT|HP|MMP2|PRDX2	-1.6	CLUSTER 1
GO Biological Processes	19	GO:0051098	regulation of binding	19_GO:0065007 biological regulation	-2.5	5.1	4.1	30198	367	80	5	6.2	2.7	801|3078|3080|5444|7448	CALM1|CFHR1|CFHR2|PON1|VTN	-1.6	CLUSTER 1
GO Biological Processes	19	GO:0001818	negative regulation of cytokine production	19_GO:0048519 negative regulation of biological process	-2.5	5.1	4.1	30198	367	80	5	6.2	2.7	335|336|2147|5004|114770	APOA1|APOA2|F2|ORM1|PGLYRP2	-1.6	CLUSTER 1
GO Biological Processes	19	GO:1903557	positive regulation of tumor necrosis factor superfamily cytokine production	19_GO:0048518 positive regulation of biological process	-2.5	10	5.1	30198	108	80	3	3.8	2.1	1191|5004|5005	CLU|ORM1|ORM2	-1.5	CLUSTER 1
GO Biological Processes	19	GO:0045862	positive regulation of proteolysis	19_GO:0048518 positive regulation of biological process	-2.5	5.1	4.1	30198	369	80	5	6.2	2.7	1191|2161|2822|2934|3818	CLU|F12|GPLD1|GSN|KLKB1	-1.5	CLUSTER 1
GO Biological Processes	19	GO:0032651	regulation of interleukin-1 beta production	19_GO:0032501 multicellular organismal process	-2.5	10	5	30198	111	80	3	3.8	2.1	335|5004|5005	APOA1|ORM1|ORM2	-1.5	CLUSTER 1
Reactome Gene Sets	6	R-HSA-977225	Amyloid fiber formation		-2.5	10	5	30198	111	80	3	3.8	2.1	335|337|2934	APOA1|APOA4|GSN	-1.5	CLUSTER 1
Reactome Gene Sets	6	R-HSA-556833	Metabolism of lipids		-2.4	3.6	3.6	30198	743	80	7	8.8	3.2	335|336|590|866|2638|3073|5444	APOA1|APOA2|BCHE|SERPINA6|GC|HEXA|PON1	-1.5	CLUSTER 1
GO Biological Processes	19	GO:0051345	positive regulation of hydrolase activity	19_GO:0065007 biological regulation	-2.4	3.9	3.7	30198	576	80	6	7.5	2.9	335|337|350|801|2822|2934	APOA1|APOA4|APOH|CALM1|GPLD1|GSN	-1.4	CLUSTER 1
GO Biological Processes	19	GO:0009410	response to xenobiotic stimulus	19_GO:0050896 response to stimulus	-2.4	4.7	3.9	30198	401	80	5	6.2	2.7	336|590|847|2822|4313	APOA2|BCHE|CAT|GPLD1|MMP2	-1.4	CLUSTER 1
Reactome Gene Sets	6	R-HSA-1630316	Glycosaminoglycan metabolism		-2.4	9.1	4.7	30198	124	80	3	3.8	2.1	3073|4060|4969	HEXA|LUM|OGN	-1.4	CLUSTER 1
GO Biological Processes	19	GO:0008015	blood circulation	19_GO:0032501 multicellular organismal process	-2.3	4.6	3.8	30198	406	80	5	6.2	2.7	2934|3827|4313|5345|9283	GSN|KNG1|MMP2|SERPINF2|GPR37L1	-1.4	CLUSTER 1
GO Biological Processes	19	GO:0032652	regulation of interleukin-1 production	19_GO:0032501 multicellular organismal process	-2.3	8.7	4.5	30198	130	80	3	3.8	2.1	335|5004|5005	APOA1|ORM1|ORM2	-1.4	CLUSTER 1
GO Biological Processes	19	GO:0010565	regulation of cellular ketone metabolic process	19_GO:0008152 metabolic process	-2.3	8.6	4.5	30198	132	80	3	3.8	2.1	335|337|345	APOA1|APOA4|APOC3	-1.3	CLUSTER 1
GO Biological Processes	19	GO:0062197	cellular response to chemical stress	19_GO:0050896 response to stimulus	-2.3	5.7	3.9	30198	267	80	4	5	2.4	337|847|4313|7001	APOA4|CAT|MMP2|PRDX2	-1.3	CLUSTER 1
GO Biological Processes	19	GO:0030198	extracellular matrix organization	19_GO:0009987 cellular process	-2.2	5.6	3.9	30198	271	80	4	5	2.4	4060|4313|5340|5345	LUM|MMP2|PLG|SERPINF2	-1.3	CLUSTER 1
GO Biological Processes	19	GO:0043062	extracellular structure organization	19_GO:0009987 cellular process	-2.2	5.6	3.9	30198	272	80	4	5	2.4	4060|4313|5340|5345	LUM|MMP2|PLG|SERPINF2	-1.3	CLUSTER 1
GO Biological Processes	19	GO:0001503	ossification	19_GO:0032501 multicellular organismal process	-2.2	5.5	3.9	30198	273	80	4	5	2.4	197|847|2822|4313	AHSG|CAT|GPLD1|MMP2	-1.3	CLUSTER 1
GO Biological Processes	19	GO:0045229	external encapsulating structure organization	19_GO:0009987 cellular process	-2.2	5.5	3.9	30198	274	80	4	5	2.4	4060|4313|5340|5345	LUM|MMP2|PLG|SERPINF2	-1.3	CLUSTER 1
Reactome Gene Sets	6	R-HSA-1474228	Degradation of the extracellular matrix		-2.2	8.1	4.3	30198	140	80	3	3.8	2.1	3818|4313|5340	KLKB1|MMP2|PLG	-1.3	CLUSTER 1
GO Biological Processes	19	GO:0050768	negative regulation of neurogenesis	19_GO:0032502 developmental process	-2.2	8.1	4.3	30198	140	80	3	3.8	2.1	2147|9283|57556	F2|GPR37L1|SEMA6A	-1.3	CLUSTER 1
GO Biological Processes	19	GO:0035296	regulation of tube diameter	19_GO:0065007 biological regulation	-2.2	8	4.3	30198	141	80	3	3.8	2.1	3827|4313|5345	KNG1|MMP2|SERPINF2	-1.3	CLUSTER 1
GO Biological Processes	19	GO:0097746	blood vessel diameter maintenance	19_GO:0032501 multicellular organismal process	-2.2	8	4.3	30198	141	80	3	3.8	2.1	3827|4313|5345	KNG1|MMP2|SERPINF2	-1.3	CLUSTER 1
GO Biological Processes	19	GO:0035150	regulation of tube size	19_GO:0065007 biological regulation	-2.2	8	4.3	30198	142	80	3	3.8	2.1	3827|4313|5345	KNG1|MMP2|SERPINF2	-1.3	CLUSTER 1
GO Biological Processes	19	GO:0060249	anatomical structure homeostasis	19_GO:0065007 biological regulation	-2.2	5.4	3.8	30198	279	80	4	5	2.4	12|563|5340|5950	SERPINA3|AZGP1|PLG|RBP4	-1.3	CLUSTER 1
Reactome Gene Sets	6	R-HSA-3781865	Diseases of glycosylation		-2.2	7.9	4.3	30198	143	80	3	3.8	2.1	3073|4060|4969	HEXA|LUM|OGN	-1.3	CLUSTER 1
Reactome Gene Sets	6	R-HSA-388396	GPCR downstream signalling		-2.2	3.6	3.4	30198	633	80	6	7.5	2.9	718|727|801|2147|3827|9283	C3|C5|CALM1|F2|KNG1|GPR37L1	-1.2	CLUSTER 1
GO Biological Processes	19	GO:0051961	negative regulation of nervous system development	19_GO:0032502 developmental process	-2.2	7.8	4.2	30198	145	80	3	3.8	2.1	2147|9283|57556	F2|GPR37L1|SEMA6A	-1.2	CLUSTER 1
GO Biological Processes	19	GO:0016042	lipid catabolic process	19_GO:0008152 metabolic process	-2.2	5.3	3.8	30198	283	80	4	5	2.4	336|337|345|3073	APOA2|APOA4|APOC3|HEXA	-1.2	CLUSTER 1
GO Biological Processes	19	GO:2000377	regulation of reactive oxygen species metabolic process	19_GO:0008152 metabolic process	-2.2	7.7	4.2	30198	147	80	3	3.8	2.1	2147|3240|7001	F2|HP|PRDX2	-1.2	CLUSTER 1
GO Biological Processes	19	GO:0062013	positive regulation of small molecule metabolic process	19_GO:0048518 positive regulation of biological process	-2.1	7.6	4.2	30198	149	80	3	3.8	2.1	335|337|2822	APOA1|APOA4|GPLD1	-1.2	CLUSTER 1
GO Biological Processes	19	GO:0016525	negative regulation of angiogenesis	19_GO:0032502 developmental process	-2.1	7.6	4.2	30198	149	80	3	3.8	2.1	350|3273|57556	APOH|HRG|SEMA6A	-1.2	CLUSTER 1
GO Biological Processes	19	GO:0001775	cell activation	19_GO:0009987 cellular process	-2.1	3.5	3.3	30198	647	80	6	7.5	2.9	712|1191|2147|3273|3956|7001	C1QA|CLU|F2|HRG|LGALS1|PRDX2	-1.2	CLUSTER 1
GO Biological Processes	19	GO:2000181	negative regulation of blood vessel morphogenesis	19_GO:0032502 developmental process	-2.1	7.5	4.1	30198	151	80	3	3.8	2.1	350|3273|57556	APOH|HRG|SEMA6A	-1.2	CLUSTER 1
GO Biological Processes	19	GO:1901343	negative regulation of vasculature development	19_GO:0032502 developmental process	-2.1	7.5	4.1	30198	152	80	3	3.8	2.1	350|3273|57556	APOH|HRG|SEMA6A	-1.2	CLUSTER 1
Reactome Gene Sets	6	R-HSA-71387	Metabolism of carbohydrates		-2.1	5.1	3.7	30198	295	80	4	5	2.4	801|3073|4060|4969	CALM1|HEXA|LUM|OGN	-1.2	CLUSTER 1
Reactome Gene Sets	6	R-HSA-500792	GPCR ligand binding		-2.1	4	3.4	30198	467	80	5	6.2	2.7	718|727|2147|3827|9283	C3|C5|F2|KNG1|GPR37L1	-1.2	CLUSTER 1
GO Biological Processes	19	GO:0034284	response to monosaccharide	19_GO:0050896 response to stimulus	-2.1	7.2	4	30198	157	80	3	3.8	2.1	336|847|2822	APOA2|CAT|GPLD1	-1.2	CLUSTER 1
GO Biological Processes	19	GO:0022407	regulation of cell-cell adhesion	19_GO:0050789 regulation of biological process	-2.1	4	3.4	30198	477	80	5	6.2	2.7	335|3956|5340|5345|7001	APOA1|LGALS1|PLG|SERPINF2|PRDX2	-1.2	CLUSTER 1
Reactome Gene Sets	6	R-HSA-5653656	Vesicle-mediated transport		-2	3.4	3.2	30198	673	80	6	7.5	2.9	259|335|801|3240|3250|8542	AMBP|APOA1|CALM1|HP|HPR|APOL1	-1.1	CLUSTER 1
GO Biological Processes	19	GO:0007568	aging	19_GO:0032502 developmental process	-2	6.9	3.9	30198	165	80	3	3.8	2.1	712|847|4313	C1QA|CAT|MMP2	-1.1	CLUSTER 1
GO Biological Processes	19	GO:0002700	regulation of production of molecular mediator of immune response	19_GO:0002376 immune system process	-2	6.8	3.9	30198	167	80	3	3.8	2.1	335|336|5950	APOA1|APOA2|RBP4	-1.1	CLUSTER 1
Reactome Gene Sets	6	R-HSA-109582	Hemostasis		-15	14	15	30198	621	58	17	29	6	2|60|226|338|1072|2153|2243|2244|2266|3043|3045|3512|5216|5478|5547|5768|7534	A2M|ACTB|ALDOA|APOB|CFL1|F5|FGA|FGB|FGG|HBB|HBD|JCHAIN|PFN1|PPIA|PRCP|QSOX1|YWHAZ	-13	CLUSTER 2
Reactome Gene Sets	6	R-HSA-114608	Platelet degranulation		-13	40	20	30198	129	58	10	17	5	2|226|1072|2153|2243|2244|2266|5216|5478|5768	A2M|ALDOA|CFL1|F5|FGA|FGB|FGG|PFN1|PPIA|QSOX1	-11	CLUSTER 2
Reactome Gene Sets	6	R-HSA-76005	Response to elevated platelet cytosolic Ca2+		-13	39	19	30198	134	58	10	17	5	2|226|1072|2153|2243|2244|2266|5216|5478|5768	A2M|ALDOA|CFL1|F5|FGA|FGB|FGG|PFN1|PPIA|QSOX1	-11	CLUSTER 2
GO Biological Processes	19	GO:1990748	cellular detoxification	19_GO:0098754 detoxification	-12	45	20	30198	105	58	9	16	4.8	216|3039|3043|3045|5052|7295|9446|9588|11315	ALDH1A1|HBA1|HBB|HBD|PRDX1|TXN|GSTO1|PRDX6|PARK7	-10	CLUSTER 2
GO Biological Processes	19	GO:0097237	cellular response to toxic substance	19_GO:0050896 response to stimulus	-12	41	19	30198	113	58	9	16	4.8	216|3039|3043|3045|5052|7295|9446|9588|11315	ALDH1A1|HBA1|HBB|HBD|PRDX1|TXN|GSTO1|PRDX6|PARK7	-10	CLUSTER 2
GO Biological Processes	19	GO:0070527	platelet aggregation	19_GO:0032501 multicellular organismal process	-12	85	24	30198	43	58	7	12	4.3	60|1311|2243|2244|2266|3043|5478	ACTB|COMP|FGA|FGB|FGG|HBB|PPIA	-9.7	CLUSTER 2
Reactome Gene Sets	6	R-HSA-76002	Platelet activation, signaling and aggregation		-12	22	15	30198	263	58	11	19	5.1	2|226|1072|2153|2243|2244|2266|5216|5478|5768|7534	A2M|ALDOA|CFL1|F5|FGA|FGB|FGG|PFN1|PPIA|QSOX1|YWHAZ	-9.6	CLUSTER 2
WikiPathways	27	WP534	Glycolysis and gluconeogenesis		-12	81	24	30198	45	58	7	12	4.3	226|2023|2597|3945|4190|5223|7167	ALDOA|ENO1|GAPDH|LDHB|MDH1|PGAM1|TPI1	-9.6	CLUSTER 2
GO Biological Processes	19	GO:0098754	detoxification	19_GO:0098754 detoxification	-11	35	17	30198	132	58	9	16	4.8	216|3039|3043|3045|5052|7295|9446|9588|11315	ALDH1A1|HBA1|HBB|HBD|PRDX1|TXN|GSTO1|PRDX6|PARK7	-9.4	CLUSTER 2
GO Biological Processes	19	GO:0098869	cellular oxidant detoxification	19_GO:0098754 detoxification	-11	46	19	30198	90	58	8	14	4.5	3039|3043|3045|5052|7295|9446|9588|11315	HBA1|HBB|HBD|PRDX1|TXN|GSTO1|PRDX6|PARK7	-9.2	CLUSTER 2
WikiPathways	27	WP15	Selenium micronutrient network		-11	45	19	30198	92	58	8	14	4.5	338|2243|2244|2266|3039|3043|5052|7295	APOB|FGA|FGB|FGG|HBA1|HBB|PRDX1|TXN	-9.1	CLUSTER 2
Reactome Gene Sets	6	R-HSA-71387	Metabolism of carbohydrates		-11	19	14	30198	295	58	11	19	5.1	176|216|226|669|2023|2597|3339|4190|5223|6888|7167	ACAN|ALDH1A1|ALDOA|BPGM|ENO1|GAPDH|HSPG2|MDH1|PGAM1|TALDO1|TPI1	-9.1	CLUSTER 2
GO Biological Processes	19	GO:0006090	pyruvate metabolic process	19_GO:0008152 metabolic process	-11	61	20	30198	60	58	7	12	4.3	226|669|2023|2597|3945|5223|7167	ALDOA|BPGM|ENO1|GAPDH|LDHB|PGAM1|TPI1	-8.7	CLUSTER 2
GO Biological Processes	19	GO:0034109	homotypic cell-cell adhesion	19_GO:0009987 cellular process	-11	61	20	30198	60	58	7	12	4.3	60|1311|2243|2244|2266|3043|5478	ACTB|COMP|FGA|FGB|FGG|HBB|PPIA	-8.7	CLUSTER 2
Reactome Gene Sets	6	R-HSA-70263	Gluconeogenesis		-10	92	23	30198	34	58	6	10	4	226|2023|2597|4190|5223|7167	ALDOA|ENO1|GAPDH|MDH1|PGAM1|TPI1	-8.4	CLUSTER 2
KEGG Pathway	24	hsa00010	Glycolysis / Gluconeogenesis		-10	54	19	30198	67	58	7	12	4.3	226|669|2023|2597|3945|5223|7167	ALDOA|BPGM|ENO1|GAPDH|LDHB|PGAM1|TPI1	-8.4	CLUSTER 2
Reactome Gene Sets	6	R-HSA-6798695	Neutrophil degranulation		-10	13	12	30198	482	58	12	21	5.3	226|327|1667|2665|3043|3312|4069|5223|5478|5547|5768|9588	ALDOA|APEH|DEFA1|GDI2|HBB|HSPA8|LYZ|PGAM1|PPIA|PRCP|QSOX1|PRDX6	-8.1	CLUSTER 2
Canonical Pathways	11	M5884	NABA CORE MATRISOME		-9.9	19	13	30198	275	58	10	17	5	176|1101|1293|1311|1842|2243|2244|2266|3339|10216	ACAN|CHAD|COL6A3|COMP|ECM2|FGA|FGB|FGG|HSPG2|PRG4	-8.1	CLUSTER 2
Reactome Gene Sets	6	R-HSA-140877	Formation of Fibrin Clot (Clotting Cascade)		-9.9	80	22	30198	39	58	6	10	4	2|2153|2243|2244|2266|5547	A2M|F5|FGA|FGB|FGG|PRCP	-8.1	CLUSTER 2
GO Biological Processes	19	GO:0006096	glycolytic process	19_GO:0008152 metabolic process	-9.9	80	22	30198	39	58	6	10	4	226|669|2023|2597|5223|7167	ALDOA|BPGM|ENO1|GAPDH|PGAM1|TPI1	-8.1	CLUSTER 2
WikiPathways	27	WP1946	Cori cycle		-9.9	150	28	30198	17	58	5	8.6	3.7	226|2597|5223|6888|7167	ALDOA|GAPDH|PGAM1|TALDO1|TPI1	-8	CLUSTER 2
GO Biological Processes	19	GO:0006757	ATP generation from ADP	19_GO:0008152 metabolic process	-9.9	78	21	30198	40	58	6	10	4	226|669|2023|2597|5223|7167	ALDOA|BPGM|ENO1|GAPDH|PGAM1|TPI1	-8	CLUSTER 2
GO Biological Processes	19	GO:0046031	ADP metabolic process	19_GO:0008152 metabolic process	-9.4	65	19	30198	48	58	6	10	4	226|669|2023|2597|5223|7167	ALDOA|BPGM|ENO1|GAPDH|PGAM1|TPI1	-7.5	CLUSTER 2
Reactome Gene Sets	6	R-HSA-70326	Glucose metabolism		-9.3	40	16	30198	91	58	7	12	4.3	226|669|2023|2597|4190|5223|7167	ALDOA|BPGM|ENO1|GAPDH|MDH1|PGAM1|TPI1	-7.5	CLUSTER 2
GO Biological Processes	19	GO:0009636	response to toxic substance	19_GO:0050896 response to stimulus	-9.3	20	13	30198	229	58	9	16	4.8	216|3039|3043|3045|5052|7295|9446|9588|11315	ALDH1A1|HBA1|HBB|HBD|PRDX1|TXN|GSTO1|PRDX6|PARK7	-7.4	CLUSTER 2
WikiPathways	27	WP3888	VEGFA-VEGFR2 signaling pathway		-9.2	13	11	30198	439	58	11	19	5.1	226|1072|1200|2243|2244|2266|2597|3045|5216|7295|9588	ALDOA|CFL1|TPP1|FGA|FGB|FGG|GAPDH|HBD|PFN1|TXN|PRDX6	-7.4	CLUSTER 2
GO Biological Processes	19	GO:0030168	platelet activation	19_GO:0032501 multicellular organismal process	-9.2	38	16	30198	96	58	7	12	4.3	60|1311|2243|2244|2266|3043|5478	ACTB|COMP|FGA|FGB|FGG|HBB|PPIA	-7.3	CLUSTER 2
GO Biological Processes	19	GO:0006165	nucleoside diphosphate phosphorylation	19_GO:0008152 metabolic process	-8.9	55	18	30198	57	58	6	10	4	226|669|2023|2597|5223|7167	ALDOA|BPGM|ENO1|GAPDH|PGAM1|TPI1	-7.1	CLUSTER 2
GO Biological Processes	19	GO:0007596	blood coagulation	19_GO:0032501 multicellular organismal process	-8.8	24	13	30198	172	58	8	14	4.5	60|1311|2153|2243|2244|2266|3043|5478	ACTB|COMP|F5|FGA|FGB|FGG|HBB|PPIA	-7.1	CLUSTER 2
GO Biological Processes	19	GO:0050817	coagulation	19_GO:0032501 multicellular organismal process	-8.8	24	13	30198	174	58	8	14	4.5	60|1311|2153|2243|2244|2266|3043|5478	ACTB|COMP|F5|FGA|FGB|FGG|HBB|PPIA	-7	CLUSTER 2
GO Biological Processes	19	GO:0046939	nucleotide phosphorylation	19_GO:0008152 metabolic process	-8.8	53	18	30198	59	58	6	10	4	226|669|2023|2597|5223|7167	ALDOA|BPGM|ENO1|GAPDH|PGAM1|TPI1	-7	CLUSTER 2
GO Biological Processes	19	GO:0007599	hemostasis	19_GO:0065007 biological regulation	-8.8	24	13	30198	177	58	8	14	4.5	60|1311|2153|2243|2244|2266|3043|5478	ACTB|COMP|F5|FGA|FGB|FGG|HBB|PPIA	-7	CLUSTER 2
GO Biological Processes	19	GO:0009179	purine ribonucleoside diphosphate metabolic process	19_GO:0008152 metabolic process	-8.7	51	17	30198	61	58	6	10	4	226|669|2023|2597|5223|7167	ALDOA|BPGM|ENO1|GAPDH|PGAM1|TPI1	-6.9	CLUSTER 2
GO Biological Processes	19	GO:0009135	purine nucleoside diphosphate metabolic process	19_GO:0008152 metabolic process	-8.7	51	17	30198	61	58	6	10	4	226|669|2023|2597|5223|7167	ALDOA|BPGM|ENO1|GAPDH|PGAM1|TPI1	-6.9	CLUSTER 2
KEGG Pathway	24	hsa01200	Carbon metabolism		-8.6	32	14	30198	115	58	7	12	4.3	226|2023|2597|4190|5223|6888|7167	ALDOA|ENO1|GAPDH|MDH1|PGAM1|TALDO1|TPI1	-6.8	CLUSTER 2
GO Biological Processes	19	GO:0009185	ribonucleoside diphosphate metabolic process	19_GO:0008152 metabolic process	-8.3	44	16	30198	71	58	6	10	4	226|669|2023|2597|5223|7167	ALDOA|BPGM|ENO1|GAPDH|PGAM1|TPI1	-6.5	CLUSTER 2
Reactome Gene Sets	6	R-HSA-70171	Glycolysis		-8.3	44	16	30198	71	58	6	10	4	226|669|2023|2597|5223|7167	ALDOA|BPGM|ENO1|GAPDH|PGAM1|TPI1	-6.5	CLUSTER 2
WikiPathways	27	WP176	Folate metabolism		-8.2	43	16	30198	73	58	6	10	4	338|2243|2244|2266|3039|3043	APOB|FGA|FGB|FGG|HBA1|HBB	-6.5	CLUSTER 2
WikiPathways	27	WP4629	Aerobic glycolysis		-8.2	170	26	30198	12	58	4	6.9	3.3	226|2023|2597|7167	ALDOA|ENO1|GAPDH|TPI1	-6.5	CLUSTER 2
CORUM	33	CORUM:6417	Fibrinogen complex		-8.2	520	39	30198	3	58	3	5.2	2.9	2243|2244|2266	FGA|FGB|FGG	-6.4	CLUSTER 2
KEGG Pathway	24	hsa01230	Biosynthesis of amino acids		-8.2	42	15	30198	75	58	6	10	4	226|2023|2597|5223|6888|7167	ALDOA|ENO1|GAPDH|PGAM1|TALDO1|TPI1	-6.4	CLUSTER 2
WikiPathways	27	WP5115	Network map of SARS-CoV-2 signaling pathway		-8	19	12	30198	221	58	8	14	4.5	60|1369|2243|2244|2266|3043|3045|3312	ACTB|CPN1|FGA|FGB|FGG|HBB|HBD|HSPA8	-6.3	CLUSTER 2
Reactome Gene Sets	6	R-HSA-8950505	Gene and protein expression by JAK-STAT signaling after Interleukin-12 stimulation		-8	69	18	30198	38	58	5	8.6	3.7	759|1072|5478|6888|9446	CA1|CFL1|PPIA|TALDO1|GSTO1	-6.2	CLUSTER 2
GO Biological Processes	19	GO:0042743	hydrogen peroxide metabolic process	19_GO:0008152 metabolic process	-7.9	67	18	30198	39	58	5	8.6	3.7	3039|3043|3045|5052|11315	HBA1|HBB|HBD|PRDX1|PARK7	-6.2	CLUSTER 2
GO Biological Processes	19	GO:0042060	wound healing	19_GO:0050896 response to stimulus	-7.9	14	11	30198	330	58	9	16	4.8	60|1311|2153|2243|2244|2266|3043|5478|5547	ACTB|COMP|F5|FGA|FGB|FGG|HBB|PPIA|PRCP	-6.2	CLUSTER 2
Reactome Gene Sets	6	R-HSA-216083	Integrin cell surface interactions		-7.8	37	14	30198	85	58	6	10	4	1293|1311|2243|2244|2266|3339	COL6A3|COMP|FGA|FGB|FGG|HSPG2	-6.1	CLUSTER 2
WikiPathways	27	WP4018	Clear cell renal cell carcinoma pathways		-7.8	36	14	30198	87	58	6	10	4	226|2023|2597|3945|4190|7167	ALDOA|ENO1|GAPDH|LDHB|MDH1|TPI1	-6	CLUSTER 2
GO Biological Processes	19	GO:0009132	nucleoside diphosphate metabolic process	19_GO:0008152 metabolic process	-7.7	35	14	30198	89	58	6	10	4	226|669|2023|2597|5223|7167	ALDOA|BPGM|ENO1|GAPDH|PGAM1|TPI1	-6	CLUSTER 2
Reactome Gene Sets	6	R-HSA-9020591	Interleukin-12 signaling		-7.5	55	16	30198	47	58	5	8.6	3.7	759|1072|5478|6888|9446	CA1|CFL1|PPIA|TALDO1|GSTO1	-5.8	CLUSTER 2
GO Biological Processes	19	GO:0072376	protein activation cascade	19_GO:0050896 response to stimulus	-7.4	120	21	30198	18	58	4	6.9	3.3	2243|2244|2266|5547	FGA|FGB|FGG|PRCP	-5.8	CLUSTER 2
GO Biological Processes	19	GO:0016052	carbohydrate catabolic process	19_GO:0008152 metabolic process	-7.4	31	13	30198	101	58	6	10	4	226|669|2023|2597|5223|7167	ALDOA|BPGM|ENO1|GAPDH|PGAM1|TPI1	-5.7	CLUSTER 2
Reactome Gene Sets	6	R-HSA-5653656	Vesicle-mediated transport		-7.3	8.5	8.6	30198	673	58	11	19	5.1	60|338|2153|2665|3039|3043|3312|3512|6708|6710|7534	ACTB|APOB|F5|GDI2|HBA1|HBB|HSPA8|JCHAIN|SPTA1|SPTB|YWHAZ	-5.6	CLUSTER 2
GO Biological Processes	19	GO:0060249	anatomical structure homeostasis	19_GO:0065007 biological regulation	-7.2	15	10	30198	279	58	8	14	4.5	60|216|226|1200|1311|3512|4069|5052	ACTB|ALDH1A1|ALDOA|TPP1|COMP|JCHAIN|LYZ|PRDX1	-5.6	CLUSTER 2
Reactome Gene Sets	6	R-HSA-8957275	Post-translational protein phosphorylation		-7.2	29	13	30198	108	58	6	10	4	338|2153|2243|2266|5768|11167	APOB|F5|FGA|FGG|QSOX1|FSTL1	-5.6	CLUSTER 2
Reactome Gene Sets	6	R-HSA-5686938	Regulation of TLR by endogenous ligand		-7.1	99	20	30198	21	58	4	6.9	3.3	338|2243|2244|2266	APOB|FGA|FGB|FGG	-5.5	CLUSTER 2
GO Biological Processes	19	GO:0019730	antimicrobial humoral response	19_GO:0044419 biological process involved in interspecies interaction between organisms	-7.1	28	13	30198	112	58	6	10	4	1667|2243|2244|2597|3512|4069	DEFA1|FGA|FGB|GAPDH|JCHAIN|LYZ	-5.5	CLUSTER 2
Reactome Gene Sets	6	R-HSA-447115	Interleukin-12 family signaling		-7.1	46	15	30198	57	58	5	8.6	3.7	759|1072|5478|6888|9446	CA1|CFL1|PPIA|TALDO1|GSTO1	-5.4	CLUSTER 2
Reactome Gene Sets	6	R-HSA-140875	Common Pathway of Fibrin Clot Formation		-7.1	95	19	30198	22	58	4	6.9	3.3	2153|2243|2244|2266	F5|FGA|FGB|FGG	-5.4	CLUSTER 2
Reactome Gene Sets	6	R-HSA-9613829	Chaperone Mediated Autophagy		-7.1	95	19	30198	22	58	4	6.9	3.3	3043|3312|7431|11315	HBB|HSPA8|VIM|PARK7	-5.4	CLUSTER 2
WikiPathways	27	WP272	Blood clotting cascade		-7	91	19	30198	23	58	4	6.9	3.3	2153|2243|2244|2266	F5|FGA|FGB|FGG	-5.4	CLUSTER 2
Reactome Gene Sets	6	R-HSA-1474244	Extracellular matrix organization		-7	14	9.8	30198	301	58	8	14	4.5	2|176|1293|1311|2243|2244|2266|3339	A2M|ACAN|COL6A3|COMP|FGA|FGB|FGG|HSPG2	-5.3	CLUSTER 2
GO Biological Processes	19	GO:0009611	response to wounding	19_GO:0050896 response to stimulus	-6.9	11	9	30198	435	58	9	16	4.8	60|1311|2153|2243|2244|2266|3043|5478|5547	ACTB|COMP|F5|FGA|FGB|FGG|HBB|PPIA|PRCP	-5.2	CLUSTER 2
GO Biological Processes	19	GO:0046034	ATP metabolic process	19_GO:0008152 metabolic process	-6.8	18	10	30198	208	58	7	12	4.3	226|669|2023|2597|3312|5223|7167	ALDOA|BPGM|ENO1|GAPDH|HSPA8|PGAM1|TPI1	-5.2	CLUSTER 2
Reactome Gene Sets	6	R-HSA-381426	Regulation of Insulin-like Growth Factor (IGF) transport and uptake by Insulin-like Growth Factor Binding Proteins (IGFBPs)		-6.8	25	12	30198	125	58	6	10	4	338|2153|2243|2266|5768|11167	APOB|F5|FGA|FGG|QSOX1|FSTL1	-5.2	CLUSTER 2
GO Biological Processes	19	GO:0042744	hydrogen peroxide catabolic process	19_GO:0008152 metabolic process	-6.7	77	17	30198	27	58	4	6.9	3.3	3039|3043|3045|5052	HBA1|HBB|HBD|PRDX1	-5.1	CLUSTER 2
WikiPathways	27	WP4927	COVID-19, thrombosis and anticoagulation		-6.6	220	26	30198	7	58	3	5.2	2.9	2243|2244|2266	FGA|FGB|FGG	-5.1	CLUSTER 2
GO Biological Processes	19	GO:0001894	tissue homeostasis	19_GO:0032501 multicellular organismal process	-6.5	16	9.8	30198	235	58	7	12	4.3	60|216|1200|1311|3512|4069|5052	ACTB|ALDH1A1|TPP1|COMP|JCHAIN|LYZ|PRDX1	-4.9	CLUSTER 2
GO Biological Processes	19	GO:1902042	negative regulation of extrinsic apoptotic signaling pathway via death domain receptors	19_GO:0023052 signaling	-6.4	67	16	30198	31	58	4	6.9	3.3	2243|2244|2266|11315	FGA|FGB|FGG|PARK7	-4.9	CLUSTER 2
GO Biological Processes	19	GO:0032787	monocarboxylic acid metabolic process	19_GO:0008152 metabolic process	-6.4	9.5	8.4	30198	492	58	9	16	4.8	216|226|669|2023|2597|3945|5223|7167|11315	ALDH1A1|ALDOA|BPGM|ENO1|GAPDH|LDHB|PGAM1|TPI1|PARK7	-4.9	CLUSTER 2
GO Biological Processes	19	GO:0048871	multicellular organismal homeostasis	19_GO:0032501 multicellular organismal process	-6.3	11	8.8	30198	363	58	8	14	4.5	60|216|1200|1311|3512|4069|5052|5547	ACTB|ALDH1A1|TPP1|COMP|JCHAIN|LYZ|PRDX1|PRCP	-4.8	CLUSTER 2
GO Biological Processes	19	GO:0050878	regulation of body fluid levels	19_GO:0065007 biological regulation	-6.3	11	8.7	30198	371	58	8	14	4.5	60|1311|2153|2243|2244|2266|3043|5478	ACTB|COMP|F5|FGA|FGB|FGG|HBB|PPIA	-4.7	CLUSTER 2
Reactome Gene Sets	6	R-HSA-1247673	Erythrocytes take up oxygen and release carbon dioxide		-6.3	170	23	30198	9	58	3	5.2	2.9	759|3039|3043	CA1|HBA1|HBB	-4.7	CLUSTER 2
Canonical Pathways	11	M5882	NABA PROTEOGLYCANS		-6.2	60	15	30198	35	58	4	6.9	3.3	176|1101|3339|10216	ACAN|CHAD|HSPG2|PRG4	-4.7	CLUSTER 2
Reactome Gene Sets	6	R-HSA-9615710	Late endosomal microautophagy		-6.2	60	15	30198	35	58	4	6.9	3.3	3043|3312|7431|11315	HBB|HSPA8|VIM|PARK7	-4.7	CLUSTER 2
GO Biological Processes	19	GO:0010035	response to inorganic substance	19_GO:0050896 response to stimulus	-6.2	9	8.1	30198	521	58	9	16	4.8	338|2243|2244|2266|3039|3043|5052|7295|11315	APOB|FGA|FGB|FGG|HBA1|HBB|PRDX1|TXN|PARK7	-4.7	CLUSTER 2
KEGG Pathway	24	hsa04610	Complement and coagulation cascades		-6.2	31	12	30198	85	58	5	8.6	3.7	2|2153|2243|2244|2266	A2M|F5|FGA|FGB|FGG	-4.7	CLUSTER 2
Reactome Gene Sets	6	R-HSA-6802948	Signaling by high-kinase activity BRAF mutants		-6.2	58	15	30198	36	58	4	6.9	3.3	60|2243|2244|2266	ACTB|FGA|FGB|FGG	-4.6	CLUSTER 2
GO Biological Processes	19	GO:0031639	plasminogen activation	19_GO:0008152 metabolic process	-6.1	160	22	30198	10	58	3	5.2	2.9	2243|2244|2266	FGA|FGB|FGG	-4.6	CLUSTER 2
GO Biological Processes	19	GO:0006091	generation of precursor metabolites and energy	19_GO:0008152 metabolic process	-6.1	11	8.4	30198	394	58	8	14	4.5	226|669|2023|2597|4190|5223|6888|7167	ALDOA|BPGM|ENO1|GAPDH|MDH1|PGAM1|TALDO1|TPI1	-4.6	CLUSTER 2
Reactome Gene Sets	6	R-HSA-5674135	MAP2K and MAPK activation		-6	52	14	30198	40	58	4	6.9	3.3	60|2243|2244|2266	ACTB|FGA|FGB|FGG	-4.5	CLUSTER 2
GO Biological Processes	19	GO:0072593	reactive oxygen species metabolic process	19_GO:0008152 metabolic process	-5.9	27	11	30198	98	58	5	8.6	3.7	3039|3043|3045|5052|11315	HBA1|HBB|HBD|PRDX1|PARK7	-4.4	CLUSTER 2
Reactome Gene Sets	6	R-HSA-2173782	Binding and Uptake of Ligands by Scavenger Receptors		-5.9	50	14	30198	42	58	4	6.9	3.3	338|3039|3043|3512	APOB|HBA1|HBB|JCHAIN	-4.4	CLUSTER 2
WikiPathways	27	WP2806	Complement system		-5.9	26	11	30198	99	58	5	8.6	3.7	1369|2243|2244|2266|7295	CPN1|FGA|FGB|FGG|TXN	-4.4	CLUSTER 2
Reactome Gene Sets	6	R-HSA-9656223	Signaling by RAF1 mutants		-5.8	48	14	30198	43	58	4	6.9	3.3	60|2243|2244|2266	ACTB|FGA|FGB|FGG	-4.4	CLUSTER 2
WikiPathways	27	WP4290	Metabolic reprogramming in colon cancer		-5.8	47	13	30198	44	58	4	6.9	3.3	2023|2597|5223|6888	ENO1|GAPDH|PGAM1|TALDO1	-4.3	CLUSTER 2
GO Biological Processes	19	GO:0016485	protein processing	19_GO:0008152 metabolic process	-5.8	17	9.4	30198	188	58	6	10	4	922|1311|1369|2243|2244|2266	CD5L|COMP|CPN1|FGA|FGB|FGG	-4.3	CLUSTER 2
GO Biological Processes	19	GO:1900047	negative regulation of hemostasis	19_GO:0048519 negative regulation of biological process	-5.7	45	13	30198	46	58	4	6.9	3.3	1311|2243|2244|2266	COMP|FGA|FGB|FGG	-4.3	CLUSTER 2
Reactome Gene Sets	6	R-HSA-2168880	Scavenging of heme from plasma		-5.7	120	19	30198	13	58	3	5.2	2.9	3039|3043|3512	HBA1|HBB|JCHAIN	-4.3	CLUSTER 2
Reactome Gene Sets	6	R-HSA-1480926	O2/CO2 exchange in erythrocytes		-5.7	120	19	30198	13	58	3	5.2	2.9	759|3039|3043	CA1|HBA1|HBB	-4.3	CLUSTER 2
Reactome Gene Sets	6	R-HSA-1237044	Erythrocytes take up carbon dioxide and release oxygen		-5.7	120	19	30198	13	58	3	5.2	2.9	759|3039|3043	CA1|HBA1|HBB	-4.3	CLUSTER 2
GO Biological Processes	19	GO:0022604	regulation of cell morphogenesis	19_GO:0032502 developmental process	-5.7	12	8.4	30198	306	58	7	12	4.3	226|1072|2243|2244|2266|5789|6708	ALDOA|CFL1|FGA|FGB|FGG|PTPRD|SPTA1	-4.2	CLUSTER 2
Reactome Gene Sets	6	R-HSA-9711123	Cellular response to chemical stress		-5.7	16	9.3	30198	194	58	6	10	4	3039|3043|5052|6888|7295|9588	HBA1|HBB|PRDX1|TALDO1|TXN|PRDX6	-4.2	CLUSTER 2
Reactome Gene Sets	6	R-HSA-9649948	Signaling downstream of RAS mutants		-5.7	44	13	30198	47	58	4	6.9	3.3	60|2243|2244|2266	ACTB|FGA|FGB|FGG	-4.2	CLUSTER 2
Reactome Gene Sets	6	R-HSA-6802955	Paradoxical activation of RAF signaling by kinase inactive BRAF		-5.7	44	13	30198	47	58	4	6.9	3.3	60|2243|2244|2266	ACTB|FGA|FGB|FGG	-4.2	CLUSTER 2
Reactome Gene Sets	6	R-HSA-6802946	Signaling by moderate kinase activity BRAF mutants		-5.7	44	13	30198	47	58	4	6.9	3.3	60|2243|2244|2266	ACTB|FGA|FGB|FGG	-4.2	CLUSTER 2
Reactome Gene Sets	6	R-HSA-6802949	Signaling by RAS mutants		-5.7	44	13	30198	47	58	4	6.9	3.3	60|2243|2244|2266	ACTB|FGA|FGB|FGG	-4.2	CLUSTER 2
GO Biological Processes	19	GO:0005975	carbohydrate metabolic process	19_GO:0008152 metabolic process	-5.6	9.2	7.7	30198	454	58	8	14	4.5	226|669|2023|2597|5223|6888|7167|9446	ALDOA|BPGM|ENO1|GAPDH|PGAM1|TALDO1|TPI1|GSTO1	-4.2	CLUSTER 2
GO Biological Processes	19	GO:1902041	regulation of extrinsic apoptotic signaling pathway via death domain receptors	19_GO:0023052 signaling	-5.6	42	13	30198	50	58	4	6.9	3.3	2243|2244|2266|11315	FGA|FGB|FGG|PARK7	-4.1	CLUSTER 2
Reactome Gene Sets	6	R-HSA-449147	Signaling by Interleukins		-5.6	9	7.6	30198	462	58	8	14	4.5	759|1072|3312|5478|6888|7431|7534|9446	CA1|CFL1|HSPA8|PPIA|TALDO1|VIM|YWHAZ|GSTO1	-4.1	CLUSTER 2
GO Biological Processes	19	GO:0031638	zymogen activation	19_GO:0008152 metabolic process	-5.5	41	12	30198	51	58	4	6.9	3.3	922|2243|2244|2266	CD5L|FGA|FGB|FGG	-4.1	CLUSTER 2
Reactome Gene Sets	6	R-HSA-372708	p130Cas linkage to MAPK signaling for integrins		-5.5	100	18	30198	15	58	3	5.2	2.9	2243|2244|2266	FGA|FGB|FGG	-4.1	CLUSTER 2
Reactome Gene Sets	6	R-HSA-354194	GRB2:SOS provides linkage to MAPK signaling for Integrins		-5.5	100	18	30198	15	58	3	5.2	2.9	2243|2244|2266	FGA|FGB|FGG	-4.1	CLUSTER 2
GO Biological Processes	19	GO:0034116	positive regulation of heterotypic cell-cell adhesion	19_GO:0048518 positive regulation of biological process	-5.5	100	18	30198	15	58	3	5.2	2.9	2243|2244|2266	FGA|FGB|FGG	-4.1	CLUSTER 2
GO Biological Processes	19	GO:0015671	oxygen transport	19_GO:0051179 localization	-5.5	100	18	30198	15	58	3	5.2	2.9	3039|3043|3045	HBA1|HBB|HBD	-4.1	CLUSTER 2
GO Biological Processes	19	GO:0072378	blood coagulation, fibrin clot formation	19_GO:0032501 multicellular organismal process	-5.4	98	17	30198	16	58	3	5.2	2.9	2243|2244|2266	FGA|FGB|FGG	-4	CLUSTER 2
GO Biological Processes	19	GO:0019731	antibacterial humoral response	19_GO:0044419 biological process involved in interspecies interaction between organisms	-5.4	38	12	30198	55	58	4	6.9	3.3	1667|2243|2244|3512	DEFA1|FGA|FGB|JCHAIN	-4	CLUSTER 2
Reactome Gene Sets	6	R-HSA-5602498	MyD88 deficiency (TLR2/4)		-5.3	92	16	30198	17	58	3	5.2	2.9	2243|2244|2266	FGA|FGB|FGG	-3.9	CLUSTER 2
GO Biological Processes	19	GO:0006081	cellular aldehyde metabolic process	19_GO:0008152 metabolic process	-5.3	35	12	30198	59	58	4	6.9	3.3	216|6888|7167|11315	ALDH1A1|TALDO1|TPI1|PARK7	-3.9	CLUSTER 2
GO Biological Processes	19	GO:2001234	negative regulation of apoptotic signaling pathway	19_GO:0023052 signaling	-5.3	14	8.4	30198	230	58	6	10	4	2023|2243|2244|2266|5478|11315	ENO1|FGA|FGB|FGG|PPIA|PARK7	-3.9	CLUSTER 2
GO Biological Processes	19	GO:0042730	fibrinolysis	19_GO:0048519 negative regulation of biological process	-5.3	87	16	30198	18	58	3	5.2	2.9	2243|2244|2266	FGA|FGB|FGG	-3.9	CLUSTER 2
Reactome Gene Sets	6	R-HSA-5603041	IRAK4 deficiency (TLR2/4)		-5.3	87	16	30198	18	58	3	5.2	2.9	2243|2244|2266	FGA|FGB|FGG	-3.9	CLUSTER 2
Canonical Pathways	11	M18	PID INTEGRIN1 PATHWAY		-5.1	32	11	30198	66	58	4	6.9	3.3	1293|2243|2244|2266	COL6A3|FGA|FGB|FGG	-3.7	CLUSTER 2
GO Biological Processes	19	GO:0098609	cell-cell adhesion	19_GO:0009987 cellular process	-5.1	7.8	6.9	30198	537	58	8	14	4.5	60|1311|2243|2244|2266|3043|5478|5789	ACTB|COMP|FGA|FGB|FGG|HBB|PPIA|PTPRD	-3.7	CLUSTER 2
Reactome Gene Sets	6	R-HSA-6802952	Signaling by BRAF and RAF1 fusions		-5.1	31	11	30198	67	58	4	6.9	3.3	60|2243|2244|2266	ACTB|FGA|FGB|FGG	-3.7	CLUSTER 2
GO Biological Processes	19	GO:0015669	gas transport	19_GO:0051179 localization	-5.1	74	15	30198	21	58	3	5.2	2.9	3039|3043|3045	HBA1|HBB|HBD	-3.7	CLUSTER 2
GO Biological Processes	19	GO:0051604	protein maturation	19_GO:0008152 metabolic process	-5	12	7.9	30198	257	58	6	10	4	922|1311|1369|2243|2244|2266	CD5L|COMP|CPN1|FGA|FGB|FGG	-3.6	CLUSTER 2
GO Biological Processes	19	GO:1900046	regulation of hemostasis	19_GO:0050789 regulation of biological process	-5	29	10	30198	71	58	4	6.9	3.3	1311|2243|2244|2266	COMP|FGA|FGB|FGG	-3.6	CLUSTER 2
GO Biological Processes	19	GO:0008015	blood circulation	19_GO:0032501 multicellular organismal process	-4.9	9	7.1	30198	406	58	7	12	4.3	1311|2153|2243|2244|2266|3043|5547	COMP|F5|FGA|FGB|FGG|HBB|PRCP	-3.6	CLUSTER 2
Reactome Gene Sets	6	R-HSA-3000178	ECM proteoglycans		-4.8	27	10	30198	76	58	4	6.9	3.3	176|1293|1311|3339	ACAN|COL6A3|COMP|HSPG2	-3.5	CLUSTER 2
GO Biological Processes	19	GO:0005996	monosaccharide metabolic process	19_GO:0008152 metabolic process	-4.8	16	8.5	30198	161	58	5	8.6	3.7	226|2023|2597|7167|9446	ALDOA|ENO1|GAPDH|TPI1|GSTO1	-3.5	CLUSTER 2
GO Biological Processes	19	GO:0034114	regulation of heterotypic cell-cell adhesion	19_GO:0050789 regulation of biological process	-4.8	62	13	30198	25	58	3	5.2	2.9	2243|2244|2266	FGA|FGB|FGG	-3.5	CLUSTER 2
Reactome Gene Sets	6	R-HSA-5673001	RAF/MAP kinase cascade		-4.8	11	7.5	30198	280	58	6	10	4	60|2243|2244|2266|6708|6710	ACTB|FGA|FGB|FGG|SPTA1|SPTB	-3.5	CLUSTER 2
GO Biological Processes	19	GO:0010770	positive regulation of cell morphogenesis involved in differentiation	19_GO:0032502 developmental process	-4.8	26	9.9	30198	79	58	4	6.9	3.3	2243|2244|2266|5789	FGA|FGB|FGG|PTPRD	-3.5	CLUSTER 2
GO Biological Processes	19	GO:0001895	retina homeostasis	19_GO:0032501 multicellular organismal process	-4.8	26	9.8	30198	80	58	4	6.9	3.3	60|3512|4069|5052	ACTB|JCHAIN|LYZ|PRDX1	-3.4	CLUSTER 2
Reactome Gene Sets	6	R-HSA-2262752	Cellular responses to stress		-4.8	6	6.2	30198	784	58	9	16	4.8	338|1200|3039|3043|3312|5052|6888|7295|9588	APOB|TPP1|HBA1|HBB|HSPA8|PRDX1|TALDO1|TXN|PRDX6	-3.4	CLUSTER 2
Reactome Gene Sets	6	R-HSA-5684996	MAPK1/MAPK3 signaling		-4.7	11	7.4	30198	286	58	6	10	4	60|2243|2244|2266|6708|6710	ACTB|FGA|FGB|FGG|SPTA1|SPTB	-3.4	CLUSTER 2
Reactome Gene Sets	6	R-HSA-354192	Integrin signaling		-4.7	58	13	30198	27	58	3	5.2	2.9	2243|2244|2266	FGA|FGB|FGG	-3.4	CLUSTER 2
Reactome Gene Sets	6	R-HSA-8953897	Cellular responses to stimuli		-4.7	5.9	6.1	30198	798	58	9	16	4.8	338|1200|3039|3043|3312|5052|6888|7295|9588	APOB|TPP1|HBA1|HBB|HSPA8|PRDX1|TALDO1|TXN|PRDX6	-3.4	CLUSTER 2
GO Biological Processes	19	GO:0006959	humoral immune response	19_GO:0002376 immune system process	-4.7	11	7.3	30198	291	58	6	10	4	1667|2243|2244|2597|3512|4069	DEFA1|FGA|FGB|GAPDH|JCHAIN|LYZ	-3.4	CLUSTER 2
Reactome Gene Sets	6	R-HSA-6802957	Oncogenic MAPK signaling		-4.7	25	9.6	30198	84	58	4	6.9	3.3	60|2243|2244|2266	ACTB|FGA|FGB|FGG	-3.4	CLUSTER 2
Canonical Pathways	11	M169	PID INTEGRIN2 PATHWAY		-4.6	54	12	30198	29	58	3	5.2	2.9	2243|2244|2266	FGA|FGB|FGG	-3.3	CLUSTER 2
KEGG Pathway	24	hsa04512	ECM-receptor interaction		-4.6	24	9.3	30198	88	58	4	6.9	3.3	1101|1293|1311|3339	CHAD|COL6A3|COMP|HSPG2	-3.3	CLUSTER 2
Canonical Pathways	11	M257	PID EPHRINB REV PATHWAY		-4.6	52	12	30198	30	58	3	5.2	2.9	2243|2244|2266	FGA|FGB|FGG	-3.3	CLUSTER 2
Reactome Gene Sets	6	R-HSA-199991	Membrane Trafficking		-4.6	6.6	6.2	30198	634	58	8	14	4.5	60|338|2153|2665|3312|6708|6710|7534	ACTB|APOB|F5|GDI2|HSPA8|SPTA1|SPTB|YWHAZ	-3.3	CLUSTER 2
GO Biological Processes	19	GO:0009117	nucleotide metabolic process	19_GO:0008152 metabolic process	-4.6	7.9	6.6	30198	460	58	7	12	4.3	226|669|2023|2597|5223|7167|11315	ALDOA|BPGM|ENO1|GAPDH|PGAM1|TPI1|PARK7	-3.3	CLUSTER 2
Reactome Gene Sets	6	R-HSA-5602358	Diseases associated with the TLR signaling cascade		-4.5	50	12	30198	31	58	3	5.2	2.9	2243|2244|2266	FGA|FGB|FGG	-3.2	CLUSTER 2
Reactome Gene Sets	6	R-HSA-445095	Interaction between L1 and Ankyrins		-4.5	50	12	30198	31	58	3	5.2	2.9	60|6708|6710	ACTB|SPTA1|SPTB	-3.2	CLUSTER 2
Reactome Gene Sets	6	R-HSA-5260271	Diseases of Immune System		-4.5	50	12	30198	31	58	3	5.2	2.9	2243|2244|2266	FGA|FGB|FGG	-3.2	CLUSTER 2
GO Biological Processes	19	GO:0032148	activation of protein kinase B activity	19_GO:0048518 positive regulation of biological process	-4.5	50	12	30198	31	58	3	5.2	2.9	5478|7295|11315	PPIA|TXN|PARK7	-3.2	CLUSTER 2
GO Biological Processes	19	GO:0001906	cell killing	19_GO:0009987 cellular process	-4.5	23	9.1	30198	92	58	4	6.9	3.3	1667|2597|4069|5052	DEFA1|GAPDH|LYZ|PRDX1	-3.2	CLUSTER 2
GO Biological Processes	19	GO:0006753	nucleoside phosphate metabolic process	19_GO:0008152 metabolic process	-4.5	7.8	6.5	30198	468	58	7	12	4.3	226|669|2023|2597|5223|7167|11315	ALDOA|BPGM|ENO1|GAPDH|PGAM1|TPI1|PARK7	-3.2	CLUSTER 2
GO Biological Processes	19	GO:0001775	cell activation	19_GO:0009987 cellular process	-4.5	6.4	6.1	30198	647	58	8	14	4.5	60|1311|2243|2244|2266|3043|5052|5478	ACTB|COMP|FGA|FGB|FGG|HBB|PRDX1|PPIA	-3.2	CLUSTER 2
GO Biological Processes	19	GO:0045907	positive regulation of vasoconstriction	19_GO:0048518 positive regulation of biological process	-4.5	47	12	30198	33	58	3	5.2	2.9	2243|2244|2266	FGA|FGB|FGG	-3.2	CLUSTER 2
GO Biological Processes	19	GO:0010769	regulation of cell morphogenesis involved in differentiation	19_GO:0032502 developmental process	-4.4	22	8.9	30198	96	58	4	6.9	3.3	2243|2244|2266|5789	FGA|FGB|FGG|PTPRD	-3.2	CLUSTER 2
GO Biological Processes	19	GO:2001237	negative regulation of extrinsic apoptotic signaling pathway	19_GO:0023052 signaling	-4.4	21	8.9	30198	97	58	4	6.9	3.3	2243|2244|2266|11315	FGA|FGB|FGG|PARK7	-3.2	CLUSTER 2
Reactome Gene Sets	6	R-HSA-5683057	MAPK family signaling cascades		-4.4	9.6	6.8	30198	325	58	6	10	4	60|2243|2244|2266|6708|6710	ACTB|FGA|FGB|FGG|SPTA1|SPTB	-3.2	CLUSTER 2
Canonical Pathways	11	M3008	NABA ECM GLYCOPROTEINS		-4.4	13	7.6	30198	196	58	5	8.6	3.7	1311|1842|2243|2244|2266	COMP|ECM2|FGA|FGB|FGG	-3.2	CLUSTER 2
GO Biological Processes	19	GO:2000352	negative regulation of endothelial cell apoptotic process	19_GO:0048519 negative regulation of biological process	-4.4	46	12	30198	34	58	3	5.2	2.9	2243|2244|2266	FGA|FGB|FGG	-3.1	CLUSTER 2
GO Biological Processes	19	GO:0051702	biological process involved in interaction with symbiont	19_GO:0044419 biological process involved in interspecies interaction between organisms	-4.4	21	8.7	30198	100	58	4	6.9	3.3	1072|1667|2597|3312	CFL1|DEFA1|GAPDH|HSPA8	-3.1	CLUSTER 2
Canonical Pathways	11	M16801	SIG REGULATION OF THE ACTIN CYTOSKELETON BY RHO GTPASES		-4.4	45	11	30198	35	58	3	5.2	2.9	1072|2665|5216	CFL1|GDI2|PFN1	-3.1	CLUSTER 2
GO Biological Processes	19	GO:0051223	regulation of protein transport	19_GO:0051179 localization	-4.4	7.4	6.3	30198	495	58	7	12	4.3	2243|2244|2266|3312|5478|7295|11315	FGA|FGB|FGG|HSPA8|PPIA|TXN|PARK7	-3.1	CLUSTER 2
GO Biological Processes	19	GO:0090066	regulation of anatomical structure size	19_GO:0065007 biological regulation	-4.4	7.4	6.3	30198	495	58	7	12	4.3	1311|2243|2244|2266|5216|6708|6710	COMP|FGA|FGB|FGG|PFN1|SPTA1|SPTB	-3.1	CLUSTER 2
GO Biological Processes	19	GO:0003013	circulatory system process	19_GO:0032501 multicellular organismal process	-4.3	7.3	6.2	30198	497	58	7	12	4.3	1311|2153|2243|2244|2266|3043|5547	COMP|F5|FGA|FGB|FGG|HBB|PRCP	-3.1	CLUSTER 2
Reactome Gene Sets	6	R-HSA-3299685	Detoxification of Reactive Oxygen Species		-4.3	42	11	30198	37	58	3	5.2	2.9	5052|7295|9588	PRDX1|TXN|PRDX6	-3.1	CLUSTER 2
GO Biological Processes	19	GO:0031640	killing of cells of another organism	19_GO:0044419 biological process involved in interspecies interaction between organisms	-4.3	41	11	30198	38	58	3	5.2	2.9	1667|2597|4069	DEFA1|GAPDH|LYZ	-3	CLUSTER 2
Reactome Gene Sets	6	R-HSA-76009	Platelet Aggregation (Plug Formation)		-4.2	40	11	30198	39	58	3	5.2	2.9	2243|2244|2266	FGA|FGB|FGG	-3	CLUSTER 2
KEGG Pathway	24	hsa04066	HIF-1 signaling pathway		-4.2	19	8.3	30198	109	58	4	6.9	3.3	226|2023|2597|3945	ALDOA|ENO1|GAPDH|LDHB	-3	CLUSTER 2
GO Biological Processes	19	GO:0009150	purine ribonucleotide metabolic process	19_GO:0008152 metabolic process	-4.2	8.8	6.5	30198	353	58	6	10	4	226|669|2023|2597|5223|7167	ALDOA|BPGM|ENO1|GAPDH|PGAM1|TPI1	-3	CLUSTER 2
GO Biological Processes	19	GO:0070201	regulation of establishment of protein localization	19_GO:0051179 localization	-4.2	7	6.1	30198	520	58	7	12	4.3	2243|2244|2266|3312|5478|7295|11315	FGA|FGB|FGG|HSPA8|PPIA|TXN|PARK7	-3	CLUSTER 2
GO Biological Processes	19	GO:0045454	cell redox homeostasis	19_GO:0050789 regulation of biological process	-4.2	39	11	30198	40	58	3	5.2	2.9	5052|7295|9588	PRDX1|TXN|PRDX6	-3	CLUSTER 2
Reactome Gene Sets	6	R-HSA-1280215	Cytokine Signaling in Immune system		-4.2	5.8	5.7	30198	715	58	8	14	4.5	759|1072|3312|5478|6888|7431|7534|9446	CA1|CFL1|HSPA8|PPIA|TALDO1|VIM|YWHAZ|GSTO1	-3	CLUSTER 2
GO Biological Processes	19	GO:0006979	response to oxidative stress	19_GO:0050896 response to stimulus	-4.1	8.6	6.4	30198	365	58	6	10	4	3039|3043|5052|5478|9588|11315	HBA1|HBB|PRDX1|PPIA|PRDX6|PARK7	-2.9	CLUSTER 2
GO Biological Processes	19	GO:0006163	purine nucleotide metabolic process	19_GO:0008152 metabolic process	-4.1	8.5	6.4	30198	366	58	6	10	4	226|669|2023|2597|5223|7167	ALDOA|BPGM|ENO1|GAPDH|PGAM1|TPI1	-2.9	CLUSTER 2
GO Biological Processes	19	GO:1900026	positive regulation of substrate adhesion-dependent cell spreading	19_GO:0032502 developmental process	-4.1	37	10	30198	42	58	3	5.2	2.9	2243|2244|2266	FGA|FGB|FGG	-2.9	CLUSTER 2
Canonical Pathways	11	M174	PID UPA UPAR PATHWAY		-4.1	37	10	30198	42	58	3	5.2	2.9	2243|2244|2266	FGA|FGB|FGG	-2.9	CLUSTER 2
GO Biological Processes	19	GO:0055086	nucleobase-containing small molecule metabolic process	19_GO:0008152 metabolic process	-4.1	6.8	5.9	30198	536	58	7	12	4.3	226|669|2023|2597|5223|7167|11315	ALDOA|BPGM|ENO1|GAPDH|PGAM1|TPI1|PARK7	-2.9	CLUSTER 2
GO Biological Processes	19	GO:2001233	regulation of apoptotic signaling pathway	19_GO:0023052 signaling	-4.1	8.4	6.3	30198	370	58	6	10	4	2023|2243|2244|2266|5478|11315	ENO1|FGA|FGB|FGG|PPIA|PARK7	-2.9	CLUSTER 2
Canonical Pathways	11	M53	PID INTEGRIN3 PATHWAY		-4.1	36	10	30198	43	58	3	5.2	2.9	2243|2244|2266	FGA|FGB|FGG	-2.9	CLUSTER 2
GO Biological Processes	19	GO:0009259	ribonucleotide metabolic process	19_GO:0008152 metabolic process	-4.1	8.4	6.3	30198	372	58	6	10	4	226|669|2023|2597|5223|7167	ALDOA|BPGM|ENO1|GAPDH|PGAM1|TPI1	-2.9	CLUSTER 2
Reactome Gene Sets	6	R-HSA-373760	L1CAM interactions		-4.1	18	7.9	30198	119	58	4	6.9	3.3	60|3312|6708|6710	ACTB|HSPA8|SPTA1|SPTB	-2.9	CLUSTER 2
WikiPathways	27	WP4136	Fibrin complement receptor 3 signaling pathway		-4.1	35	10	30198	44	58	3	5.2	2.9	2243|2244|2266	FGA|FGB|FGG	-2.9	CLUSTER 2
Reactome Gene Sets	6	R-HSA-422475	Axon guidance		-4.1	6.6	5.8	30198	552	58	7	12	4.3	60|1072|1293|3312|5216|6708|6710	ACTB|CFL1|COL6A3|HSPA8|PFN1|SPTA1|SPTB	-2.8	CLUSTER 2
GO Biological Processes	19	GO:0030195	negative regulation of blood coagulation	19_GO:0048519 negative regulation of biological process	-4	35	9.9	30198	45	58	3	5.2	2.9	2243|2244|2266	FGA|FGB|FGG	-2.8	CLUSTER 2
GO Biological Processes	19	GO:0010811	positive regulation of cell-substrate adhesion	19_GO:0048518 positive regulation of biological process	-4	17	7.8	30198	122	58	4	6.9	3.3	1842|2243|2244|2266	ECM2|FGA|FGB|FGG	-2.8	CLUSTER 2
GO Biological Processes	19	GO:0019693	ribose phosphate metabolic process	19_GO:0008152 metabolic process	-4	8.2	6.2	30198	382	58	6	10	4	226|669|2023|2597|5223|7167	ALDOA|BPGM|ENO1|GAPDH|PGAM1|TPI1	-2.8	CLUSTER 2
KEGG Pathway	24	hsa04611	Platelet activation		-4	17	7.7	30198	124	58	4	6.9	3.3	60|2243|2244|2266	ACTB|FGA|FGB|FGG	-2.8	CLUSTER 2
GO Biological Processes	19	GO:0072521	purine-containing compound metabolic process	19_GO:0008152 metabolic process	-4	8.1	6.1	30198	387	58	6	10	4	226|669|2023|2597|5223|7167	ALDOA|BPGM|ENO1|GAPDH|PGAM1|TPI1	-2.8	CLUSTER 2
Reactome Gene Sets	6	R-HSA-9707616	Heme signaling		-4	33	9.7	30198	47	58	3	5.2	2.9	338|3039|3043	APOB|HBA1|HBB	-2.8	CLUSTER 2
GO Biological Processes	19	GO:0044403	biological process involved in symbiotic interaction	19_GO:0044419 biological process involved in interspecies interaction between organisms	-4	11	6.6	30198	245	58	5	8.6	3.7	1072|1667|2597|3312|5478	CFL1|DEFA1|GAPDH|HSPA8|PPIA	-2.8	CLUSTER 2
GO Biological Processes	19	GO:0050714	positive regulation of protein secretion	19_GO:0051179 localization	-4	16	7.6	30198	128	58	4	6.9	3.3	2243|2244|2266|5478	FGA|FGB|FGG|PPIA	-2.8	CLUSTER 2
Reactome Gene Sets	6	R-HSA-9675108	Nervous system development		-3.9	6.3	5.7	30198	577	58	7	12	4.3	60|1072|1293|3312|5216|6708|6710	ACTB|CFL1|COL6A3|HSPA8|PFN1|SPTA1|SPTB	-2.7	CLUSTER 2
GO Biological Processes	19	GO:0050819	negative regulation of coagulation	19_GO:0048519 negative regulation of biological process	-3.9	32	9.5	30198	49	58	3	5.2	2.9	2243|2244|2266	FGA|FGB|FGG	-2.7	CLUSTER 2
KEGG Pathway	24	hsa05144	Malaria		-3.9	31	9.4	30198	50	58	3	5.2	2.9	1311|3039|3043	COMP|HBA1|HBB	-2.7	CLUSTER 2
GO Biological Processes	19	GO:0007160	cell-matrix adhesion	19_GO:0009987 cellular process	-3.9	16	7.4	30198	133	58	4	6.9	3.3	1842|2243|2244|2266	ECM2|FGA|FGB|FGG	-2.7	CLUSTER 2
GO Biological Processes	19	GO:1904036	negative regulation of epithelial cell apoptotic process	19_GO:0048519 negative regulation of biological process	-3.9	30	9.2	30198	52	58	3	5.2	2.9	2243|2244|2266	FGA|FGB|FGG	-2.7	CLUSTER 2
WikiPathways	27	WP1533	Vitamin B12 metabolism		-3.8	29	9.1	30198	53	58	3	5.2	2.9	338|3039|3043	APOB|HBA1|HBB	-2.6	CLUSTER 2
GO Biological Processes	19	GO:0031333	negative regulation of protein-containing complex assembly	19_GO:0048519 negative regulation of biological process	-3.8	15	7.2	30198	139	58	4	6.9	3.3	5216|6708|6710|11315	PFN1|SPTA1|SPTB|PARK7	-2.6	CLUSTER 2
Reactome Gene Sets	6	R-HSA-1474228	Degradation of the extracellular matrix		-3.8	15	7.2	30198	140	58	4	6.9	3.3	2|176|1293|3339	A2M|ACAN|COL6A3|HSPG2	-2.6	CLUSTER 2
GO Biological Processes	19	GO:0019318	hexose metabolic process	19_GO:0008152 metabolic process	-3.8	15	7.2	30198	141	58	4	6.9	3.3	226|2023|2597|7167	ALDOA|ENO1|GAPDH|TPI1	-2.6	CLUSTER 2
GO Biological Processes	19	GO:0035296	regulation of tube diameter	19_GO:0065007 biological regulation	-3.8	15	7.2	30198	141	58	4	6.9	3.3	1311|2243|2244|2266	COMP|FGA|FGB|FGG	-2.6	CLUSTER 2
GO Biological Processes	19	GO:0097746	blood vessel diameter maintenance	19_GO:0032501 multicellular organismal process	-3.8	15	7.2	30198	141	58	4	6.9	3.3	1311|2243|2244|2266	COMP|FGA|FGB|FGG	-2.6	CLUSTER 2
GO Biological Processes	19	GO:0035150	regulation of tube size	19_GO:0065007 biological regulation	-3.8	15	7.2	30198	142	58	4	6.9	3.3	1311|2243|2244|2266	COMP|FGA|FGB|FGG	-2.6	CLUSTER 2
GO Biological Processes	19	GO:1903202	negative regulation of oxidative stress-induced cell death	19_GO:0048519 negative regulation of biological process	-3.8	28	8.9	30198	55	58	3	5.2	2.9	5478|7295|11315	PPIA|TXN|PARK7	-2.6	CLUSTER 2
GO Biological Processes	19	GO:1900024	regulation of substrate adhesion-dependent cell spreading	19_GO:0032502 developmental process	-3.7	27	8.7	30198	58	58	3	5.2	2.9	2243|2244|2266	FGA|FGB|FGG	-2.5	CLUSTER 2
GO Biological Processes	19	GO:2000351	regulation of endothelial cell apoptotic process	19_GO:0050789 regulation of biological process	-3.7	26	8.6	30198	59	58	3	5.2	2.9	2243|2244|2266	FGA|FGB|FGG	-2.5	CLUSTER 2
Reactome Gene Sets	6	R-HSA-9612973	Autophagy		-3.7	14	6.9	30198	151	58	4	6.9	3.3	3043|3312|7431|11315	HBB|HSPA8|VIM|PARK7	-2.5	CLUSTER 2
GO Biological Processes	19	GO:0030837	negative regulation of actin filament polymerization	19_GO:0048519 negative regulation of biological process	-3.7	26	8.5	30198	60	58	3	5.2	2.9	5216|6708|6710	PFN1|SPTA1|SPTB	-2.5	CLUSTER 2
GO Biological Processes	19	GO:2001236	regulation of extrinsic apoptotic signaling pathway	19_GO:0023052 signaling	-3.7	14	6.9	30198	153	58	4	6.9	3.3	2243|2244|2266|11315	FGA|FGB|FGG|PARK7	-2.5	CLUSTER 2
Reactome Gene Sets	6	R-HSA-168898	Toll-like Receptor Cascades		-3.6	13	6.8	30198	157	58	4	6.9	3.3	338|2243|2244|2266	APOB|FGA|FGB|FGG	-2.5	CLUSTER 2
Reactome Gene Sets	6	R-HSA-375165	NCAM signaling for neurite out-growth		-3.6	25	8.3	30198	63	58	3	5.2	2.9	1293|6708|6710	COL6A3|SPTA1|SPTB	-2.5	CLUSTER 2
GO Biological Processes	19	GO:0019229	regulation of vasoconstriction	19_GO:0032501 multicellular organismal process	-3.6	24	8.2	30198	64	58	3	5.2	2.9	2243|2244|2266	FGA|FGB|FGG	-2.4	CLUSTER 2
GO Biological Processes	19	GO:1902904	negative regulation of supramolecular fiber organization	19_GO:0048519 negative regulation of biological process	-3.6	13	6.6	30198	163	58	4	6.9	3.3	3312|5216|6708|6710	HSPA8|PFN1|SPTA1|SPTB	-2.4	CLUSTER 2
GO Biological Processes	19	GO:0045785	positive regulation of cell adhesion	19_GO:0048518 positive regulation of biological process	-3.5	6.6	5.4	30198	471	58	6	10	4	60|1842|2243|2244|2266|6708	ACTB|ECM2|FGA|FGB|FGG|SPTA1	-2.4	CLUSTER 2
GO Biological Processes	19	GO:0051851	modulation by host of symbiont process	19_GO:0044419 biological process involved in interspecies interaction between organisms	-3.5	23	8	30198	68	58	3	5.2	2.9	1072|1667|3312	CFL1|DEFA1|HSPA8	-2.4	CLUSTER 2
GO Biological Processes	19	GO:0030193	regulation of blood coagulation	19_GO:0032501 multicellular organismal process	-3.5	23	7.9	30198	69	58	3	5.2	2.9	2243|2244|2266	FGA|FGB|FGG	-2.4	CLUSTER 2
GO Biological Processes	19	GO:0000302	response to reactive oxygen species	19_GO:0050896 response to stimulus	-3.5	12	6.4	30198	171	58	4	6.9	3.3	3039|3043|5052|11315	HBA1|HBB|PRDX1|PARK7	-2.3	CLUSTER 2
GO Biological Processes	19	GO:0022409	positive regulation of cell-cell adhesion	19_GO:0048518 positive regulation of biological process	-3.5	8.3	5.7	30198	312	58	5	8.6	3.7	60|2243|2244|2266|6708	ACTB|FGA|FGB|FGG|SPTA1	-2.3	CLUSTER 2
GO Biological Processes	19	GO:0051129	negative regulation of cellular component organization	19_GO:0048519 negative regulation of biological process	-3.5	5.3	5	30198	693	58	7	12	4.3	2665|3312|5216|6708|6710|7431|11315	GDI2|HSPA8|PFN1|SPTA1|SPTB|VIM|PARK7	-2.3	CLUSTER 2
GO Biological Processes	19	GO:0061045	negative regulation of wound healing	19_GO:0048519 negative regulation of biological process	-3.4	21	7.7	30198	73	58	3	5.2	2.9	2243|2244|2266	FGA|FGB|FGG	-2.3	CLUSTER 2
GO Biological Processes	19	GO:0050818	regulation of coagulation	19_GO:0032501 multicellular organismal process	-3.4	21	7.6	30198	74	58	3	5.2	2.9	2243|2244|2266	FGA|FGB|FGG	-2.3	CLUSTER 2
GO Biological Processes	19	GO:0032272	negative regulation of protein polymerization	19_GO:0048519 negative regulation of biological process	-3.4	21	7.5	30198	75	58	3	5.2	2.9	5216|6708|6710	PFN1|SPTA1|SPTB	-2.3	CLUSTER 2
GO Biological Processes	19	GO:1903201	regulation of oxidative stress-induced cell death	19_GO:0050896 response to stimulus	-3.3	20	7.4	30198	78	58	3	5.2	2.9	5478|7295|11315	PPIA|TXN|PARK7	-2.2	CLUSTER 2
GO Biological Processes	19	GO:0031589	cell-substrate adhesion	19_GO:0009987 cellular process	-3.3	11	6.1	30198	189	58	4	6.9	3.3	1842|2243|2244|2266	ECM2|FGA|FGB|FGG	-2.2	CLUSTER 2
GO Biological Processes	19	GO:0009617	response to bacterium	19_GO:0044419 biological process involved in interspecies interaction between organisms	-3.3	5	4.8	30198	732	58	7	12	4.3	338|1667|2243|2244|3512|4069|7431	APOB|DEFA1|FGA|FGB|JCHAIN|LYZ|VIM	-2.2	CLUSTER 2
KEGG Pathway	24	hsa04613	Neutrophil extracellular trap formation		-3.3	11	6	30198	190	58	4	6.9	3.3	60|2243|2244|2266	ACTB|FGA|FGB|FGG	-2.2	CLUSTER 2
GO Biological Processes	19	GO:0006954	inflammatory response	19_GO:0050896 response to stimulus	-3.3	6	5	30198	523	58	6	10	4	2|922|3339|4069|5547|11315	A2M|CD5L|HSPG2|LYZ|PRCP|PARK7	-2.2	CLUSTER 2
Reactome Gene Sets	6	R-HSA-9663891	Selective autophagy		-3.3	19	7.2	30198	81	58	3	5.2	2.9	3312|7431|11315	HSPA8|VIM|PARK7	-2.2	CLUSTER 2
GO Biological Processes	19	GO:0042742	defense response to bacterium	19_GO:0044419 biological process involved in interspecies interaction between organisms	-3.2	7.4	5.3	30198	351	58	5	8.6	3.7	1667|2243|2244|3512|4069	DEFA1|FGA|FGB|JCHAIN|LYZ	-2.1	CLUSTER 2
Canonical Pathways	11	M195	PID CMYB PATHWAY		-3.2	19	7.1	30198	84	58	3	5.2	2.9	759|3312|4069	CA1|HSPA8|LYZ	-2.1	CLUSTER 2
GO Biological Processes	19	GO:0030036	actin cytoskeleton organization	19_GO:0009987 cellular process	-3.2	5.8	4.9	30198	538	58	6	10	4	60|226|1072|5216|6708|6710	ACTB|ALDOA|CFL1|PFN1|SPTA1|SPTB	-2.1	CLUSTER 2
GO Biological Processes	19	GO:0045921	positive regulation of exocytosis	19_GO:0051179 localization	-3.2	18	7	30198	85	58	3	5.2	2.9	2243|2244|2266	FGA|FGB|FGG	-2.1	CLUSTER 2
KEGG Pathway	24	hsa04510	Focal adhesion		-3.2	10	5.8	30198	201	58	4	6.9	3.3	60|1101|1293|1311	ACTB|CHAD|COL6A3|COMP	-2.1	CLUSTER 2
GO Biological Processes	19	GO:0099175	regulation of postsynapse organization	19_GO:0050789 regulation of biological process	-3.2	18	7	30198	86	58	3	5.2	2.9	1072|3312|5789	CFL1|HSPA8|PTPRD	-2.1	CLUSTER 2
Reactome Gene Sets	6	R-HSA-5628897	TP53 Regulates Metabolic Genes		-3.2	18	6.9	30198	87	58	3	5.2	2.9	5052|7295|7534	PRDX1|TXN|YWHAZ	-2.1	CLUSTER 2
GO Biological Processes	19	GO:0097435	supramolecular fiber organization	19_GO:0009987 cellular process	-3.2	5.7	4.9	30198	549	58	6	10	4	226|1072|1311|3872|6708|7431	ALDOA|CFL1|COMP|KRT17|SPTA1|VIM	-2.1	CLUSTER 2
GO Biological Processes	19	GO:1903035	negative regulation of response to wounding	19_GO:0048519 negative regulation of biological process	-3.2	18	6.9	30198	89	58	3	5.2	2.9	2243|2244|2266	FGA|FGB|FGG	-2.1	CLUSTER 2
Reactome Gene Sets	6	R-HSA-1236974	ER-Phagosome pathway		-3.2	17	6.8	30198	90	58	3	5.2	2.9	2243|2244|2266	FGA|FGB|FGG	-2.1	CLUSTER 2
GO Biological Processes	19	GO:0050807	regulation of synapse organization	19_GO:0050789 regulation of biological process	-3.2	10	5.7	30198	209	58	4	6.9	3.3	1072|3312|5789|7534	CFL1|HSPA8|PTPRD|YWHAZ	-2.1	CLUSTER 2
GO Biological Processes	19	GO:0090277	positive regulation of peptide hormone secretion	19_GO:0023052 signaling	-3.1	17	6.8	30198	91	58	3	5.2	2.9	2243|2244|2266	FGA|FGB|FGG	-2.1	CLUSTER 2
GO Biological Processes	19	GO:0002793	positive regulation of peptide secretion	19_GO:0051179 localization	-3.1	17	6.7	30198	93	58	3	5.2	2.9	2243|2244|2266	FGA|FGB|FGG	-2	CLUSTER 2
GO Biological Processes	19	GO:1900407	regulation of cellular response to oxidative stress	19_GO:0050896 response to stimulus	-3.1	17	6.7	30198	93	58	3	5.2	2.9	5478|7295|11315	PPIA|TXN|PARK7	-2	CLUSTER 2
GO Biological Processes	19	GO:0050803	regulation of synapse structure or activity	19_GO:0065007 biological regulation	-3.1	9.7	5.6	30198	215	58	4	6.9	3.3	1072|3312|5789|7534	CFL1|HSPA8|PTPRD|YWHAZ	-2	CLUSTER 2
GO Biological Processes	19	GO:1904035	regulation of epithelial cell apoptotic process	19_GO:0050789 regulation of biological process	-3.1	17	6.7	30198	94	58	3	5.2	2.9	2243|2244|2266	FGA|FGB|FGG	-2	CLUSTER 2
GO Biological Processes	19	GO:1902903	regulation of supramolecular fiber organization	19_GO:0050789 regulation of biological process	-3.1	6.8	5	30198	381	58	5	8.6	3.7	3312|5216|6708|6710|11315	HSPA8|PFN1|SPTA1|SPTB|PARK7	-2	CLUSTER 2
GO Biological Processes	19	GO:0010810	regulation of cell-substrate adhesion	19_GO:0050789 regulation of biological process	-3.1	9.6	5.6	30198	218	58	4	6.9	3.3	1842|2243|2244|2266	ECM2|FGA|FGB|FGG	-2	CLUSTER 2
GO Biological Processes	19	GO:0051258	protein polymerization	19_GO:0009987 cellular process	-3.1	16	6.6	30198	96	58	3	5.2	2.9	2243|2244|2266	FGA|FGB|FGG	-2	CLUSTER 2
KEGG Pathway	24	hsa05150	Staphylococcus aureus infection		-3.1	16	6.6	30198	96	58	3	5.2	2.9	1667|2266|3872	DEFA1|FGG|KRT17	-2	CLUSTER 2
GO Biological Processes	19	GO:0006006	glucose metabolic process	19_GO:0008152 metabolic process	-3	16	6.5	30198	99	58	3	5.2	2.9	2023|2597|7167	ENO1|GAPDH|TPI1	-2	CLUSTER 2
Reactome Gene Sets	6	R-HSA-166058	MyD88:MAL(TIRAP) cascade initiated on plasma membrane		-3	15	6.4	30198	101	58	3	5.2	2.9	2243|2244|2266	FGA|FGB|FGG	-1.9	CLUSTER 2
Reactome Gene Sets	6	R-HSA-168188	Toll Like Receptor TLR6:TLR2 Cascade		-3	15	6.4	30198	101	58	3	5.2	2.9	2243|2244|2266	FGA|FGB|FGG	-1.9	CLUSTER 2
GO Biological Processes	19	GO:1902882	regulation of response to oxidative stress	19_GO:0050896 response to stimulus	-3	15	6.4	30198	102	58	3	5.2	2.9	5478|7295|11315	PPIA|TXN|PARK7	-1.9	CLUSTER 2
GO Biological Processes	19	GO:2001243	negative regulation of intrinsic apoptotic signaling pathway	19_GO:0023052 signaling	-3	15	6.4	30198	102	58	3	5.2	2.9	2023|5478|11315	ENO1|PPIA|PARK7	-1.9	CLUSTER 2
GO Biological Processes	19	GO:0030029	actin filament-based process	19_GO:0009987 cellular process	-3	5.2	4.6	30198	601	58	6	10	4	60|226|1072|5216|6708|6710	ACTB|ALDOA|CFL1|PFN1|SPTA1|SPTB	-1.9	CLUSTER 2
Reactome Gene Sets	6	R-HSA-181438	Toll Like Receptor 2 (TLR2) Cascade		-3	15	6.3	30198	104	58	3	5.2	2.9	2243|2244|2266	FGA|FGB|FGG	-1.9	CLUSTER 2
Reactome Gene Sets	6	R-HSA-168179	Toll Like Receptor TLR1:TLR2 Cascade		-3	15	6.3	30198	104	58	3	5.2	2.9	2243|2244|2266	FGA|FGB|FGG	-1.9	CLUSTER 2
Reactome Gene Sets	6	R-HSA-1236975	Antigen processing-Cross presentation		-3	15	6.2	30198	105	58	3	5.2	2.9	2243|2244|2266	FGA|FGB|FGG	-1.9	CLUSTER 2
GO Biological Processes	19	GO:0043254	regulation of protein-containing complex assembly	19_GO:0050789 regulation of biological process	-3	6.4	4.8	30198	407	58	5	8.6	3.7	3312|5216|6708|6710|11315	HSPA8|PFN1|SPTA1|SPTB|PARK7	-1.9	CLUSTER 2
GO Biological Processes	19	GO:0042542	response to hydrogen peroxide	19_GO:0050896 response to stimulus	-2.9	15	6.2	30198	106	58	3	5.2	2.9	3039|3043|11315	HBA1|HBB|PARK7	-1.9	CLUSTER 2
GO Biological Processes	19	GO:0048872	homeostasis of number of cells	19_GO:0065007 biological regulation	-2.9	8.8	5.3	30198	238	58	4	6.9	3.3	669|5052|6708|11167	BPGM|PRDX1|SPTA1|FSTL1	-1.9	CLUSTER 2
GO Biological Processes	19	GO:0120035	regulation of plasma membrane bounded cell projection organization	19_GO:0050789 regulation of biological process	-2.9	5	4.4	30198	625	58	6	10	4	1072|2665|5216|5789|7431|124925	CFL1|GDI2|PFN1|PTPRD|VIM|SEZ6	-1.9	CLUSTER 2
GO Biological Processes	19	GO:0048514	blood vessel morphogenesis	19_GO:0032502 developmental process	-2.9	6.2	4.7	30198	421	58	5	8.6	3.7	338|1311|3339|5547|7534	APOB|COMP|HSPG2|PRCP|YWHAZ	-1.9	CLUSTER 2
Reactome Gene Sets	6	R-HSA-977225	Amyloid fiber formation		-2.9	14	6.1	30198	111	58	3	5.2	2.9	2243|3339|4069	FGA|HSPG2|LYZ	-1.8	CLUSTER 2
GO Biological Processes	19	GO:0009306	protein secretion	19_GO:0051179 localization	-2.9	14	6	30198	112	58	3	5.2	2.9	1311|2266|11315	COMP|FGG|PARK7	-1.8	CLUSTER 2
KEGG Pathway	24	hsa05132	Salmonella infection		-2.9	8.4	5.1	30198	249	58	4	6.9	3.3	60|2597|5216|7295	ACTB|GAPDH|PFN1|TXN	-1.8	CLUSTER 2
GO Biological Processes	19	GO:0035592	establishment of protein localization to extracellular region	19_GO:0051179 localization	-2.9	14	6	30198	113	58	3	5.2	2.9	1311|2266|11315	COMP|FGG|PARK7	-1.8	CLUSTER 2
GO Biological Processes	19	GO:0010951	negative regulation of endopeptidase activity	19_GO:0048519 negative regulation of biological process	-2.9	8.3	5.1	30198	251	58	4	6.9	3.3	2|1293|2597|11315	A2M|COL6A3|GAPDH|PARK7	-1.8	CLUSTER 2
GO Biological Processes	19	GO:0050708	regulation of protein secretion	19_GO:0051179 localization	-2.9	8.3	5.1	30198	252	58	4	6.9	3.3	2243|2244|2266|5478	FGA|FGB|FGG|PPIA	-1.8	CLUSTER 2
GO Biological Processes	19	GO:0031344	regulation of cell projection organization	19_GO:0050789 regulation of biological process	-2.8	4.9	4.3	30198	642	58	6	10	4	1072|2665|5216|5789|7431|124925	CFL1|GDI2|PFN1|PTPRD|VIM|SEZ6	-1.8	CLUSTER 2
GO Biological Processes	19	GO:1903522	regulation of blood circulation	19_GO:0032501 multicellular organismal process	-2.8	8	5	30198	259	58	4	6.9	3.3	2243|2244|2266|9446	FGA|FGB|FGG|GSTO1	-1.8	CLUSTER 2
GO Biological Processes	19	GO:0010466	negative regulation of peptidase activity	19_GO:0048519 negative regulation of biological process	-2.8	7.9	5	30198	262	58	4	6.9	3.3	2|1293|2597|11315	A2M|COL6A3|GAPDH|PARK7	-1.8	CLUSTER 2
GO Biological Processes	19	GO:0071692	protein localization to extracellular region	19_GO:0051179 localization	-2.8	13	5.8	30198	121	58	3	5.2	2.9	1311|2266|11315	COMP|FGG|PARK7	-1.8	CLUSTER 2
GO Biological Processes	19	GO:0003018	vascular process in circulatory system	19_GO:0032501 multicellular organismal process	-2.8	7.9	4.9	30198	263	58	4	6.9	3.3	1311|2243|2244|2266	COMP|FGA|FGB|FGG	-1.8	CLUSTER 2
GO Biological Processes	19	GO:0035239	tube morphogenesis	19_GO:0032502 developmental process	-2.8	4.7	4.2	30198	663	58	6	10	4	338|1311|3339|5216|5547|7534	APOB|COMP|HSPG2|PFN1|PRCP|YWHAZ	-1.8	CLUSTER 2
GO Biological Processes	19	GO:1903829	positive regulation of protein localization	19_GO:0051179 localization	-2.8	5.8	4.5	30198	448	58	5	8.6	3.7	2243|2244|2266|5478|11315	FGA|FGB|FGG|PPIA|PARK7	-1.8	CLUSTER 2
GO Biological Processes	19	GO:0046887	positive regulation of hormone secretion	19_GO:0023052 signaling	-2.8	13	5.7	30198	122	58	3	5.2	2.9	2243|2244|2266	FGA|FGB|FGG	-1.8	CLUSTER 2
GO Biological Processes	19	GO:1903532	positive regulation of secretion by cell	19_GO:0051179 localization	-2.7	7.5	4.8	30198	276	58	4	6.9	3.3	2243|2244|2266|5478	FGA|FGB|FGG|PPIA	-1.7	CLUSTER 2
GO Biological Processes	19	GO:0048545	response to steroid hormone	19_GO:0050896 response to stimulus	-2.7	7.5	4.8	30198	276	58	4	6.9	3.3	2|1369|1667|3312	A2M|CPN1|DEFA1|HSPA8	-1.7	CLUSTER 2
GO Biological Processes	19	GO:0043408	regulation of MAPK cascade	19_GO:0023052 signaling	-2.7	4.5	4.1	30198	688	58	6	10	4	2243|2244|2266|5052|5478|7534	FGA|FGB|FGG|PRDX1|PPIA|YWHAZ	-1.7	CLUSTER 2
GO Biological Processes	19	GO:1901615	organic hydroxy compound metabolic process	19_GO:0008152 metabolic process	-2.7	5.6	4.4	30198	469	58	5	8.6	3.7	216|338|3945|7167|11315	ALDH1A1|APOB|LDHB|TPI1|PARK7	-1.7	CLUSTER 2
GO Biological Processes	19	GO:0032984	protein-containing complex disassembly	19_GO:0009987 cellular process	-2.7	12	5.5	30198	131	58	3	5.2	2.9	327|1072|3312	APEH|CFL1|HSPA8	-1.7	CLUSTER 2
GO Biological Processes	19	GO:0022407	regulation of cell-cell adhesion	19_GO:0050789 regulation of biological process	-2.7	5.5	4.3	30198	477	58	5	8.6	3.7	60|2243|2244|2266|6708	ACTB|FGA|FGB|FGG|SPTA1	-1.7	CLUSTER 2
Reactome Gene Sets	6	R-HSA-166016	Toll Like Receptor 4 (TLR4) Cascade		-2.6	12	5.4	30198	135	58	3	5.2	2.9	2243|2244|2266	FGA|FGB|FGG	-1.6	CLUSTER 2
GO Biological Processes	19	GO:0032147	activation of protein kinase activity	19_GO:0048518 positive regulation of biological process	-2.6	11	5.4	30198	136	58	3	5.2	2.9	5478|7295|11315	PPIA|TXN|PARK7	-1.6	CLUSTER 2
Reactome Gene Sets	6	R-HSA-1632852	Macroautophagy		-2.6	11	5.4	30198	136	58	3	5.2	2.9	3312|7431|11315	HSPA8|VIM|PARK7	-1.6	CLUSTER 2
GO Biological Processes	19	GO:0050808	synapse organization	19_GO:0009987 cellular process	-2.6	7.2	4.7	30198	289	58	4	6.9	3.3	60|5216|5789|124925	ACTB|PFN1|PTPRD|SEZ6	-1.6	CLUSTER 2
GO Biological Processes	19	GO:0061041	regulation of wound healing	19_GO:0050896 response to stimulus	-2.6	11	5.4	30198	137	58	3	5.2	2.9	2243|2244|2266	FGA|FGB|FGG	-1.6	CLUSTER 2
Reactome Gene Sets	6	R-HSA-202733	Cell surface interactions at the vascular wall		-2.6	11	5.4	30198	137	58	3	5.2	2.9	338|3512|5478	APOB|JCHAIN|PPIA	-1.6	CLUSTER 2
GO Biological Processes	19	GO:0071345	cellular response to cytokine stimulus	19_GO:0050896 response to stimulus	-2.6	4.4	4	30198	710	58	6	10	4	338|2244|2266|2597|7431|8745	APOB|FGB|FGG|GAPDH|VIM|ADAM23	-1.6	CLUSTER 2
GO Biological Processes	19	GO:0051222	positive regulation of protein transport	19_GO:0051179 localization	-2.6	7.1	4.6	30198	293	58	4	6.9	3.3	2243|2244|2266|5478	FGA|FGB|FGG|PPIA	-1.6	CLUSTER 2
GO Biological Processes	19	GO:0030833	regulation of actin filament polymerization	19_GO:0050789 regulation of biological process	-2.6	11	5.3	30198	139	58	3	5.2	2.9	5216|6708|6710	PFN1|SPTA1|SPTB	-1.6	CLUSTER 2
KEGG Pathway	24	hsa05418	Fluid shear stress and atherosclerosis		-2.6	11	5.3	30198	139	58	3	5.2	2.9	60|7295|9446	ACTB|TXN|GSTO1	-1.6	CLUSTER 2
GO Biological Processes	19	GO:0010720	positive regulation of cell development	19_GO:0032502 developmental process	-2.6	7	4.6	30198	297	58	4	6.9	3.3	2243|2244|2266|5789	FGA|FGB|FGG|PTPRD	-1.6	CLUSTER 2
GO Biological Processes	19	GO:0080135	regulation of cellular response to stress	19_GO:0050896 response to stimulus	-2.6	4.3	4	30198	723	58	6	10	4	60|2023|5052|5478|7295|11315	ACTB|ENO1|PRDX1|PPIA|TXN|PARK7	-1.6	CLUSTER 2
GO Biological Processes	19	GO:0010817	regulation of hormone levels	19_GO:0065007 biological regulation	-2.6	5.2	4.2	30198	498	58	5	8.6	3.7	216|2243|2244|2266|11315	ALDH1A1|FGA|FGB|FGG|PARK7	-1.6	CLUSTER 2
GO Biological Processes	19	GO:0051592	response to calcium ion	19_GO:0050896 response to stimulus	-2.6	11	5.2	30198	144	58	3	5.2	2.9	2243|2244|2266	FGA|FGB|FGG	-1.6	CLUSTER 2
GO Biological Processes	19	GO:0051047	positive regulation of secretion	19_GO:0051179 localization	-2.6	6.9	4.5	30198	303	58	4	6.9	3.3	2243|2244|2266|5478	FGA|FGB|FGG|PPIA	-1.6	CLUSTER 2
Reactome Gene Sets	6	R-HSA-8856828	Clathrin-mediated endocytosis		-2.6	11	5.2	30198	146	58	3	5.2	2.9	60|338|3312	ACTB|APOB|HSPA8	-1.6	CLUSTER 2
WikiPathways	27	WP2884	NRF2 pathway		-2.6	11	5.2	30198	146	58	3	5.2	2.9	5052|7295|9588	PRDX1|TXN|PRDX6	-1.6	CLUSTER 2
GO Biological Processes	19	GO:0001568	blood vessel development	19_GO:0032502 developmental process	-2.5	5.2	4.1	30198	505	58	5	8.6	3.7	338|1311|3339|5547|7534	APOB|COMP|HSPG2|PRCP|YWHAZ	-1.6	CLUSTER 2
GO Biological Processes	19	GO:1904951	positive regulation of establishment of protein localization	19_GO:0051179 localization	-2.5	6.7	4.4	30198	309	58	4	6.9	3.3	2243|2244|2266|5478	FGA|FGB|FGG|PPIA	-1.6	CLUSTER 2
WikiPathways	27	WP51	Regulation of actin cytoskeleton		-2.5	10	5.1	30198	150	58	3	5.2	2.9	60|1072|5216	ACTB|CFL1|PFN1	-1.5	CLUSTER 2
GO Biological Processes	19	GO:0070372	regulation of ERK1 and ERK2 cascade	19_GO:0023052 signaling	-2.5	6.7	4.4	30198	312	58	4	6.9	3.3	2243|2244|2266|7534	FGA|FGB|FGG|YWHAZ	-1.5	CLUSTER 2
GO Biological Processes	19	GO:0009725	response to hormone	19_GO:0050896 response to stimulus	-2.5	4.1	3.8	30198	753	58	6	10	4	2|338|1369|1667|2244|3312	A2M|APOB|CPN1|DEFA1|FGB|HSPA8	-1.5	CLUSTER 2
GO Biological Processes	19	GO:0006066	alcohol metabolic process	19_GO:0008152 metabolic process	-2.5	6.6	4.4	30198	316	58	4	6.9	3.3	216|338|7167|11315	ALDH1A1|APOB|TPI1|PARK7	-1.5	CLUSTER 2
Reactome Gene Sets	6	R-HSA-199977	ER to Golgi Anterograde Transport		-2.5	10	5	30198	154	58	3	5.2	2.9	2153|6708|6710	F5|SPTA1|SPTB	-1.5	CLUSTER 2
GO Biological Processes	19	GO:0001944	vasculature development	19_GO:0032502 developmental process	-2.5	4.9	4	30198	526	58	5	8.6	3.7	338|1311|3339|5547|7534	APOB|COMP|HSPG2|PRCP|YWHAZ	-1.5	CLUSTER 2
GO Biological Processes	19	GO:0031647	regulation of protein stability	19_GO:0065007 biological regulation	-2.5	6.5	4.3	30198	321	58	4	6.9	3.3	2597|3312|5216|11315	GAPDH|HSPA8|PFN1|PARK7	-1.5	CLUSTER 2
GO Biological Processes	19	GO:0006518	peptide metabolic process	19_GO:0008152 metabolic process	-2.5	4.9	4	30198	529	58	5	8.6	3.7	327|1200|1369|9446|11315	APEH|TPP1|CPN1|GSTO1|PARK7	-1.5	CLUSTER 2
WikiPathways	27	WP289	Myometrial relaxation and contraction pathways		-2.5	9.9	4.9	30198	158	58	3	5.2	2.9	60|7534|9446	ACTB|YWHAZ|GSTO1	-1.5	CLUSTER 2
GO Biological Processes	19	GO:0008064	regulation of actin polymerization or depolymerization	19_GO:0050789 regulation of biological process	-2.5	9.9	4.9	30198	158	58	3	5.2	2.9	5216|6708|6710	PFN1|SPTA1|SPTB	-1.5	CLUSTER 2
GO Biological Processes	19	GO:0051494	negative regulation of cytoskeleton organization	19_GO:0048519 negative regulation of biological process	-2.4	9.8	4.9	30198	159	58	3	5.2	2.9	5216|6708|6710	PFN1|SPTA1|SPTB	-1.5	CLUSTER 2
GO Biological Processes	19	GO:0030832	regulation of actin filament length	19_GO:0050789 regulation of biological process	-2.4	9.8	4.9	30198	159	58	3	5.2	2.9	5216|6708|6710	PFN1|SPTA1|SPTB	-1.5	CLUSTER 2
Reactome Gene Sets	6	R-HSA-195258	RHO GTPase Effectors		-2.4	6.4	4.3	30198	327	58	4	6.9	3.3	60|1072|5216|7534	ACTB|CFL1|PFN1|YWHAZ	-1.5	CLUSTER 2
WikiPathways	27	WP706	Sudden infant death syndrome (SIDS) susceptibility pathways		-2.4	9.6	4.8	30198	162	58	3	5.2	2.9	226|2597|7534	ALDOA|GAPDH|YWHAZ	-1.5	CLUSTER 2
GO Biological Processes	19	GO:0030155	regulation of cell adhesion	19_GO:0050789 regulation of biological process	-2.4	4	3.7	30198	786	58	6	10	4	60|1842|2243|2244|2266|6708	ACTB|ECM2|FGA|FGB|FGG|SPTA1	-1.5	CLUSTER 2
Reactome Gene Sets	6	R-HSA-983231	Factors involved in megakaryocyte development and platelet production		-2.4	9.3	4.7	30198	168	58	3	5.2	2.9	60|3043|3045	ACTB|HBB|HBD	-1.4	CLUSTER 2
GO Biological Processes	19	GO:0010639	negative regulation of organelle organization	19_GO:0048519 negative regulation of biological process	-2.4	6.1	4.2	30198	342	58	4	6.9	3.3	2665|5216|6708|6710	GDI2|PFN1|SPTA1|SPTB	-1.4	CLUSTER 2
GO Biological Processes	19	GO:1903034	regulation of response to wounding	19_GO:0050896 response to stimulus	-2.4	9.2	4.7	30198	170	58	3	5.2	2.9	2243|2244|2266	FGA|FGB|FGG	-1.4	CLUSTER 2
GO Biological Processes	19	GO:0062012	regulation of small molecule metabolic process	19_GO:0008152 metabolic process	-2.4	6	4.1	30198	345	58	4	6.9	3.3	338|2023|5223|11315	APOB|ENO1|PGAM1|PARK7	-1.4	CLUSTER 2
GO Biological Processes	19	GO:2001242	regulation of intrinsic apoptotic signaling pathway	19_GO:0023052 signaling	-2.4	9.1	4.7	30198	171	58	3	5.2	2.9	2023|5478|11315	ENO1|PPIA|PARK7	-1.4	CLUSTER 2
GO Biological Processes	19	GO:0051099	positive regulation of binding	19_GO:0065007 biological regulation	-2.4	9.1	4.7	30198	172	58	3	5.2	2.9	6708|7295|11315	SPTA1|TXN|PARK7	-1.4	CLUSTER 2
GO Biological Processes	19	GO:0010038	response to metal ion	19_GO:0050896 response to stimulus	-2.3	5.9	4.1	30198	351	58	4	6.9	3.3	2243|2244|2266|11315	FGA|FGB|FGG|PARK7	-1.4	CLUSTER 2
GO Biological Processes	19	GO:0045861	negative regulation of proteolysis	19_GO:0048519 negative regulation of biological process	-2.3	5.9	4.1	30198	352	58	4	6.9	3.3	2|1293|2597|11315	A2M|COL6A3|GAPDH|PARK7	-1.4	CLUSTER 2
KEGG Pathway	24	hsa04151	PI3K-Akt signaling pathway		-2.3	5.9	4.1	30198	354	58	4	6.9	3.3	1101|1293|1311|7534	CHAD|COL6A3|COMP|YWHAZ	-1.4	CLUSTER 2
GO Biological Processes	19	GO:0090276	regulation of peptide hormone secretion	19_GO:0023052 signaling	-2.3	8.8	4.6	30198	177	58	3	5.2	2.9	2243|2244|2266	FGA|FGB|FGG	-1.4	CLUSTER 2
GO Biological Processes	19	GO:0009615	response to virus	19_GO:0044419 biological process involved in interspecies interaction between organisms	-2.3	5.8	4	30198	358	58	4	6.9	3.3	338|1072|1667|2023	APOB|CFL1|DEFA1|ENO1	-1.4	CLUSTER 2
GO Biological Processes	19	GO:0002791	regulation of peptide secretion	19_GO:0051179 localization	-2.3	8.7	4.5	30198	180	58	3	5.2	2.9	2243|2244|2266	FGA|FGB|FGG	-1.4	CLUSTER 2
GO Biological Processes	19	GO:0044057	regulation of system process	19_GO:0032501 multicellular organismal process	-2.3	4.5	3.7	30198	583	58	5	8.6	3.7	2023|2243|2244|2266|9446	ENO1|FGA|FGB|FGG|GSTO1	-1.3	CLUSTER 2
GO Biological Processes	19	GO:0090087	regulation of peptide transport	19_GO:0051179 localization	-2.3	8.5	4.5	30198	183	58	3	5.2	2.9	2243|2244|2266	FGA|FGB|FGG	-1.3	CLUSTER 2
GO Biological Processes	19	GO:0051098	regulation of binding	19_GO:0065007 biological regulation	-2.3	5.7	4	30198	367	58	4	6.9	3.3	60|6708|7295|11315	ACTB|SPTA1|TXN|PARK7	-1.3	CLUSTER 2
Reactome Gene Sets	6	R-HSA-948021	Transport to the Golgi and subsequent modification		-2.3	8.4	4.5	30198	185	58	3	5.2	2.9	2153|6708|6710	F5|SPTA1|SPTB	-1.3	CLUSTER 2
GO Biological Processes	19	GO:0009566	fertilization	19_GO:0022414 reproductive process	-2.3	8.4	4.4	30198	187	58	3	5.2	2.9	226|338|11315	ALDOA|APOB|PARK7	-1.3	CLUSTER 2
GO Biological Processes	19	GO:0051346	negative regulation of hydrolase activity	19_GO:0065007 biological regulation	-2.2	5.6	3.9	30198	371	58	4	6.9	3.3	2|1293|2597|11315	A2M|COL6A3|GAPDH|PARK7	-1.3	CLUSTER 2
Reactome Gene Sets	6	R-HSA-196854	Metabolism of vitamins and cofactors		-2.2	8.2	4.4	30198	190	58	3	5.2	2.9	338|3339|9446	APOB|HSPG2|GSTO1	-1.3	CLUSTER 2
GO Biological Processes	19	GO:1901654	response to ketone	19_GO:0050896 response to stimulus	-2.2	8.1	4.3	30198	194	58	3	5.2	2.9	2|2153|11315	A2M|F5|PARK7	-1.3	CLUSTER 2
GO Biological Processes	19	GO:0043393	regulation of protein binding	19_GO:0065007 biological regulation	-2.2	7.9	4.3	30198	197	58	3	5.2	2.9	60|6708|11315	ACTB|SPTA1|PARK7	-1.3	CLUSTER 2
GO Biological Processes	19	GO:1903828	negative regulation of protein localization	19_GO:0051179 localization	-2.2	7.8	4.3	30198	199	58	3	5.2	2.9	2665|7295|11315	GDI2|TXN|PARK7	-1.3	CLUSTER 2
GO Biological Processes	19	GO:0032271	regulation of protein polymerization	19_GO:0050789 regulation of biological process	-2.2	7.8	4.2	30198	200	58	3	5.2	2.9	5216|6708|6710	PFN1|SPTA1|SPTB	-1.2	CLUSTER 2
WikiPathways	27	WP306	Focal adhesion		-2.2	7.7	4.2	30198	202	58	3	5.2	2.9	60|1101|1311	ACTB|CHAD|COMP	-1.2	CLUSTER 2
GO Biological Processes	19	GO:0017157	regulation of exocytosis	19_GO:0051179 localization	-2.1	7.5	4.1	30198	208	58	3	5.2	2.9	2243|2244|2266	FGA|FGB|FGG	-1.2	CLUSTER 2
GO Biological Processes	19	GO:0006457	protein folding	19_GO:0009987 cellular process	-2.1	7.5	4.1	30198	209	58	3	5.2	2.9	3312|5478|5768	HSPA8|PPIA|QSOX1	-1.2	CLUSTER 2
GO Biological Processes	19	GO:0050821	protein stabilization	19_GO:0065007 biological regulation	-2.1	7.4	4.1	30198	212	58	3	5.2	2.9	2597|5216|11315	GAPDH|PFN1|PARK7	-1.2	CLUSTER 2
KEGG Pathway	24	hsa04810	Regulation of actin cytoskeleton		-2.1	7.2	4	30198	218	58	3	5.2	2.9	60|1072|5216	ACTB|CFL1|PFN1	-1.2	CLUSTER 2
GO Biological Processes	19	GO:0034599	cellular response to oxidative stress	19_GO:0050896 response to stimulus	-2.1	7.1	4	30198	219	58	3	5.2	2.9	5052|5478|11315	PRDX1|PPIA|PARK7	-1.2	CLUSTER 2
GO Biological Processes	19	GO:0070374	positive regulation of ERK1 and ERK2 cascade	19_GO:0023052 signaling	-2.1	7.1	4	30198	221	58	3	5.2	2.9	2243|2244|2266	FGA|FGB|FGG	-1.1	CLUSTER 2
GO Biological Processes	19	GO:0052548	regulation of endopeptidase activity	19_GO:0008152 metabolic process	-2	4.9	3.5	30198	426	58	4	6.9	3.3	2|1293|2597|11315	A2M|COL6A3|GAPDH|PARK7	-1.1	CLUSTER 2
GO Biological Processes	19	GO:0032102	negative regulation of response to external stimulus	19_GO:0048519 negative regulation of biological process	-2	4.9	3.5	30198	428	58	4	6.9	3.3	2|2243|2244|2266	A2M|FGA|FGB|FGG	-1.1	CLUSTER 2
Reactome Gene Sets	6	R-HSA-5663202	Diseases of signal transduction by growth factor receptors and second messengers		-2	4.8	3.5	30198	433	58	4	6.9	3.3	60|2243|2244|2266	ACTB|FGA|FGB|FGG	-1.1	CLUSTER 2
GO Biological Processes	19	GO:0010975	regulation of neuron projection development	19_GO:0032502 developmental process	-2	4.8	3.5	30198	433	58	4	6.9	3.3	1072|5789|7431|124925	CFL1|PTPRD|VIM|SEZ6	-1.1	CLUSTER 2
WikiPathways	27	WP558	Complement and coagulation cascades		-16	75	27	30198	59	68	10	15	4.3	710|714|716|730|1361|1675|2159|3075|5265|5648	SERPING1|C1QC|C1S|C7|CPB2|CFD|F10|CFH|SERPINA1|MASP1	-14	CLUSTER 3
KEGG Pathway	24	hsa04610	Complement and coagulation cascades		-14	52	22	30198	85	68	10	15	4.3	710|714|716|730|1361|1675|2159|3075|5265|5648	SERPING1|C1QC|C1S|C7|CPB2|CFD|F10|CFH|SERPINA1|MASP1	-12	CLUSTER 3
Reactome Gene Sets	6	R-HSA-6798695	Neutrophil degranulation		-13	14	13	30198	482	68	15	22	5	567|929|1116|1520|1675|2517|2519|3106|3848|3920|5265|7077|7276|140885|388697	B2M|CD14|CHI3L1|CTSS|CFD|FUCA1|FUCA2|HLA-B|KRT1|LAMP2|SERPINA1|TIMP2|TTR|SIRPA|HRNR	-11	CLUSTER 3
Reactome Gene Sets	6	R-HSA-166658	Complement cascade		-12	61	22	30198	58	68	8	12	3.9	710|714|716|730|1361|1675|3075|5648	SERPING1|C1QC|C1S|C7|CPB2|CFD|CFH|MASP1	-10	CLUSTER 3
KEGG Pathway	24	hsa05150	Staphylococcus aureus infection		-12	42	19	30198	96	68	9	13	4.1	714|716|1675|3075|3857|3858|3861|3868|5648	C1QC|C1S|CFD|CFH|KRT9|KRT10|KRT14|KRT16|MASP1	-10	CLUSTER 3
WikiPathways	27	WP2806	Complement system		-12	40	19	30198	99	68	9	13	4.1	213|710|716|730|1634|1675|2159|3075|5648	ALB|SERPING1|C1S|C7|DCN|CFD|F10|CFH|MASP1	-9.9	CLUSTER 3
GO Biological Processes	19	GO:0043588	skin development	19_GO:0032502 developmental process	-11	19	14	30198	259	68	11	16	4.5	1277|1281|2263|3848|3849|3852|3853|3857|3858|3868|388697	COL1A1|COL3A1|FGFR2|KRT1|KRT2|KRT5|KRT6A|KRT9|KRT10|KRT16|HRNR	-8.9	CLUSTER 3
GO Biological Processes	19	GO:0045109	intermediate filament organization	19_GO:0009987 cellular process	-9.7	46	18	30198	68	68	7	10	3.7	3848|3849|3852|3853|3857|3861|3868	KRT1|KRT2|KRT5|KRT6A|KRT9|KRT14|KRT16	-7.9	CLUSTER 3
GO Biological Processes	19	GO:0097435	supramolecular fiber organization	19_GO:0009987 cellular process	-9.6	11	11	30198	549	68	13	19	4.8	58|567|1277|1281|2331|3848|3849|3852|3853|3857|3861|3868|7018	ACTA1|B2M|COL1A1|COL3A1|FMOD|KRT1|KRT2|KRT5|KRT6A|KRT9|KRT14|KRT16|TF	-7.7	CLUSTER 3
GO Biological Processes	19	GO:0006956	complement activation	19_GO:0002376 immune system process	-9.5	29	15	30198	122	68	8	12	3.9	710|714|716|730|1675|3075|3848|5648	SERPING1|C1QC|C1S|C7|CFD|CFH|KRT1|MASP1	-7.6	CLUSTER 3
Reactome Gene Sets	6	R-HSA-114608	Platelet degranulation		-9.3	28	14	30198	129	68	8	12	3.9	213|710|1675|3920|3959|5265|7018|7076	ALB|SERPING1|CFD|LAMP2|LGALS3BP|SERPINA1|TF|TIMP1	-7.4	CLUSTER 3
Reactome Gene Sets	6	R-HSA-6809371	Formation of the cornified envelope		-9.2	27	14	30198	130	68	8	12	3.9	3848|3849|3852|3853|3857|3858|3861|3868	KRT1|KRT2|KRT5|KRT6A|KRT9|KRT10|KRT14|KRT16	-7.4	CLUSTER 3
Reactome Gene Sets	6	R-HSA-76005	Response to elevated platelet cytosolic Ca2+		-9.1	27	14	30198	134	68	8	12	3.9	213|710|1675|3920|3959|5265|7018|7076	ALB|SERPING1|CFD|LAMP2|LGALS3BP|SERPINA1|TF|TIMP1	-7.3	CLUSTER 3
Reactome Gene Sets	6	R-HSA-977606	Regulation of Complement cascade		-9	57	18	30198	47	68	6	8.8	3.4	710|714|716|730|1361|3075	SERPING1|C1QC|C1S|C7|CPB2|CFH	-7.2	CLUSTER 3
GO Biological Processes	19	GO:0006959	humoral immune response	19_GO:0002376 immune system process	-9	15	12	30198	291	68	10	15	4.3	710|714|716|730|1675|3075|3848|3853|5648|7018	SERPING1|C1QC|C1S|C7|CFD|CFH|KRT1|KRT6A|MASP1|TF	-7.2	CLUSTER 3
GO Biological Processes	19	GO:0045104	intermediate filament cytoskeleton organization	19_GO:0009987 cellular process	-9	36	15	30198	87	68	7	10	3.7	3848|3849|3852|3853|3857|3861|3868	KRT1|KRT2|KRT5|KRT6A|KRT9|KRT14|KRT16	-7.2	CLUSTER 3
GO Biological Processes	19	GO:0045103	intermediate filament-based process	19_GO:0009987 cellular process	-8.9	35	15	30198	88	68	7	10	3.7	3848|3849|3852|3853|3857|3861|3868	KRT1|KRT2|KRT5|KRT6A|KRT9|KRT14|KRT16	-7.1	CLUSTER 3
WikiPathways	27	WP545	Complement activation		-8.9	100	22	30198	22	68	5	7.4	3.2	714|716|730|1675|5648	C1QC|C1S|C7|CFD|MASP1	-7.1	CLUSTER 3
GO Biological Processes	19	GO:0008544	epidermis development	19_GO:0032502 developmental process	-8.8	15	11	30198	303	68	10	15	4.3	2263|3848|3849|3852|3853|3857|3858|3861|3868|388697	FGFR2|KRT1|KRT2|KRT5|KRT6A|KRT9|KRT10|KRT14|KRT16|HRNR	-7	CLUSTER 3
Canonical Pathways	11	M3468	NABA ECM REGULATORS		-8.5	17	12	30198	238	68	9	13	4.1	710|1520|2159|5176|5265|5648|7076|7077|8722	SERPING1|CTSS|F10|SERPINF1|SERPINA1|MASP1|TIMP1|TIMP2|CTSF	-6.7	CLUSTER 3
GO Biological Processes	19	GO:0050778	positive regulation of immune response	19_GO:0002376 immune system process	-8.3	9.4	9.6	30198	567	68	12	18	4.6	567|710|714|716|730|1675|3075|3106|3263|3572|3848|5648	B2M|SERPING1|C1QC|C1S|C7|CFD|CFH|HLA-B|HPX|IL6ST|KRT1|MASP1	-6.6	CLUSTER 3
WikiPathways	27	WP5090	Complement system in neuronal development and plasticity		-8.3	29	14	30198	109	68	7	10	3.7	710|714|716|730|1675|3075|5648	SERPING1|C1QC|C1S|C7|CFD|CFH|MASP1	-6.5	CLUSTER 3
WikiPathways	27	WP5055	Burn wound healing		-8.2	28	14	30198	110	68	7	10	3.7	58|1277|1634|2263|3853|7076|7077	ACTA1|COL1A1|DCN|FGFR2|KRT6A|TIMP1|TIMP2	-6.5	CLUSTER 3
Reactome Gene Sets	6	R-HSA-76002	Platelet activation, signaling and aggregation		-8.1	15	11	30198	263	68	9	13	4.1	213|710|1277|1675|3920|3959|5265|7018|7076	ALB|SERPING1|COL1A1|CFD|LAMP2|LGALS3BP|SERPINA1|TF|TIMP1	-6.4	CLUSTER 3
Canonical Pathways	11	M5885	NABA MATRISOME ASSOCIATED		-8	7.7	8.8	30198	751	68	13	19	4.8	710|714|1520|2159|3263|5176|5265|5648|5764|7076|7077|8722|388697	SERPING1|C1QC|CTSS|F10|HPX|SERPINF1|SERPINA1|MASP1|PTN|TIMP1|TIMP2|CTSF|HRNR	-6.2	CLUSTER 3
GO Biological Processes	19	GO:0018149	peptide cross-linking	19_GO:0008152 metabolic process	-7.7	62	17	30198	36	68	5	7.4	3.2	1281|1634|3848|3849|3858	COL3A1|DCN|KRT1|KRT2|KRT10	-6	CLUSTER 3
GO Biological Processes	19	GO:0030216	keratinocyte differentiation	19_GO:0032502 developmental process	-7.6	23	12	30198	135	68	7	10	3.7	3848|3849|3852|3853|3858|3868|388697	KRT1|KRT2|KRT5|KRT6A|KRT10|KRT16|HRNR	-5.9	CLUSTER 3
Reactome Gene Sets	6	R-HSA-1474244	Extracellular matrix organization		-7.6	13	10	30198	301	68	9	13	4.1	1277|1281|1520|1634|2331|5118|7076|7077|7276	COL1A1|COL3A1|CTSS|DCN|FMOD|PCOLCE|TIMP1|TIMP2|TTR	-5.9	CLUSTER 3
Reactome Gene Sets	6	R-HSA-6805567	Keratinization		-7.5	17	11	30198	214	68	8	12	3.9	3848|3849|3852|3853|3857|3858|3861|3868	KRT1|KRT2|KRT5|KRT6A|KRT9|KRT10|KRT14|KRT16	-5.9	CLUSTER 3
GO Biological Processes	19	GO:0031424	keratinization	19_GO:0032502 developmental process	-7.5	32	13	30198	83	68	6	8.8	3.4	3848|3849|3852|3853|3868|388697	KRT1|KRT2|KRT5|KRT6A|KRT16|HRNR	-5.8	CLUSTER 3
Reactome Gene Sets	6	R-HSA-2173782	Binding and Uptake of Ligands by Scavenger Receptors		-7.4	53	16	30198	42	68	5	7.4	3.2	213|1277|1281|3263|5648	ALB|COL1A1|COL3A1|HPX|MASP1	-5.7	CLUSTER 3
GO Biological Processes	19	GO:0009611	response to wounding	19_GO:0050896 response to stimulus	-7.3	10	9.2	30198	435	68	10	15	4.3	347|710|1277|1281|1361|2159|2263|3853|5265|7076	APOD|SERPING1|COL1A1|COL3A1|CPB2|F10|FGFR2|KRT6A|SERPINA1|TIMP1	-5.7	CLUSTER 3
GO Biological Processes	19	GO:0042060	wound healing	19_GO:0050896 response to stimulus	-7.3	12	9.6	30198	330	68	9	13	4.1	710|1277|1281|1361|2159|2263|3853|5265|7076	SERPING1|COL1A1|COL3A1|CPB2|F10|FGFR2|KRT6A|SERPINA1|TIMP1	-5.6	CLUSTER 3
GO Biological Processes	19	GO:0030855	epithelial cell differentiation	19_GO:0032502 developmental process	-7.2	8.5	8.6	30198	576	68	11	16	4.5	2263|3572|3848|3849|3852|3853|3857|3858|3861|3868|388697	FGFR2|IL6ST|KRT1|KRT2|KRT5|KRT6A|KRT9|KRT10|KRT14|KRT16|HRNR	-5.6	CLUSTER 3
Reactome Gene Sets	6	R-HSA-109582	Hemostasis		-6.9	7.9	8.2	30198	621	68	11	16	4.5	213|710|1277|1675|2159|3920|3959|5265|7018|7076|140885	ALB|SERPING1|COL1A1|CFD|F10|LAMP2|LGALS3BP|SERPINA1|TF|TIMP1|SIRPA	-5.3	CLUSTER 3
Reactome Gene Sets	6	R-HSA-8957275	Post-translational protein phosphorylation		-6.8	25	12	30198	108	68	6	8.8	3.4	213|2519|3490|5265|7018|7076	ALB|FUCA2|IGFBP7|SERPINA1|TF|TIMP1	-5.2	CLUSTER 3
Reactome Gene Sets	6	R-HSA-166663	Initial triggering of complement		-6.7	77	17	30198	23	68	4	5.9	2.9	714|716|1675|5648	C1QC|C1S|CFD|MASP1	-5.1	CLUSTER 3
GO Biological Processes	19	GO:0009913	epidermal cell differentiation	19_GO:0032502 developmental process	-6.7	17	10	30198	186	68	7	10	3.7	3848|3849|3852|3853|3858|3868|388697	KRT1|KRT2|KRT5|KRT6A|KRT10|KRT16|HRNR	-5.1	CLUSTER 3
Reactome Gene Sets	6	R-HSA-381426	Regulation of Insulin-like Growth Factor (IGF) transport and uptake by Insulin-like Growth Factor Binding Proteins (IGFBPs)		-6.4	21	11	30198	125	68	6	8.8	3.4	213|2519|3490|5265|7018|7076	ALB|FUCA2|IGFBP7|SERPINA1|TF|TIMP1	-4.9	CLUSTER 3
KEGG Pathway	24	hsa04142	Lysosome		-6.3	20	10	30198	132	68	6	8.8	3.4	1520|2517|2519|3423|3920|8722	CTSS|FUCA1|FUCA2|IDS|LAMP2|CTSF	-4.7	CLUSTER 3
GO Biological Processes	19	GO:0002252	immune effector process	19_GO:0002376 immune system process	-6.3	9.2	8.2	30198	434	68	9	13	4.1	567|710|714|716|730|1675|3075|3848|5648	B2M|SERPING1|C1QC|C1S|C7|CFD|CFH|KRT1|MASP1	-4.7	CLUSTER 3
WikiPathways	27	WP5115	Network map of SARS-CoV-2 signaling pathway		-6.2	14	9.3	30198	221	68	7	10	3.7	213|347|716|929|3075|3959|7018	ALB|APOD|C1S|CD14|CFH|LGALS3BP|TF	-4.7	CLUSTER 3
Reactome Gene Sets	6	R-HSA-1474228	Degradation of the extracellular matrix		-6.1	19	10	30198	140	68	6	8.8	3.4	1277|1281|1520|1634|7076|7077	COL1A1|COL3A1|CTSS|DCN|TIMP1|TIMP2	-4.6	CLUSTER 3
GO Biological Processes	19	GO:0002253	activation of immune response	19_GO:0002376 immune system process	-6.1	11	8.4	30198	332	68	8	12	3.9	710|714|716|730|1675|3075|3848|5648	SERPING1|C1QC|C1S|C7|CFD|CFH|KRT1|MASP1	-4.6	CLUSTER 3
Reactome Gene Sets	6	R-HSA-1236977	Endosomal/Vacuolar pathway		-5.7	120	19	30198	11	68	3	4.4	2.5	567|1520|3106	B2M|CTSS|HLA-B	-4.3	CLUSTER 3
GO Biological Processes	19	GO:0050878	regulation of body fluid levels	19_GO:0065007 biological regulation	-5.7	9.6	7.9	30198	371	68	8	12	3.9	710|1281|1361|2159|3848|3868|5265|388697	SERPING1|COL3A1|CPB2|F10|KRT1|KRT16|SERPINA1|HRNR	-4.3	CLUSTER 3
GO Biological Processes	19	GO:0007568	aging	19_GO:0032502 developmental process	-5.7	16	9.3	30198	165	68	6	8.8	3.4	347|710|3861|3868|5176|7076	APOD|SERPING1|KRT14|KRT16|SERPINF1|TIMP1	-4.2	CLUSTER 3
GO Biological Processes	19	GO:0010035	response to inorganic substance	19_GO:0050896 response to stimulus	-5.6	7.7	7.3	30198	521	68	9	13	4.1	58|567|929|1277|3931|5176|6649|7018|140885	ACTA1|B2M|CD14|COL1A1|LCAT|SERPINF1|SOD3|TF|SIRPA	-4.2	CLUSTER 3
Canonical Pathways	11	M5884	NABA CORE MATRISOME		-5.5	11	8.2	30198	275	68	7	10	3.7	1277|1281|1634|2331|3490|5118|25890	COL1A1|COL3A1|DCN|FMOD|IGFBP7|PCOLCE|ABI3BP	-4.1	CLUSTER 3
Reactome Gene Sets	6	R-HSA-166786	Creation of C4 and C2 activators		-5.4	95	17	30198	14	68	3	4.4	2.5	714|716|5648	C1QC|C1S|MASP1	-4	CLUSTER 3
GO Biological Processes	19	GO:0006957	complement activation, alternative pathway	19_GO:0044419 biological process involved in interspecies interaction between organisms	-5.3	89	16	30198	15	68	3	4.4	2.5	730|1675|3075	C7|CFD|CFH	-3.9	CLUSTER 3
WikiPathways	27	WP1533	Vitamin B12 metabolism		-5.2	34	11	30198	53	68	4	5.9	2.9	213|6291|6649|6948	ALB|SAA4|SOD3|TCN2	-3.8	CLUSTER 3
GO Biological Processes	19	GO:0005975	carbohydrate metabolic process	19_GO:0008152 metabolic process	-5.1	7.8	7	30198	454	68	8	12	3.9	347|1116|2026|2517|2519|3572|4122|54414	APOD|CHI3L1|ENO2|FUCA1|FUCA2|IL6ST|MAN2A2|SIAE	-3.7	CLUSTER 3
GO Biological Processes	19	GO:0042730	fibrinolysis	19_GO:0048519 negative regulation of biological process	-5.1	74	15	30198	18	68	3	4.4	2.5	710|1361|3848	SERPING1|CPB2|KRT1	-3.7	CLUSTER 3
Reactome Gene Sets	6	R-HSA-3000480	Scavenging by Class A Receptors		-5	70	14	30198	19	68	3	4.4	2.5	1277|1281|5648	COL1A1|COL3A1|MASP1	-3.6	CLUSTER 3
GO Biological Processes	19	GO:0048002	antigen processing and presentation of peptide antigen	19_GO:0002376 immune system process	-5	30	11	30198	60	68	4	5.9	2.9	567|1520|3106|8722	B2M|CTSS|HLA-B|CTSF	-3.6	CLUSTER 3
Reactome Gene Sets	6	R-HSA-2022090	Assembly of collagen fibrils and other multimeric structures		-5	29	10	30198	61	68	4	5.9	2.9	1277|1281|1520|5118	COL1A1|COL3A1|CTSS|PCOLCE	-3.6	CLUSTER 3
KEGG Pathway	24	hsa05171	Coronavirus disease - COVID-19		-4.8	11	7.6	30198	232	68	6	8.8	3.4	714|716|730|1675|3572|5648	C1QC|C1S|C7|CFD|IL6ST|MASP1	-3.5	CLUSTER 3
GO Biological Processes	19	GO:0010038	response to metal ion	19_GO:0050896 response to stimulus	-4.8	8.9	7	30198	351	68	7	10	3.7	58|567|929|3931|5176|6649|7018	ACTA1|B2M|CD14|LCAT|SERPINF1|SOD3|TF	-3.5	CLUSTER 3
GO Biological Processes	19	GO:0019318	hexose metabolic process	19_GO:0008152 metabolic process	-4.8	16	8.3	30198	141	68	5	7.4	3.2	347|2026|2517|2519|4122	APOD|ENO2|FUCA1|FUCA2|MAN2A2	-3.4	CLUSTER 3
GO Biological Processes	19	GO:0048871	multicellular organismal homeostasis	19_GO:0032501 multicellular organismal process	-4.8	8.6	6.9	30198	363	68	7	10	3.7	213|567|1281|3848|3868|7018|388697	ALB|B2M|COL3A1|KRT1|KRT16|TF|HRNR	-3.4	CLUSTER 3
Reactome Gene Sets	6	R-HSA-5653656	Vesicle-mediated transport		-4.7	5.9	6.2	30198	673	68	9	13	4.1	213|1277|1281|3263|4122|5265|5648|7018|10960	ALB|COL1A1|COL3A1|HPX|MAN2A2|SERPINA1|MASP1|TF|LMAN2	-3.4	CLUSTER 3
GO Biological Processes	19	GO:0031099	regeneration	19_GO:0032502 developmental process	-4.7	15	8.1	30198	149	68	5	7.4	3.2	347|1361|5764|5792|10404	APOD|CPB2|PTN|PTPRF|CPQ	-3.3	CLUSTER 3
Reactome Gene Sets	6	R-HSA-3000178	ECM proteoglycans		-4.6	23	9.3	30198	76	68	4	5.9	2.9	1277|1281|1634|2331	COL1A1|COL3A1|DCN|FMOD	-3.3	CLUSTER 3
KEGG Pathway	24	hsa05133	Pertussis		-4.6	23	9.3	30198	76	68	4	5.9	2.9	710|714|716|929	SERPING1|C1QC|C1S|CD14	-3.3	CLUSTER 3
GO Biological Processes	19	GO:0061436	establishment of skin barrier	19_GO:0032502 developmental process	-4.6	51	12	30198	26	68	3	4.4	2.5	3848|3868|388697	KRT1|KRT16|HRNR	-3.3	CLUSTER 3
GO Biological Processes	19	GO:0005996	monosaccharide metabolic process	19_GO:0008152 metabolic process	-4.5	14	7.7	30198	161	68	5	7.4	3.2	347|2026|2517|2519|4122	APOD|ENO2|FUCA1|FUCA2|MAN2A2	-3.2	CLUSTER 3
GO Biological Processes	19	GO:0001895	retina homeostasis	19_GO:0032501 multicellular organismal process	-4.5	22	9	30198	80	68	4	5.9	2.9	213|567|3848|7018	ALB|B2M|KRT1|TF	-3.2	CLUSTER 3
GO Biological Processes	19	GO:0045229	external encapsulating structure organization	19_GO:0009987 cellular process	-4.4	9.7	6.9	30198	274	68	6	8.8	3.4	1277|1281|1520|2331|25890|388697	COL1A1|COL3A1|CTSS|FMOD|ABI3BP|HRNR	-3.2	CLUSTER 3
GO Biological Processes	19	GO:0009617	response to bacterium	19_GO:0044419 biological process involved in interspecies interaction between organisms	-4.4	5.5	5.8	30198	732	68	9	13	4.1	567|929|1675|2263|2519|3106|3853|7018|140885	B2M|CD14|CFD|FGFR2|FUCA2|HLA-B|KRT6A|TF|SIRPA	-3.2	CLUSTER 3
WikiPathways	27	WP4754	IL-18 signaling pathway		-4.4	9.6	6.8	30198	279	68	6	8.8	3.4	58|567|1277|1281|7018|7076	ACTA1|B2M|COL1A1|COL3A1|TF|TIMP1	-3.1	CLUSTER 3
GO Biological Processes	19	GO:0060249	anatomical structure homeostasis	19_GO:0065007 biological regulation	-4.4	9.6	6.8	30198	279	68	6	8.8	3.4	213|567|1281|3848|3920|7018	ALB|B2M|COL3A1|KRT1|LAMP2|TF	-3.1	CLUSTER 3
GO Biological Processes	19	GO:1903034	regulation of response to wounding	19_GO:0050896 response to stimulus	-4.4	13	7.5	30198	170	68	5	7.4	3.2	710|1361|3848|5764|5792	SERPING1|CPB2|KRT1|PTN|PTPRF	-3.1	CLUSTER 3
GO Biological Processes	19	GO:0033561	regulation of water loss via skin	19_GO:0032501 multicellular organismal process	-4.4	44	11	30198	30	68	3	4.4	2.5	3848|3868|388697	KRT1|KRT16|HRNR	-3.1	CLUSTER 3
GO Biological Processes	19	GO:0019886	antigen processing and presentation of exogenous peptide antigen via MHC class II	19_GO:0002376 immune system process	-4.4	44	11	30198	30	68	3	4.4	2.5	567|1520|8722	B2M|CTSS|CTSF	-3.1	CLUSTER 3
GO Biological Processes	19	GO:0007596	blood coagulation	19_GO:0032501 multicellular organismal process	-4.4	13	7.4	30198	172	68	5	7.4	3.2	710|1281|1361|2159|5265	SERPING1|COL3A1|CPB2|F10|SERPINA1	-3.1	CLUSTER 3
GO Biological Processes	19	GO:0016064	immunoglobulin mediated immune response	19_GO:0002376 immune system process	-4.3	13	7.4	30198	173	68	5	7.4	3.2	567|710|714|716|730	B2M|SERPING1|C1QC|C1S|C7	-3.1	CLUSTER 3
GO Biological Processes	19	GO:0050817	coagulation	19_GO:0032501 multicellular organismal process	-4.3	13	7.4	30198	174	68	5	7.4	3.2	710|1281|1361|2159|5265	SERPING1|COL3A1|CPB2|F10|SERPINA1	-3.1	CLUSTER 3
GO Biological Processes	19	GO:0031102	neuron projection regeneration	19_GO:0032502 developmental process	-4.3	43	11	30198	31	68	3	4.4	2.5	347|5764|5792	APOD|PTN|PTPRF	-3.1	CLUSTER 3
GO Biological Processes	19	GO:0009725	response to hormone	19_GO:0050896 response to stimulus	-4.3	5.3	5.7	30198	753	68	9	13	4.1	58|1277|1281|1520|3490|3931|5176|7076|7077	ACTA1|COL1A1|COL3A1|CTSS|IGFBP7|LCAT|SERPINF1|TIMP1|TIMP2	-3.1	CLUSTER 3
GO Biological Processes	19	GO:0007599	hemostasis	19_GO:0065007 biological regulation	-4.3	13	7.3	30198	177	68	5	7.4	3.2	710|1281|1361|2159|5265	SERPING1|COL3A1|CPB2|F10|SERPINA1	-3	CLUSTER 3
GO Biological Processes	19	GO:0019724	B cell mediated immunity	19_GO:0002376 immune system process	-4.3	13	7.3	30198	177	68	5	7.4	3.2	567|710|714|716|730	B2M|SERPING1|C1QC|C1S|C7	-3	CLUSTER 3
GO Biological Processes	19	GO:0006026	aminoglycan catabolic process	19_GO:0008152 metabolic process	-4.3	42	11	30198	32	68	3	4.4	2.5	1116|2517|3423	CHI3L1|FUCA1|IDS	-3	CLUSTER 3
GO Biological Processes	19	GO:0002495	antigen processing and presentation of peptide antigen via MHC class II	19_GO:0002376 immune system process	-4.3	42	11	30198	32	68	3	4.4	2.5	567|1520|8722	B2M|CTSS|CTSF	-3	CLUSTER 3
Reactome Gene Sets	6	R-HSA-1474290	Collagen formation		-4.3	20	8.5	30198	90	68	4	5.9	2.9	1277|1281|1520|5118	COL1A1|COL3A1|CTSS|PCOLCE	-3	CLUSTER 3
GO Biological Processes	19	GO:0002504	antigen processing and presentation of peptide or polysaccharide antigen via MHC class II	19_GO:0002376 immune system process	-4.2	40	11	30198	33	68	3	4.4	2.5	567|1520|8722	B2M|CTSS|CTSF	-3	CLUSTER 3
GO Biological Processes	19	GO:0019882	antigen processing and presentation	19_GO:0002376 immune system process	-4.2	19	8.3	30198	93	68	4	5.9	2.9	567|1520|3106|8722	B2M|CTSS|HLA-B|CTSF	-3	CLUSTER 3
GO Biological Processes	19	GO:0007167	enzyme-linked receptor protein signaling pathway	19_GO:0023052 signaling	-4.2	5.9	5.7	30198	606	68	8	12	3.9	1277|1281|2263|2331|3572|5764|5792|7018	COL1A1|COL3A1|FGFR2|FMOD|IL6ST|PTN|PTPRF|TF	-3	CLUSTER 3
GO Biological Processes	19	GO:0000041	transition metal ion transport	19_GO:0051179 localization	-4.1	18	8	30198	100	68	4	5.9	2.9	567|3263|6948|7018	B2M|HPX|TCN2|TF	-2.9	CLUSTER 3
GO Biological Processes	19	GO:0002478	antigen processing and presentation of exogenous peptide antigen	19_GO:0002376 immune system process	-4.1	35	10	30198	38	68	3	4.4	2.5	567|1520|8722	B2M|CTSS|CTSF	-2.8	CLUSTER 3
Reactome Gene Sets	6	R-HSA-1236975	Antigen processing-Cross presentation		-4	17	7.8	30198	105	68	4	5.9	2.9	567|929|1520|3106	B2M|CD14|CTSS|HLA-B	-2.8	CLUSTER 3
GO Biological Processes	19	GO:0006958	complement activation, classical pathway	19_GO:0002376 immune system process	-4	17	7.7	30198	106	68	4	5.9	2.9	710|714|716|730	SERPING1|C1QC|C1S|C7	-2.8	CLUSTER 3
GO Biological Processes	19	GO:0032526	response to retinoic acid	19_GO:0050896 response to stimulus	-4	16	7.6	30198	109	68	4	5.9	2.9	1277|2263|3490|5176	COL1A1|FGFR2|IGFBP7|SERPINF1	-2.8	CLUSTER 3
GO Biological Processes	19	GO:0002455	humoral immune response mediated by circulating immunoglobulin	19_GO:0002376 immune system process	-3.9	16	7.6	30198	110	68	4	5.9	2.9	710|714|716|730	SERPING1|C1QC|C1S|C7	-2.7	CLUSTER 3
GO Biological Processes	19	GO:0031347	regulation of defense response	19_GO:0050896 response to stimulus	-3.9	5.4	5.4	30198	662	68	8	12	3.9	710|3075|3106|3263|3572|3848|5176|140885	SERPING1|CFH|HLA-B|HPX|IL6ST|KRT1|SERPINF1|SIRPA	-2.7	CLUSTER 3
GO Biological Processes	19	GO:0045861	negative regulation of proteolysis	19_GO:0048519 negative regulation of biological process	-3.8	7.6	5.9	30198	352	68	6	8.8	3.4	710|1361|5176|5265|7076|7077	SERPING1|CPB2|SERPINF1|SERPINA1|TIMP1|TIMP2	-2.7	CLUSTER 3
GO Biological Processes	19	GO:0002821	positive regulation of adaptive immune response	19_GO:0002376 immune system process	-3.8	15	7.3	30198	117	68	4	5.9	2.9	567|3106|3263|3572	B2M|HLA-B|HPX|IL6ST	-2.7	CLUSTER 3
GO Biological Processes	19	GO:0002920	regulation of humoral immune response	19_GO:0002376 immune system process	-3.8	30	9.1	30198	45	68	3	4.4	2.5	710|3075|3263	SERPING1|CFH|HPX	-2.7	CLUSTER 3
GO Biological Processes	19	GO:0030195	negative regulation of blood coagulation	19_GO:0048519 negative regulation of biological process	-3.8	30	9.1	30198	45	68	3	4.4	2.5	710|1361|3848	SERPING1|CPB2|KRT1	-2.7	CLUSTER 3
GO Biological Processes	19	GO:1900047	negative regulation of hemostasis	19_GO:0048519 negative regulation of biological process	-3.8	29	9	30198	46	68	3	4.4	2.5	710|1361|3848	SERPING1|CPB2|KRT1	-2.6	CLUSTER 3
GO Biological Processes	19	GO:0019884	antigen processing and presentation of exogenous antigen	19_GO:0002376 immune system process	-3.8	28	8.9	30198	47	68	3	4.4	2.5	567|1520|8722	B2M|CTSS|CTSF	-2.6	CLUSTER 3
GO Biological Processes	19	GO:0030336	negative regulation of cell migration	19_GO:0040011 locomotion	-3.8	7.3	5.8	30198	364	68	6	8.8	3.4	347|1281|1634|3868|5176|7076	APOD|COL3A1|DCN|KRT16|SERPINF1|TIMP1	-2.6	CLUSTER 3
GO Biological Processes	19	GO:0006954	inflammatory response	19_GO:0050896 response to stimulus	-3.8	5.9	5.4	30198	523	68	7	10	3.7	929|1116|3868|5265|5764|6291|7076	CD14|CHI3L1|KRT16|SERPINA1|PTN|SAA4|TIMP1	-2.6	CLUSTER 3
GO Biological Processes	19	GO:0002449	lymphocyte mediated immunity	19_GO:0002376 immune system process	-3.8	9.6	6.2	30198	231	68	5	7.4	3.2	567|710|714|716|730	B2M|SERPING1|C1QC|C1S|C7	-2.6	CLUSTER 3
GO Biological Processes	19	GO:0006022	aminoglycan metabolic process	19_GO:0008152 metabolic process	-3.7	14	7	30198	125	68	4	5.9	2.9	1116|1634|2517|3423	CHI3L1|DCN|FUCA1|IDS	-2.6	CLUSTER 3
GO Biological Processes	19	GO:0050819	negative regulation of coagulation	19_GO:0048519 negative regulation of biological process	-3.7	27	8.7	30198	49	68	3	4.4	2.5	710|1361|3848	SERPING1|CPB2|KRT1	-2.6	CLUSTER 3
GO Biological Processes	19	GO:0001894	tissue homeostasis	19_GO:0032501 multicellular organismal process	-3.7	9.4	6.2	30198	235	68	5	7.4	3.2	213|567|1281|3848|7018	ALB|B2M|COL3A1|KRT1|TF	-2.6	CLUSTER 3
GO Biological Processes	19	GO:0002460	adaptive immune response based on somatic recombination of immune receptors built from immunoglobulin superfamily domains	19_GO:0002376 immune system process	-3.7	9.3	6.1	30198	240	68	5	7.4	3.2	567|710|714|716|730	B2M|SERPING1|C1QC|C1S|C7	-2.5	CLUSTER 3
GO Biological Processes	19	GO:2000146	negative regulation of cell motility	19_GO:0040011 locomotion	-3.7	7	5.6	30198	379	68	6	8.8	3.4	347|1281|1634|3868|5176|7076	APOD|COL3A1|DCN|KRT16|SERPINF1|TIMP1	-2.5	CLUSTER 3
GO Biological Processes	19	GO:0006826	iron ion transport	19_GO:0051179 localization	-3.6	25	8.4	30198	53	68	3	4.4	2.5	567|3263|7018	B2M|HPX|TF	-2.5	CLUSTER 3
GO Biological Processes	19	GO:0051271	negative regulation of cellular component movement	19_GO:0051179 localization	-3.6	6.9	5.5	30198	387	68	6	8.8	3.4	347|1281|1634|3868|5176|7076	APOD|COL3A1|DCN|KRT16|SERPINF1|TIMP1	-2.5	CLUSTER 3
Reactome Gene Sets	6	R-HSA-198933	Immunoregulatory interactions between a Lymphoid and a non-Lymphoid cell		-3.6	13	6.8	30198	134	68	4	5.9	2.9	567|1277|1281|3106	B2M|COL1A1|COL3A1|HLA-B	-2.5	CLUSTER 3
GO Biological Processes	19	GO:0010951	negative regulation of endopeptidase activity	19_GO:0048519 negative regulation of biological process	-3.6	8.8	5.9	30198	251	68	5	7.4	3.2	710|5176|5265|7076|7077	SERPING1|SERPINF1|SERPINA1|TIMP1|TIMP2	-2.4	CLUSTER 3
KEGG Pathway	24	hsa04915	Estrogen signaling pathway		-3.6	13	6.6	30198	138	68	4	5.9	2.9	3857|3858|3861|3868	KRT9|KRT10|KRT14|KRT16	-2.4	CLUSTER 3
GO Biological Processes	19	GO:0030199	collagen fibril organization	19_GO:0009987 cellular process	-3.6	24	8.1	30198	56	68	3	4.4	2.5	1277|1281|2331	COL1A1|COL3A1|FMOD	-2.4	CLUSTER 3
GO Biological Processes	19	GO:0010466	negative regulation of peptidase activity	19_GO:0048519 negative regulation of biological process	-3.5	8.5	5.8	30198	262	68	5	7.4	3.2	710|5176|5265|7076|7077	SERPING1|SERPINF1|SERPINA1|TIMP1|TIMP2	-2.4	CLUSTER 3
Reactome Gene Sets	6	R-HSA-3000171	Non-integrin membrane-ECM interactions		-3.5	23	7.9	30198	59	68	3	4.4	2.5	1277|1281|7276	COL1A1|COL3A1|TTR	-2.4	CLUSTER 3
GO Biological Processes	19	GO:0042246	tissue regeneration	19_GO:0040007 growth	-3.5	23	7.9	30198	59	68	3	4.4	2.5	347|5764|10404	APOD|PTN|CPQ	-2.4	CLUSTER 3
GO Biological Processes	19	GO:0040013	negative regulation of locomotion	19_GO:0040011 locomotion	-3.5	6.4	5.3	30198	414	68	6	8.8	3.4	347|1281|1634|3868|5176|7076	APOD|COL3A1|DCN|KRT16|SERPINF1|TIMP1	-2.3	CLUSTER 3
GO Biological Processes	19	GO:0031348	negative regulation of defense response	19_GO:0048519 negative regulation of biological process	-3.4	8.3	5.7	30198	269	68	5	7.4	3.2	710|3106|3848|5176|140885	SERPING1|HLA-B|KRT1|SERPINF1|SIRPA	-2.3	CLUSTER 3
GO Biological Processes	19	GO:0050891	multicellular organismal water homeostasis	19_GO:0032501 multicellular organismal process	-3.4	22	7.7	30198	61	68	3	4.4	2.5	3848|3868|388697	KRT1|KRT16|HRNR	-2.3	CLUSTER 3
GO Biological Processes	19	GO:0030198	extracellular matrix organization	19_GO:0009987 cellular process	-3.4	8.2	5.7	30198	271	68	5	7.4	3.2	1277|1281|1520|2331|25890	COL1A1|COL3A1|CTSS|FMOD|ABI3BP	-2.3	CLUSTER 3
GO Biological Processes	19	GO:0043062	extracellular structure organization	19_GO:0009987 cellular process	-3.4	8.2	5.6	30198	272	68	5	7.4	3.2	1277|1281|1520|2331|25890	COL1A1|COL3A1|CTSS|FMOD|ABI3BP	-2.3	CLUSTER 3
GO Biological Processes	19	GO:0071560	cellular response to transforming growth factor beta stimulus	19_GO:0050896 response to stimulus	-3.4	12	6.3	30198	151	68	4	5.9	2.9	1277|1281|2263|2331	COL1A1|COL3A1|FGFR2|FMOD	-2.3	CLUSTER 3
KEGG Pathway	24	hsa04145	Phagosome		-3.4	12	6.3	30198	152	68	4	5.9	2.9	929|1520|3106|3920	CD14|CTSS|HLA-B|LAMP2	-2.3	CLUSTER 3
GO Biological Processes	19	GO:0048545	response to steroid hormone	19_GO:0050896 response to stimulus	-3.4	8	5.6	30198	276	68	5	7.4	3.2	58|1277|3490|3931|5176	ACTA1|COL1A1|IGFBP7|LCAT|SERPINF1	-2.3	CLUSTER 3
GO Biological Processes	19	GO:0002443	leukocyte mediated immunity	19_GO:0002376 immune system process	-3.4	8	5.6	30198	276	68	5	7.4	3.2	567|710|714|716|730	B2M|SERPING1|C1QC|C1S|C7	-2.3	CLUSTER 3
GO Biological Processes	19	GO:0032102	negative regulation of response to external stimulus	19_GO:0048519 negative regulation of biological process	-3.4	6.2	5.2	30198	428	68	6	8.8	3.4	710|1361|3106|3848|5176|140885	SERPING1|CPB2|HLA-B|KRT1|SERPINF1|SIRPA	-2.3	CLUSTER 3
GO Biological Processes	19	GO:0051216	cartilage development	19_GO:0032502 developmental process	-3.4	11	6.2	30198	157	68	4	5.9	2.9	1116|1277|1281|7076	CHI3L1|COL1A1|COL3A1|TIMP1	-2.2	CLUSTER 3
GO Biological Processes	19	GO:0030104	water homeostasis	19_GO:0065007 biological regulation	-3.3	20	7.4	30198	66	68	3	4.4	2.5	3848|3868|388697	KRT1|KRT16|HRNR	-2.2	CLUSTER 3
Canonical Pathways	11	M18	PID INTEGRIN1 PATHWAY		-3.3	20	7.4	30198	66	68	3	4.4	2.5	929|1277|1281	CD14|COL1A1|COL3A1	-2.2	CLUSTER 3
GO Biological Processes	19	GO:0071559	response to transforming growth factor beta	19_GO:0050896 response to stimulus	-3.3	11	6.1	30198	158	68	4	5.9	2.9	1277|1281|2263|2331	COL1A1|COL3A1|FGFR2|FMOD	-2.2	CLUSTER 3
Reactome Gene Sets	6	R-HSA-1650814	Collagen biosynthesis and modifying enzymes		-3.3	20	7.4	30198	67	68	3	4.4	2.5	1277|1281|5118	COL1A1|COL3A1|PCOLCE	-2.2	CLUSTER 3
GO Biological Processes	19	GO:0071300	cellular response to retinoic acid	19_GO:0050896 response to stimulus	-3.3	20	7.4	30198	67	68	3	4.4	2.5	1277|2263|5176	COL1A1|FGFR2|SERPINF1	-2.2	CLUSTER 3
GO Biological Processes	19	GO:0031960	response to corticosteroid	19_GO:0050896 response to stimulus	-3.3	11	6.1	30198	161	68	4	5.9	2.9	1277|3490|3931|5176	COL1A1|IGFBP7|LCAT|SERPINF1	-2.2	CLUSTER 3
GO Biological Processes	19	GO:0030193	regulation of blood coagulation	19_GO:0032501 multicellular organismal process	-3.3	19	7.2	30198	69	68	3	4.4	2.5	710|1361|3848	SERPING1|CPB2|KRT1	-2.2	CLUSTER 3
GO Biological Processes	19	GO:0050680	negative regulation of epithelial cell proliferation	19_GO:0048519 negative regulation of biological process	-3.3	11	6	30198	164	68	4	5.9	2.9	567|1361|2263|5176	B2M|CPB2|FGFR2|SERPINF1	-2.2	CLUSTER 3
GO Biological Processes	19	GO:0002250	adaptive immune response	19_GO:0002376 immune system process	-3.3	4.9	4.7	30198	629	68	7	10	3.7	567|710|714|716|730|1520|3106	B2M|SERPING1|C1QC|C1S|C7|CTSS|HLA-B	-2.2	CLUSTER 3
GO Biological Processes	19	GO:1900046	regulation of hemostasis	19_GO:0050789 regulation of biological process	-3.3	19	7.1	30198	71	68	3	4.4	2.5	710|1361|3848	SERPING1|CPB2|KRT1	-2.2	CLUSTER 3
GO Biological Processes	19	GO:0052547	regulation of peptidase activity	19_GO:0008152 metabolic process	-3.2	5.8	5	30198	456	68	6	8.8	3.4	710|5118|5176|5265|7076|7077	SERPING1|PCOLCE|SERPINF1|SERPINA1|TIMP1|TIMP2	-2.1	CLUSTER 3
GO Biological Processes	19	GO:1901136	carbohydrate derivative catabolic process	19_GO:0008152 metabolic process	-3.2	10	5.9	30198	170	68	4	5.9	2.9	1116|2517|2519|3423	CHI3L1|FUCA1|FUCA2|IDS	-2.1	CLUSTER 3
GO Biological Processes	19	GO:0061045	negative regulation of wound healing	19_GO:0048519 negative regulation of biological process	-3.2	18	7	30198	73	68	3	4.4	2.5	710|1361|3848	SERPING1|CPB2|KRT1	-2.1	CLUSTER 3
WikiPathways	27	WP176	Folate metabolism		-3.2	18	7	30198	73	68	3	4.4	2.5	213|6291|6649	ALB|SAA4|SOD3	-2.1	CLUSTER 3
GO Biological Processes	19	GO:0000302	response to reactive oxygen species	19_GO:0050896 response to stimulus	-3.2	10	5.8	30198	171	68	4	5.9	2.9	347|1277|6649|140885	APOD|COL1A1|SOD3|SIRPA	-2.1	CLUSTER 3
GO Biological Processes	19	GO:0050818	regulation of coagulation	19_GO:0032501 multicellular organismal process	-3.2	18	7	30198	74	68	3	4.4	2.5	710|1361|3848	SERPING1|CPB2|KRT1	-2.1	CLUSTER 3
KEGG Pathway	24	hsa04612	Antigen processing and presentation		-3.1	17	6.8	30198	78	68	3	4.4	2.5	567|1520|3106	B2M|CTSS|HLA-B	-2.1	CLUSTER 3
Reactome Gene Sets	6	R-HSA-948021	Transport to the Golgi and subsequent modification		-3.1	9.6	5.6	30198	185	68	4	5.9	2.9	2517|4122|5265|10960	FUCA1|MAN2A2|SERPINA1|LMAN2	-2	CLUSTER 3
GO Biological Processes	19	GO:0002819	regulation of adaptive immune response	19_GO:0002376 immune system process	-3	9.3	5.4	30198	192	68	4	5.9	2.9	567|3106|3263|3572	B2M|HLA-B|HPX|IL6ST	-2	CLUSTER 3
GO Biological Processes	19	GO:0055072	iron ion homeostasis	19_GO:0065007 biological regulation	-3	16	6.4	30198	85	68	3	4.4	2.5	567|3263|7018	B2M|HPX|TF	-2	CLUSTER 3
GO Biological Processes	19	GO:1903035	negative regulation of response to wounding	19_GO:0048519 negative regulation of biological process	-3	15	6.3	30198	89	68	3	4.4	2.5	710|1361|3848	SERPING1|CPB2|KRT1	-1.9	CLUSTER 3
GO Biological Processes	19	GO:0051262	protein tetramerization	19_GO:0009987 cellular process	-3	15	6.3	30198	89	68	3	4.4	2.5	567|3848|3858	B2M|KRT1|KRT10	-1.9	CLUSTER 3
WikiPathways	27	WP2328	Allograft rejection		-3	15	6.3	30198	89	68	3	4.4	2.5	714|730|3106	C1QC|C7|HLA-B	-1.9	CLUSTER 3
Reactome Gene Sets	6	R-HSA-1236974	ER-Phagosome pathway		-3	15	6.2	30198	90	68	3	4.4	2.5	567|929|3106	B2M|CD14|HLA-B	-1.9	CLUSTER 3
GO Biological Processes	19	GO:0045765	regulation of angiogenesis	19_GO:0032502 developmental process	-3	6.4	4.8	30198	347	68	5	7.4	3.2	1116|1634|3848|5168|5176	CHI3L1|DCN|KRT1|ENPP2|SERPINF1	-1.9	CLUSTER 3
GO Biological Processes	19	GO:0009612	response to mechanical stimulus	19_GO:0050896 response to stimulus	-2.9	8.8	5.3	30198	203	68	4	5.9	2.9	58|1116|1277|5764	ACTA1|CHI3L1|COL1A1|PTN	-1.9	CLUSTER 3
WikiPathways	27	WP15	Selenium micronutrient network		-2.9	14	6.2	30198	92	68	3	4.4	2.5	213|6291|6649	ALB|SAA4|SOD3	-1.9	CLUSTER 3
GO Biological Processes	19	GO:1901342	regulation of vasculature development	19_GO:0032502 developmental process	-2.9	6.3	4.7	30198	353	68	5	7.4	3.2	1116|1634|3848|5168|5176	CHI3L1|DCN|KRT1|ENPP2|SERPINF1	-1.9	CLUSTER 3
GO Biological Processes	19	GO:0002697	regulation of immune effector process	19_GO:0002376 immune system process	-2.9	6.2	4.7	30198	356	68	5	7.4	3.2	567|710|3075|3106|3263	B2M|SERPING1|CFH|HLA-B|HPX	-1.9	CLUSTER 3
GO Biological Processes	19	GO:0042633	hair cycle	19_GO:0032501 multicellular organismal process	-2.9	14	6.1	30198	94	68	3	4.4	2.5	2263|3861|3868	FGFR2|KRT14|KRT16	-1.9	CLUSTER 3
GO Biological Processes	19	GO:0042303	molting cycle	19_GO:0032501 multicellular organismal process	-2.9	14	6.1	30198	94	68	3	4.4	2.5	2263|3861|3868	FGFR2|KRT14|KRT16	-1.9	CLUSTER 3
GO Biological Processes	19	GO:0031214	biomineral tissue development	19_GO:0110148 biomineralization	-2.9	14	6	30198	95	68	3	4.4	2.5	1277|2263|5764	COL1A1|FGFR2|PTN	-1.8	CLUSTER 3
GO Biological Processes	19	GO:0061448	connective tissue development	19_GO:0032502 developmental process	-2.9	8.4	5.1	30198	211	68	4	5.9	2.9	1116|1277|1281|7076	CHI3L1|COL1A1|COL3A1|TIMP1	-1.8	CLUSTER 3
GO Biological Processes	19	GO:0045807	positive regulation of endocytosis	19_GO:0051179 localization	-2.9	14	6	30198	97	68	3	4.4	2.5	567|929|7018	B2M|CD14|TF	-1.8	CLUSTER 3
GO Biological Processes	19	GO:0060349	bone morphogenesis	19_GO:0032502 developmental process	-2.9	14	6	30198	97	68	3	4.4	2.5	1277|1281|2263	COL1A1|COL3A1|FGFR2	-1.8	CLUSTER 3
GO Biological Processes	19	GO:0006979	response to oxidative stress	19_GO:0050896 response to stimulus	-2.9	6.1	4.6	30198	365	68	5	7.4	3.2	347|1277|3848|6649|140885	APOD|COL1A1|KRT1|SOD3|SIRPA	-1.8	CLUSTER 3
GO Biological Processes	19	GO:0030162	regulation of proteolysis	19_GO:0008152 metabolic process	-2.8	4.2	4.2	30198	745	68	7	10	3.7	710|1361|5118|5176|5265|7076|7077	SERPING1|CPB2|PCOLCE|SERPINF1|SERPINA1|TIMP1|TIMP2	-1.8	CLUSTER 3
GO Biological Processes	19	GO:0009408	response to heat	19_GO:0050896 response to stimulus	-2.8	14	5.9	30198	98	68	3	4.4	2.5	929|1361|3490	CD14|CPB2|IGFBP7	-1.8	CLUSTER 3
GO Biological Processes	19	GO:0090130	tissue migration	19_GO:0032501 multicellular organismal process	-2.8	14	5.9	30198	98	68	3	4.4	2.5	58|3849|3868	ACTA1|KRT2|KRT16	-1.8	CLUSTER 3
GO Biological Processes	19	GO:0051346	negative regulation of hydrolase activity	19_GO:0065007 biological regulation	-2.8	6	4.6	30198	371	68	5	7.4	3.2	710|5176|5265|7076|7077	SERPING1|SERPINF1|SERPINA1|TIMP1|TIMP2	-1.8	CLUSTER 3
GO Biological Processes	19	GO:0110148	biomineralization	19_GO:0110148 biomineralization	-2.8	13	5.9	30198	100	68	3	4.4	2.5	1277|2263|5764	COL1A1|FGFR2|PTN	-1.8	CLUSTER 3
GO Biological Processes	19	GO:0031341	regulation of cell killing	19_GO:0050789 regulation of biological process	-2.8	13	5.9	30198	100	68	3	4.4	2.5	567|3075|3106	B2M|CFH|HLA-B	-1.8	CLUSTER 3
GO Biological Processes	19	GO:0048589	developmental growth	19_GO:0040007 growth	-2.8	6	4.6	30198	373	68	5	7.4	3.2	347|1281|2263|5764|10404	APOD|COL3A1|FGFR2|PTN|CPQ	-1.8	CLUSTER 3
GO Biological Processes	19	GO:0040007	growth	19_GO:0040007 growth	-2.8	6	4.6	30198	373	68	5	7.4	3.2	347|1281|2263|5764|10404	APOD|COL3A1|FGFR2|PTN|CPQ	-1.8	CLUSTER 3
GO Biological Processes	19	GO:0048729	tissue morphogenesis	19_GO:0032502 developmental process	-2.8	4.8	4.3	30198	557	68	6	8.8	3.4	58|1281|2263|3853|3858|3868	ACTA1|COL3A1|FGFR2|KRT6A|KRT10|KRT16	-1.8	CLUSTER 3
KEGG Pathway	24	hsa05146	Amoebiasis		-2.8	13	5.8	30198	102	68	3	4.4	2.5	929|1277|1281	CD14|COL1A1|COL3A1	-1.8	CLUSTER 3
KEGG Pathway	24	hsa04974	Protein digestion and absorption		-2.8	13	5.8	30198	103	68	3	4.4	2.5	1277|1281|1361	COL1A1|COL3A1|CPB2	-1.8	CLUSTER 3
Reactome Gene Sets	6	R-HSA-1280218	Adaptive Immune System		-2.8	4	4.1	30198	769	68	7	10	3.7	567|929|1277|1281|1520|3106|8722	B2M|CD14|COL1A1|COL3A1|CTSS|HLA-B|CTSF	-1.7	CLUSTER 3
GO Biological Processes	19	GO:0050678	regulation of epithelial cell proliferation	19_GO:0050789 regulation of biological process	-2.8	5.8	4.5	30198	382	68	5	7.4	3.2	567|1361|2263|5176|5764	B2M|CPB2|FGFR2|SERPINF1|PTN	-1.7	CLUSTER 3
GO Biological Processes	19	GO:0008285	negative regulation of cell population proliferation	19_GO:0048519 negative regulation of biological process	-2.7	4	4	30198	786	68	7	10	3.7	347|567|1361|2263|3490|5176|5764	APOD|B2M|CPB2|FGFR2|IGFBP7|SERPINF1|PTN	-1.7	CLUSTER 3
KEGG Pathway	24	hsa04066	HIF-1 signaling pathway		-2.7	12	5.6	30198	109	68	3	4.4	2.5	2026|7018|7076	ENO2|TF|TIMP1	-1.7	CLUSTER 3
GO Biological Processes	19	GO:0045088	regulation of innate immune response	19_GO:0044419 biological process involved in interspecies interaction between organisms	-2.7	7.5	4.8	30198	236	68	4	5.9	2.9	710|3075|3106|3263	SERPING1|CFH|HLA-B|HPX	-1.7	CLUSTER 3
Reactome Gene Sets	6	R-HSA-977225	Amyloid fiber formation		-2.7	12	5.5	30198	111	68	3	4.4	2.5	567|7276|9445	B2M|TTR|ITM2B	-1.7	CLUSTER 3
GO Biological Processes	19	GO:0002824	positive regulation of adaptive immune response based on somatic recombination of immune receptors built from immunoglobulin superfamily domains	19_GO:0002376 immune system process	-2.7	12	5.5	30198	112	68	3	4.4	2.5	567|3106|3263	B2M|HLA-B|HPX	-1.7	CLUSTER 3
GO Biological Processes	19	GO:0030203	glycosaminoglycan metabolic process	19_GO:0008152 metabolic process	-2.7	12	5.4	30198	114	68	3	4.4	2.5	1634|2517|3423	DCN|FUCA1|IDS	-1.7	CLUSTER 3
GO Biological Processes	19	GO:0002708	positive regulation of lymphocyte mediated immunity	19_GO:0002376 immune system process	-2.6	11	5.3	30198	117	68	3	4.4	2.5	567|3106|3263	B2M|HLA-B|HPX	-1.6	CLUSTER 3
Reactome Gene Sets	6	R-HSA-5668914	Diseases of metabolism		-2.6	7.1	4.6	30198	249	68	4	5.9	2.9	1634|2331|3423|6948	DCN|FMOD|IDS|TCN2	-1.6	CLUSTER 3
GO Biological Processes	19	GO:0052548	regulation of endopeptidase activity	19_GO:0008152 metabolic process	-2.6	5.2	4.2	30198	426	68	5	7.4	3.2	710|5176|5265|7076|7077	SERPING1|SERPINF1|SERPINA1|TIMP1|TIMP2	-1.6	CLUSTER 3
Reactome Gene Sets	6	R-HSA-1630316	Glycosaminoglycan metabolism		-2.6	11	5.2	30198	124	68	3	4.4	2.5	1634|2331|3423	DCN|FMOD|IDS	-1.6	CLUSTER 3
GO Biological Processes	19	GO:0002683	negative regulation of immune system process	19_GO:0002376 immune system process	-2.5	5.2	4.1	30198	430	68	5	7.4	3.2	347|710|714|1281|3106	APOD|SERPING1|C1QC|COL3A1|HLA-B	-1.6	CLUSTER 3
Reactome Gene Sets	6	R-HSA-9705671	SARS-CoV-2 activates/modulates innate and adaptive immune responses		-2.5	11	5.1	30198	126	68	3	4.4	2.5	567|3106|5648	B2M|HLA-B|MASP1	-1.6	CLUSTER 3
GO Biological Processes	19	GO:0048565	digestive tract development	19_GO:0032502 developmental process	-2.5	10	5.1	30198	127	68	3	4.4	2.5	1281|2263|3572	COL3A1|FGFR2|IL6ST	-1.5	CLUSTER 3
Reactome Gene Sets	6	R-HSA-1500931	Cell-Cell communication		-2.5	10	5	30198	129	68	3	4.4	2.5	3852|3861|140885	KRT5|KRT14|SIRPA	-1.5	CLUSTER 3
GO Biological Processes	19	GO:1901652	response to peptide	19_GO:0050896 response to stimulus	-2.5	5	4.1	30198	441	68	5	7.4	3.2	781|1277|1281|5176|7076	CACNA2D1|COL1A1|COL3A1|SERPINF1|TIMP1	-1.5	CLUSTER 3
KEGG Pathway	24	hsa05322	Systemic lupus erythematosus		-2.4	9.8	4.9	30198	136	68	3	4.4	2.5	714|716|730	C1QC|C1S|C7	-1.5	CLUSTER 3
GO Biological Processes	19	GO:0055076	transition metal ion homeostasis	19_GO:0065007 biological regulation	-2.4	9.8	4.9	30198	136	68	3	4.4	2.5	567|3263|7018	B2M|HPX|TF	-1.5	CLUSTER 3
GO Biological Processes	19	GO:0061041	regulation of wound healing	19_GO:0050896 response to stimulus	-2.4	9.7	4.9	30198	137	68	3	4.4	2.5	710|1361|3848	SERPING1|CPB2|KRT1	-1.5	CLUSTER 3
GO Biological Processes	19	GO:0002705	positive regulation of leukocyte mediated immunity	19_GO:0002376 immune system process	-2.4	9.7	4.8	30198	138	68	3	4.4	2.5	567|3106|3263	B2M|HLA-B|HPX	-1.5	CLUSTER 3
GO Biological Processes	19	GO:0051384	response to glucocorticoid	19_GO:0050896 response to stimulus	-2.4	9.6	4.8	30198	139	68	3	4.4	2.5	3490|3931|5176	IGFBP7|LCAT|SERPINF1	-1.5	CLUSTER 3
GO Biological Processes	19	GO:0055123	digestive system development	19_GO:0032502 developmental process	-2.4	9.6	4.8	30198	139	68	3	4.4	2.5	1281|2263|3572	COL3A1|FGFR2|IL6ST	-1.5	CLUSTER 3
GO Biological Processes	19	GO:0010632	regulation of epithelial cell migration	19_GO:0040011 locomotion	-2.4	6.1	4.2	30198	290	68	4	5.9	2.9	1634|5168|5176|5764	DCN|ENPP2|SERPINF1|PTN	-1.4	CLUSTER 3
Reactome Gene Sets	6	R-HSA-71387	Metabolism of carbohydrates		-2.4	6	4.1	30198	295	68	4	5.9	2.9	1634|2026|2331|3423	DCN|ENO2|FMOD|IDS	-1.4	CLUSTER 3
Reactome Gene Sets	6	R-HSA-446203	Asparagine N-linked glycosylation		-2.3	5.8	4	30198	304	68	4	5.9	2.9	2517|4122|5265|10960	FUCA1|MAN2A2|SERPINA1|LMAN2	-1.4	CLUSTER 3
WikiPathways	27	WP4673	Male infertility		-2.3	8.6	4.5	30198	155	68	3	4.4	2.5	6649|6948|140885	SOD3|TCN2|SIRPA	-1.3	CLUSTER 3
GO Biological Processes	19	GO:0071396	cellular response to lipid	19_GO:0050896 response to stimulus	-2.3	4.4	3.7	30198	503	68	5	7.4	3.2	929|1277|2263|5176|140885	CD14|COL1A1|FGFR2|SERPINF1|SIRPA	-1.3	CLUSTER 3
GO Biological Processes	19	GO:0001501	skeletal system development	19_GO:0032502 developmental process	-2.2	4.4	3.7	30198	505	68	5	7.4	3.2	1116|1277|1281|2263|7076	CHI3L1|COL1A1|COL3A1|FGFR2|TIMP1	-1.3	CLUSTER 3
GO Biological Processes	19	GO:0009266	response to temperature stimulus	19_GO:0050896 response to stimulus	-2.2	7.9	4.3	30198	169	68	3	4.4	2.5	929|1361|3490	CD14|CPB2|IGFBP7	-1.3	CLUSTER 3
GO Biological Processes	19	GO:0060627	regulation of vesicle-mediated transport	19_GO:0051179 localization	-2.1	4.2	3.5	30198	535	68	5	7.4	3.2	567|929|7018|10960|140885	B2M|CD14|TF|LMAN2|SIRPA	-1.2	CLUSTER 3
GO Biological Processes	19	GO:0030324	lung development	19_GO:0032502 developmental process	-2.1	7.7	4.2	30198	174	68	3	4.4	2.5	1116|1281|2263	CHI3L1|COL3A1|FGFR2	-1.2	CLUSTER 3
GO Biological Processes	19	GO:0002237	response to molecule of bacterial origin	19_GO:0044419 biological process involved in interspecies interaction between organisms	-2.1	5.2	3.7	30198	339	68	4	5.9	2.9	567|929|2263|140885	B2M|CD14|FGFR2|SIRPA	-1.2	CLUSTER 3
GO Biological Processes	19	GO:0002706	regulation of lymphocyte mediated immunity	19_GO:0002376 immune system process	-2.1	7.6	4.2	30198	175	68	3	4.4	2.5	567|3106|3263	B2M|HLA-B|HPX	-1.2	CLUSTER 3
GO Biological Processes	19	GO:0002822	regulation of adaptive immune response based on somatic recombination of immune receptors built from immunoglobulin superfamily domains	19_GO:0002376 immune system process	-2.1	7.5	4.1	30198	177	68	3	4.4	2.5	567|3106|3263	B2M|HLA-B|HPX	-1.2	CLUSTER 3
GO Biological Processes	19	GO:0030323	respiratory tube development	19_GO:0032502 developmental process	-2.1	7.5	4.1	30198	178	68	3	4.4	2.5	1116|1281|2263	CHI3L1|COL3A1|FGFR2	-1.2	CLUSTER 3
KEGG Pathway	24	hsa05152	Tuberculosis		-2.1	7.4	4.1	30198	180	68	3	4.4	2.5	929|1520|3920	CD14|CTSS|LAMP2	-1.2	CLUSTER 3
GO Biological Processes	19	GO:0050777	negative regulation of immune response	19_GO:0002376 immune system process	-2.1	7.3	4	30198	183	68	3	4.4	2.5	710|1281|3106	SERPING1|COL3A1|HLA-B	-1.2	CLUSTER 3
GO Biological Processes	19	GO:0050728	negative regulation of inflammatory response	19_GO:0048519 negative regulation of biological process	-2.1	7.3	4	30198	183	68	3	4.4	2.5	3848|5176|140885	KRT1|SERPINF1|SIRPA	-1.2	CLUSTER 3
GO Biological Processes	19	GO:0002831	regulation of response to biotic stimulus	19_GO:0050896 response to stimulus	-2.1	5	3.6	30198	355	68	4	5.9	2.9	710|3075|3106|3263	SERPING1|CFH|HLA-B|HPX	-1.2	CLUSTER 3
GO Biological Processes	19	GO:0030155	regulation of cell adhesion	19_GO:0050789 regulation of biological process	-2.1	3.4	3.2	30198	786	68	6	8.8	3.4	347|567|1277|3572|25890|140885	APOD|B2M|COL1A1|IL6ST|ABI3BP|SIRPA	-1.2	CLUSTER 3
GO Biological Processes	19	GO:0043086	negative regulation of catalytic activity	19_GO:0065007 biological regulation	-2.1	3.4	3.2	30198	786	68	6	8.8	3.4	710|5176|5265|5764|7076|7077	SERPING1|SERPINF1|SERPINA1|PTN|TIMP1|TIMP2	-1.2	CLUSTER 3
WikiPathways	27	WP2877	Vitamin D receptor pathway		-2.1	7.2	4	30198	186	68	3	4.4	2.5	929|3868|7077	CD14|KRT16|TIMP2	-1.2	CLUSTER 3
GO Biological Processes	19	GO:0050731	positive regulation of peptidyl-tyrosine phosphorylation	19_GO:0048518 positive regulation of biological process	-2.1	7.1	4	30198	188	68	3	4.4	2.5	3263|3572|5168	HPX|IL6ST|ENPP2	-1.1	CLUSTER 3
GO Biological Processes	19	GO:0007178	transmembrane receptor protein serine/threonine kinase signaling pathway	19_GO:0023052 signaling	-2	7	4	30198	189	68	3	4.4	2.5	1281|2331|7018	COL3A1|FMOD|TF	-1.1	CLUSTER 3
Reactome Gene Sets	6	R-HSA-196854	Metabolism of vitamins and cofactors		-2	7	3.9	30198	190	68	3	4.4	2.5	5168|6948|7276	ENPP2|TCN2|TTR	-1.1	CLUSTER 3
GO Biological Processes	19	GO:0071248	cellular response to metal ion	19_GO:0050896 response to stimulus	-2	7	3.9	30198	190	68	3	4.4	2.5	567|5176|7018	B2M|SERPINF1|TF	-1.1	CLUSTER 3
GO Biological Processes	19	GO:0050767	regulation of neurogenesis	19_GO:0032502 developmental process	-2	4.9	3.5	30198	364	68	4	5.9	2.9	567|3572|5176|5764	B2M|IL6ST|SERPINF1|PTN	-1.1	CLUSTER 3
Canonical Pathways	11	M3008	NABA ECM GLYCOPROTEINS		-2	6.8	3.9	30198	196	68	3	4.4	2.5	3490|5118|25890	IGFBP7|PCOLCE|ABI3BP	-1.1	CLUSTER 3
GO Biological Processes	19	GO:0061564	axon development	19_GO:0032502 developmental process	-27	14	20	30198	382	193	33	17	2.7	214|333|334|1272|1436|1605|1630|1948|1954|2043|2045|3897|4684|4685|4897|5649|5803|6091|6900|8482|8829|9369|9378|10752|22854|23114|23654|27242|27255|55118|65078|114798|349667	ALCAM|APLP1|APLP2|CNTN1|CSF1R|DAG1|DCC|EFNB2|MEGF8|EPHA4|EPHA7|L1CAM|NCAM1|NCAM2|NRCAM|RELN|PTPRZ1|ROBO1|CNTN2|SEMA7A|NRP1|NRXN3|NRXN1|CHL1|NTNG1|NFASC|PLXNB2|TNFRSF21|CNTN6|CRTAC1|RTN4R|SLITRK1|RTN4RL2	-24	CLUSTER 4
GO Biological Processes	19	GO:0098609	cell-cell adhesion	19_GO:0009987 cellular process	-27	11	18	30198	537	193	37	19	2.8	214|960|1000|1004|1012|1013|1272|1630|1952|2196|3897|4685|4856|4897|5802|6091|6900|7070|7087|7148|8404|9369|9378|9379|9746|22854|22883|23114|23654|23705|27255|50512|57863|84466|94030|114798|257194	ALCAM|CD44|CDH2|CDH6|CDH13|CDH15|CNTN1|DCC|CELSR2|FAT2|L1CAM|NCAM2|CCN3|NRCAM|PTPRS|ROBO1|CNTN2|THY1|ICAM5|TNXB|SPARCL1|NRXN3|NRXN1|NRXN2|CLSTN3|NTNG1|CLSTN1|NFASC|PLXNB2|CADM1|CNTN6|PODXL2|CADM3|MEGF10|LRRC4B|SLITRK1|NEGR1	-24	CLUSTER 4
GO Biological Processes	19	GO:0031175	neuron projection development	19_GO:0032502 developmental process	-26	9.5	17	30198	641	193	39	20	2.9	214|333|334|348|815|1272|1436|1605|1630|1948|1952|1954|2043|2045|3897|4684|4685|4897|4974|5649|5803|6091|6900|8482|8829|9369|9378|10752|22854|23114|23654|26047|27242|27255|51299|55118|65078|114798|349667	ALCAM|APLP1|APLP2|APOE|CAMK2A|CNTN1|CSF1R|DAG1|DCC|EFNB2|CELSR2|MEGF8|EPHA4|EPHA7|L1CAM|NCAM1|NCAM2|NRCAM|OMG|RELN|PTPRZ1|ROBO1|CNTN2|SEMA7A|NRP1|NRXN3|NRXN1|CHL1|NTNG1|NFASC|PLXNB2|CNTNAP2|TNFRSF21|CNTN6|NRN1|CRTAC1|RTN4R|SLITRK1|RTN4RL2	-23	CLUSTER 4
Canonical Pathways	11	M5884	NABA CORE MATRISOME		-26	17	21	30198	275	193	29	15	2.6	1291|1463|1490|1893|2192|2202|3487|3489|4053|4240|4753|4811|4856|5649|6678|6695|6696|7045|7148|8404|8425|9806|10418|10516|22854|50859|63827|80781|375790	COL6A1|NCAN|CCN2|ECM1|FBLN1|EFEMP1|IGFBP4|IGFBP6|LTBP2|MFGE8|NELL2|NID1|CCN3|RELN|SPARC|SPOCK1|SPP1|TGFBI|TNXB|SPARCL1|LTBP4|SPOCK2|SPON1|FBLN5|NTNG1|SPOCK3|BCAN|COL18A1|AGRN	-23	CLUSTER 4
GO Biological Processes	19	GO:0000904	cell morphogenesis involved in differentiation	19_GO:0032502 developmental process	-22	9.9	16	30198	522	193	33	17	2.7	214|333|334|558|1272|1436|1605|1630|1948|1952|1955|2043|2045|3897|4684|4897|5649|5803|6091|6900|8455|8482|8829|9369|9378|10752|22854|23114|23654|27255|65078|80781|114798	ALCAM|APLP1|APLP2|AXL|CNTN1|CSF1R|DAG1|DCC|EFNB2|CELSR2|MEGF9|EPHA4|EPHA7|L1CAM|NCAM1|NRCAM|RELN|PTPRZ1|ROBO1|CNTN2|ATRN|SEMA7A|NRP1|NRXN3|NRXN1|CHL1|NTNG1|NFASC|PLXNB2|CNTN6|RTN4R|COL18A1|SLITRK1	-20	CLUSTER 4
GO Biological Processes	19	GO:0000902	cell morphogenesis	19_GO:0032502 developmental process	-22	8.4	16	30198	670	193	36	19	2.8	214|333|334|558|1004|1272|1436|1605|1630|1948|1952|1955|2043|2045|3897|4684|4897|5649|5803|6091|6900|8455|8482|8829|9369|9378|10752|22854|23114|23654|26047|27255|51299|65078|80781|114798	ALCAM|APLP1|APLP2|AXL|CDH6|CNTN1|CSF1R|DAG1|DCC|EFNB2|CELSR2|MEGF9|EPHA4|EPHA7|L1CAM|NCAM1|NRCAM|RELN|PTPRZ1|ROBO1|CNTN2|ATRN|SEMA7A|NRP1|NRXN3|NRXN1|CHL1|NTNG1|NFASC|PLXNB2|CNTNAP2|CNTN6|NRN1|RTN4R|COL18A1|SLITRK1	-20	CLUSTER 4
GO Biological Processes	19	GO:0048812	neuron projection morphogenesis	19_GO:0032502 developmental process	-22	11	17	30198	454	193	31	16	2.6	214|333|334|1272|1436|1605|1630|1948|1952|2043|2045|3897|4684|4897|5649|5803|6091|6900|8482|8829|9369|9378|10752|22854|23114|23654|26047|27255|51299|65078|114798	ALCAM|APLP1|APLP2|CNTN1|CSF1R|DAG1|DCC|EFNB2|CELSR2|EPHA4|EPHA7|L1CAM|NCAM1|NRCAM|RELN|PTPRZ1|ROBO1|CNTN2|SEMA7A|NRP1|NRXN3|NRXN1|CHL1|NTNG1|NFASC|PLXNB2|CNTNAP2|CNTN6|NRN1|RTN4R|SLITRK1	-20	CLUSTER 4
GO Biological Processes	19	GO:0007409	axonogenesis	19_GO:0032502 developmental process	-22	13	18	30198	342	193	28	15	2.5	214|333|334|1272|1436|1605|1630|1948|2043|2045|3897|4684|4897|5649|5803|6091|6900|8482|8829|9369|9378|10752|22854|23114|23654|27255|65078|114798	ALCAM|APLP1|APLP2|CNTN1|CSF1R|DAG1|DCC|EFNB2|EPHA4|EPHA7|L1CAM|NCAM1|NRCAM|RELN|PTPRZ1|ROBO1|CNTN2|SEMA7A|NRP1|NRXN3|NRXN1|CHL1|NTNG1|NFASC|PLXNB2|CNTN6|RTN4R|SLITRK1	-20	CLUSTER 4
GO Biological Processes	19	GO:0120039	plasma membrane bounded cell projection morphogenesis	19_GO:0032502 developmental process	-22	11	17	30198	458	193	31	16	2.6	214|333|334|1272|1436|1605|1630|1948|1952|2043|2045|3897|4684|4897|5649|5803|6091|6900|8482|8829|9369|9378|10752|22854|23114|23654|26047|27255|51299|65078|114798	ALCAM|APLP1|APLP2|CNTN1|CSF1R|DAG1|DCC|EFNB2|CELSR2|EPHA4|EPHA7|L1CAM|NCAM1|NRCAM|RELN|PTPRZ1|ROBO1|CNTN2|SEMA7A|NRP1|NRXN3|NRXN1|CHL1|NTNG1|NFASC|PLXNB2|CNTNAP2|CNTN6|NRN1|RTN4R|SLITRK1	-19	CLUSTER 4
GO Biological Processes	19	GO:0048858	cell projection morphogenesis	19_GO:0032502 developmental process	-22	10	17	30198	462	193	31	16	2.6	214|333|334|1272|1436|1605|1630|1948|1952|2043|2045|3897|4684|4897|5649|5803|6091|6900|8482|8829|9369|9378|10752|22854|23114|23654|26047|27255|51299|65078|114798	ALCAM|APLP1|APLP2|CNTN1|CSF1R|DAG1|DCC|EFNB2|CELSR2|EPHA4|EPHA7|L1CAM|NCAM1|NRCAM|RELN|PTPRZ1|ROBO1|CNTN2|SEMA7A|NRP1|NRXN3|NRXN1|CHL1|NTNG1|NFASC|PLXNB2|CNTNAP2|CNTN6|NRN1|RTN4R|SLITRK1	-19	CLUSTER 4
Reactome Gene Sets	6	R-HSA-381426	Regulation of Insulin-like Growth Factor (IGF) transport and uptake by Insulin-like Growth Factor Binding Proteins (IGFBPs)		-22	25	22	30198	125	193	20	10	2.2	334|348|1000|1114|1435|1471|3481|3487|3489|4240|5179|5589|6696|7425|7857|8404|10618|29106|51280|54972	APLP2|APOE|CDH2|CHGB|CSF1|CST3|IGF2|IGFBP4|IGFBP6|MFGE8|PENK|PRKCSH|SPP1|VGF|SCG2|SPARCL1|TGOLN2|SCG3|GOLM1|TMEM132A	-19	CLUSTER 4
KEGG Pathway	24	hsa04514	Cell adhesion molecules		-22	22	21	30198	149	193	21	11	2.2	214|1000|1013|1272|3897|4684|4685|4897|6900|9369|9378|9379|22854|23114|23308|23705|26047|57863|83692|94030|257194	ALCAM|CDH2|CDH15|CNTN1|L1CAM|NCAM1|NCAM2|NRCAM|CNTN2|NRXN3|NRXN1|NRXN2|NTNG1|NFASC|ICOSLG|CADM1|CNTNAP2|CADM3|CD99L2|LRRC4B|NEGR1	-19	CLUSTER 4
GO Biological Processes	19	GO:0050808	synapse organization	19_GO:0009987 cellular process	-22	14	18	30198	289	193	26	13	2.5	348|1000|1948|2043|3897|4897|5649|5802|6900|8404|8829|9378|9379|9746|9806|22854|23114|23654|51150|63827|92737|94030|114798|140689|375790|643866	APOE|CDH2|EFNB2|EPHA4|L1CAM|NRCAM|RELN|PTPRS|CNTN2|SPARCL1|NRP1|NRXN1|NRXN2|CLSTN3|SPOCK2|NTNG1|NFASC|PLXNB2|SDF4|BCAN|DNER|LRRC4B|SLITRK1|CBLN4|AGRN|CBLN3	-19	CLUSTER 4
GO Biological Processes	19	GO:0032990	cell part morphogenesis	19_GO:0032502 developmental process	-21	10	16	30198	481	193	31	16	2.6	214|333|334|1272|1436|1605|1630|1948|1952|2043|2045|3897|4684|4897|5649|5803|6091|6900|8482|8829|9369|9378|10752|22854|23114|23654|26047|27255|51299|65078|114798	ALCAM|APLP1|APLP2|CNTN1|CSF1R|DAG1|DCC|EFNB2|CELSR2|EPHA4|EPHA7|L1CAM|NCAM1|NRCAM|RELN|PTPRZ1|ROBO1|CNTN2|SEMA7A|NRP1|NRXN3|NRXN1|CHL1|NTNG1|NFASC|PLXNB2|CNTNAP2|CNTN6|NRN1|RTN4R|SLITRK1	-19	CLUSTER 4
GO Biological Processes	19	GO:0048667	cell morphogenesis involved in neuron differentiation	19_GO:0032502 developmental process	-21	11	16	30198	410	193	29	15	2.6	214|333|334|1272|1436|1605|1630|1948|1952|2043|2045|3897|4684|4897|5649|5803|6091|6900|8482|8829|9369|9378|10752|22854|23114|23654|27255|65078|114798	ALCAM|APLP1|APLP2|CNTN1|CSF1R|DAG1|DCC|EFNB2|CELSR2|EPHA4|EPHA7|L1CAM|NCAM1|NRCAM|RELN|PTPRZ1|ROBO1|CNTN2|SEMA7A|NRP1|NRXN3|NRXN1|CHL1|NTNG1|NFASC|PLXNB2|CNTN6|RTN4R|SLITRK1	-19	CLUSTER 4
GO Biological Processes	19	GO:0010975	regulation of neuron projection development	19_GO:0032502 developmental process	-20	10	16	30198	433	193	29	15	2.6	348|1000|1272|1630|1948|1954|2043|2045|3897|4897|5274|5649|5653|5793|5802|6091|6695|6696|6900|7070|8482|8829|22854|23105|23654|65078|114798|257194|349667	APOE|CDH2|CNTN1|DCC|EFNB2|MEGF8|EPHA4|EPHA7|L1CAM|NRCAM|SERPINI1|RELN|KLK6|PTPRG|PTPRS|ROBO1|SPOCK1|SPP1|CNTN2|THY1|SEMA7A|NRP1|NTNG1|FSTL4|PLXNB2|RTN4R|SLITRK1|NEGR1|RTN4RL2	-18	CLUSTER 4
Canonical Pathways	11	M3008	NABA ECM GLYCOPROTEINS		-20	18	19	30198	196	193	22	11	2.3	1490|1893|2192|2202|3487|3489|4053|4240|4753|4811|4856|5649|6678|6696|7045|7148|8404|8425|10418|10516|22854|375790	CCN2|ECM1|FBLN1|EFEMP1|IGFBP4|IGFBP6|LTBP2|MFGE8|NELL2|NID1|CCN3|RELN|SPARC|SPP1|TGFBI|TNXB|SPARCL1|LTBP4|SPON1|FBLN5|NTNG1|AGRN	-18	CLUSTER 4
Reactome Gene Sets	6	R-HSA-8957275	Post-translational protein phosphorylation		-20	26	21	30198	108	193	18	9.3	2.1	334|348|1000|1114|1435|1471|3487|4240|5179|5589|6696|7425|7857|8404|10618|29106|51280|54972	APLP2|APOE|CDH2|CHGB|CSF1|CST3|IGFBP4|MFGE8|PENK|PRKCSH|SPP1|VGF|SCG2|SPARCL1|TGOLN2|SCG3|GOLM1|TMEM132A	-18	CLUSTER 4
GO Biological Processes	19	GO:0034330	cell junction organization	19_GO:0009987 cellular process	-19	9.5	15	30198	479	193	29	15	2.6	348|1000|1004|1436|1948|2043|3897|4897|5649|5802|6900|7070|8404|8829|9378|9379|9746|9806|22854|23114|23654|51150|63827|92737|94030|114798|140689|375790|643866	APOE|CDH2|CDH6|CSF1R|EFNB2|EPHA4|L1CAM|NRCAM|RELN|PTPRS|CNTN2|THY1|SPARCL1|NRP1|NRXN1|NRXN2|CLSTN3|SPOCK2|NTNG1|NFASC|PLXNB2|SDF4|BCAN|DNER|LRRC4B|SLITRK1|CBLN4|AGRN|CBLN3	-17	CLUSTER 4
GO Biological Processes	19	GO:0032989	cellular component morphogenesis	19_GO:0032502 developmental process	-19	8.5	14	30198	574	193	31	16	2.6	214|333|334|1272|1436|1605|1630|1948|1952|2043|2045|3897|4684|4897|5649|5803|6091|6900|8482|8829|9369|9378|10752|22854|23114|23654|26047|27255|51299|65078|114798	ALCAM|APLP1|APLP2|CNTN1|CSF1R|DAG1|DCC|EFNB2|CELSR2|EPHA4|EPHA7|L1CAM|NCAM1|NRCAM|RELN|PTPRZ1|ROBO1|CNTN2|SEMA7A|NRP1|NRXN3|NRXN1|CHL1|NTNG1|NFASC|PLXNB2|CNTNAP2|CNTN6|NRN1|RTN4R|SLITRK1	-17	CLUSTER 4
GO Biological Processes	19	GO:0007411	axon guidance	19_GO:0040011 locomotion	-19	15	17	30198	227	193	22	11	2.3	214|1272|1436|1605|1630|1948|2043|2045|3897|4684|4897|5649|6091|6900|8482|8829|9369|9378|10752|23114|23654|27255	ALCAM|CNTN1|CSF1R|DAG1|DCC|EFNB2|EPHA4|EPHA7|L1CAM|NCAM1|NRCAM|RELN|ROBO1|CNTN2|SEMA7A|NRP1|NRXN3|NRXN1|CHL1|NFASC|PLXNB2|CNTN6	-17	CLUSTER 4
GO Biological Processes	19	GO:0097485	neuron projection guidance	19_GO:0040011 locomotion	-19	15	17	30198	228	193	22	11	2.3	214|1272|1436|1605|1630|1948|2043|2045|3897|4684|4897|5649|6091|6900|8482|8829|9369|9378|10752|23114|23654|27255	ALCAM|CNTN1|CSF1R|DAG1|DCC|EFNB2|EPHA4|EPHA7|L1CAM|NCAM1|NRCAM|RELN|ROBO1|CNTN2|SEMA7A|NRP1|NRXN3|NRXN1|CHL1|NFASC|PLXNB2|CNTN6	-17	CLUSTER 4
Reactome Gene Sets	6	R-HSA-1474244	Extracellular matrix organization		-19	12	16	30198	301	193	24	12	2.4	960|1291|1463|1508|1514|1605|2192|2202|4053|4684|4811|5802|6678|6696|7087|7148|8425|9378|9507|10516|50859|63827|80781|375790	CD44|COL6A1|NCAN|CTSB|CTSL|DAG1|FBLN1|EFEMP1|LTBP2|NCAM1|NID1|PTPRS|SPARC|SPP1|ICAM5|TNXB|LTBP4|NRXN1|ADAMTS4|FBLN5|SPOCK3|BCAN|COL18A1|AGRN	-16	CLUSTER 4
GO Biological Processes	19	GO:0120035	regulation of plasma membrane bounded cell projection organization	19_GO:0050789 regulation of biological process	-18	7.8	14	30198	625	193	31	16	2.6	348|960|1000|1272|1630|1948|1954|2043|2045|3897|4897|5274|5649|5653|5793|5802|6091|6695|6696|6900|7070|8482|8829|22854|23105|23654|65078|114798|257194|349667|375790	APOE|CD44|CDH2|CNTN1|DCC|EFNB2|MEGF8|EPHA4|EPHA7|L1CAM|NRCAM|SERPINI1|RELN|KLK6|PTPRG|PTPRS|ROBO1|SPOCK1|SPP1|CNTN2|THY1|SEMA7A|NRP1|NTNG1|FSTL4|PLXNB2|RTN4R|SLITRK1|NEGR1|RTN4RL2|AGRN	-16	CLUSTER 4
GO Biological Processes	19	GO:0031344	regulation of cell projection organization	19_GO:0050789 regulation of biological process	-18	7.6	13	30198	642	193	31	16	2.6	348|960|1000|1272|1630|1948|1954|2043|2045|3897|4897|5274|5649|5653|5793|5802|6091|6695|6696|6900|7070|8482|8829|22854|23105|23654|65078|114798|257194|349667|375790	APOE|CD44|CDH2|CNTN1|DCC|EFNB2|MEGF8|EPHA4|EPHA7|L1CAM|NRCAM|SERPINI1|RELN|KLK6|PTPRG|PTPRS|ROBO1|SPOCK1|SPP1|CNTN2|THY1|SEMA7A|NRP1|NTNG1|FSTL4|PLXNB2|RTN4R|SLITRK1|NEGR1|RTN4RL2|AGRN	-15	CLUSTER 4
GO Biological Processes	19	GO:0008038	neuron recognition	19_GO:0032502 developmental process	-17	42	23	30198	49	193	13	6.7	1.8	1954|2043|4685|4897|4978|6091|6900|8829|26047|27242|27255|50863|55118	MEGF8|EPHA4|NCAM2|NRCAM|OPCML|ROBO1|CNTN2|NRP1|CNTNAP2|TNFRSF21|CNTN6|NTM|CRTAC1	-15	CLUSTER 4
GO Biological Processes	19	GO:0098742	cell-cell adhesion via plasma-membrane adhesion molecules	19_GO:0009987 cellular process	-16	13	15	30198	261	193	21	11	2.2	214|1000|1004|1012|1013|1952|2196|3897|5802|6091|6900|8404|9746|22854|22883|23654|23705|27255|57863|94030|114798	ALCAM|CDH2|CDH6|CDH13|CDH15|CELSR2|FAT2|L1CAM|PTPRS|ROBO1|CNTN2|SPARCL1|CLSTN3|NTNG1|CLSTN1|PLXNB2|CADM1|CNTN6|CADM3|LRRC4B|SLITRK1	-14	CLUSTER 4
GO Biological Processes	19	GO:0050770	regulation of axonogenesis	19_GO:0032502 developmental process	-16	17	16	30198	154	193	17	8.8	2	1000|1630|1954|2043|2045|3897|5802|6091|6696|6900|7070|8482|8829|23105|23654|65078|114798	CDH2|DCC|MEGF8|EPHA4|EPHA7|L1CAM|PTPRS|ROBO1|SPP1|CNTN2|THY1|SEMA7A|NRP1|FSTL4|PLXNB2|RTN4R|SLITRK1	-14	CLUSTER 4
GO Biological Processes	19	GO:0006935	chemotaxis	19_GO:0040011 locomotion	-16	8	13	30198	506	193	26	13	2.5	214|1113|1272|1436|1605|1630|1948|2043|2045|3897|4684|4856|4897|5649|5919|6091|6900|7857|8482|8829|9369|9378|10752|23114|23654|27255	ALCAM|CHGA|CNTN1|CSF1R|DAG1|DCC|EFNB2|EPHA4|EPHA7|L1CAM|NCAM1|CCN3|NRCAM|RELN|RARRES2|ROBO1|CNTN2|SCG2|SEMA7A|NRP1|NRXN3|NRXN1|CHL1|NFASC|PLXNB2|CNTN6	-13	CLUSTER 4
GO Biological Processes	19	GO:0042330	taxis	19_GO:0040011 locomotion	-15	8	13	30198	508	193	26	13	2.5	214|1113|1272|1436|1605|1630|1948|2043|2045|3897|4684|4856|4897|5649|5919|6091|6900|7857|8482|8829|9369|9378|10752|23114|23654|27255	ALCAM|CHGA|CNTN1|CSF1R|DAG1|DCC|EFNB2|EPHA4|EPHA7|L1CAM|NCAM1|CCN3|NRCAM|RELN|RARRES2|ROBO1|CNTN2|SCG2|SEMA7A|NRP1|NRXN3|NRXN1|CHL1|NFASC|PLXNB2|CNTN6	-13	CLUSTER 4
GO Biological Processes	19	GO:0051960	regulation of nervous system development	19_GO:0032502 developmental process	-15	8.5	13	30198	443	193	24	12	2.4	1605|1630|1954|2043|2045|3897|5649|5802|5803|6091|6696|7070|8482|8829|9378|9746|22883|23105|23654|27242|65078|94030|114798|375790	DAG1|DCC|MEGF8|EPHA4|EPHA7|L1CAM|RELN|PTPRS|PTPRZ1|ROBO1|SPP1|THY1|SEMA7A|NRP1|NRXN1|CLSTN3|CLSTN1|FSTL4|PLXNB2|TNFRSF21|RTN4R|LRRC4B|SLITRK1|AGRN	-13	CLUSTER 4
GO Biological Processes	19	GO:0035239	tube morphogenesis	19_GO:0032502 developmental process	-15	6.6	12	30198	663	193	28	15	2.5	348|1000|1012|1435|1436|1490|1512|1522|1605|1893|1948|1954|2043|2045|4035|4162|4240|4856|4897|6091|7045|7070|7857|8829|23654|56005|57125|80781	APOE|CDH2|CDH13|CSF1|CSF1R|CCN2|CTSH|CTSZ|DAG1|ECM1|EFNB2|MEGF8|EPHA4|EPHA7|LRP1|MCAM|MFGE8|CCN3|NRCAM|ROBO1|TGFBI|THY1|SCG2|NRP1|PLXNB2|MYDGF|PLXDC1|COL18A1	-12	CLUSTER 4
GO Biological Processes	19	GO:0010977	negative regulation of neuron projection development	19_GO:0032502 developmental process	-14	17	15	30198	137	193	15	7.8	1.9	348|1630|1948|2043|2045|5793|5802|6695|6696|7070|8482|8829|23105|65078|349667	APOE|DCC|EFNB2|EPHA4|EPHA7|PTPRG|PTPRS|SPOCK1|SPP1|THY1|SEMA7A|NRP1|FSTL4|RTN4R|RTN4RL2	-12	CLUSTER 4
Reactome Gene Sets	6	R-HSA-422475	Axon guidance		-14	7.1	12	30198	552	193	25	13	2.4	214|1272|1291|1463|1605|1630|1948|2043|2045|2260|2675|3897|4684|4753|4897|5649|6091|6900|8482|8829|10752|23114|27255|285704|375790	ALCAM|CNTN1|COL6A1|NCAN|DAG1|DCC|EFNB2|EPHA4|EPHA7|FGFR1|GFRA2|L1CAM|NCAM1|NELL2|NRCAM|RELN|ROBO1|CNTN2|SEMA7A|NRP1|CHL1|NFASC|CNTN6|RGMB|AGRN	-12	CLUSTER 4
GO Biological Processes	19	GO:0008037	cell recognition	19_GO:0009987 cellular process	-13	13	14	30198	210	193	17	8.8	2	1954|2043|4240|4685|4897|4978|6091|6900|8829|23705|26047|27242|27255|50863|55118|81035|84466	MEGF8|EPHA4|MFGE8|NCAM2|NRCAM|OPCML|ROBO1|CNTN2|NRP1|CADM1|CNTNAP2|TNFRSF21|CNTN6|NTM|CRTAC1|COLEC12|MEGF10	-11	CLUSTER 4
Reactome Gene Sets	6	R-HSA-9675108	Nervous system development		-13	6.8	11	30198	577	193	25	13	2.4	214|1272|1291|1463|1605|1630|1948|2043|2045|2260|2675|3897|4684|4753|4897|5649|6091|6900|8482|8829|10752|23114|27255|285704|375790	ALCAM|CNTN1|COL6A1|NCAN|DAG1|DCC|EFNB2|EPHA4|EPHA7|FGFR1|GFRA2|L1CAM|NCAM1|NELL2|NRCAM|RELN|ROBO1|CNTN2|SEMA7A|NRP1|CHL1|NFASC|CNTN6|RGMB|AGRN	-11	CLUSTER 4
GO Biological Processes	19	GO:0031589	cell-substrate adhesion	19_GO:0009987 cellular process	-13	13	14	30198	189	193	16	8.3	2	558|960|1490|1605|1955|2196|3897|4811|7070|7148|8455|8829|8910|10516|10894|22854	AXL|CD44|CCN2|DAG1|MEGF9|FAT2|L1CAM|NID1|THY1|TNXB|ATRN|NRP1|SGCE|FBLN5|LYVE1|NTNG1	-11	CLUSTER 4
GO Biological Processes	19	GO:0007156	homophilic cell adhesion via plasma membrane adhesion molecules	19_GO:0009987 cellular process	-13	14	14	30198	167	193	15	7.8	1.9	1000|1004|1012|1013|1952|2196|3897|6091|6900|9746|22883|23654|23705|27255|57863	CDH2|CDH6|CDH13|CDH15|CELSR2|FAT2|L1CAM|ROBO1|CNTN2|CLSTN3|CLSTN1|PLXNB2|CADM1|CNTN6|CADM3	-11	CLUSTER 4
GO Biological Processes	19	GO:0007413	axonal fasciculation	19_GO:0032502 developmental process	-12	57	21	30198	22	193	8	4.1	1.4	1954|2043|4685|4897|6900|8829|27242|55118	MEGF8|EPHA4|NCAM2|NRCAM|CNTN2|NRP1|TNFRSF21|CRTAC1	-10	CLUSTER 4
GO Biological Processes	19	GO:0106030	neuron projection fasciculation	19_GO:0032502 developmental process	-12	57	21	30198	22	193	8	4.1	1.4	1954|2043|4685|4897|6900|8829|27242|55118	MEGF8|EPHA4|NCAM2|NRCAM|CNTN2|NRP1|TNFRSF21|CRTAC1	-10	CLUSTER 4
GO Biological Processes	19	GO:0040008	regulation of growth	19_GO:0040007 growth	-12	5.9	10	30198	664	193	25	13	2.4	348|1435|1630|1954|2045|3481|3487|3897|4856|4897|5802|6414|6695|6696|8425|8455|8482|8829|9746|10409|10516|22883|23105|65078|375790	APOE|CSF1|DCC|MEGF8|EPHA7|IGF2|IGFBP4|L1CAM|CCN3|NRCAM|PTPRS|SELENOP|SPOCK1|SPP1|LTBP4|ATRN|SEMA7A|NRP1|CLSTN3|BASP1|FBLN5|CLSTN1|FSTL4|RTN4R|AGRN	-9.9	CLUSTER 4
GO Biological Processes	19	GO:0031345	negative regulation of cell projection organization	19_GO:0048519 negative regulation of biological process	-12	12	13	30198	189	193	15	7.8	1.9	348|1630|1948|2043|2045|5793|5802|6695|6696|7070|8482|8829|23105|65078|349667	APOE|DCC|EFNB2|EPHA4|EPHA7|PTPRG|PTPRS|SPOCK1|SPP1|THY1|SEMA7A|NRP1|FSTL4|RTN4R|RTN4RL2	-9.8	CLUSTER 4
GO Biological Processes	19	GO:0048514	blood vessel morphogenesis	19_GO:0032502 developmental process	-11	7.4	11	30198	421	193	20	10	2.2	348|1000|1012|1490|1605|1893|1948|4035|4162|4240|4856|4897|6091|7045|7070|7857|8829|56005|57125|80781	APOE|CDH2|CDH13|CCN2|DAG1|ECM1|EFNB2|LRP1|MCAM|MFGE8|CCN3|NRCAM|ROBO1|TGFBI|THY1|SCG2|NRP1|MYDGF|PLXDC1|COL18A1	-9.4	CLUSTER 4
GO Biological Processes	19	GO:0061387	regulation of extent of cell growth	19_GO:0040007 growth	-11	17	14	30198	108	193	12	6.2	1.7	348|1630|1954|2045|3897|4897|5802|6696|8482|8829|23105|65078	APOE|DCC|MEGF8|EPHA7|L1CAM|NRCAM|PTPRS|SPP1|SEMA7A|NRP1|FSTL4|RTN4R	-9.3	CLUSTER 4
GO Biological Processes	19	GO:0001568	blood vessel development	19_GO:0032502 developmental process	-11	6.5	10	30198	505	193	21	11	2.2	348|1000|1012|1490|1605|1893|1948|1954|4035|4162|4240|4856|4897|6091|7045|7070|7857|8829|56005|57125|80781	APOE|CDH2|CDH13|CCN2|DAG1|ECM1|EFNB2|MEGF8|LRP1|MCAM|MFGE8|CCN3|NRCAM|ROBO1|TGFBI|THY1|SCG2|NRP1|MYDGF|PLXDC1|COL18A1	-8.9	CLUSTER 4
GO Biological Processes	19	GO:0007420	brain development	19_GO:0032502 developmental process	-11	5.3	9.4	30198	744	193	25	13	2.4	333|558|1000|1272|1436|1952|2045|4897|5649|5793|6091|6414|6900|8455|8482|8829|10409|23114|23654|23705|26047|51150|63827|65078|257194	APLP1|AXL|CDH2|CNTN1|CSF1R|CELSR2|EPHA7|NRCAM|RELN|PTPRG|ROBO1|SELENOP|CNTN2|ATRN|SEMA7A|NRP1|BASP1|NFASC|PLXNB2|CADM1|CNTNAP2|SDF4|BCAN|RTN4R|NEGR1	-8.9	CLUSTER 4
Reactome Gene Sets	6	R-HSA-373760	L1CAM interactions		-11	16	13	30198	119	193	12	6.2	1.7	214|1272|1463|2260|3897|4684|4897|6900|8829|10752|23114|27255	ALCAM|CNTN1|NCAN|FGFR1|L1CAM|NCAM1|NRCAM|CNTN2|NRP1|CHL1|NFASC|CNTN6	-8.8	CLUSTER 4
GO Biological Processes	19	GO:0051962	positive regulation of nervous system development	19_GO:0032502 developmental process	-11	9.3	11	30198	270	193	16	8.3	2	1605|1954|2043|3897|5649|5803|6091|8482|8829|9378|9746|22883|23654|94030|114798|375790	DAG1|MEGF8|EPHA4|L1CAM|RELN|PTPRZ1|ROBO1|SEMA7A|NRP1|NRXN1|CLSTN3|CLSTN1|PLXNB2|LRRC4B|SLITRK1|AGRN	-8.7	CLUSTER 4
GO Biological Processes	19	GO:0050767	regulation of neurogenesis	19_GO:0032502 developmental process	-11	7.7	10	30198	364	193	18	9.3	2.1	1605|1630|1954|2043|2045|3897|5649|5802|5803|6091|6696|7070|8482|8829|23105|23654|65078|114798	DAG1|DCC|MEGF8|EPHA4|EPHA7|L1CAM|RELN|PTPRS|PTPRZ1|ROBO1|SPP1|THY1|SEMA7A|NRP1|FSTL4|PLXNB2|RTN4R|SLITRK1	-8.6	CLUSTER 4
GO Biological Processes	19	GO:0001944	vasculature development	19_GO:0032502 developmental process	-11	6.2	9.7	30198	526	193	21	11	2.2	348|1000|1012|1490|1605|1893|1948|1954|4035|4162|4240|4856|4897|6091|7045|7070|7857|8829|56005|57125|80781	APOE|CDH2|CDH13|CCN2|DAG1|ECM1|EFNB2|MEGF8|LRP1|MCAM|MFGE8|CCN3|NRCAM|ROBO1|TGFBI|THY1|SCG2|NRP1|MYDGF|PLXDC1|COL18A1	-8.6	CLUSTER 4
GO Biological Processes	19	GO:0001558	regulation of cell growth	19_GO:0040007 growth	-10	7.1	10	30198	419	193	19	9.8	2.1	348|1630|1954|2045|3487|3897|4856|4897|5802|6695|6696|8425|8482|8829|9746|10516|22883|23105|65078	APOE|DCC|MEGF8|EPHA7|IGFBP4|L1CAM|CCN3|NRCAM|PTPRS|SPOCK1|SPP1|LTBP4|SEMA7A|NRP1|CLSTN3|FBLN5|CLSTN1|FSTL4|RTN4R	-8.6	CLUSTER 4
GO Biological Processes	19	GO:0001525	angiogenesis	19_GO:0032502 developmental process	-10	8.2	10	30198	323	193	17	8.8	2	1012|1490|1605|1893|1948|4162|4240|4856|4897|6091|7045|7070|7857|8829|56005|57125|80781	CDH13|CCN2|DAG1|ECM1|EFNB2|MCAM|MFGE8|CCN3|NRCAM|ROBO1|TGFBI|THY1|SCG2|NRP1|MYDGF|PLXDC1|COL18A1	-8.5	CLUSTER 4
Reactome Gene Sets	6	R-HSA-114608	Platelet degranulation		-10	15	12	30198	129	193	12	6.2	1.7	334|1893|3481|5660|5919|6414|6678|7114|7123|10447|23052|29106	APLP2|ECM1|IGF2|PSAP|RARRES2|SELENOP|SPARC|TMSB4X|CLEC3B|FAM3C|ENDOD1|SCG3	-8.4	CLUSTER 4
GO Biological Processes	19	GO:0048638	regulation of developmental growth	19_GO:0040007 growth	-10	8.1	10	30198	329	193	17	8.8	2	348|1435|1630|1954|2045|3481|3897|4897|5802|6696|8455|8482|8829|10409|23105|65078|375790	APOE|CSF1|DCC|MEGF8|EPHA7|IGF2|L1CAM|NRCAM|PTPRS|SPP1|ATRN|SEMA7A|NRP1|BASP1|FSTL4|RTN4R|AGRN	-8.4	CLUSTER 4
GO Biological Processes	19	GO:0060322	head development	19_GO:0032502 developmental process	-10	5	9	30198	789	193	25	13	2.4	333|558|1000|1272|1436|1952|2045|4897|5649|5793|6091|6414|6900|8455|8482|8829|10409|23114|23654|23705|26047|51150|63827|65078|257194	APLP1|AXL|CDH2|CNTN1|CSF1R|CELSR2|EPHA7|NRCAM|RELN|PTPRG|ROBO1|SELENOP|CNTN2|ATRN|SEMA7A|NRP1|BASP1|NFASC|PLXNB2|CADM1|CNTNAP2|SDF4|BCAN|RTN4R|NEGR1	-8.4	CLUSTER 4
GO Biological Processes	19	GO:0007416	synapse assembly	19_GO:0032502 developmental process	-10	17	13	30198	101	193	11	5.7	1.7	1000|1948|4897|9378|9379|9746|9806|23654|92737|114798|140689	CDH2|EFNB2|NRCAM|NRXN1|NRXN2|CLSTN3|SPOCK2|PLXNB2|DNER|SLITRK1|CBLN4	-8.4	CLUSTER 4
Reactome Gene Sets	6	R-HSA-76005	Response to elevated platelet cytosolic Ca2+		-10	14	12	30198	134	193	12	6.2	1.7	334|1893|3481|5660|5919|6414|6678|7114|7123|10447|23052|29106	APLP2|ECM1|IGF2|PSAP|RARRES2|SELENOP|SPARC|TMSB4X|CLEC3B|FAM3C|ENDOD1|SCG3	-8.3	CLUSTER 4
GO Biological Processes	19	GO:0050807	regulation of synapse organization	19_GO:0050789 regulation of biological process	-10	10	11	30198	209	193	14	7.3	1.9	348|1000|1605|2043|2045|4897|5649|9378|9746|22883|94030|114798|257194|375790	APOE|CDH2|DAG1|EPHA4|EPHA7|NRCAM|RELN|NRXN1|CLSTN3|CLSTN1|LRRC4B|SLITRK1|NEGR1|AGRN	-8.2	CLUSTER 4
GO Biological Processes	19	GO:0060284	regulation of cell development	19_GO:0032502 developmental process	-10	6.2	9.5	30198	501	193	20	10	2.2	811|1605|1630|1954|2043|2045|2192|3897|5649|5802|5803|6091|6696|7070|8482|8829|23105|23654|65078|114798	CALR|DAG1|DCC|MEGF8|EPHA4|EPHA7|FBLN1|L1CAM|RELN|PTPRS|PTPRZ1|ROBO1|SPP1|THY1|SEMA7A|NRP1|FSTL4|PLXNB2|RTN4R|SLITRK1	-8.2	CLUSTER 4
Canonical Pathways	11	M5885	NABA MATRISOME ASSOCIATED		-10	5	8.9	30198	751	193	24	12	2.4	1435|1471|1508|1512|1514|1522|1954|1955|3481|5274|7123|8482|9507|23654|53616|55959|57125|81035|84466|84898|113791|124857|140689|643866	CSF1|CST3|CTSB|CTSH|CTSL|CTSZ|MEGF8|MEGF9|IGF2|SERPINI1|CLEC3B|SEMA7A|ADAMTS4|PLXNB2|ADAM22|SULF2|PLXDC1|COLEC12|MEGF10|PLXDC2|PIK3IP1|WFIKKN2|CBLN4|CBLN3	-8.1	CLUSTER 4
GO Biological Processes	19	GO:0050803	regulation of synapse structure or activity	19_GO:0065007 biological regulation	-9.9	10	11	30198	215	193	14	7.3	1.9	348|1000|1605|2043|2045|4897|5649|9378|9746|22883|94030|114798|257194|375790	APOE|CDH2|DAG1|EPHA4|EPHA7|NRCAM|RELN|NRXN1|CLSTN3|CLSTN1|LRRC4B|SLITRK1|NEGR1|AGRN	-8	CLUSTER 4
WikiPathways	27	WP4148	Splicing factor NOVA regulated synaptic proteins		-9.6	30	15	30198	42	193	8	4.1	1.4	334|1000|10752|22854|22883|23705|57863|375790	APLP2|CDH2|CHL1|NTNG1|CLSTN1|CADM1|CADM3|AGRN	-7.8	CLUSTER 4
GO Biological Processes	19	GO:0050920	regulation of chemotaxis	19_GO:0040011 locomotion	-9.6	9.7	11	30198	226	193	14	7.3	1.9	811|1012|1435|1436|1948|1954|2260|4856|5919|6091|7114|7857|8482|8829	CALR|CDH13|CSF1|CSF1R|EFNB2|MEGF8|FGFR1|CCN3|RARRES2|ROBO1|TMSB4X|SCG2|SEMA7A|NRP1	-7.8	CLUSTER 4
GO Biological Processes	19	GO:0030155	regulation of cell adhesion	19_GO:0050789 regulation of biological process	-9.6	4.8	8.6	30198	786	193	24	12	2.4	811|960|1012|1435|1604|1605|1948|1952|2043|2045|2192|3481|4811|5274|6695|7045|7070|8829|9806|23308|23654|27242|53616|84466	CALR|CD44|CDH13|CSF1|CD55|DAG1|EFNB2|CELSR2|EPHA4|EPHA7|FBLN1|IGF2|NID1|SERPINI1|SPOCK1|TGFBI|THY1|NRP1|SPOCK2|ICOSLG|PLXNB2|TNFRSF21|ADAM22|MEGF10	-7.7	CLUSTER 4
GO Biological Processes	19	GO:0050771	negative regulation of axonogenesis	19_GO:0032502 developmental process	-9.5	22	13	30198	64	193	9	4.7	1.5	1630|2045|5802|6696|7070|8482|8829|23105|65078	DCC|EPHA7|PTPRS|SPP1|THY1|SEMA7A|NRP1|FSTL4|RTN4R	-7.7	CLUSTER 4
GO Biological Processes	19	GO:0007167	enzyme-linked receptor protein signaling pathway	19_GO:0023052 signaling	-9.4	5.4	8.8	30198	606	193	21	11	2.2	558|1435|1436|1490|1948|1954|2043|2045|2202|2260|2675|3481|4035|4053|5793|5919|8425|8829|55959|124857|285704	AXL|CSF1|CSF1R|CCN2|EFNB2|MEGF8|EPHA4|EPHA7|EFEMP1|FGFR1|GFRA2|IGF2|LRP1|LTBP2|PTPRG|RARRES2|LTBP4|NRP1|SULF2|WFIKKN2|RGMB	-7.6	CLUSTER 4
Reactome Gene Sets	6	R-HSA-163125	Post-translational modification: synthesis of GPI-anchored proteins		-9.4	17	12	30198	92	193	10	5.2	1.6	419|4045|4062|4978|7070|22854|50863|51299|257194|349667	ART3|LSAMP|LY6H|OPCML|THY1|NTNG1|NTM|NRN1|NEGR1|RTN4RL2	-7.5	CLUSTER 4
GO Biological Processes	19	GO:0046903	secretion	19_GO:0051179 localization	-9.3	6.1	9.1	30198	490	193	19	9.8	2.1	558|1113|1363|1490|1952|4053|5066|5730|5798|5799|7425|7857|8425|9378|9379|9607|10516|51150|140689	AXL|CHGA|CPE|CCN2|CELSR2|LTBP2|PAM|PTGDS|PTPRN|PTPRN2|VGF|SCG2|LTBP4|NRXN1|NRXN2|CARTPT|FBLN5|SDF4|CBLN4	-7.5	CLUSTER 4
GO Biological Processes	19	GO:0030162	regulation of proteolysis	19_GO:0008152 metabolic process	-9.3	4.8	8.5	30198	745	193	23	12	2.3	334|348|960|1471|1490|1508|1512|1522|1893|2043|2045|2192|4035|5274|6091|6695|6900|7123|9806|10406|10418|50859|124857	APLP2|APOE|CD44|CST3|CCN2|CTSB|CTSH|CTSZ|ECM1|EPHA4|EPHA7|FBLN1|LRP1|SERPINI1|ROBO1|SPOCK1|CNTN2|CLEC3B|SPOCK2|WFDC2|SPON1|SPOCK3|WFIKKN2	-7.4	CLUSTER 4
GO Biological Processes	19	GO:0001764	neuron migration	19_GO:0040011 locomotion	-9.3	14	11	30198	125	193	11	5.7	1.7	558|1630|1952|2260|4897|5649|6695|6900|8829|10752|92737	AXL|DCC|CELSR2|FGFR1|NRCAM|RELN|SPOCK1|CNTN2|NRP1|CHL1|DNER	-7.4	CLUSTER 4
GO Biological Processes	19	GO:0052547	regulation of peptidase activity	19_GO:0008152 metabolic process	-9	6.2	8.9	30198	456	193	18	9.3	2.1	334|960|1471|1490|1508|1512|1893|2043|2045|2192|4035|5274|6091|6695|9806|10406|50859|124857	APLP2|CD44|CST3|CCN2|CTSB|CTSH|ECM1|EPHA4|EPHA7|FBLN1|LRP1|SERPINI1|ROBO1|SPOCK1|SPOCK2|WFDC2|SPOCK3|WFIKKN2	-7.2	CLUSTER 4
GO Biological Processes	19	GO:0048671	negative regulation of collateral sprouting	19_GO:0040007 growth	-8.9	87	21	30198	9	193	5	2.6	1.1	1630|2045|5802|6696|23105	DCC|EPHA7|PTPRS|SPP1|FSTL4	-7.1	CLUSTER 4
Reactome Gene Sets	6	R-HSA-418990	Adherens junctions interactions		-8.8	33	15	30198	33	193	7	3.6	1.3	1000|1004|1012|1013|23705|57863|253559	CDH2|CDH6|CDH13|CDH15|CADM1|CADM3|CADM2	-7	CLUSTER 4
Reactome Gene Sets	6	R-HSA-3000178	ECM proteoglycans		-8.8	19	12	30198	76	193	9	4.7	1.5	1291|1463|1605|4684|5802|6678|7148|63827|375790	COL6A1|NCAN|DAG1|NCAM1|PTPRS|SPARC|TNXB|BCAN|AGRN	-7	CLUSTER 4
GO Biological Processes	19	GO:0008361	regulation of cell size	19_GO:0065007 biological regulation	-8.7	10	10	30198	179	193	12	6.2	1.7	348|1630|1954|2045|3897|4897|5802|6696|8482|8829|23105|65078	APOE|DCC|MEGF8|EPHA7|L1CAM|NRCAM|PTPRS|SPP1|SEMA7A|NRP1|FSTL4|RTN4R	-6.9	CLUSTER 4
GO Biological Processes	19	GO:0040017	positive regulation of locomotion	19_GO:0040011 locomotion	-8.7	5.2	8.4	30198	599	193	20	10	2.2	811|1012|1435|1436|1512|1954|2043|2260|4162|5649|5919|6678|7070|7114|7857|8482|8829|9806|10894|83692	CALR|CDH13|CSF1|CSF1R|CTSH|MEGF8|EPHA4|FGFR1|MCAM|RELN|RARRES2|SPARC|THY1|TMSB4X|SCG2|SEMA7A|NRP1|SPOCK2|LYVE1|CD99L2	-6.9	CLUSTER 4
GO Biological Processes	19	GO:0032940	secretion by cell	19_GO:0051179 localization	-8.5	6.6	8.8	30198	378	193	16	8.3	2	558|1113|1363|1490|4053|5730|5798|5799|7425|7857|8425|9378|9379|9607|51150|140689	AXL|CHGA|CPE|CCN2|LTBP2|PTGDS|PTPRN|PTPRN2|VGF|SCG2|LTBP4|NRXN1|NRXN2|CARTPT|SDF4|CBLN4	-6.7	CLUSTER 4
GO Biological Processes	19	GO:0007610	behavior	19_GO:0032501 multicellular organismal process	-8.2	5.2	8.1	30198	572	193	19	9.8	2.1	348|1272|2043|2760|4885|5179|5649|5803|6414|6900|7425|9369|9378|9379|9607|10752|26047|114798|257194	APOE|CNTN1|EPHA4|GM2A|NPTX2|PENK|RELN|PTPRZ1|SELENOP|CNTN2|VGF|NRXN3|NRXN1|NRXN2|CARTPT|CHL1|CNTNAP2|SLITRK1|NEGR1	-6.5	CLUSTER 4
GO Biological Processes	19	GO:0042063	gliogenesis	19_GO:0032502 developmental process	-7.8	8.8	9.2	30198	213	193	12	6.2	1.7	1000|1272|1435|1436|1605|2043|4035|5179|5649|5803|6900|92737	CDH2|CNTN1|CSF1|CSF1R|DAG1|EPHA4|LRP1|PENK|RELN|PTPRZ1|CNTN2|DNER	-6.1	CLUSTER 4
GO Biological Processes	19	GO:0007160	cell-matrix adhesion	19_GO:0009987 cellular process	-7.8	12	10	30198	133	193	10	5.2	1.6	960|1490|1605|3897|4811|7070|7148|8910|10516|10894	CD44|CCN2|DAG1|L1CAM|NID1|THY1|TNXB|SGCE|FBLN5|LYVE1	-6.1	CLUSTER 4
Reactome Gene Sets	6	R-HSA-6798695	Neutrophil degranulation		-7.8	5.5	8	30198	482	193	17	8.8	2	230|960|966|1471|1508|1512|1522|1604|2760|5315|5660|5799|8836|10577|23114|25797|29952	ALDOC|CD44|CD59|CST3|CTSB|CTSH|CTSZ|CD55|GM2A|PKM|PSAP|PTPRN2|GGH|NPC2|NFASC|QPCT|DPP7	-6.1	CLUSTER 4
GO Biological Processes	19	GO:0034329	cell junction assembly	19_GO:0009987 cellular process	-7.8	7.8	8.8	30198	262	193	13	6.7	1.8	1000|1004|1948|4897|7070|9378|9379|9746|9806|23654|92737|114798|140689	CDH2|CDH6|EFNB2|NRCAM|THY1|NRXN1|NRXN2|CLSTN3|SPOCK2|PLXNB2|DNER|SLITRK1|CBLN4	-6.1	CLUSTER 4
GO Biological Processes	19	GO:0140352	export from cell	19_GO:0051179 localization	-7.6	5.8	8	30198	433	193	16	8.3	2	558|1113|1363|1490|4053|5730|5798|5799|7425|7857|8425|9378|9379|9607|51150|140689	AXL|CHGA|CPE|CCN2|LTBP2|PTGDS|PTPRN|PTPRN2|VGF|SCG2|LTBP4|NRXN1|NRXN2|CARTPT|SDF4|CBLN4	-5.9	CLUSTER 4
GO Biological Processes	19	GO:0043113	receptor clustering	19_GO:0051179 localization	-7.6	23	12	30198	48	193	7	3.6	1.3	348|1000|5649|7070|9378|9379|375790	APOE|CDH2|RELN|THY1|NRXN1|NRXN2|AGRN	-5.9	CLUSTER 4
GO Biological Processes	19	GO:0030198	extracellular matrix organization	19_GO:0009987 cellular process	-7.6	7.5	8.6	30198	271	193	13	6.7	1.8	333|1490|1605|2192|4811|7045|7148|9507|9806|10516|22854|55959|80781	APLP1|CCN2|DAG1|FBLN1|NID1|TGFBI|TNXB|ADAMTS4|SPOCK2|FBLN5|NTNG1|SULF2|COL18A1	-5.9	CLUSTER 4
GO Biological Processes	19	GO:0043062	extracellular structure organization	19_GO:0009987 cellular process	-7.6	7.5	8.6	30198	272	193	13	6.7	1.8	333|1490|1605|2192|4811|7045|7148|9507|9806|10516|22854|55959|80781	APLP1|CCN2|DAG1|FBLN1|NID1|TGFBI|TNXB|ADAMTS4|SPOCK2|FBLN5|NTNG1|SULF2|COL18A1	-5.9	CLUSTER 4
GO Biological Processes	19	GO:0050921	positive regulation of chemotaxis	19_GO:0040011 locomotion	-7.6	11	9.7	30198	140	193	10	5.2	1.6	811|1012|1435|1436|1954|2260|5919|7114|7857|8829	CALR|CDH13|CSF1|CSF1R|MEGF8|FGFR1|RARRES2|TMSB4X|SCG2|NRP1	-5.9	CLUSTER 4
Reactome Gene Sets	6	R-HSA-1474228	Degradation of the extracellular matrix		-7.6	11	9.7	30198	140	193	10	5.2	1.6	960|1291|1508|1514|4811|6696|9507|50859|63827|80781	CD44|COL6A1|CTSB|CTSL|NID1|SPP1|ADAMTS4|SPOCK3|BCAN|COL18A1	-5.9	CLUSTER 4
GO Biological Processes	19	GO:1901890	positive regulation of cell junction assembly	19_GO:0048518 positive regulation of biological process	-7.6	13	10	30198	105	193	9	4.7	1.5	7070|8829|9378|9746|22883|26047|94030|114798|375790	THY1|NRP1|NRXN1|CLSTN3|CLSTN1|CNTNAP2|LRRC4B|SLITRK1|AGRN	-5.9	CLUSTER 4
GO Biological Processes	19	GO:0045229	external encapsulating structure organization	19_GO:0009987 cellular process	-7.6	7.4	8.6	30198	274	193	13	6.7	1.8	333|1490|1605|2192|4811|7045|7148|9507|9806|10516|22854|55959|80781	APLP1|CCN2|DAG1|FBLN1|NID1|TGFBI|TNXB|ADAMTS4|SPOCK2|FBLN5|NTNG1|SULF2|COL18A1	-5.9	CLUSTER 4
KEGG Pathway	24	hsa04360	Axon guidance		-7.5	9.5	9.2	30198	182	193	11	5.7	1.7	815|1630|1948|2043|2045|3897|6091|8482|8829|22854|23654	CAMK2A|DCC|EFNB2|EPHA4|EPHA7|L1CAM|ROBO1|SEMA7A|NRP1|NTNG1|PLXNB2	-5.9	CLUSTER 4
GO Biological Processes	19	GO:0070571	negative regulation of neuron projection regeneration	19_GO:0032502 developmental process	-7.5	52	16	30198	15	193	5	2.6	1.1	2043|5802|6696|7070|65078	EPHA4|PTPRS|SPP1|THY1|RTN4R	-5.9	CLUSTER 4
GO Biological Processes	19	GO:2000147	positive regulation of cell motility	19_GO:0040011 locomotion	-7.3	4.8	7.5	30198	584	193	18	9.3	2.1	811|1012|1435|1436|1512|2043|2260|4162|5649|5919|6678|7070|7114|8482|8829|9806|10894|83692	CALR|CDH13|CSF1|CSF1R|CTSH|EPHA4|FGFR1|MCAM|RELN|RARRES2|SPARC|THY1|TMSB4X|SEMA7A|NRP1|SPOCK2|LYVE1|CD99L2	-5.7	CLUSTER 4
GO Biological Processes	19	GO:0031346	positive regulation of cell projection organization	19_GO:0048518 positive regulation of biological process	-7.3	6.4	8.1	30198	342	193	14	7.3	1.9	348|1272|1954|2043|3897|5274|5649|6091|8482|8829|23654|114798|257194|375790	APOE|CNTN1|MEGF8|EPHA4|L1CAM|SERPINI1|RELN|ROBO1|SEMA7A|NRP1|PLXNB2|SLITRK1|NEGR1|AGRN	-5.6	CLUSTER 4
GO Biological Processes	19	GO:0007169	transmembrane receptor protein tyrosine kinase signaling pathway	19_GO:0023052 signaling	-7.2	5.8	7.8	30198	405	193	15	7.8	1.9	558|1435|1436|1490|1948|2043|2045|2202|2260|2675|3481|5793|5919|8829|55959	AXL|CSF1|CSF1R|CCN2|EFNB2|EPHA4|EPHA7|EFEMP1|FGFR1|GFRA2|IGF2|PTPRG|RARRES2|NRP1|SULF2	-5.6	CLUSTER 4
GO Biological Processes	19	GO:0051272	positive regulation of cellular component movement	19_GO:0051179 localization	-7.2	4.7	7.4	30198	597	193	18	9.3	2.1	811|1012|1435|1436|1512|2043|2260|4162|5649|5919|6678|7070|7114|8482|8829|9806|10894|83692	CALR|CDH13|CSF1|CSF1R|CTSH|EPHA4|FGFR1|MCAM|RELN|RARRES2|SPARC|THY1|TMSB4X|SEMA7A|NRP1|SPOCK2|LYVE1|CD99L2	-5.5	CLUSTER 4
GO Biological Processes	19	GO:0045861	negative regulation of proteolysis	19_GO:0048519 negative regulation of biological process	-7.1	6.2	7.9	30198	352	193	14	7.3	1.9	334|960|1471|1508|1522|1893|2043|4035|5274|6695|9806|10406|50859|124857	APLP2|CD44|CST3|CTSB|CTSZ|ECM1|EPHA4|LRP1|SERPINI1|SPOCK1|SPOCK2|WFDC2|SPOCK3|WFIKKN2	-5.5	CLUSTER 4
GO Biological Processes	19	GO:1901888	regulation of cell junction assembly	19_GO:0050789 regulation of biological process	-7.1	8.5	8.6	30198	202	193	11	5.7	1.7	2045|7070|8829|9378|9746|22883|26047|94030|114798|257194|375790	EPHA7|THY1|NRP1|NRXN1|CLSTN3|CLSTN1|CNTNAP2|LRRC4B|SLITRK1|NEGR1|AGRN	-5.5	CLUSTER 4
GO Biological Processes	19	GO:0032535	regulation of cellular component size	19_GO:0065007 biological regulation	-7	6.1	7.8	30198	359	193	14	7.3	1.9	348|1630|1954|2045|3897|4897|5802|6696|6900|7114|8482|8829|23105|65078	APOE|DCC|MEGF8|EPHA7|L1CAM|NRCAM|PTPRS|SPP1|CNTN2|TMSB4X|SEMA7A|NRP1|FSTL4|RTN4R	-5.4	CLUSTER 4
GO Biological Processes	19	GO:0048670	regulation of collateral sprouting	19_GO:0040007 growth	-7	41	14	30198	19	193	5	2.6	1.1	1630|2045|5802|6696|23105	DCC|EPHA7|PTPRS|SPP1|FSTL4	-5.3	CLUSTER 4
GO Biological Processes	19	GO:0030335	positive regulation of cell migration	19_GO:0040011 locomotion	-6.9	4.7	7.2	30198	560	193	17	8.8	2	811|1012|1435|1436|1512|2043|2260|4162|5649|5919|6678|7070|7114|8482|8829|10894|83692	CALR|CDH13|CSF1|CSF1R|CTSH|EPHA4|FGFR1|MCAM|RELN|RARRES2|SPARC|THY1|TMSB4X|SEMA7A|NRP1|LYVE1|CD99L2	-5.3	CLUSTER 4
GO Biological Processes	19	GO:0010466	negative regulation of peptidase activity	19_GO:0048519 negative regulation of biological process	-6.9	7.2	8	30198	262	193	12	6.2	1.7	334|960|1471|1508|1893|4035|5274|6695|9806|10406|50859|124857	APLP2|CD44|CST3|CTSB|ECM1|LRP1|SERPINI1|SPOCK1|SPOCK2|WFDC2|SPOCK3|WFIKKN2	-5.3	CLUSTER 4
Reactome Gene Sets	6	R-HSA-76002	Platelet activation, signaling and aggregation		-6.8	7.1	8	30198	263	193	12	6.2	1.7	334|1893|3481|5660|5919|6414|6678|7114|7123|10447|23052|29106	APLP2|ECM1|IGF2|PSAP|RARRES2|SELENOP|SPARC|TMSB4X|CLEC3B|FAM3C|ENDOD1|SCG3	-5.2	CLUSTER 4
GO Biological Processes	19	GO:0050804	modulation of chemical synaptic transmission	19_GO:0023052 signaling	-6.8	5.4	7.4	30198	435	193	15	7.8	1.9	348|815|1000|1630|2043|4885|5649|6900|7425|9378|9746|22854|22883|23467|85445	APOE|CAMK2A|CDH2|DCC|EPHA4|NPTX2|RELN|CNTN2|VGF|NRXN1|CLSTN3|NTNG1|CLSTN1|NPTXR|CNTNAP4	-5.2	CLUSTER 4
GO Biological Processes	19	GO:0030516	regulation of axon extension	19_GO:0040007 growth	-6.8	13	9.7	30198	93	193	8	4.1	1.4	348|1954|3897|4897|5802|8482|8829|65078	APOE|MEGF8|L1CAM|NRCAM|PTPRS|SEMA7A|NRP1|RTN4R	-5.2	CLUSTER 4
GO Biological Processes	19	GO:0099177	regulation of trans-synaptic signaling	19_GO:0023052 signaling	-6.8	5.4	7.4	30198	436	193	15	7.8	1.9	348|815|1000|1630|2043|4885|5649|6900|7425|9378|9746|22854|22883|23467|85445	APOE|CAMK2A|CDH2|DCC|EPHA4|NPTX2|RELN|CNTN2|VGF|NRXN1|CLSTN3|NTNG1|CLSTN1|NPTXR|CNTNAP4	-5.2	CLUSTER 4
Reactome Gene Sets	6	R-HSA-375165	NCAM signaling for neurite out-growth		-6.8	17	10	30198	63	193	7	3.6	1.3	1291|1463|2260|2675|4684|6900|375790	COL6A1|NCAN|FGFR1|GFRA2|NCAM1|CNTN2|AGRN	-5.2	CLUSTER 4
Reactome Gene Sets	6	R-HSA-421270	Cell-cell junction organization		-6.7	17	10	30198	64	193	7	3.6	1.3	1000|1004|1012|1013|23705|57863|253559	CDH2|CDH6|CDH13|CDH15|CADM1|CADM3|CADM2	-5.2	CLUSTER 4
GO Biological Processes	19	GO:0050769	positive regulation of neurogenesis	19_GO:0032502 developmental process	-6.7	7.8	8.1	30198	222	193	11	5.7	1.7	1605|1954|2043|3897|5649|5803|6091|8482|8829|23654|114798	DAG1|MEGF8|EPHA4|L1CAM|RELN|PTPRZ1|ROBO1|SEMA7A|NRP1|PLXNB2|SLITRK1	-5.1	CLUSTER 4
GO Biological Processes	19	GO:0099560	synaptic membrane adhesion	19_GO:0009987 cellular process	-6.6	36	13	30198	22	193	5	2.6	1.1	5802|8404|22854|94030|114798	PTPRS|SPARCL1|NTNG1|LRRC4B|SLITRK1	-5	CLUSTER 4
GO Biological Processes	19	GO:0030534	adult behavior	19_GO:0032501 multicellular organismal process	-6.6	10	8.8	30198	136	193	9	4.7	1.5	2043|6900|9369|9378|9379|9607|10752|26047|114798	EPHA4|CNTN2|NRXN3|NRXN1|NRXN2|CARTPT|CHL1|CNTNAP2|SLITRK1	-5	CLUSTER 4
GO Biological Processes	19	GO:0097118	neuroligin clustering involved in postsynaptic membrane assembly	19_GO:0051179 localization	-6.6	160	22	30198	3	193	3	1.6	0.89	1000|9378|9379	CDH2|NRXN1|NRXN2	-5	CLUSTER 4
Reactome Gene Sets	6	R-HSA-419037	NCAM1 interactions		-6.6	22	11	30198	42	193	6	3.1	1.2	1291|1463|2675|4684|6900|375790	COL6A1|NCAN|GFRA2|NCAM1|CNTN2|AGRN	-5	CLUSTER 4
GO Biological Processes	19	GO:0010721	negative regulation of cell development	19_GO:0032502 developmental process	-6.5	8.6	8.3	30198	181	193	10	5.2	1.6	1630|2045|2192|5802|6696|7070|8482|8829|23105|65078	DCC|EPHA7|FBLN1|PTPRS|SPP1|THY1|SEMA7A|NRP1|FSTL4|RTN4R	-5	CLUSTER 4
GO Biological Processes	19	GO:0050768	negative regulation of neurogenesis	19_GO:0032502 developmental process	-6.5	10	8.6	30198	140	193	9	4.7	1.5	1630|2045|5802|6696|7070|8482|8829|23105|65078	DCC|EPHA7|PTPRS|SPP1|THY1|SEMA7A|NRP1|FSTL4|RTN4R	-4.9	CLUSTER 4
GO Biological Processes	19	GO:0051963	regulation of synapse assembly	19_GO:0032502 developmental process	-6.5	12	9.1	30198	103	193	8	4.1	1.4	2045|9378|9746|22883|94030|114798|257194|375790	EPHA7|NRXN1|CLSTN3|CLSTN1|LRRC4B|SLITRK1|NEGR1|AGRN	-4.9	CLUSTER 4
GO Biological Processes	19	GO:0001667	ameboidal-type cell migration	19_GO:0040011 locomotion	-6.5	8.5	8.2	30198	185	193	10	5.2	1.6	1000|1012|1948|1954|2196|4856|6091|7857|8482|8829	CDH2|CDH13|EFNB2|MEGF8|FAT2|CCN3|ROBO1|SCG2|SEMA7A|NRP1	-4.9	CLUSTER 4
GO Biological Processes	19	GO:0045785	positive regulation of cell adhesion	19_GO:0048518 positive regulation of biological process	-6.4	5	7	30198	471	193	15	7.8	1.9	811|960|1012|1435|1604|1605|1948|2043|3481|4811|7070|8829|9806|23308|84466	CALR|CD44|CDH13|CSF1|CD55|DAG1|EFNB2|EPHA4|IGF2|NID1|THY1|NRP1|SPOCK2|ICOSLG|MEGF10	-4.8	CLUSTER 4
GO Biological Processes	19	GO:0051961	negative regulation of nervous system development	19_GO:0032502 developmental process	-6.4	9.7	8.4	30198	145	193	9	4.7	1.5	1630|2045|5802|6696|7070|8482|8829|23105|65078	DCC|EPHA7|PTPRS|SPP1|THY1|SEMA7A|NRP1|FSTL4|RTN4R	-4.8	CLUSTER 4
GO Biological Processes	19	GO:0046718	viral entry into host cell	19_GO:0016032 viral process	-6.4	12	8.9	30198	106	193	8	4.1	1.4	558|1508|1514|1604|1605|1948|4684|8829	AXL|CTSB|CTSL|CD55|DAG1|EFNB2|NCAM1|NRP1	-4.8	CLUSTER 4
GO Biological Processes	19	GO:0044409	entry into host	19_GO:0044419 biological process involved in interspecies interaction between organisms	-6.3	12	8.8	30198	108	193	8	4.1	1.4	558|1508|1514|1604|1605|1948|4684|8829	AXL|CTSB|CTSL|CD55|DAG1|EFNB2|NCAM1|NRP1	-4.8	CLUSTER 4
GO Biological Processes	19	GO:0043408	regulation of MAPK cascade	19_GO:0023052 signaling	-6.3	4.1	6.6	30198	688	193	18	9.3	2.1	348|960|1000|1436|1490|1605|2043|2045|2192|2260|3481|3487|3489|6091|8482|8829|9607|56005	APOE|CD44|CDH2|CSF1R|CCN2|DAG1|EPHA4|EPHA7|FBLN1|FGFR1|IGF2|IGFBP4|IGFBP6|ROBO1|SEMA7A|NRP1|CARTPT|MYDGF	-4.8	CLUSTER 4
GO Biological Processes	19	GO:0045161	neuronal ion channel clustering	19_GO:0032502 developmental process	-6.3	57	15	30198	11	193	4	2.1	1	4897|6900|26047|375790	NRCAM|CNTN2|CNTNAP2|AGRN	-4.8	CLUSTER 4
GO Biological Processes	19	GO:0010720	positive regulation of cell development	19_GO:0032502 developmental process	-6.3	6.3	7.4	30198	297	193	12	6.2	1.7	811|1605|1954|2043|3897|5649|5803|6091|8482|8829|23654|114798	CALR|DAG1|MEGF8|EPHA4|L1CAM|RELN|PTPRZ1|ROBO1|SEMA7A|NRP1|PLXNB2|SLITRK1	-4.7	CLUSTER 4
GO Biological Processes	19	GO:0048640	negative regulation of developmental growth	19_GO:0040007 growth	-6.2	11	8.7	30198	111	193	8	4.1	1.4	1630|2045|5802|6696|8482|8829|23105|65078	DCC|EPHA7|PTPRS|SPP1|SEMA7A|NRP1|FSTL4|RTN4R	-4.7	CLUSTER 4
GO Biological Processes	19	GO:0050772	positive regulation of axonogenesis	19_GO:0032502 developmental process	-6.2	14	9.3	30198	77	193	7	3.6	1.3	1954|3897|6091|8482|8829|23654|114798	MEGF8|L1CAM|ROBO1|SEMA7A|NRP1|PLXNB2|SLITRK1	-4.7	CLUSTER 4
GO Biological Processes	19	GO:0052548	regulation of endopeptidase activity	19_GO:0008152 metabolic process	-6.1	5.1	6.9	30198	426	193	14	7.3	1.9	334|960|1471|1490|1512|2043|2045|5274|6091|6695|9806|10406|50859|124857	APLP2|CD44|CST3|CCN2|CTSH|EPHA4|EPHA7|SERPINI1|ROBO1|SPOCK1|SPOCK2|WFDC2|SPOCK3|WFIKKN2	-4.6	CLUSTER 4
GO Biological Processes	19	GO:0022604	regulation of cell morphogenesis	19_GO:0032502 developmental process	-6.1	6.1	7.2	30198	306	193	12	6.2	1.7	811|960|1436|1605|2043|2192|5649|6678|6900|8829|22854|23654	CALR|CD44|CSF1R|DAG1|EPHA4|FBLN1|RELN|SPARC|CNTN2|NRP1|NTNG1|PLXNB2	-4.6	CLUSTER 4
GO Biological Processes	19	GO:0043410	positive regulation of MAPK cascade	19_GO:0023052 signaling	-6.1	4.8	6.8	30198	492	193	15	7.8	1.9	348|960|1000|1436|1490|2043|2260|3481|3487|3489|6091|8482|8829|9607|56005	APOE|CD44|CDH2|CSF1R|CCN2|EPHA4|FGFR1|IGF2|IGFBP4|IGFBP6|ROBO1|SEMA7A|NRP1|CARTPT|MYDGF	-4.6	CLUSTER 4
GO Biological Processes	19	GO:0051346	negative regulation of hydrolase activity	19_GO:0065007 biological regulation	-6.1	5.5	7	30198	371	193	13	6.7	1.8	334|815|960|1471|1508|1893|4035|5274|6695|9806|10406|50859|124857	APLP2|CAMK2A|CD44|CST3|CTSB|ECM1|LRP1|SERPINI1|SPOCK1|SPOCK2|WFDC2|SPOCK3|WFIKKN2	-4.6	CLUSTER 4
GO Biological Processes	19	GO:0033366	protein localization to secretory granule	19_GO:0051179 localization	-6	120	19	30198	4	193	3	1.6	0.89	1113|1363|29106	CHGA|CPE|SCG3	-4.5	CLUSTER 4
GO Biological Processes	19	GO:0001941	postsynaptic membrane organization	19_GO:0009987 cellular process	-6	27	11	30198	29	193	5	2.6	1.1	348|1000|5649|9378|9379	APOE|CDH2|RELN|NRXN1|NRXN2	-4.5	CLUSTER 4
WikiPathways	27	WP2431	Spinal cord injury		-6	10	8.3	30198	120	193	8	4.1	1.4	1463|1948|2043|4974|5803|63827|64131|65078	NCAN|EFNB2|EPHA4|OMG|PTPRZ1|BCAN|XYLT1|RTN4R	-4.5	CLUSTER 4
GO Biological Processes	19	GO:0010811	positive regulation of cell-substrate adhesion	19_GO:0048518 positive regulation of biological process	-5.9	10	8.2	30198	122	193	8	4.1	1.4	811|1012|1435|1605|4811|7070|8829|9806	CALR|CDH13|CSF1|DAG1|NID1|THY1|NRP1|SPOCK2	-4.4	CLUSTER 4
WikiPathways	27	WP4541	Hippo-Merlin signaling dysregulation		-5.9	10	8.2	30198	123	193	8	4.1	1.4	960|1000|1004|1012|1013|1436|1490|2260	CD44|CDH2|CDH6|CDH13|CDH15|CSF1R|CCN2|FGFR1	-4.4	CLUSTER 4
GO Biological Processes	19	GO:0099175	regulation of postsynapse organization	19_GO:0050789 regulation of biological process	-5.9	13	8.7	30198	86	193	7	3.6	1.3	348|1000|2043|2045|4897|5649|94030	APOE|CDH2|EPHA4|EPHA7|NRCAM|RELN|LRRC4B	-4.4	CLUSTER 4
Reactome Gene Sets	6	R-HSA-6794362	Protein-protein interactions at synapses		-5.9	13	8.7	30198	86	193	7	3.6	1.3	2893|5802|9369|9378|9379|94030|114798	GRIA4|PTPRS|NRXN3|NRXN1|NRXN2|LRRC4B|SLITRK1	-4.4	CLUSTER 4
GO Biological Processes	19	GO:0048681	negative regulation of axon regeneration	19_GO:0032502 developmental process	-5.8	45	13	30198	14	193	4	2.1	1	2043|5802|6696|65078	EPHA4|PTPRS|SPP1|RTN4R	-4.3	CLUSTER 4
GO Biological Processes	19	GO:0010810	regulation of cell-substrate adhesion	19_GO:0050789 regulation of biological process	-5.8	7.2	7.3	30198	218	193	10	5.2	1.6	811|1012|1435|1605|2192|4811|6695|7070|8829|9806	CALR|CDH13|CSF1|DAG1|FBLN1|NID1|SPOCK1|THY1|NRP1|SPOCK2	-4.3	CLUSTER 4
KEGG Pathway	24	hsa04512	ECM-receptor interaction		-5.8	12	8.6	30198	88	193	7	3.6	1.3	960|1291|1605|5649|6696|7148|375790	CD44|COL6A1|DAG1|RELN|SPP1|TNXB|AGRN	-4.3	CLUSTER 4
GO Biological Processes	19	GO:0010631	epithelial cell migration	19_GO:0040011 locomotion	-5.8	12	8.6	30198	89	193	7	3.6	1.3	1012|1948|2196|4856|6091|7857|8829	CDH13|EFNB2|FAT2|CCN3|ROBO1|SCG2|NRP1	-4.3	CLUSTER 4
GO Biological Processes	19	GO:0070570	regulation of neuron projection regeneration	19_GO:0032502 developmental process	-5.8	24	11	30198	32	193	5	2.6	1.1	2043|5802|6696|7070|65078	EPHA4|PTPRS|SPP1|THY1|RTN4R	-4.3	CLUSTER 4
Reactome Gene Sets	6	R-HSA-446728	Cell junction organization		-5.7	12	8.5	30198	91	193	7	3.6	1.3	1000|1004|1012|1013|23705|57863|253559	CDH2|CDH6|CDH13|CDH15|CADM1|CADM3|CADM2	-4.2	CLUSTER 4
GO Biological Processes	19	GO:0090132	epithelium migration	19_GO:0032501 multicellular organismal process	-5.7	12	8.4	30198	92	193	7	3.6	1.3	1012|1948|2196|4856|6091|7857|8829	CDH13|EFNB2|FAT2|CCN3|ROBO1|SCG2|NRP1	-4.2	CLUSTER 4
KEGG Pathway	24	hsa04142	Lysosome		-5.6	9.5	7.8	30198	132	193	8	4.1	1.4	1508|1512|1514|1522|2760|5660|10577|84572	CTSB|CTSH|CTSL|CTSZ|GM2A|PSAP|NPC2|GNPTG	-4.2	CLUSTER 4
GO Biological Processes	19	GO:0001936	regulation of endothelial cell proliferation	19_GO:0050789 regulation of biological process	-5.6	7.9	7.4	30198	178	193	9	4.7	1.5	348|1012|1893|2260|3481|6678|7857|8829|56005	APOE|CDH13|ECM1|FGFR1|IGF2|SPARC|SCG2|NRP1|MYDGF	-4.2	CLUSTER 4
GO Biological Processes	19	GO:0051129	negative regulation of cellular component organization	19_GO:0048519 negative regulation of biological process	-5.6	3.8	6.1	30198	693	193	17	8.8	2	348|1471|1630|1948|2043|2045|5793|5802|6695|6696|7070|7114|8482|8829|23105|65078|349667	APOE|CST3|DCC|EFNB2|EPHA4|EPHA7|PTPRG|PTPRS|SPOCK1|SPP1|THY1|TMSB4X|SEMA7A|NRP1|FSTL4|RTN4R|RTN4RL2	-4.1	CLUSTER 4
GO Biological Processes	19	GO:0019058	viral life cycle	19_GO:0016032 viral process	-5.6	7.8	7.4	30198	180	193	9	4.7	1.5	348|558|1508|1514|1604|1605|1948|4684|8829	APOE|AXL|CTSB|CTSL|CD55|DAG1|EFNB2|NCAM1|NRP1	-4.1	CLUSTER 4
GO Biological Processes	19	GO:0052126	movement in host environment	19_GO:0044419 biological process involved in interspecies interaction between organisms	-5.6	9.3	7.7	30198	135	193	8	4.1	1.4	558|1508|1514|1604|1605|1948|4684|8829	AXL|CTSB|CTSL|CD55|DAG1|EFNB2|NCAM1|NRP1	-4.1	CLUSTER 4
Canonical Pathways	11	M5882	NABA PROTEOGLYCANS		-5.6	22	10	30198	35	193	5	2.6	1.1	1463|6695|9806|50859|63827	NCAN|SPOCK1|SPOCK2|SPOCK3|BCAN	-4.1	CLUSTER 4
GO Biological Processes	19	GO:0045596	negative regulation of cell differentiation	19_GO:0032502 developmental process	-5.5	3.8	6	30198	699	193	17	8.8	2	811|1630|2043|2045|2192|2202|3481|4856|5802|6696|6900|7070|8482|8829|9607|23105|65078	CALR|DCC|EPHA4|EPHA7|FBLN1|EFEMP1|IGF2|CCN3|PTPRS|SPP1|CNTN2|THY1|SEMA7A|NRP1|CARTPT|FSTL4|RTN4R	-4.1	CLUSTER 4
GO Biological Processes	19	GO:0040013	negative regulation of locomotion	19_GO:0040011 locomotion	-5.5	4.9	6.4	30198	414	193	13	6.7	1.8	348|811|1605|2043|2192|4035|4856|5793|6091|7070|8482|8829|50859	APOE|CALR|DAG1|EPHA4|FBLN1|LRP1|CCN3|PTPRG|ROBO1|THY1|SEMA7A|NRP1|SPOCK3	-4.1	CLUSTER 4
GO Biological Processes	19	GO:0051965	positive regulation of synapse assembly	19_GO:0032502 developmental process	-5.5	15	8.9	30198	63	193	6	3.1	1.2	9378|9746|22883|94030|114798|375790	NRXN1|CLSTN3|CLSTN1|LRRC4B|SLITRK1|AGRN	-4.1	CLUSTER 4
GO Biological Processes	19	GO:0007626	locomotory behavior	19_GO:0032501 multicellular organismal process	-5.5	7.6	7.2	30198	185	193	9	4.7	1.5	348|1272|2043|5179|5649|6414|6900|10752|257194	APOE|CNTN1|EPHA4|PENK|RELN|SELENOP|CNTN2|CHL1|NEGR1	-4.1	CLUSTER 4
GO Biological Processes	19	GO:0090130	tissue migration	19_GO:0032501 multicellular organismal process	-5.5	11	8.1	30198	98	193	7	3.6	1.3	1012|1948|2196|4856|6091|7857|8829	CDH13|EFNB2|FAT2|CCN3|ROBO1|SCG2|NRP1	-4.1	CLUSTER 4
GO Biological Processes	19	GO:0030308	negative regulation of cell growth	19_GO:0040007 growth	-5.5	7.6	7.2	30198	186	193	9	4.7	1.5	1630|2045|4856|5802|6696|8482|8829|23105|65078	DCC|EPHA7|CCN3|PTPRS|SPP1|SEMA7A|NRP1|FSTL4|RTN4R	-4	CLUSTER 4
GO Biological Processes	19	GO:0007158	neuron cell-cell adhesion	19_GO:0009987 cellular process	-5.4	37	12	30198	17	193	4	2.1	1	4685|9369|9378|9379	NCAM2|NRXN3|NRXN1|NRXN2	-4	CLUSTER 4
GO Biological Processes	19	GO:0031644	regulation of nervous system process	19_GO:0032501 multicellular organismal process	-5.4	8.8	7.5	30198	142	193	8	4.1	1.4	1605|4856|4885|5649|9378|9607|23467|27242	DAG1|CCN3|NPTX2|RELN|NRXN1|CARTPT|NPTXR|TNFRSF21	-4	CLUSTER 4
Reactome Gene Sets	6	R-HSA-3781865	Diseases of glycosylation		-5.4	8.8	7.5	30198	143	193	8	4.1	1.4	1463|1605|9507|10418|11041|55624|63827|375790	NCAN|DAG1|ADAMTS4|SPON1|B4GAT1|POMGNT1|BCAN|AGRN	-4	CLUSTER 4
GO Biological Processes	19	GO:0090066	regulation of anatomical structure size	19_GO:0065007 biological regulation	-5.4	4.4	6.2	30198	495	193	14	7.3	1.9	348|1630|1954|2045|3897|4897|5802|6696|6900|7114|8482|8829|23105|65078	APOE|DCC|MEGF8|EPHA7|L1CAM|NRCAM|PTPRS|SPP1|CNTN2|TMSB4X|SEMA7A|NRP1|FSTL4|RTN4R	-4	CLUSTER 4
Canonical Pathways	11	M18	PID INTEGRIN1 PATHWAY		-5.4	14	8.6	30198	66	193	6	3.1	1.2	1291|4811|6696|7045|80781|93185	COL6A1|NID1|SPP1|TGFBI|COL18A1|IGSF8	-4	CLUSTER 4
Reactome Gene Sets	6	R-HSA-2129379	Molecules associated with elastic fibres		-5.4	21	9.7	30198	38	193	5	2.6	1.1	2192|2202|4053|8425|10516	FBLN1|EFEMP1|LTBP2|LTBP4|FBLN5	-4	CLUSTER 4
GO Biological Processes	19	GO:0044403	biological process involved in symbiotic interaction	19_GO:0044419 biological process involved in interspecies interaction between organisms	-5.4	6.4	6.8	30198	245	193	10	5.2	1.6	348|558|1436|1508|1514|1604|1605|1948|4684|8829	APOE|AXL|CSF1R|CTSB|CTSL|CD55|DAG1|EFNB2|NCAM1|NRP1	-4	CLUSTER 4
GO Biological Processes	19	GO:0010817	regulation of hormone levels	19_GO:0065007 biological regulation	-5.4	4.4	6.1	30198	498	193	14	7.3	1.9	1113|1363|1508|1514|1522|4856|5653|5798|5799|6696|7425|8425|9607|27122	CHGA|CPE|CTSB|CTSL|CTSZ|CCN3|KLK6|PTPRN|PTPRN2|SPP1|VGF|LTBP4|CARTPT|DKK3	-4	CLUSTER 4
GO Biological Processes	19	GO:0043542	endothelial cell migration	19_GO:0040011 locomotion	-5.3	14	8.6	30198	67	193	6	3.1	1.2	1012|1948|4856|6091|7857|8829	CDH13|EFNB2|CCN3|ROBO1|SCG2|NRP1	-3.9	CLUSTER 4
GO Biological Processes	19	GO:0050890	cognition	19_GO:0032501 multicellular organismal process	-5.3	5.6	6.5	30198	307	193	11	5.7	1.7	348|2760|4885|5649|5803|6900|9369|9378|9379|10752|26047	APOE|GM2A|NPTX2|RELN|PTPRZ1|CNTN2|NRXN3|NRXN1|NRXN2|CHL1|CNTNAP2	-3.9	CLUSTER 4
GO Biological Processes	19	GO:0060562	epithelial tube morphogenesis	19_GO:0032502 developmental process	-5.3	5.6	6.5	30198	307	193	11	5.7	1.7	1435|1436|1512|1522|1605|1948|1954|2043|2045|8829|23654	CSF1|CSF1R|CTSH|CTSZ|DAG1|EFNB2|MEGF8|EPHA4|EPHA7|NRP1|PLXNB2	-3.9	CLUSTER 4
GO Biological Processes	19	GO:0042297	vocal learning	19_GO:0032501 multicellular organismal process	-5.3	78	15	30198	6	193	3	1.6	0.89	9378|9379|26047	NRXN1|NRXN2|CNTNAP2	-3.9	CLUSTER 4
GO Biological Processes	19	GO:0098596	imitative learning	19_GO:0032501 multicellular organismal process	-5.3	78	15	30198	6	193	3	1.6	0.89	9378|9379|26047	NRXN1|NRXN2|CNTNAP2	-3.9	CLUSTER 4
GO Biological Processes	19	GO:0097119	postsynaptic density protein 95 clustering	19_GO:0051179 localization	-5.3	78	15	30198	6	193	3	1.6	0.89	5649|9378|9379	RELN|NRXN1|NRXN2	-3.9	CLUSTER 4
GO Biological Processes	19	GO:0051701	biological process involved in interaction with host	19_GO:0044419 biological process involved in interspecies interaction between organisms	-5.3	8.4	7.3	30198	149	193	8	4.1	1.4	558|1508|1514|1604|1605|1948|4684|8829	AXL|CTSB|CTSL|CD55|DAG1|EFNB2|NCAM1|NRP1	-3.9	CLUSTER 4
Canonical Pathways	11	M5887	NABA BASEMENT MEMBRANES		-5.3	20	9.4	30198	40	193	5	2.6	1.1	1291|4811|22854|80781|375790	COL6A1|NID1|NTNG1|COL18A1|AGRN	-3.9	CLUSTER 4
GO Biological Processes	19	GO:0030900	forebrain development	19_GO:0032502 developmental process	-5.2	5	6.3	30198	374	193	12	6.2	1.7	333|558|1000|1436|5649|6091|6900|8482|8829|26047|63827|65078	APLP1|AXL|CDH2|CSF1R|RELN|ROBO1|CNTN2|SEMA7A|NRP1|CNTNAP2|BCAN|RTN4R	-3.9	CLUSTER 4
GO Biological Processes	19	GO:0031290	retinal ganglion cell axon guidance	19_GO:0040011 locomotion	-5.2	33	11	30198	19	193	4	2.1	1	214|2045|4897|8829	ALCAM|EPHA7|NRCAM|NRP1	-3.8	CLUSTER 4
GO Biological Processes	19	GO:0071625	vocalization behavior	19_GO:0032501 multicellular organismal process	-5.2	33	11	30198	19	193	4	2.1	1	9369|9378|9379|26047	NRXN3|NRXN1|NRXN2|CNTNAP2	-3.8	CLUSTER 4
GO Biological Processes	19	GO:0001934	positive regulation of protein phosphorylation	19_GO:0048518 positive regulation of biological process	-5.2	3.6	5.7	30198	741	193	17	8.8	2	960|1272|1435|1436|1490|1605|2043|2045|2260|3481|5649|5919|6091|8482|8829|9607|56005	CD44|CNTN1|CSF1|CSF1R|CCN2|DAG1|EPHA4|EPHA7|FGFR1|IGF2|RELN|RARRES2|ROBO1|SEMA7A|NRP1|CARTPT|MYDGF	-3.8	CLUSTER 4
GO Biological Processes	19	GO:1901214	regulation of neuron death	19_GO:0050789 regulation of biological process	-5.2	5.5	6.4	30198	314	193	11	5.7	1.7	348|558|1113|1435|1522|1630|1948|2045|5803|8829|10752	APOE|AXL|CHGA|CSF1|CTSZ|DCC|EFNB2|EPHA7|PTPRZ1|NRP1|CHL1	-3.8	CLUSTER 4
GO Biological Processes	19	GO:0042552	myelination	19_GO:0032502 developmental process	-5.2	10	7.6	30198	109	193	7	3.6	1.3	1272|1605|5653|6900|8455|23114|27242	CNTN1|DAG1|KLK6|CNTN2|ATRN|NFASC|TNFRSF21	-3.8	CLUSTER 4
GO Biological Processes	19	GO:0050730	regulation of peptidyl-tyrosine phosphorylation	19_GO:0008152 metabolic process	-5.2	6.1	6.6	30198	258	193	10	5.2	1.6	960|1272|1436|2043|2045|3481|5649|7070|8829|199731	CD44|CNTN1|CSF1R|EPHA4|EPHA7|IGF2|RELN|THY1|NRP1|CADM4	-3.8	CLUSTER 4
Reactome Gene Sets	6	R-HSA-2173782	Binding and Uptake of Ligands by Scavenger Receptors		-5.1	19	9.2	30198	42	193	5	2.6	1.1	348|811|4035|6678|81035	APOE|CALR|LRP1|SPARC|COLEC12	-3.8	CLUSTER 4
GO Biological Processes	19	GO:0050678	regulation of epithelial cell proliferation	19_GO:0050789 regulation of biological process	-5.1	4.9	6.2	30198	382	193	12	6.2	1.7	348|1012|1893|1948|2260|3481|5798|6091|6678|7857|8829|56005	APOE|CDH13|ECM1|EFNB2|FGFR1|IGF2|PTPRN|ROBO1|SPARC|SCG2|NRP1|MYDGF	-3.8	CLUSTER 4
GO Biological Processes	19	GO:0007272	ensheathment of neurons	19_GO:0032502 developmental process	-5.1	9.9	7.5	30198	111	193	7	3.6	1.3	1272|1605|5653|6900|8455|23114|27242	CNTN1|DAG1|KLK6|CNTN2|ATRN|NFASC|TNFRSF21	-3.7	CLUSTER 4
GO Biological Processes	19	GO:0001938	positive regulation of endothelial cell proliferation	19_GO:0048518 positive regulation of biological process	-5.1	9.9	7.5	30198	111	193	7	3.6	1.3	1012|1893|2260|3481|7857|8829|56005	CDH13|ECM1|FGFR1|IGF2|SCG2|NRP1|MYDGF	-3.7	CLUSTER 4
GO Biological Processes	19	GO:0008366	axon ensheathment	19_GO:0032502 developmental process	-5.1	9.9	7.5	30198	111	193	7	3.6	1.3	1272|1605|5653|6900|8455|23114|27242	CNTN1|DAG1|KLK6|CNTN2|ATRN|NFASC|TNFRSF21	-3.7	CLUSTER 4
GO Biological Processes	19	GO:0023061	signal release	19_GO:0023052 signaling	-5.1	7.9	7	30198	158	193	8	4.1	1.4	1363|5798|5799|7425|8425|9378|9379|9607	CPE|PTPRN|PTPRN2|VGF|LTBP4|NRXN1|NRXN2|CARTPT	-3.7	CLUSTER 4
GO Biological Processes	19	GO:0007611	learning or memory	19_GO:0032501 multicellular organismal process	-5.1	5.9	6.4	30198	265	193	10	5.2	1.6	348|2760|4885|5649|5803|6900|9369|9378|9379|26047	APOE|GM2A|NPTX2|RELN|PTPRZ1|CNTN2|NRXN3|NRXN1|NRXN2|CNTNAP2	-3.7	CLUSTER 4
Reactome Gene Sets	6	R-HSA-447043	Neurofascin interactions		-5.1	67	14	30198	7	193	3	1.6	0.89	1272|4897|23114	CNTN1|NRCAM|NFASC	-3.7	CLUSTER 4
GO Biological Processes	19	GO:0098597	observational learning	19_GO:0032501 multicellular organismal process	-5.1	67	14	30198	7	193	3	1.6	0.89	9378|9379|26047	NRXN1|NRXN2|CNTNAP2	-3.7	CLUSTER 4
Reactome Gene Sets	6	R-HSA-445144	Signal transduction by L1		-5.1	30	11	30198	21	193	4	2.1	1	2260|3897|4684|8829	FGFR1|L1CAM|NCAM1|NRP1	-3.7	CLUSTER 4
GO Biological Processes	19	GO:0046879	hormone secretion	19_GO:0023052 signaling	-5	12	7.9	30198	76	193	6	3.1	1.2	1363|5798|5799|7425|8425|9607	CPE|PTPRN|PTPRN2|VGF|LTBP4|CARTPT	-3.7	CLUSTER 4
Reactome Gene Sets	6	R-HSA-1566948	Elastic fibre formation		-5	17	8.8	30198	45	193	5	2.6	1.1	2192|2202|4053|8425|10516	FBLN1|EFEMP1|LTBP2|LTBP4|FBLN5	-3.6	CLUSTER 4
GO Biological Processes	19	GO:0071675	regulation of mononuclear cell migration	19_GO:0040011 locomotion	-5	9.4	7.3	30198	117	193	7	3.6	1.3	811|1435|1436|1893|4856|5919|83692	CALR|CSF1|CSF1R|ECM1|CCN3|RARRES2|CD99L2	-3.6	CLUSTER 4
GO Biological Processes	19	GO:0001503	ossification	19_GO:0032501 multicellular organismal process	-4.9	5.7	6.3	30198	273	193	10	5.2	1.6	1291|1435|1490|1893|3481|5179|6696|7123|8482|64131	COL6A1|CSF1|CCN2|ECM1|IGF2|PENK|SPP1|CLEC3B|SEMA7A|XYLT1	-3.6	CLUSTER 4
Reactome Gene Sets	6	R-HSA-109582	Hemostasis		-4.9	3.8	5.6	30198	621	193	15	7.8	1.9	334|960|1893|3481|3897|5660|5919|6414|6678|7114|7123|10447|23052|29106|83692	APLP2|CD44|ECM1|IGF2|L1CAM|PSAP|RARRES2|SELENOP|SPARC|TMSB4X|CLEC3B|FAM3C|ENDOD1|SCG3|CD99L2	-3.6	CLUSTER 4
GO Biological Processes	19	GO:0002685	regulation of leukocyte migration	19_GO:0040011 locomotion	-4.9	6.4	6.5	30198	219	193	9	4.7	1.5	811|1435|1436|1893|4856|5919|7070|10894|83692	CALR|CSF1|CSF1R|ECM1|CCN3|RARRES2|THY1|LYVE1|CD99L2	-3.6	CLUSTER 4
GO Biological Processes	19	GO:0010001	glial cell differentiation	19_GO:0032502 developmental process	-4.9	7.5	6.8	30198	167	193	8	4.1	1.4	1000|1272|1605|4035|5649|5803|6900|92737	CDH2|CNTN1|DAG1|LRP1|RELN|PTPRZ1|CNTN2|DNER	-3.6	CLUSTER 4
GO Biological Processes	19	GO:0048639	positive regulation of developmental growth	19_GO:0040007 growth	-4.9	7.4	6.7	30198	169	193	8	4.1	1.4	1435|1954|3481|3897|8482|8829|10409|375790	CSF1|MEGF8|IGF2|L1CAM|SEMA7A|NRP1|BASP1|AGRN	-3.5	CLUSTER 4
Reactome Gene Sets	6	R-HSA-1630316	Glycosaminoglycan metabolism		-4.8	8.8	7	30198	124	193	7	3.6	1.3	960|1463|10894|11041|63827|64131|375790	CD44|NCAN|LYVE1|B4GAT1|BCAN|XYLT1|AGRN	-3.5	CLUSTER 4
GO Biological Processes	19	GO:0010469	regulation of signaling receptor activity	19_GO:0023052 signaling	-4.8	7.2	6.6	30198	173	193	8	4.1	1.4	4062|4885|5649|8829|23467|27122|66004|124857	LY6H|NPTX2|RELN|NRP1|NPTXR|DKK3|LYNX1|WFIKKN2	-3.5	CLUSTER 4
Reactome Gene Sets	6	R-HSA-216083	Integrin cell surface interactions		-4.7	11	7.4	30198	85	193	6	3.1	1.2	960|1291|6696|7087|80781|375790	CD44|COL6A1|SPP1|ICAM5|COL18A1|AGRN	-3.4	CLUSTER 4
GO Biological Processes	19	GO:0009914	hormone transport	19_GO:0051179 localization	-4.7	11	7.4	30198	85	193	6	3.1	1.2	1363|5798|5799|7425|8425|9607	CPE|PTPRN|PTPRN2|VGF|LTBP4|CARTPT	-3.4	CLUSTER 4
Reactome Gene Sets	6	R-HSA-1500931	Cell-Cell communication		-4.7	8.5	6.8	30198	129	193	7	3.6	1.3	1000|1004|1012|1013|23705|57863|253559	CDH2|CDH6|CDH13|CDH15|CADM1|CADM3|CADM2	-3.4	CLUSTER 4
GO Biological Processes	19	GO:0098598	learned vocalization behavior or vocal learning	19_GO:0032501 multicellular organismal process	-4.7	52	12	30198	9	193	3	1.6	0.89	9378|9379|26047	NRXN1|NRXN2|CNTNAP2	-3.4	CLUSTER 4
Reactome Gene Sets	6	R-HSA-447041	CHL1 interactions		-4.7	52	12	30198	9	193	3	1.6	0.89	8829|10752|27255	NRP1|CHL1|CNTN6	-3.4	CLUSTER 4
Reactome Gene Sets	6	R-HSA-1971475	A tetrasaccharide linker sequence is required for GAG synthesis		-4.7	24	9.4	30198	26	193	4	2.1	1	1463|63827|64131|375790	NCAN|BCAN|XYLT1|AGRN	-3.4	CLUSTER 4
Canonical Pathways	11	M3468	NABA ECM REGULATORS		-4.6	5.9	6.1	30198	238	193	9	4.7	1.5	1471|1508|1512|1514|1522|5274|9507|53616|55959	CST3|CTSB|CTSH|CTSL|CTSZ|SERPINI1|ADAMTS4|ADAM22|SULF2	-3.3	CLUSTER 4
GO Biological Processes	19	GO:0001501	skeletal system development	19_GO:0032502 developmental process	-4.6	4	5.5	30198	505	193	13	6.7	1.8	960|1463|1490|1893|1954|2260|4856|7045|9507|55959|63827|64131|124857	CD44|NCAN|CCN2|ECM1|MEGF8|FGFR1|CCN3|TGFBI|ADAMTS4|SULF2|BCAN|XYLT1|WFIKKN2	-3.3	CLUSTER 4
GO Biological Processes	19	GO:0099173	postsynapse organization	19_GO:0009987 cellular process	-4.6	10	7.2	30198	90	193	6	3.1	1.2	348|1000|5649|8829|9378|9379	APOE|CDH2|RELN|NRP1|NRXN1|NRXN2	-3.3	CLUSTER 4
Canonical Pathways	11	M276	PID FGF PATHWAY		-4.6	14	7.9	30198	55	193	5	2.6	1.1	815|1000|2260|4684|6696	CAMK2A|CDH2|FGFR1|NCAM1|SPP1	-3.3	CLUSTER 4
GO Biological Processes	19	GO:0001954	positive regulation of cell-matrix adhesion	19_GO:0048518 positive regulation of biological process	-4.6	14	7.9	30198	55	193	5	2.6	1.1	1012|1435|1605|7070|8829	CDH13|CSF1|DAG1|THY1|NRP1	-3.3	CLUSTER 4
GO Biological Processes	19	GO:1903053	regulation of extracellular matrix organization	19_GO:0050789 regulation of biological process	-4.5	14	7.8	30198	56	193	5	2.6	1.1	1471|1605|4035|4811|7148	CST3|DAG1|LRP1|NID1|TNXB	-3.2	CLUSTER 4
GO Biological Processes	19	GO:0034446	substrate adhesion-dependent cell spreading	19_GO:0032502 developmental process	-4.5	14	7.8	30198	56	193	5	2.6	1.1	558|1955|8455|8829|22854	AXL|MEGF9|ATRN|NRP1|NTNG1	-3.2	CLUSTER 4
Reactome Gene Sets	6	R-HSA-428542	Regulation of commissural axon pathfinding by SLIT and ROBO		-4.5	47	12	30198	10	193	3	1.6	0.89	1630|4753|6091	DCC|NELL2|ROBO1	-3.2	CLUSTER 4
GO Biological Processes	19	GO:0045926	negative regulation of growth	19_GO:0040007 growth	-4.5	5.7	6	30198	245	193	9	4.7	1.5	1630|2045|4856|5802|6696|8482|8829|23105|65078	DCC|EPHA7|CCN3|PTPRS|SPP1|SEMA7A|NRP1|FSTL4|RTN4R	-3.2	CLUSTER 4
GO Biological Processes	19	GO:0040007	growth	19_GO:0040007 growth	-4.5	4.6	5.6	30198	373	193	11	5.7	1.7	214|1435|1605|1893|4856|5653|5660|8482|8829|51299|114798	ALCAM|CSF1|DAG1|ECM1|CCN3|KLK6|PSAP|SEMA7A|NRP1|NRN1|SLITRK1	-3.2	CLUSTER 4
GO Biological Processes	19	GO:0048589	developmental growth	19_GO:0040007 growth	-4.5	4.6	5.6	30198	373	193	11	5.7	1.7	214|1435|1605|1893|4856|5653|5660|8482|8829|51299|114798	ALCAM|CSF1|DAG1|ECM1|CCN3|KLK6|PSAP|SEMA7A|NRP1|NRN1|SLITRK1	-3.2	CLUSTER 4
GO Biological Processes	19	GO:0021537	telencephalon development	19_GO:0032502 developmental process	-4.5	5.7	6	30198	246	193	9	4.7	1.5	1000|1436|5649|6091|6900|8482|26047|63827|65078	CDH2|CSF1R|RELN|ROBO1|CNTN2|SEMA7A|CNTNAP2|BCAN|RTN4R	-3.2	CLUSTER 4
GO Biological Processes	19	GO:0099536	synaptic signaling	19_GO:0023052 signaling	-4.5	4.2	5.5	30198	444	193	12	6.2	1.7	348|1605|4062|4885|5179|5368|5799|9378|9379|9607|9746|375790	APOE|DAG1|LY6H|NPTX2|PENK|PNOC|PTPRN2|NRXN1|NRXN2|CARTPT|CLSTN3|AGRN	-3.2	CLUSTER 4
GO Biological Processes	19	GO:0016032	viral process	19_GO:0016032 viral process	-4.5	5.7	5.9	30198	248	193	9	4.7	1.5	348|558|1508|1514|1604|1605|1948|4684|8829	APOE|AXL|CTSB|CTSL|CD55|DAG1|EFNB2|NCAM1|NRP1	-3.2	CLUSTER 4
GO Biological Processes	19	GO:0002009	morphogenesis of an epithelium	19_GO:0032502 developmental process	-4.5	4.2	5.5	30198	447	193	12	6.2	1.7	960|1435|1436|1512|1522|1605|1948|1954|2043|2045|8829|23654	CD44|CSF1|CSF1R|CTSH|CTSZ|DAG1|EFNB2|MEGF8|EPHA4|EPHA7|NRP1|PLXNB2	-3.2	CLUSTER 4
GO Biological Processes	19	GO:0048679	regulation of axon regeneration	19_GO:0032502 developmental process	-4.5	22	8.9	30198	29	193	4	2.1	1	2043|5802|6696|65078	EPHA4|PTPRS|SPP1|RTN4R	-3.2	CLUSTER 4
GO Biological Processes	19	GO:0021700	developmental maturation	19_GO:0032502 developmental process	-4.5	5.7	5.9	30198	249	193	9	4.7	1.5	558|1605|4897|5798|6900|26047|63827|64131|375790	AXL|DAG1|NRCAM|PTPRN|CNTN2|CNTNAP2|BCAN|XYLT1|AGRN	-3.2	CLUSTER 4
GO Biological Processes	19	GO:0006954	inflammatory response	19_GO:0050896 response to stimulus	-4.5	3.9	5.3	30198	523	193	13	6.7	1.8	558|960|1435|1436|1893|3487|4035|5919|6696|7857|8455|8482|23646	AXL|CD44|CSF1|CSF1R|ECM1|IGFBP4|LRP1|RARRES2|SPP1|SCG2|ATRN|SEMA7A|PLD3	-3.2	CLUSTER 4
GO Biological Processes	19	GO:2000146	negative regulation of cell motility	19_GO:0040011 locomotion	-4.4	4.5	5.6	30198	379	193	11	5.7	1.7	348|811|1605|2043|2192|4035|4856|5793|6091|7070|50859	APOE|CALR|DAG1|EPHA4|FBLN1|LRP1|CCN3|PTPRG|ROBO1|THY1|SPOCK3	-3.2	CLUSTER 4
GO Biological Processes	19	GO:0002687	positive regulation of leukocyte migration	19_GO:0040011 locomotion	-4.4	7.8	6.5	30198	141	193	7	3.6	1.3	811|1435|1436|5919|7070|10894|83692	CALR|CSF1|CSF1R|RARRES2|THY1|LYVE1|CD99L2	-3.2	CLUSTER 4
GO Biological Processes	19	GO:0010769	regulation of cell morphogenesis involved in differentiation	19_GO:0032502 developmental process	-4.4	9.8	6.9	30198	96	193	6	3.1	1.2	811|2043|2192|5649|6900|8829	CALR|EPHA4|FBLN1|RELN|CNTN2|NRP1	-3.2	CLUSTER 4
GO Biological Processes	19	GO:0010951	negative regulation of endopeptidase activity	19_GO:0048519 negative regulation of biological process	-4.4	5.6	5.9	30198	251	193	9	4.7	1.5	334|960|1471|5274|6695|9806|10406|50859|124857	APLP2|CD44|CST3|SERPINI1|SPOCK1|SPOCK2|WFDC2|SPOCK3|WFIKKN2	-3.2	CLUSTER 4
GO Biological Processes	19	GO:0030072	peptide hormone secretion	19_GO:0023052 signaling	-4.4	13	7.6	30198	59	193	5	2.6	1.1	1363|5798|5799|7425|9607	CPE|PTPRN|PTPRN2|VGF|CARTPT	-3.1	CLUSTER 4
GO Biological Processes	19	GO:0097104	postsynaptic membrane assembly	19_GO:0032502 developmental process	-4.4	43	11	30198	11	193	3	1.6	0.89	1000|9378|9379	CDH2|NRXN1|NRXN2	-3.1	CLUSTER 4
GO Biological Processes	19	GO:0071679	commissural neuron axon guidance	19_GO:0040011 locomotion	-4.4	43	11	30198	11	193	3	1.6	0.89	1605|4684|8829	DAG1|NCAM1|NRP1	-3.1	CLUSTER 4
GO Biological Processes	19	GO:0051271	negative regulation of cellular component movement	19_GO:0051179 localization	-4.4	4.4	5.5	30198	387	193	11	5.7	1.7	348|811|1605|2043|2192|4035|4856|5793|6091|7070|50859	APOE|CALR|DAG1|EPHA4|FBLN1|LRP1|CCN3|PTPRG|ROBO1|THY1|SPOCK3	-3.1	CLUSTER 4
WikiPathways	27	WP4540	Hippo signaling regulation pathways		-4.4	9.5	6.8	30198	99	193	6	3.1	1.2	1000|1004|1012|1013|1436|2260	CDH2|CDH6|CDH13|CDH15|CSF1R|FGFR1	-3.1	CLUSTER 4
GO Biological Processes	19	GO:0018108	peptidyl-tyrosine phosphorylation	19_GO:0008152 metabolic process	-4.3	7.5	6.3	30198	146	193	7	3.6	1.3	558|1436|2043|2045|2202|2260|5649	AXL|CSF1R|EPHA4|EPHA7|EFEMP1|FGFR1|RELN	-3.1	CLUSTER 4
GO Biological Processes	19	GO:0002790	peptide secretion	19_GO:0051179 localization	-4.3	13	7.4	30198	61	193	5	2.6	1.1	1363|5798|5799|7425|9607	CPE|PTPRN|PTPRN2|VGF|CARTPT	-3.1	CLUSTER 4
GO Biological Processes	19	GO:0007612	learning	19_GO:0032501 multicellular organismal process	-4.3	7.5	6.3	30198	147	193	7	3.6	1.3	4885|5649|6900|9369|9378|9379|26047	NPTX2|RELN|CNTN2|NRXN3|NRXN1|NRXN2|CNTNAP2	-3.1	CLUSTER 4
GO Biological Processes	19	GO:0043086	negative regulation of catalytic activity	19_GO:0065007 biological regulation	-4.3	3.2	5	30198	786	193	16	8.3	2	334|348|815|960|1471|1508|1893|4035|5274|6695|7070|9806|10406|50859|113791|124857	APLP2|APOE|CAMK2A|CD44|CST3|CTSB|ECM1|LRP1|SERPINI1|SPOCK1|THY1|SPOCK2|WFDC2|SPOCK3|PIK3IP1|WFIKKN2	-3.1	CLUSTER 4
GO Biological Processes	19	GO:0018212	peptidyl-tyrosine modification	19_GO:0008152 metabolic process	-4.3	7.4	6.2	30198	149	193	7	3.6	1.3	558|1436|2043|2045|2202|2260|5649	AXL|CSF1R|EPHA4|EPHA7|EFEMP1|FGFR1|RELN	-3	CLUSTER 4
GO Biological Processes	19	GO:0071363	cellular response to growth factor stimulus	19_GO:0050896 response to stimulus	-4.3	4	5.3	30198	468	193	12	6.2	1.7	960|1490|1954|2260|4053|5179|7123|8425|8829|124857|222008|285704	CD44|CCN2|MEGF8|FGFR1|LTBP2|PENK|CLEC3B|LTBP4|NRP1|WFIKKN2|VSTM2A|RGMB	-3	CLUSTER 4
GO Biological Processes	19	GO:0072178	nephric duct morphogenesis	19_GO:0032502 developmental process	-4.3	39	11	30198	12	193	3	1.6	0.89	1948|2043|2045	EFNB2|EPHA4|EPHA7	-3	CLUSTER 4
GO Biological Processes	19	GO:0031223	auditory behavior	19_GO:0032501 multicellular organismal process	-4.3	39	11	30198	12	193	3	1.6	0.89	9378|9379|26047	NRXN1|NRXN2|CNTNAP2	-3	CLUSTER 4
WikiPathways	27	WP4875	Disruption of postsynaptic signaling by CNV		-4.2	18	8.1	30198	34	193	4	2.1	1	815|9369|9378|9379	CAMK2A|NRXN3|NRXN1|NRXN2	-3	CLUSTER 4
GO Biological Processes	19	GO:0050679	positive regulation of epithelial cell proliferation	19_GO:0048518 positive regulation of biological process	-4.2	6	5.8	30198	210	193	8	4.1	1.4	1012|1893|2260|3481|5798|7857|8829|56005	CDH13|ECM1|FGFR1|IGF2|PTPRN|SCG2|NRP1|MYDGF	-2.9	CLUSTER 4
GO Biological Processes	19	GO:0048729	tissue morphogenesis	19_GO:0032502 developmental process	-4.2	3.7	5.1	30198	557	193	13	6.7	1.8	960|1435|1436|1512|1522|1605|1948|1954|2043|2045|6091|8829|23654	CD44|CSF1|CSF1R|CTSH|CTSZ|DAG1|EFNB2|MEGF8|EPHA4|EPHA7|ROBO1|NRP1|PLXNB2	-2.9	CLUSTER 4
Reactome Gene Sets	6	R-HSA-3906995	Diseases associated with O-glycosylation of proteins		-4.1	12	7	30198	68	193	5	2.6	1.1	1605|9507|10418|11041|55624	DAG1|ADAMTS4|SPON1|B4GAT1|POMGNT1	-2.9	CLUSTER 4
GO Biological Processes	19	GO:0044089	positive regulation of cellular component biogenesis	19_GO:0048518 positive regulation of biological process	-4.1	3.8	5.1	30198	492	193	12	6.2	1.7	1113|1490|1605|7070|8829|9378|9746|22883|26047|94030|114798|375790	CHGA|CCN2|DAG1|THY1|NRP1|NRXN1|CLSTN3|CLSTN1|CNTNAP2|LRRC4B|SLITRK1|AGRN	-2.9	CLUSTER 4
GO Biological Processes	19	GO:0009306	protein secretion	19_GO:0051179 localization	-4.1	8.4	6.3	30198	112	193	6	3.1	1.2	4053|5798|5799|7425|7857|140689	LTBP2|PTPRN|PTPRN2|VGF|SCG2|CBLN4	-2.8	CLUSTER 4
GO Biological Processes	19	GO:0007638	mechanosensory behavior	19_GO:0032501 multicellular organismal process	-4.1	34	9.8	30198	14	193	3	1.6	0.89	9378|9379|26047	NRXN1|NRXN2|CNTNAP2	-2.8	CLUSTER 4
GO Biological Processes	19	GO:0090128	regulation of synapse maturation	19_GO:0032502 developmental process	-4.1	34	9.8	30198	14	193	3	1.6	0.89	5649|9378|22883	RELN|NRXN1|CLSTN1	-2.8	CLUSTER 4
GO Biological Processes	19	GO:0035592	establishment of protein localization to extracellular region	19_GO:0051179 localization	-4	8.3	6.2	30198	113	193	6	3.1	1.2	4053|5798|5799|7425|7857|140689	LTBP2|PTPRN|PTPRN2|VGF|SCG2|CBLN4	-2.8	CLUSTER 4
GO Biological Processes	19	GO:0070848	response to growth factor	19_GO:0050896 response to stimulus	-4	3.8	5	30198	498	193	12	6.2	1.7	960|1490|1954|2260|4053|5179|7123|8425|8829|124857|222008|285704	CD44|CCN2|MEGF8|FGFR1|LTBP2|PENK|CLEC3B|LTBP4|NRP1|WFIKKN2|VSTM2A|RGMB	-2.8	CLUSTER 4
GO Biological Processes	19	GO:0030203	glycosaminoglycan metabolic process	19_GO:0008152 metabolic process	-4	8.2	6.2	30198	114	193	6	3.1	1.2	960|9806|10894|11041|50859|64131	CD44|SPOCK2|LYVE1|B4GAT1|SPOCK3|XYLT1	-2.8	CLUSTER 4
GO Biological Processes	19	GO:0050795	regulation of behavior	19_GO:0032501 multicellular organismal process	-4	11	6.7	30198	72	193	5	2.6	1.1	348|5179|5649|5730|85445	APOE|PENK|RELN|PTGDS|CNTNAP4	-2.8	CLUSTER 4
GO Biological Processes	19	GO:0042551	neuron maturation	19_GO:0032502 developmental process	-4	16	7.7	30198	38	193	4	2.1	1	4897|6900|26047|375790	NRCAM|CNTN2|CNTNAP2|AGRN	-2.8	CLUSTER 4
GO Biological Processes	19	GO:0014009	glial cell proliferation	19_GO:0032502 developmental process	-4	31	9.4	30198	15	193	3	1.6	0.89	1435|1436|5179	CSF1|CSF1R|PENK	-2.8	CLUSTER 4
GO Biological Processes	19	GO:0045773	positive regulation of axon extension	19_GO:0040007 growth	-4	16	7.5	30198	39	193	4	2.1	1	1954|3897|8482|8829	MEGF8|L1CAM|SEMA7A|NRP1	-2.7	CLUSTER 4
Canonical Pathways	11	M160	PID AVB3 INTEGRIN PATHWAY		-3.9	11	6.6	30198	74	193	5	2.6	1.1	1291|1435|1436|4240|6696	COL6A1|CSF1|CSF1R|MFGE8|SPP1	-2.7	CLUSTER 4
GO Biological Processes	19	GO:0045685	regulation of glial cell differentiation	19_GO:0032502 developmental process	-3.9	10	6.6	30198	75	193	5	2.6	1.1	1605|2043|5803|6900|27242	DAG1|EPHA4|PTPRZ1|CNTN2|TNFRSF21	-2.7	CLUSTER 4
Reactome Gene Sets	6	R-HSA-71387	Metabolism of carbohydrates		-3.9	4.8	5.2	30198	295	193	9	4.7	1.5	230|960|1463|5315|10894|11041|63827|64131|375790	ALDOC|CD44|NCAN|PKM|LYVE1|B4GAT1|BCAN|XYLT1|AGRN	-2.7	CLUSTER 4
GO Biological Processes	19	GO:0006029	proteoglycan metabolic process	19_GO:0008152 metabolic process	-3.9	10	6.5	30198	76	193	5	2.6	1.1	2135|9806|50859|55959|64131	EXTL2|SPOCK2|SPOCK3|SULF2|XYLT1	-2.7	CLUSTER 4
GO Biological Processes	19	GO:0071692	protein localization to extracellular region	19_GO:0051179 localization	-3.9	7.8	6	30198	121	193	6	3.1	1.2	4053|5798|5799|7425|7857|140689	LTBP2|PTPRN|PTPRN2|VGF|SCG2|CBLN4	-2.7	CLUSTER 4
GO Biological Processes	19	GO:1904861	excitatory synapse assembly	19_GO:0032502 developmental process	-3.9	29	9.1	30198	16	193	3	1.6	0.89	9378|9379|23654	NRXN1|NRXN2|PLXNB2	-2.7	CLUSTER 4
GO Biological Processes	19	GO:0072176	nephric duct development	19_GO:0032502 developmental process	-3.9	29	9.1	30198	16	193	3	1.6	0.89	1948|2043|2045	EFNB2|EPHA4|EPHA7	-2.7	CLUSTER 4
GO Biological Processes	19	GO:0034331	cell junction maintenance	19_GO:0009987 cellular process	-3.9	15	7.3	30198	41	193	4	2.1	1	1436|51150|140689|643866	CSF1R|SDF4|CBLN4|CBLN3	-2.7	CLUSTER 4
GO Biological Processes	19	GO:0051668	localization within membrane	19_GO:0051179 localization	-3.8	3.6	4.8	30198	521	193	12	6.2	1.7	348|1000|1012|1363|5649|5660|7070|9378|9379|22883|23114|375790	APOE|CDH2|CDH13|CPE|RELN|PSAP|THY1|NRXN1|NRXN2|CLSTN1|NFASC|AGRN	-2.7	CLUSTER 4
GO Biological Processes	19	GO:0042886	amide transport	19_GO:0051179 localization	-3.8	7.6	5.9	30198	124	193	6	3.1	1.2	1363|5660|5798|5799|7425|9607	CPE|PSAP|PTPRN|PTPRN2|VGF|CARTPT	-2.6	CLUSTER 4
WikiPathways	27	WP5087	Malignant pleural mesothelioma		-3.8	3.9	4.9	30198	447	193	11	5.7	1.7	960|1000|1004|1012|1013|1435|1436|1490|2260|3481|6678	CD44|CDH2|CDH6|CDH13|CDH15|CSF1|CSF1R|CCN2|FGFR1|IGF2|SPARC	-2.6	CLUSTER 4
GO Biological Processes	19	GO:0043549	regulation of kinase activity	19_GO:0008152 metabolic process	-3.8	3	4.6	30198	778	193	15	7.8	1.9	348|558|1435|1436|1605|2043|2045|2260|3481|5649|6091|7070|7148|9607|113791	APOE|AXL|CSF1|CSF1R|DAG1|EPHA4|EPHA7|FGFR1|IGF2|RELN|ROBO1|THY1|TNXB|CARTPT|PIK3IP1	-2.6	CLUSTER 4
GO Biological Processes	19	GO:0006022	aminoglycan metabolic process	19_GO:0008152 metabolic process	-3.8	7.5	5.8	30198	125	193	6	3.1	1.2	960|9806|10894|11041|50859|64131	CD44|SPOCK2|LYVE1|B4GAT1|SPOCK3|XYLT1	-2.6	CLUSTER 4
GO Biological Processes	19	GO:0097067	cellular response to thyroid hormone stimulus	19_GO:0050896 response to stimulus	-3.8	28	8.8	30198	17	193	3	1.6	0.89	1508|1512|1514	CTSB|CTSH|CTSL	-2.6	CLUSTER 4
Canonical Pathways	11	M53	PID INTEGRIN3 PATHWAY		-3.8	15	7.1	30198	43	193	4	2.1	1	3897|6696|7045|7070	L1CAM|SPP1|TGFBI|THY1	-2.6	CLUSTER 4
GO Biological Processes	19	GO:2001222	regulation of neuron migration	19_GO:0040011 locomotion	-3.8	15	7.1	30198	43	193	4	2.1	1	815|5649|22854|23654	CAMK2A|RELN|NTNG1|PLXNB2	-2.6	CLUSTER 4
GO Biological Processes	19	GO:0030517	negative regulation of axon extension	19_GO:0040007 growth	-3.7	14	7	30198	44	193	4	2.1	1	5802|8482|8829|65078	PTPRS|SEMA7A|NRP1|RTN4R	-2.6	CLUSTER 4
GO Biological Processes	19	GO:0043277	apoptotic cell clearance	19_GO:0051179 localization	-3.7	14	7	30198	44	193	4	2.1	1	558|4035|4240|84466	AXL|LRP1|MFGE8|MEGF10	-2.6	CLUSTER 4
GO Biological Processes	19	GO:0032103	positive regulation of response to external stimulus	19_GO:0048518 positive regulation of biological process	-3.7	3.8	4.8	30198	455	193	11	5.7	1.7	811|1012|1435|1436|1954|2260|5919|7114|7857|8829|23705	CALR|CDH13|CSF1|CSF1R|MEGF8|FGFR1|RARRES2|TMSB4X|SCG2|NRP1|CADM1	-2.6	CLUSTER 4
GO Biological Processes	19	GO:1903510	mucopolysaccharide metabolic process	19_GO:0008152 metabolic process	-3.7	9.5	6.2	30198	82	193	5	2.6	1.1	960|9806|11041|50859|64131	CD44|SPOCK2|B4GAT1|SPOCK3|XYLT1	-2.6	CLUSTER 4
GO Biological Processes	19	GO:0070372	regulation of ERK1 and ERK2 cascade	19_GO:0023052 signaling	-3.7	4.5	5	30198	312	193	9	4.7	1.5	348|960|1436|1490|2043|2045|2192|8482|8829	APOE|CD44|CSF1R|CCN2|EPHA4|EPHA7|FBLN1|SEMA7A|NRP1	-2.5	CLUSTER 4
GO Biological Processes	19	GO:0099068	postsynapse assembly	19_GO:0032502 developmental process	-3.7	26	8.5	30198	18	193	3	1.6	0.89	1000|9378|9379	CDH2|NRXN1|NRXN2	-2.5	CLUSTER 4
GO Biological Processes	19	GO:0002693	positive regulation of cellular extravasation	19_GO:0040011 locomotion	-3.7	26	8.5	30198	18	193	3	1.6	0.89	7070|10894|83692	THY1|LYVE1|CD99L2	-2.5	CLUSTER 4
GO Biological Processes	19	GO:0010759	positive regulation of macrophage chemotaxis	19_GO:0040011 locomotion	-3.7	26	8.5	30198	18	193	3	1.6	0.89	1435|1436|5919	CSF1|CSF1R|RARRES2	-2.5	CLUSTER 4
GO Biological Processes	19	GO:0097106	postsynaptic density organization	19_GO:0009987 cellular process	-3.7	26	8.5	30198	18	193	3	1.6	0.89	5649|9378|9379	RELN|NRXN1|NRXN2	-2.5	CLUSTER 4
GO Biological Processes	19	GO:0015833	peptide transport	19_GO:0051179 localization	-3.7	9.4	6.2	30198	83	193	5	2.6	1.1	1363|5798|5799|7425|9607	CPE|PTPRN|PTPRN2|VGF|CARTPT	-2.5	CLUSTER 4
Reactome Gene Sets	6	R-HSA-5668914	Diseases of metabolism		-3.7	5	5.1	30198	249	193	8	4.1	1.4	1463|1605|9507|10418|11041|55624|63827|375790	NCAN|DAG1|ADAMTS4|SPON1|B4GAT1|POMGNT1|BCAN|AGRN	-2.5	CLUSTER 4
GO Biological Processes	19	GO:0050731	positive regulation of peptidyl-tyrosine phosphorylation	19_GO:0048518 positive regulation of biological process	-3.7	5.8	5.3	30198	188	193	7	3.6	1.3	960|1272|1436|2043|3481|5649|8829	CD44|CNTN1|CSF1R|EPHA4|IGF2|RELN|NRP1	-2.5	CLUSTER 4
GO Biological Processes	19	GO:0099084	postsynaptic specialization organization	19_GO:0009987 cellular process	-3.6	25	8.3	30198	19	193	3	1.6	0.89	5649|9378|9379	RELN|NRXN1|NRXN2	-2.5	CLUSTER 4
Reactome Gene Sets	6	R-HSA-3000480	Scavenging by Class A Receptors		-3.6	25	8.3	30198	19	193	3	1.6	0.89	348|811|81035	APOE|CALR|COLEC12	-2.5	CLUSTER 4
Reactome Gene Sets	6	R-HSA-388844	Receptor-type tyrosine-protein phosphatases		-3.6	23	8.1	30198	20	193	3	1.6	0.89	5802|94030|114798	PTPRS|LRRC4B|SLITRK1	-2.4	CLUSTER 4
Reactome Gene Sets	6	R-HSA-3560801	Defective B3GAT3 causes JDSSDHD		-3.6	23	8.1	30198	20	193	3	1.6	0.89	1463|63827|375790	NCAN|BCAN|AGRN	-2.4	CLUSTER 4
Reactome Gene Sets	6	R-HSA-3560783	Defective B4GALT7 causes EDS, progeroid type		-3.6	23	8.1	30198	20	193	3	1.6	0.89	1463|63827|375790	NCAN|BCAN|AGRN	-2.4	CLUSTER 4
Reactome Gene Sets	6	R-HSA-4420332	Defective B3GALT6 causes EDSP2 and SEMDJL1		-3.6	23	8.1	30198	20	193	3	1.6	0.89	1463|63827|375790	NCAN|BCAN|AGRN	-2.4	CLUSTER 4
GO Biological Processes	19	GO:1903035	negative regulation of response to wounding	19_GO:0048519 negative regulation of biological process	-3.6	8.8	5.9	30198	89	193	5	2.6	1.1	348|2043|5802|6696|65078	APOE|EPHA4|PTPRS|SPP1|RTN4R	-2.4	CLUSTER 4
GO Biological Processes	19	GO:0048732	gland development	19_GO:0032502 developmental process	-3.5	3.9	4.7	30198	402	193	10	5.2	1.6	1435|1436|1605|3481|5066|5589|5660|8829|23705|27122	CSF1|CSF1R|DAG1|IGF2|PAM|PRKCSH|PSAP|NRP1|CADM1|DKK3	-2.4	CLUSTER 4
GO Biological Processes	19	GO:0009100	glycoprotein metabolic process	19_GO:0008152 metabolic process	-3.5	4.3	4.8	30198	330	193	9	4.7	1.5	1514|2135|5589|9806|11041|50859|55624|55959|64131	CTSL|EXTL2|PRKCSH|SPOCK2|B4GAT1|SPOCK3|POMGNT1|SULF2|XYLT1	-2.4	CLUSTER 4
GO Biological Processes	19	GO:0045927	positive regulation of growth	19_GO:0040007 growth	-3.5	4.8	4.9	30198	261	193	8	4.1	1.4	1435|1954|3481|3897|8482|8829|10409|375790	CSF1|MEGF8|IGF2|L1CAM|SEMA7A|NRP1|BASP1|AGRN	-2.4	CLUSTER 4
Reactome Gene Sets	6	R-HSA-1793185	Chondroitin sulfate/dermatan sulfate metabolism		-3.5	13	6.5	30198	50	193	4	2.1	1	1463|63827|64131|375790	NCAN|BCAN|XYLT1|AGRN	-2.4	CLUSTER 4
GO Biological Processes	19	GO:0061061	muscle structure development	19_GO:0032502 developmental process	-3.5	3.6	4.5	30198	484	193	11	5.7	1.7	811|1000|1605|3481|8910|10409|23646|84466|92737|93185|124857	CALR|CDH2|DAG1|IGF2|SGCE|BASP1|PLD3|MEGF10|DNER|IGSF8|WFIKKN2	-2.4	CLUSTER 4
GO Biological Processes	19	GO:0002042	cell migration involved in sprouting angiogenesis	19_GO:0040011 locomotion	-3.5	22	7.9	30198	21	193	3	1.6	0.89	1948|6091|8829	EFNB2|ROBO1|NRP1	-2.4	CLUSTER 4
GO Biological Processes	19	GO:0001655	urogenital system development	19_GO:0032502 developmental process	-3.5	4.2	4.7	30198	334	193	9	4.7	1.5	1512|1948|2043|2045|4811|5660|8829|10409|55959	CTSH|EFNB2|EPHA4|EPHA7|NID1|PSAP|NRP1|BASP1|SULF2	-2.4	CLUSTER 4
GO Biological Processes	19	GO:0007157	heterophilic cell-cell adhesion via plasma membrane cell adhesion molecules	19_GO:0009987 cellular process	-3.5	12	6.5	30198	51	193	4	2.1	1	214|1000|23705|57863	ALCAM|CDH2|CADM1|CADM3	-2.4	CLUSTER 4
GO Biological Processes	19	GO:0035418	protein localization to synapse	19_GO:0051179 localization	-3.5	12	6.5	30198	51	193	4	2.1	1	5649|9378|9379|22883	RELN|NRXN1|NRXN2|CLSTN1	-2.4	CLUSTER 4
GO Biological Processes	19	GO:0033674	positive regulation of kinase activity	19_GO:0048518 positive regulation of biological process	-3.5	3.5	4.5	30198	489	193	11	5.7	1.7	558|1435|1436|1605|2043|2045|2260|3481|5649|6091|9607	AXL|CSF1|CSF1R|DAG1|EPHA4|EPHA7|FGFR1|IGF2|RELN|ROBO1|CARTPT	-2.3	CLUSTER 4
GO Biological Processes	19	GO:0051703	biological process involved in intraspecies interaction between organisms	19_GO:0051703 biological process involved in intraspecies interaction between organisms	-3.5	12	6.4	30198	52	193	4	2.1	1	9369|9378|9379|26047	NRXN3|NRXN1|NRXN2|CNTNAP2	-2.3	CLUSTER 4
GO Biological Processes	19	GO:0035176	social behavior	19_GO:0051703 biological process involved in intraspecies interaction between organisms	-3.5	12	6.4	30198	52	193	4	2.1	1	9369|9378|9379|26047	NRXN3|NRXN1|NRXN2|CNTNAP2	-2.3	CLUSTER 4
GO Biological Processes	19	GO:0008283	cell population proliferation	19_GO:0009987 cellular process	-3.5	3.5	4.5	30198	492	193	11	5.7	1.7	1012|1435|1436|1490|3487|4856|5179|7045|23654|26047|84466	CDH13|CSF1|CSF1R|CCN2|IGFBP4|CCN3|PENK|TGFBI|PLXNB2|CNTNAP2|MEGF10	-2.3	CLUSTER 4
GO Biological Processes	19	GO:0099558	maintenance of synapse structure	19_GO:0009987 cellular process	-3.4	21	7.7	30198	22	193	3	1.6	0.89	51150|140689|643866	SDF4|CBLN4|CBLN3	-2.3	CLUSTER 4
GO Biological Processes	19	GO:0099537	trans-synaptic signaling	19_GO:0023052 signaling	-3.4	3.8	4.6	30198	415	193	10	5.2	1.6	348|1605|4885|5179|5368|5799|9378|9379|9607|9746	APOE|DAG1|NPTX2|PENK|PNOC|PTPRN2|NRXN1|NRXN2|CARTPT|CLSTN3	-2.3	CLUSTER 4
Canonical Pathways	11	M5883	NABA SECRETED FACTORS		-3.4	4.1	4.6	30198	343	193	9	4.7	1.5	1435|1954|1955|3481|84466|113791|124857|140689|643866	CSF1|MEGF8|MEGF9|IGF2|MEGF10|PIK3IP1|WFIKKN2|CBLN4|CBLN3	-2.3	CLUSTER 4
GO Biological Processes	19	GO:0031099	regeneration	19_GO:0032502 developmental process	-3.4	6.3	5.2	30198	149	193	6	3.1	1.2	558|1605|4856|4974|5653|349667	AXL|DAG1|CCN3|OMG|KLK6|RTN4RL2	-2.3	CLUSTER 4
GO Biological Processes	19	GO:1901215	negative regulation of neuron death	19_GO:0048519 negative regulation of biological process	-3.4	5.2	4.9	30198	209	193	7	3.6	1.3	348|558|1113|1435|5803|8829|10752	APOE|AXL|CHGA|CSF1|PTPRZ1|NRP1|CHL1	-2.3	CLUSTER 4
Reactome Gene Sets	6	R-HSA-1638091	Heparan sulfate/heparin (HS-GAG) metabolism		-3.4	11	6.2	30198	55	193	4	2.1	1	1463|63827|64131|375790	NCAN|BCAN|XYLT1|AGRN	-2.3	CLUSTER 4
GO Biological Processes	19	GO:0060998	regulation of dendritic spine development	19_GO:0032502 developmental process	-3.4	11	6.2	30198	55	193	4	2.1	1	348|5649|5802|23105	APOE|RELN|PTPRS|FSTL4	-2.3	CLUSTER 4
GO Biological Processes	19	GO:0061448	connective tissue development	19_GO:0032502 developmental process	-3.4	5.2	4.9	30198	211	193	7	3.6	1.3	960|1435|1490|1893|4856|7045|55959	CD44|CSF1|CCN2|ECM1|CCN3|TGFBI|SULF2	-2.2	CLUSTER 4
GO Biological Processes	19	GO:0071695	anatomical structure maturation	19_GO:0032502 developmental process	-3.4	5.2	4.9	30198	211	193	7	3.6	1.3	558|1605|4897|6900|26047|64131|375790	AXL|DAG1|NRCAM|CNTN2|CNTNAP2|XYLT1|AGRN	-2.2	CLUSTER 4
KEGG Pathway	24	hsa04640	Hematopoietic cell lineage		-3.4	7.9	5.5	30198	99	193	5	2.6	1.1	960|966|1435|1436|1604	CD44|CD59|CSF1|CSF1R|CD55	-2.2	CLUSTER 4
GO Biological Processes	19	GO:0010976	positive regulation of neuron projection development	19_GO:0032502 developmental process	-3.3	6.2	5.1	30198	152	193	6	3.1	1.2	348|1272|5274|5649|23654|257194	APOE|CNTN1|SERPINI1|RELN|PLXNB2|NEGR1	-2.2	CLUSTER 4
GO Biological Processes	19	GO:0048168	regulation of neuronal synaptic plasticity	19_GO:0023052 signaling	-3.3	11	6.1	30198	56	193	4	2.1	1	348|815|6900|7425	APOE|CAMK2A|CNTN2|VGF	-2.2	CLUSTER 4
GO Biological Processes	19	GO:0032102	negative regulation of response to external stimulus	19_GO:0048519 negative regulation of biological process	-3.3	3.7	4.4	30198	428	193	10	5.2	1.6	348|2043|4856|5802|6091|6696|8482|8829|9607|65078	APOE|EPHA4|CCN3|PTPRS|ROBO1|SPP1|SEMA7A|NRP1|CARTPT|RTN4R	-2.2	CLUSTER 4
Reactome Gene Sets	6	R-HSA-449836	Other interleukin signaling		-3.3	20	7.3	30198	24	193	3	1.6	0.89	1435|1436|5803	CSF1|CSF1R|PTPRZ1	-2.2	CLUSTER 4
GO Biological Processes	19	GO:0043954	cellular component maintenance	19_GO:0009987 cellular process	-3.3	11	6	30198	57	193	4	2.1	1	1436|51150|140689|643866	CSF1R|SDF4|CBLN4|CBLN3	-2.2	CLUSTER 4
GO Biological Processes	19	GO:0009611	response to wounding	19_GO:0050896 response to stimulus	-3.3	3.6	4.4	30198	435	193	10	5.2	1.6	558|960|966|1490|1605|2192|4162|5653|10894|349667	AXL|CD44|CD59|CCN2|DAG1|FBLN1|MCAM|KLK6|LYVE1|RTN4RL2	-2.2	CLUSTER 4
GO Biological Processes	19	GO:0032963	collagen metabolic process	19_GO:0008152 metabolic process	-3.3	11	6	30198	58	193	4	2.1	1	1508|1514|5653|7148	CTSB|CTSL|KLK6|TNXB	-2.2	CLUSTER 4
GO Biological Processes	19	GO:1905523	positive regulation of macrophage migration	19_GO:0040011 locomotion	-3.3	19	7.1	30198	25	193	3	1.6	0.89	1435|1436|5919	CSF1|CSF1R|RARRES2	-2.2	CLUSTER 4
GO Biological Processes	19	GO:0051216	cartilage development	19_GO:0032502 developmental process	-3.3	6	5	30198	157	193	6	3.1	1.2	960|1490|1893|4856|7045|55959	CD44|CCN2|ECM1|CCN3|TGFBI|SULF2	-2.2	CLUSTER 4
GO Biological Processes	19	GO:0001822	kidney development	19_GO:0032502 developmental process	-3.3	4.4	4.6	30198	287	193	8	4.1	1.4	1512|1948|2043|2045|4811|8829|10409|55959	CTSH|EFNB2|EPHA4|EPHA7|NID1|NRP1|BASP1|SULF2	-2.2	CLUSTER 4
GO Biological Processes	19	GO:0002040	sprouting angiogenesis	19_GO:0032502 developmental process	-3.3	11	5.9	30198	59	193	4	2.1	1	1012|1948|6091|8829	CDH13|EFNB2|ROBO1|NRP1	-2.2	CLUSTER 4
Reactome Gene Sets	6	R-HSA-9006934	Signaling by Receptor Tyrosine Kinases		-3.2	3.3	4.3	30198	521	193	11	5.7	1.7	348|558|1291|2260|3481|5802|5803|6678|6696|7425|8829	APOE|AXL|COL6A1|FGFR1|IGF2|PTPRS|PTPRZ1|SPARC|SPP1|VGF|NRP1	-2.2	CLUSTER 4
GO Biological Processes	19	GO:0008285	negative regulation of cell population proliferation	19_GO:0048519 negative regulation of biological process	-3.2	2.8	4.1	30198	786	193	14	7.3	1.9	348|1012|1436|1948|2192|3489|4856|6091|6678|7857|10669|23576|27242|80781	APOE|CDH13|CSF1R|EFNB2|FBLN1|IGFBP6|CCN3|ROBO1|SPARC|SCG2|CGREF1|DDAH1|TNFRSF21|COL18A1	-2.1	CLUSTER 4
GO Biological Processes	19	GO:0010632	regulation of epithelial cell migration	19_GO:0040011 locomotion	-3.2	4.3	4.6	30198	290	193	8	4.1	1.4	348|811|1512|2260|5793|6678|7114|8829	APOE|CALR|CTSH|FGFR1|PTPRG|SPARC|TMSB4X|NRP1	-2.1	CLUSTER 4
GO Biological Processes	19	GO:0030336	negative regulation of cell migration	19_GO:0040011 locomotion	-3.2	3.9	4.4	30198	364	193	9	4.7	1.5	348|811|1605|2043|4035|4856|5793|6091|7070	APOE|CALR|DAG1|EPHA4|LRP1|CCN3|PTPRG|ROBO1|THY1	-2.1	CLUSTER 4
GO Biological Processes	19	GO:0010954	positive regulation of protein processing	19_GO:0048518 positive regulation of biological process	-3.2	18	7	30198	26	193	3	1.6	0.89	6900|7123|10418	CNTN2|CLEC3B|SPON1	-2.1	CLUSTER 4
GO Biological Processes	19	GO:0045745	positive regulation of G protein-coupled receptor signaling pathway	19_GO:0023052 signaling	-3.2	18	7	30198	26	193	3	1.6	0.89	1113|5653|6900	CHGA|KLK6|CNTN2	-2.1	CLUSTER 4
GO Biological Processes	19	GO:0060441	epithelial tube branching involved in lung morphogenesis	19_GO:0032502 developmental process	-3.2	18	7	30198	26	193	3	1.6	0.89	1512|1522|1605	CTSH|CTSZ|DAG1	-2.1	CLUSTER 4
GO Biological Processes	19	GO:0021885	forebrain cell migration	19_GO:0040011 locomotion	-3.2	10	5.8	30198	61	193	4	2.1	1	558|5649|6091|6900	AXL|RELN|ROBO1|CNTN2	-2.1	CLUSTER 4
GO Biological Processes	19	GO:0099601	regulation of neurotransmitter receptor activity	19_GO:0023052 signaling	-3.2	10	5.8	30198	61	193	4	2.1	1	4885|5649|23467|66004	NPTX2|RELN|NPTXR|LYNX1	-2.1	CLUSTER 4
Reactome Gene Sets	6	R-HSA-2022090	Assembly of collagen fibrils and other multimeric structures		-3.2	10	5.8	30198	61	193	4	2.1	1	1291|1508|1514|80781	COL6A1|CTSB|CTSL|COL18A1	-2.1	CLUSTER 4
GO Biological Processes	19	GO:0072657	protein localization to membrane	19_GO:0051179 localization	-3.2	3.5	4.3	30198	447	193	10	5.2	1.6	348|1000|1363|5649|7070|9378|9379|22883|23114|375790	APOE|CDH2|CPE|RELN|THY1|NRXN1|NRXN2|CLSTN1|NFASC|AGRN	-2.1	CLUSTER 4
GO Biological Processes	19	GO:0045862	positive regulation of proteolysis	19_GO:0048518 positive regulation of biological process	-3.2	3.8	4.4	30198	369	193	9	4.7	1.5	348|1490|1512|2043|2192|6091|6900|7123|10418	APOE|CCN2|CTSH|EPHA4|FBLN1|ROBO1|CNTN2|CLEC3B|SPON1	-2.1	CLUSTER 4
GO Biological Processes	19	GO:0072001	renal system development	19_GO:0032502 developmental process	-3.2	4.2	4.5	30198	296	193	8	4.1	1.4	1512|1948|2043|2045|4811|8829|10409|55959	CTSH|EFNB2|EPHA4|EPHA7|NID1|NRP1|BASP1|SULF2	-2.1	CLUSTER 4
GO Biological Processes	19	GO:0035640	exploration behavior	19_GO:0032501 multicellular organismal process	-3.2	17	6.8	30198	27	193	3	1.6	0.89	348|5179|10752	APOE|PENK|CHL1	-2.1	CLUSTER 4
GO Biological Processes	19	GO:0010758	regulation of macrophage chemotaxis	19_GO:0040011 locomotion	-3.2	17	6.8	30198	27	193	3	1.6	0.89	1435|1436|5919	CSF1|CSF1R|RARRES2	-2.1	CLUSTER 4
GO Biological Processes	19	GO:0007218	neuropeptide signaling pathway	19_GO:0023052 signaling	-3.2	7.2	5.2	30198	109	193	5	2.6	1.1	1363|5179|5368|9607|11247	CPE|PENK|PNOC|CARTPT|NXPH4	-2.1	CLUSTER 4
WikiPathways	27	WP5090	Complement system in neuronal development and plasticity		-3.2	7.2	5.2	30198	109	193	5	2.6	1.1	558|966|1604|4240|81035	AXL|CD59|CD55|MFGE8|COLEC12	-2.1	CLUSTER 4
GO Biological Processes	19	GO:0021953	central nervous system neuron differentiation	19_GO:0032502 developmental process	-3.1	5.7	4.8	30198	166	193	6	3.1	1.2	1436|1630|2043|6695|6900|8829	CSF1R|DCC|EPHA4|SPOCK1|CNTN2|NRP1	-2.1	CLUSTER 4
GO Biological Processes	19	GO:0071711	basement membrane organization	19_GO:0009987 cellular process	-3.1	17	6.7	30198	28	193	3	1.6	0.89	1605|4811|22854	DAG1|NID1|NTNG1	-2	CLUSTER 4
GO Biological Processes	19	GO:0030201	heparan sulfate proteoglycan metabolic process	19_GO:0008152 metabolic process	-3.1	17	6.7	30198	28	193	3	1.6	0.89	2135|55959|64131	EXTL2|SULF2|XYLT1	-2	CLUSTER 4
GO Biological Processes	19	GO:0010996	response to auditory stimulus	19_GO:0050896 response to stimulus	-3.1	17	6.7	30198	28	193	3	1.6	0.89	9378|9379|26047	NRXN1|NRXN2|CNTNAP2	-2	CLUSTER 4
GO Biological Processes	19	GO:1903319	positive regulation of protein maturation	19_GO:0048518 positive regulation of biological process	-3.1	17	6.7	30198	28	193	3	1.6	0.89	6900|7123|10418	CNTN2|CLEC3B|SPON1	-2	CLUSTER 4
GO Biological Processes	19	GO:0007219	Notch signaling pathway	19_GO:0023052 signaling	-3.1	7	5.1	30198	111	193	5	2.6	1.1	1004|1272|26032|27255|92737	CDH6|CNTN1|SUSD5|CNTN6|DNER	-2	CLUSTER 4
Reactome Gene Sets	6	R-HSA-5173105	O-linked glycosylation		-3.1	7	5.1	30198	111	193	5	2.6	1.1	1605|9507|10418|11041|55624	DAG1|ADAMTS4|SPON1|B4GAT1|POMGNT1	-2	CLUSTER 4
Reactome Gene Sets	6	R-HSA-1442490	Collagen degradation		-3.1	9.8	5.6	30198	64	193	4	2.1	1	1291|1508|1514|80781	COL6A1|CTSB|CTSL|COL18A1	-2	CLUSTER 4
WikiPathways	27	WP4808	Endochondral ossification with skeletal dysplasias		-3.1	9.6	5.6	30198	65	193	4	2.1	1	2260|3481|6696|9507	FGFR1|IGF2|SPP1|ADAMTS4	-2	CLUSTER 4
WikiPathways	27	WP474	Endochondral ossification		-3.1	9.6	5.6	30198	65	193	4	2.1	1	2260|3481|6696|9507	FGFR1|IGF2|SPP1|ADAMTS4	-2	CLUSTER 4
GO Biological Processes	19	GO:2000272	negative regulation of signaling receptor activity	19_GO:0023052 signaling	-3.1	9.6	5.6	30198	65	193	4	2.1	1	4062|27122|66004|124857	LY6H|DKK3|LYNX1|WFIKKN2	-2	CLUSTER 4
GO Biological Processes	19	GO:1903034	regulation of response to wounding	19_GO:0050896 response to stimulus	-3.1	5.5	4.7	30198	170	193	6	3.1	1.2	348|2043|5802|6696|65078|199731	APOE|EPHA4|PTPRS|SPP1|RTN4R|CADM4	-2	CLUSTER 4
Canonical Pathways	11	M5880	NABA ECM AFFILIATED		-3.1	5.5	4.7	30198	170	193	6	3.1	1.2	7123|8482|23654|57125|81035|84898	CLEC3B|SEMA7A|PLXNB2|PLXDC1|COLEC12|PLXDC2	-2	CLUSTER 4
GO Biological Processes	19	GO:0007162	negative regulation of cell adhesion	19_GO:0048519 negative regulation of biological process	-3.1	4.1	4.4	30198	305	193	8	4.1	1.4	1012|2043|2192|6695|7045|23654|27242|53616	CDH13|EPHA4|FBLN1|SPOCK1|TGFBI|PLXNB2|TNFRSF21|ADAM22	-2	CLUSTER 4
GO Biological Processes	19	GO:0097066	response to thyroid hormone	19_GO:0050896 response to stimulus	-3.1	16	6.6	30198	29	193	3	1.6	0.89	1508|1512|1514	CTSB|CTSH|CTSL	-2	CLUSTER 4
GO Biological Processes	19	GO:0001763	morphogenesis of a branching structure	19_GO:0032502 developmental process	-3.1	5.5	4.7	30198	171	193	6	3.1	1.2	1435|1512|1522|1605|2045|8829	CSF1|CTSH|CTSZ|DAG1|EPHA7|NRP1	-2	CLUSTER 4
GO Biological Processes	19	GO:1901699	cellular response to nitrogen compound	19_GO:0050896 response to stimulus	-3	2.9	4	30198	640	193	12	6.2	1.7	333|815|1291|2043|3481|4035|4062|5179|5315|5919|81035|375790	APLP1|CAMK2A|COL6A1|EPHA4|IGF2|LRP1|LY6H|PENK|PKM|RARRES2|COLEC12|AGRN	-2	CLUSTER 4
GO Biological Processes	19	GO:1990138	neuron projection extension	19_GO:0040007 growth	-3	9.3	5.5	30198	67	193	4	2.1	1	214|8482|8829|51299	ALCAM|SEMA7A|NRP1|NRN1	-2	CLUSTER 4
GO Biological Processes	19	GO:0010634	positive regulation of epithelial cell migration	19_GO:0040011 locomotion	-3	5.4	4.7	30198	174	193	6	3.1	1.2	811|1512|2260|6678|7114|8829	CALR|CTSH|FGFR1|SPARC|TMSB4X|NRP1	-2	CLUSTER 4
GO Biological Processes	19	GO:0030178	negative regulation of Wnt signaling pathway	19_GO:0023052 signaling	-3	5.4	4.7	30198	174	193	6	3.1	1.2	348|1000|3487|3489|4035|27122	APOE|CDH2|IGFBP4|IGFBP6|LRP1|DKK3	-2	CLUSTER 4
GO Biological Processes	19	GO:0030204	chondroitin sulfate metabolic process	19_GO:0008152 metabolic process	-3	16	6.4	30198	30	193	3	1.6	0.89	9806|50859|64131	SPOCK2|SPOCK3|XYLT1	-2	CLUSTER 4
GO Biological Processes	19	GO:0002021	response to dietary excess	19_GO:0032501 multicellular organismal process	-3	16	6.4	30198	30	193	3	1.6	0.89	348|6900|7425	APOE|CNTN2|VGF	-2	CLUSTER 4
GO Biological Processes	19	GO:0008045	motor neuron axon guidance	19_GO:0040011 locomotion	-3	16	6.4	30198	30	193	3	1.6	0.89	214|2043|8829	ALCAM|EPHA4|NRP1	-2	CLUSTER 4
GO Biological Processes	19	GO:0070613	regulation of protein processing	19_GO:0008152 metabolic process	-3	9.2	5.4	30198	68	193	4	2.1	1	1522|6900|7123|10418	CTSZ|CNTN2|CLEC3B|SPON1	-2	CLUSTER 4
GO Biological Processes	19	GO:0060560	developmental growth involved in morphogenesis	19_GO:0040007 growth	-3	6.6	4.9	30198	118	193	5	2.6	1.1	214|1435|8482|8829|51299	ALCAM|CSF1|SEMA7A|NRP1|NRN1	-1.9	CLUSTER 4
GO Biological Processes	19	GO:0050922	negative regulation of chemotaxis	19_GO:0040011 locomotion	-3	9.1	5.4	30198	69	193	4	2.1	1	4856|6091|8482|8829	CCN3|ROBO1|SEMA7A|NRP1	-1.9	CLUSTER 4
GO Biological Processes	19	GO:0043534	blood vessel endothelial cell migration	19_GO:0040011 locomotion	-3	15	6.3	30198	31	193	3	1.6	0.89	1948|6091|8829	EFNB2|ROBO1|NRP1	-1.9	CLUSTER 4
Reactome Gene Sets	6	R-HSA-445095	Interaction between L1 and Ankyrins		-3	15	6.3	30198	31	193	3	1.6	0.89	3897|4897|23114	L1CAM|NRCAM|NFASC	-1.9	CLUSTER 4
GO Biological Processes	19	GO:0031102	neuron projection regeneration	19_GO:0032502 developmental process	-3	15	6.3	30198	31	193	3	1.6	0.89	1605|4974|349667	DAG1|OMG|RTN4RL2	-1.9	CLUSTER 4
GO Biological Processes	19	GO:0022407	regulation of cell-cell adhesion	19_GO:0050789 regulation of biological process	-3	3.3	4	30198	477	193	10	5.2	1.6	960|1604|1948|1952|2045|3481|7070|23308|27242|84466	CD44|CD55|EFNB2|CELSR2|EPHA7|IGF2|THY1|ICOSLG|TNFRSF21|MEGF10	-1.9	CLUSTER 4
GO Biological Processes	19	GO:0051057	positive regulation of small GTPase mediated signal transduction	19_GO:0023052 signaling	-3	8.9	5.3	30198	70	193	4	2.1	1	1435|5649|6091|65078	CSF1|RELN|ROBO1|RTN4R	-1.9	CLUSTER 4
GO Biological Processes	19	GO:0098916	anterograde trans-synaptic signaling	19_GO:0023052 signaling	-3	3.5	4.1	30198	398	193	9	4.7	1.5	348|4885|5179|5368|5799|9378|9379|9607|9746	APOE|NPTX2|PENK|PNOC|PTPRN2|NRXN1|NRXN2|CARTPT|CLSTN3	-1.9	CLUSTER 4
GO Biological Processes	19	GO:0007268	chemical synaptic transmission	19_GO:0023052 signaling	-3	3.5	4.1	30198	398	193	9	4.7	1.5	348|4885|5179|5368|5799|9378|9379|9607|9746	APOE|NPTX2|PENK|PNOC|PTPRN2|NRXN1|NRXN2|CARTPT|CLSTN3	-1.9	CLUSTER 4
GO Biological Processes	19	GO:1903317	regulation of protein maturation	19_GO:0008152 metabolic process	-2.9	8.8	5.3	30198	71	193	4	2.1	1	1522|6900|7123|10418	CTSZ|CNTN2|CLEC3B|SPON1	-1.9	CLUSTER 4
GO Biological Processes	19	GO:0045859	regulation of protein kinase activity	19_GO:0008152 metabolic process	-2.9	2.8	3.8	30198	660	193	12	6.2	1.7	348|1435|1436|1605|2043|2260|3481|5649|6091|7070|7148|9607	APOE|CSF1|CSF1R|DAG1|EPHA4|FGFR1|IGF2|RELN|ROBO1|THY1|TNXB|CARTPT	-1.9	CLUSTER 4
GO Biological Processes	19	GO:0009725	response to hormone	19_GO:0050896 response to stimulus	-2.9	2.7	3.8	30198	753	193	13	6.7	1.8	811|815|1490|1508|1512|1514|1605|3481|5066|5315|5919|6696|7425	CALR|CAMK2A|CCN2|CTSB|CTSH|CTSL|DAG1|IGF2|PAM|PKM|RARRES2|SPP1|VGF	-1.9	CLUSTER 4
GO Biological Processes	19	GO:0002062	chondrocyte differentiation	19_GO:0032502 developmental process	-2.9	8.7	5.2	30198	72	193	4	2.1	1	1893|4856|7045|55959	ECM1|CCN3|TGFBI|SULF2	-1.9	CLUSTER 4
GO Biological Processes	19	GO:0048841	regulation of axon extension involved in axon guidance	19_GO:0040007 growth	-2.9	14	6.1	30198	33	193	3	1.6	0.89	1954|8482|8829	MEGF8|SEMA7A|NRP1	-1.9	CLUSTER 4
GO Biological Processes	19	GO:0021988	olfactory lobe development	19_GO:0032502 developmental process	-2.9	14	6.1	30198	33	193	3	1.6	0.89	1436|6091|8482	CSF1R|ROBO1|SEMA7A	-1.9	CLUSTER 4
GO Biological Processes	19	GO:0085029	extracellular matrix assembly	19_GO:0009987 cellular process	-2.9	14	6.1	30198	33	193	3	1.6	0.89	7148|10516|22854	TNXB|FBLN5|NTNG1	-1.9	CLUSTER 4
GO Biological Processes	19	GO:0045766	positive regulation of angiogenesis	19_GO:0032502 developmental process	-2.9	5.1	4.5	30198	184	193	6	3.1	1.2	1512|1893|5315|8829|23576|56005	CTSH|ECM1|PKM|NRP1|DDAH1|MYDGF	-1.9	CLUSTER 4
GO Biological Processes	19	GO:1904018	positive regulation of vasculature development	19_GO:0032502 developmental process	-2.9	5.1	4.5	30198	184	193	6	3.1	1.2	1512|1893|5315|8829|23576|56005	CTSH|ECM1|PKM|NRP1|DDAH1|MYDGF	-1.9	CLUSTER 4
GO Biological Processes	19	GO:0001952	regulation of cell-matrix adhesion	19_GO:0050789 regulation of biological process	-2.9	6.3	4.8	30198	124	193	5	2.6	1.1	1012|1435|1605|7070|8829	CDH13|CSF1|DAG1|THY1|NRP1	-1.9	CLUSTER 4
GO Biological Processes	19	GO:0002688	regulation of leukocyte chemotaxis	19_GO:0040011 locomotion	-2.9	6.3	4.8	30198	124	193	5	2.6	1.1	811|1435|1436|4856|5919	CALR|CSF1|CSF1R|CCN3|RARRES2	-1.9	CLUSTER 4
GO Biological Processes	19	GO:0051347	positive regulation of transferase activity	19_GO:0065007 biological regulation	-2.9	3	3.9	30198	575	193	11	5.7	1.7	558|1435|1436|1605|2043|2045|2260|3481|5649|6091|9607	AXL|CSF1|CSF1R|DAG1|EPHA4|EPHA7|FGFR1|IGF2|RELN|ROBO1|CARTPT	-1.9	CLUSTER 4
WikiPathways	27	WP2572	Primary focal segmental glomerulosclerosis (FSGS)		-2.9	8.5	5.2	30198	74	193	4	2.1	1	1000|1514|1605|375790	CDH2|CTSL|DAG1|AGRN	-1.8	CLUSTER 4
GO Biological Processes	19	GO:0046578	regulation of Ras protein signal transduction	19_GO:0023052 signaling	-2.9	5	4.4	30198	187	193	6	3.1	1.2	348|1435|6091|8829|65078|199731	APOE|CSF1|ROBO1|NRP1|RTN4R|CADM4	-1.8	CLUSTER 4
GO Biological Processes	19	GO:0099174	regulation of presynapse organization	19_GO:0050789 regulation of biological process	-2.9	14	6	30198	34	193	3	1.6	0.89	9746|94030|114798	CLSTN3|LRRC4B|SLITRK1	-1.8	CLUSTER 4
GO Biological Processes	19	GO:1905606	regulation of presynapse assembly	19_GO:0032502 developmental process	-2.9	14	6	30198	34	193	3	1.6	0.89	9746|94030|114798	CLSTN3|LRRC4B|SLITRK1	-1.8	CLUSTER 4
GO Biological Processes	19	GO:0045860	positive regulation of protein kinase activity	19_GO:0048518 positive regulation of biological process	-2.9	3.4	4	30198	409	193	9	4.7	1.5	1435|1436|1605|2043|2260|3481|5649|6091|9607	CSF1|CSF1R|DAG1|EPHA4|FGFR1|IGF2|RELN|ROBO1|CARTPT	-1.8	CLUSTER 4
GO Biological Processes	19	GO:0044057	regulation of system process	19_GO:0032501 multicellular organismal process	-2.9	3	3.8	30198	583	193	11	5.7	1.7	348|1113|1490|1605|4856|4885|5649|9378|9607|23467|27242	APOE|CHGA|CCN2|DAG1|CCN3|NPTX2|RELN|NRXN1|CARTPT|NPTXR|TNFRSF21	-1.8	CLUSTER 4
GO Biological Processes	19	GO:0016486	peptide hormone processing	19_GO:0008152 metabolic process	-2.8	13	5.9	30198	35	193	3	1.6	0.89	1363|1514|1522	CPE|CTSL|CTSZ	-1.8	CLUSTER 4
GO Biological Processes	19	GO:0050654	chondroitin sulfate proteoglycan metabolic process	19_GO:0008152 metabolic process	-2.8	13	5.9	30198	35	193	3	1.6	0.89	9806|50859|64131	SPOCK2|SPOCK3|XYLT1	-1.8	CLUSTER 4
GO Biological Processes	19	GO:0042692	muscle cell differentiation	19_GO:0032502 developmental process	-2.8	4.2	4.2	30198	261	193	7	3.6	1.3	811|1000|3481|23646|84466|92737|124857	CALR|CDH2|IGF2|PLD3|MEGF10|DNER|WFIKKN2	-1.8	CLUSTER 4
GO Biological Processes	19	GO:1902414	protein localization to cell junction	19_GO:0051179 localization	-2.8	8.1	5	30198	77	193	4	2.1	1	5649|9378|9379|22883	RELN|NRXN1|NRXN2|CLSTN1	-1.8	CLUSTER 4
GO Biological Processes	19	GO:0007422	peripheral nervous system development	19_GO:0032502 developmental process	-2.8	8.1	5	30198	77	193	4	2.1	1	576|1605|5274|23114	ADGRB2|DAG1|SERPINI1|NFASC	-1.8	CLUSTER 4
GO Biological Processes	19	GO:0010595	positive regulation of endothelial cell migration	19_GO:0040011 locomotion	-2.8	6	4.6	30198	131	193	5	2.6	1.1	811|2260|6678|7114|8829	CALR|FGFR1|SPARC|TMSB4X|NRP1	-1.8	CLUSTER 4
WikiPathways	27	WP4217	Ebola virus infection in host		-2.8	6	4.6	30198	131	193	5	2.6	1.1	558|1508|1514|4240|10577	AXL|CTSB|CTSL|MFGE8|NPC2	-1.8	CLUSTER 4
GO Biological Processes	19	GO:0001649	osteoblast differentiation	19_GO:0032502 developmental process	-2.8	5.9	4.5	30198	132	193	5	2.6	1.1	1291|3481|5179|6696|8482	COL6A1|IGF2|PENK|SPP1|SEMA7A	-1.8	CLUSTER 4
GO Biological Processes	19	GO:0010770	positive regulation of cell morphogenesis involved in differentiation	19_GO:0032502 developmental process	-2.8	7.9	4.9	30198	79	193	4	2.1	1	811|2043|5649|8829	CALR|EPHA4|RELN|NRP1	-1.8	CLUSTER 4
GO Biological Processes	19	GO:0048754	branching morphogenesis of an epithelial tube	19_GO:0032502 developmental process	-2.8	5.9	4.5	30198	133	193	5	2.6	1.1	1435|1512|1522|1605|8829	CSF1|CTSH|CTSZ|DAG1|NRP1	-1.8	CLUSTER 4
GO Biological Processes	19	GO:0140448	signaling receptor ligand precursor processing	19_GO:0008152 metabolic process	-2.8	13	5.7	30198	37	193	3	1.6	0.89	1363|1514|1522	CPE|CTSL|CTSZ	-1.7	CLUSTER 4
GO Biological Processes	19	GO:0043393	regulation of protein binding	19_GO:0065007 biological regulation	-2.8	4.8	4.3	30198	197	193	6	3.1	1.2	348|1522|4035|8829|10418|124857	APOE|CTSZ|LRP1|NRP1|SPON1|WFIKKN2	-1.7	CLUSTER 4
GO Biological Processes	19	GO:0060538	skeletal muscle organ development	19_GO:0032502 developmental process	-2.8	5.8	4.5	30198	134	193	5	2.6	1.1	1605|10409|84466|92737|93185	DAG1|BASP1|MEGF10|DNER|IGSF8	-1.7	CLUSTER 4
WikiPathways	27	WP4172	PI3K-Akt signaling pathway		-2.8	3.6	3.9	30198	345	193	8	4.1	1.4	1291|1435|1436|2260|3481|5649|6696|7148	COL6A1|CSF1|CSF1R|FGFR1|IGF2|RELN|SPP1|TNXB	-1.7	CLUSTER 4
GO Biological Processes	19	GO:0042445	hormone metabolic process	19_GO:0008152 metabolic process	-2.7	4.7	4.2	30198	199	193	6	3.1	1.2	1363|1508|1514|1522|5653|6696	CPE|CTSB|CTSL|CTSZ|KLK6|SPP1	-1.7	CLUSTER 4
GO Biological Processes	19	GO:0021954	central nervous system neuron development	19_GO:0032502 developmental process	-2.7	7.7	4.9	30198	81	193	4	2.1	1	1630|2043|6900|8829	DCC|EPHA4|CNTN2|NRP1	-1.7	CLUSTER 4
GO Biological Processes	19	GO:0030574	collagen catabolic process	19_GO:0008152 metabolic process	-2.7	12	5.6	30198	38	193	3	1.6	0.89	1508|1514|5653	CTSB|CTSL|KLK6	-1.7	CLUSTER 4
GO Biological Processes	19	GO:0045765	regulation of angiogenesis	19_GO:0032502 developmental process	-2.7	3.6	3.9	30198	347	193	8	4.1	1.4	576|1512|1893|5315|6678|8829|23576|56005	ADGRB2|CTSH|ECM1|PKM|SPARC|NRP1|DDAH1|MYDGF	-1.7	CLUSTER 4
GO Biological Processes	19	GO:0008277	regulation of G protein-coupled receptor signaling pathway	19_GO:0023052 signaling	-2.7	5.7	4.4	30198	137	193	5	2.6	1.1	333|815|1113|5653|6900	APLP1|CAMK2A|CHGA|KLK6|CNTN2	-1.7	CLUSTER 4
GO Biological Processes	19	GO:0090278	negative regulation of peptide hormone secretion	19_GO:0023052 signaling	-2.7	12	5.5	30198	39	193	3	1.6	0.89	1113|4856|9607	CHGA|CCN3|CARTPT	-1.7	CLUSTER 4
GO Biological Processes	19	GO:0030073	insulin secretion	19_GO:0023052 signaling	-2.7	12	5.5	30198	39	193	3	1.6	0.89	5798|5799|7425	PTPRN|PTPRN2|VGF	-1.7	CLUSTER 4
GO Biological Processes	19	GO:0002691	regulation of cellular extravasation	19_GO:0040011 locomotion	-2.7	12	5.5	30198	39	193	3	1.6	0.89	7070|10894|83692	THY1|LYVE1|CD99L2	-1.7	CLUSTER 4
GO Biological Processes	19	GO:0048675	axon extension	19_GO:0040007 growth	-2.7	12	5.5	30198	39	193	3	1.6	0.89	214|8482|8829	ALCAM|SEMA7A|NRP1	-1.7	CLUSTER 4
GO Biological Processes	19	GO:1901342	regulation of vasculature development	19_GO:0032502 developmental process	-2.7	3.5	3.9	30198	353	193	8	4.1	1.4	576|1512|1893|5315|6678|8829|23576|56005	ADGRB2|CTSH|ECM1|PKM|SPARC|NRP1|DDAH1|MYDGF	-1.7	CLUSTER 4
GO Biological Processes	19	GO:0048167	regulation of synaptic plasticity	19_GO:0023052 signaling	-2.7	4.6	4.1	30198	204	193	6	3.1	1.2	348|815|2043|5649|6900|7425	APOE|CAMK2A|EPHA4|RELN|CNTN2|VGF	-1.7	CLUSTER 4
KEGG Pathway	24	hsa04151	PI3K-Akt signaling pathway		-2.7	3.5	3.8	30198	354	193	8	4.1	1.4	1291|1435|1436|2260|3481|5649|6696|7148	COL6A1|CSF1|CSF1R|FGFR1|IGF2|RELN|SPP1|TNXB	-1.7	CLUSTER 4
GO Biological Processes	19	GO:0032092	positive regulation of protein binding	19_GO:0065007 biological regulation	-2.7	7.5	4.7	30198	84	193	4	2.1	1	348|4035|8829|10418	APOE|LRP1|NRP1|SPON1	-1.7	CLUSTER 4
GO Biological Processes	19	GO:0048713	regulation of oligodendrocyte differentiation	19_GO:0032502 developmental process	-2.7	12	5.4	30198	40	193	3	1.6	0.89	1605|5803|27242	DAG1|PTPRZ1|TNFRSF21	-1.7	CLUSTER 4
GO Biological Processes	19	GO:0002792	negative regulation of peptide secretion	19_GO:0051179 localization	-2.7	12	5.4	30198	40	193	3	1.6	0.89	1113|4856|9607	CHGA|CCN3|CARTPT	-1.7	CLUSTER 4
GO Biological Processes	19	GO:0071526	semaphorin-plexin signaling pathway	19_GO:0023052 signaling	-2.7	12	5.4	30198	40	193	3	1.6	0.89	8482|8829|23654	SEMA7A|NRP1|PLXNB2	-1.7	CLUSTER 4
GO Biological Processes	19	GO:0043523	regulation of neuron apoptotic process	19_GO:0050789 regulation of biological process	-2.7	4.5	4.1	30198	207	193	6	3.1	1.2	348|558|2045|5803|8829|10752	APOE|AXL|EPHA7|PTPRZ1|NRP1|CHL1	-1.7	CLUSTER 4
GO Biological Processes	19	GO:1901652	response to peptide	19_GO:0050896 response to stimulus	-2.7	3.2	3.7	30198	441	193	9	4.7	1.5	815|1490|1605|2043|3481|4035|5315|5919|7425	CAMK2A|CCN2|DAG1|EPHA4|IGF2|LRP1|PKM|RARRES2|VGF	-1.7	CLUSTER 4
GO Biological Processes	19	GO:0090090	negative regulation of canonical Wnt signaling pathway	19_GO:0023052 signaling	-2.7	5.5	4.3	30198	142	193	5	2.6	1.1	348|1000|3487|3489|27122	APOE|CDH2|IGFBP4|IGFBP6|DKK3	-1.6	CLUSTER 4
GO Biological Processes	19	GO:0034103	regulation of tissue remodeling	19_GO:0032501 multicellular organismal process	-2.6	7.3	4.7	30198	86	193	4	2.1	1	1436|1471|6696|9607	CSF1R|CST3|SPP1|CARTPT	-1.6	CLUSTER 4
GO Biological Processes	19	GO:1905521	regulation of macrophage migration	19_GO:0040011 locomotion	-2.6	11	5.4	30198	41	193	3	1.6	0.89	1435|1436|5919	CSF1|CSF1R|RARRES2	-1.6	CLUSTER 4
Canonical Pathways	11	M159	PID AMB2 NEUTROPHILS PATHWAY		-2.6	11	5.4	30198	41	193	3	1.6	0.89	1490|4035|7070	CCN2|LRP1|THY1	-1.6	CLUSTER 4
GO Biological Processes	19	GO:0045124	regulation of bone resorption	19_GO:0032501 multicellular organismal process	-2.6	11	5.4	30198	41	193	3	1.6	0.89	1436|6696|9607	CSF1R|SPP1|CARTPT	-1.6	CLUSTER 4
Reactome Gene Sets	6	R-HSA-3560782	Diseases associated with glycosaminoglycan metabolism		-2.6	11	5.4	30198	41	193	3	1.6	0.89	1463|63827|375790	NCAN|BCAN|AGRN	-1.6	CLUSTER 4
GO Biological Processes	19	GO:0016339	calcium-dependent cell-cell adhesion via plasma membrane cell adhesion molecules	19_GO:0009987 cellular process	-2.6	11	5.4	30198	41	193	3	1.6	0.89	1000|1004|1012	CDH2|CDH6|CDH13	-1.6	CLUSTER 4
GO Biological Processes	19	GO:0035023	regulation of Rho protein signal transduction	19_GO:0023052 signaling	-2.6	7.2	4.6	30198	87	193	4	2.1	1	348|6091|8829|65078	APOE|ROBO1|NRP1|RTN4R	-1.6	CLUSTER 4
GO Biological Processes	19	GO:0043524	negative regulation of neuron apoptotic process	19_GO:0048519 negative regulation of biological process	-2.6	5.4	4.3	30198	145	193	5	2.6	1.1	348|558|5803|8829|10752	APOE|AXL|PTPRZ1|NRP1|CHL1	-1.6	CLUSTER 4
GO Biological Processes	19	GO:0061097	regulation of protein tyrosine kinase activity	19_GO:0008152 metabolic process	-2.6	7	4.6	30198	89	193	4	2.1	1	1436|2043|5649|7070	CSF1R|EPHA4|RELN|THY1	-1.6	CLUSTER 4
GO Biological Processes	19	GO:0051098	regulation of binding	19_GO:0065007 biological regulation	-2.6	3.4	3.7	30198	367	193	8	4.1	1.4	348|1522|2043|4035|7114|8829|10418|124857	APOE|CTSZ|EPHA4|LRP1|TMSB4X|NRP1|SPON1|WFIKKN2	-1.6	CLUSTER 4
KEGG Pathway	24	hsa04940	Type I diabetes mellitus		-2.6	11	5.2	30198	43	193	3	1.6	0.89	1363|5798|5799	CPE|PTPRN|PTPRN2	-1.6	CLUSTER 4
GO Biological Processes	19	GO:0060425	lung morphogenesis	19_GO:0032502 developmental process	-2.6	11	5.2	30198	43	193	3	1.6	0.89	1512|1522|1605	CTSH|CTSZ|DAG1	-1.6	CLUSTER 4
GO Biological Processes	19	GO:0035272	exocrine system development	19_GO:0032502 developmental process	-2.6	11	5.2	30198	43	193	3	1.6	0.89	1605|3481|8829	DAG1|IGF2|NRP1	-1.6	CLUSTER 4
Reactome Gene Sets	6	R-HSA-1474290	Collagen formation		-2.6	7	4.5	30198	90	193	4	2.1	1	1291|1508|1514|80781	COL6A1|CTSB|CTSL|COL18A1	-1.6	CLUSTER 4
Reactome Gene Sets	6	R-HSA-975634	Retinoid metabolism and transport		-2.6	11	5.1	30198	44	193	3	1.6	0.89	348|4035|375790	APOE|LRP1|AGRN	-1.6	CLUSTER 4
GO Biological Processes	19	GO:0071560	cellular response to transforming growth factor beta stimulus	19_GO:0050896 response to stimulus	-2.5	5.2	4.1	30198	151	193	5	2.6	1.1	4053|5179|7123|8425|124857	LTBP2|PENK|CLEC3B|LTBP4|WFIKKN2	-1.6	CLUSTER 4
GO Biological Processes	19	GO:0034332	adherens junction organization	19_GO:0009987 cellular process	-2.5	10	5.1	30198	45	193	3	1.6	0.89	1004|1948|2043	CDH6|EFNB2|EPHA4	-1.5	CLUSTER 4
GO Biological Processes	19	GO:0048588	developmental cell growth	19_GO:0040007 growth	-2.5	6.7	4.4	30198	93	193	4	2.1	1	214|8482|8829|51299	ALCAM|SEMA7A|NRP1|NRN1	-1.5	CLUSTER 4
GO Biological Processes	19	GO:0007229	integrin-mediated signaling pathway	19_GO:0023052 signaling	-2.5	6.7	4.4	30198	93	193	4	2.1	1	1490|7070|8482|8829	CCN2|THY1|SEMA7A|NRP1	-1.5	CLUSTER 4
GO Biological Processes	19	GO:0070374	positive regulation of ERK1 and ERK2 cascade	19_GO:0023052 signaling	-2.5	4.2	3.9	30198	221	193	6	3.1	1.2	348|960|1436|1490|8482|8829	APOE|CD44|CSF1R|CCN2|SEMA7A|NRP1	-1.5	CLUSTER 4
GO Biological Processes	19	GO:0002690	positive regulation of leukocyte chemotaxis	19_GO:0040011 locomotion	-2.5	6.7	4.4	30198	94	193	4	2.1	1	811|1435|1436|5919	CALR|CSF1|CSF1R|RARRES2	-1.5	CLUSTER 4
GO Biological Processes	19	GO:0050919	negative chemotaxis	19_GO:0040011 locomotion	-2.5	10	5	30198	46	193	3	1.6	0.89	2045|6091|8482	EPHA7|ROBO1|SEMA7A	-1.5	CLUSTER 4
GO Biological Processes	19	GO:1900271	regulation of long-term synaptic potentiation	19_GO:0023052 signaling	-2.5	10	5	30198	46	193	3	1.6	0.89	348|2043|5649	APOE|EPHA4|RELN	-1.5	CLUSTER 4
GO Biological Processes	19	GO:0051056	regulation of small GTPase mediated signal transduction	19_GO:0023052 signaling	-2.5	3.7	3.7	30198	299	193	7	3.6	1.3	348|1435|5649|6091|8829|65078|199731	APOE|CSF1|RELN|ROBO1|NRP1|RTN4R|CADM4	-1.5	CLUSTER 4
GO Biological Processes	19	GO:0016049	cell growth	19_GO:0040007 growth	-2.5	6.6	4.4	30198	95	193	4	2.1	1	214|8482|8829|51299	ALCAM|SEMA7A|NRP1|NRN1	-1.5	CLUSTER 4
GO Biological Processes	19	GO:0035335	peptidyl-tyrosine dephosphorylation	19_GO:0008152 metabolic process	-2.5	6.5	4.3	30198	97	193	4	2.1	1	5793|5799|5802|5803	PTPRG|PTPRN2|PTPRS|PTPRZ1	-1.5	CLUSTER 4
GO Biological Processes	19	GO:0060840	artery development	19_GO:0032502 developmental process	-2.5	6.5	4.3	30198	97	193	4	2.1	1	348|4035|6091|8829	APOE|LRP1|ROBO1|NRP1	-1.5	CLUSTER 4
GO Biological Processes	19	GO:0071559	response to transforming growth factor beta	19_GO:0050896 response to stimulus	-2.5	5	4	30198	158	193	5	2.6	1.1	4053|5179|7123|8425|124857	LTBP2|PENK|CLEC3B|LTBP4|WFIKKN2	-1.5	CLUSTER 4
Reactome Gene Sets	6	R-HSA-6806667	Metabolism of fat-soluble vitamins		-2.4	9.8	4.9	30198	48	193	3	1.6	0.89	348|4035|375790	APOE|LRP1|AGRN	-1.5	CLUSTER 4
Canonical Pathways	11	M142	PID AJDISS 2PATHWAY		-2.4	9.8	4.9	30198	48	193	3	1.6	0.89	1000|3481|6091	CDH2|IGF2|ROBO1	-1.5	CLUSTER 4
GO Biological Processes	19	GO:0031641	regulation of myelination	19_GO:0032502 developmental process	-2.4	9.8	4.9	30198	48	193	3	1.6	0.89	1605|5803|27242	DAG1|PTPRZ1|TNFRSF21	-1.5	CLUSTER 4
GO Biological Processes	19	GO:0045747	positive regulation of Notch signaling pathway	19_GO:0023052 signaling	-2.4	9.8	4.9	30198	48	193	3	1.6	0.89	4856|6091|27255	CCN3|ROBO1|CNTN6	-1.5	CLUSTER 4
GO Biological Processes	19	GO:1902003	regulation of amyloid-beta formation	19_GO:0008152 metabolic process	-2.4	9.8	4.9	30198	48	193	3	1.6	0.89	348|2043|10418	APOE|EPHA4|SPON1	-1.5	CLUSTER 4
GO Biological Processes	19	GO:0051147	regulation of muscle cell differentiation	19_GO:0032502 developmental process	-2.4	4.9	4	30198	159	193	5	2.6	1.1	1948|3481|4811|4856|84466	EFNB2|IGF2|NID1|CCN3|MEGF10	-1.5	CLUSTER 4
GO Biological Processes	19	GO:0070665	positive regulation of leukocyte proliferation	19_GO:0048518 positive regulation of biological process	-2.4	4.9	4	30198	159	193	5	2.6	1.1	1435|1436|1604|3481|23308	CSF1|CSF1R|CD55|IGF2|ICOSLG	-1.5	CLUSTER 4
GO Biological Processes	19	GO:0071900	regulation of protein serine/threonine kinase activity	19_GO:0008152 metabolic process	-2.4	3.2	3.5	30198	388	193	8	4.1	1.4	348|1436|2043|2260|3481|6091|7070|7148	APOE|CSF1R|EPHA4|FGFR1|IGF2|ROBO1|THY1|TNXB	-1.5	CLUSTER 4
GO Biological Processes	19	GO:0010594	regulation of endothelial cell migration	19_GO:0040011 locomotion	-2.4	4.1	3.8	30198	230	193	6	3.1	1.2	348|811|2260|6678|7114|8829	APOE|CALR|FGFR1|SPARC|TMSB4X|NRP1	-1.5	CLUSTER 4
WikiPathways	27	WP2806	Complement system		-2.4	6.3	4.3	30198	99	193	4	2.1	1	811|966|1604|6696	CALR|CD59|CD55|SPP1	-1.5	CLUSTER 4
GO Biological Processes	19	GO:0060485	mesenchyme development	19_GO:0032502 developmental process	-2.4	4.1	3.7	30198	231	193	6	3.1	1.2	1000|2260|6091|8482|8829|10409	CDH2|FGFR1|ROBO1|SEMA7A|NRP1|BASP1	-1.5	CLUSTER 4
GO Biological Processes	19	GO:0046850	regulation of bone remodeling	19_GO:0032501 multicellular organismal process	-2.4	9.6	4.8	30198	49	193	3	1.6	0.89	1436|6696|9607	CSF1R|SPP1|CARTPT	-1.5	CLUSTER 4
WikiPathways	27	WP3932	Focal adhesion: PI3K-Akt-mTOR-signaling pathway		-2.4	3.5	3.6	30198	309	193	7	3.6	1.3	1435|1436|2260|5649|6696|7148|113791	CSF1|CSF1R|FGFR1|RELN|SPP1|TNXB|PIK3IP1	-1.5	CLUSTER 4
GO Biological Processes	19	GO:0061138	morphogenesis of a branching epithelium	19_GO:0032502 developmental process	-2.4	4.8	3.9	30198	162	193	5	2.6	1.1	1435|1512|1522|1605|8829	CSF1|CTSH|CTSZ|DAG1|NRP1	-1.4	CLUSTER 4
GO Biological Processes	19	GO:0048013	ephrin receptor signaling pathway	19_GO:0023052 signaling	-2.4	9.4	4.8	30198	50	193	3	1.6	0.89	1948|2043|2045	EFNB2|EPHA4|EPHA7	-1.4	CLUSTER 4
KEGG Pathway	24	hsa04979	Cholesterol metabolism		-2.4	9.4	4.8	30198	50	193	3	1.6	0.89	348|4035|10577	APOE|LRP1|NPC2	-1.4	CLUSTER 4
Reactome Gene Sets	6	R-HSA-373752	Netrin-1 signaling		-2.4	9.4	4.8	30198	50	193	3	1.6	0.89	1630|6091|285704	DCC|ROBO1|RGMB	-1.4	CLUSTER 4
GO Biological Processes	19	GO:0048469	cell maturation	19_GO:0032502 developmental process	-2.4	4.8	3.9	30198	163	193	5	2.6	1.1	558|4897|6900|26047|375790	AXL|NRCAM|CNTN2|CNTNAP2|AGRN	-1.4	CLUSTER 4
GO Biological Processes	19	GO:0006909	phagocytosis	19_GO:0051179 localization	-2.4	4	3.7	30198	234	193	6	3.1	1.2	558|4035|4240|7087|81035|84466	AXL|LRP1|MFGE8|ICAM5|COLEC12|MEGF10	-1.4	CLUSTER 4
GO Biological Processes	19	GO:0022409	positive regulation of cell-cell adhesion	19_GO:0048518 positive regulation of biological process	-2.4	3.5	3.6	30198	312	193	7	3.6	1.3	960|1604|1948|3481|7070|23308|84466	CD44|CD55|EFNB2|IGF2|THY1|ICOSLG|MEGF10	-1.4	CLUSTER 4
GO Biological Processes	19	GO:0051345	positive regulation of hydrolase activity	19_GO:0065007 biological regulation	-2.4	2.7	3.3	30198	576	193	10	5.2	1.6	1490|1512|2043|2192|2260|5660|6091|7070|65078|375790	CCN2|CTSH|EPHA4|FBLN1|FGFR1|PSAP|ROBO1|THY1|RTN4R|AGRN	-1.4	CLUSTER 4
GO Biological Processes	19	GO:0050680	negative regulation of epithelial cell proliferation	19_GO:0048519 negative regulation of biological process	-2.4	4.8	3.9	30198	164	193	5	2.6	1.1	348|1948|6091|6678|7857	APOE|EFNB2|ROBO1|SPARC|SCG2	-1.4	CLUSTER 4
GO Biological Processes	19	GO:0022612	gland morphogenesis	19_GO:0032502 developmental process	-2.4	6.1	4.2	30198	102	193	4	2.1	1	1435|1436|1605|8829	CSF1|CSF1R|DAG1|NRP1	-1.4	CLUSTER 4
Reactome Gene Sets	6	R-HSA-3928665	EPH-ephrin mediated repulsion of cells		-2.4	9.2	4.7	30198	51	193	3	1.6	0.89	1948|2043|2045	EFNB2|EPHA4|EPHA7	-1.4	CLUSTER 4
GO Biological Processes	19	GO:0002011	morphogenesis of an epithelial sheet	19_GO:0032502 developmental process	-2.4	9.2	4.7	30198	51	193	3	1.6	0.89	960|1605|1954	CD44|DAG1|MEGF8	-1.4	CLUSTER 4
GO Biological Processes	19	GO:0071622	regulation of granulocyte chemotaxis	19_GO:0040011 locomotion	-2.4	9.2	4.7	30198	51	193	3	1.6	0.89	1435|1436|5919	CSF1|CSF1R|RARRES2	-1.4	CLUSTER 4
Canonical Pathways	11	M50	PID PTP1B PATHWAY		-2.3	9	4.6	30198	52	193	3	1.6	0.89	1000|1435|1436	CDH2|CSF1|CSF1R	-1.4	CLUSTER 4
GO Biological Processes	19	GO:0021543	pallium development	19_GO:0032502 developmental process	-2.3	4.7	3.8	30198	168	193	5	2.6	1.1	1000|5649|6091|26047|63827	CDH2|RELN|ROBO1|CNTNAP2|BCAN	-1.4	CLUSTER 4
WikiPathways	27	WP2406	Cardiac progenitor differentiation		-2.3	8.9	4.6	30198	53	193	3	1.6	0.89	3481|4684|7070	IGF2|NCAM1|THY1	-1.4	CLUSTER 4
GO Biological Processes	19	GO:1901136	carbohydrate derivative catabolic process	19_GO:0008152 metabolic process	-2.3	4.6	3.8	30198	170	193	5	2.6	1.1	960|1514|2760|9615|10894	CD44|CTSL|GM2A|GDA|LYVE1	-1.4	CLUSTER 4
GO Biological Processes	19	GO:0007565	female pregnancy	19_GO:0022414 reproductive process	-2.3	4.6	3.8	30198	170	193	5	2.6	1.1	1508|2192|5066|5368|6696	CTSB|FBLN1|PAM|PNOC|SPP1	-1.4	CLUSTER 4
GO Biological Processes	19	GO:0006897	endocytosis	19_GO:0051179 localization	-2.3	2.8	3.3	30198	498	193	9	4.7	1.5	333|348|1514|4035|4240|6900|81035|84466|92737	APLP1|APOE|CTSL|LRP1|MFGE8|CNTN2|COLEC12|MEGF10|DNER	-1.4	CLUSTER 4
GO Biological Processes	19	GO:0021761	limbic system development	19_GO:0032502 developmental process	-2.3	5.8	4	30198	107	193	4	2.1	1	5649|8829|26047|63827	RELN|NRP1|CNTNAP2|BCAN	-1.4	CLUSTER 4
GO Biological Processes	19	GO:0061098	positive regulation of protein tyrosine kinase activity	19_GO:0048518 positive regulation of biological process	-2.3	8.7	4.5	30198	54	193	3	1.6	0.89	1436|2043|5649	CSF1R|EPHA4|RELN	-1.4	CLUSTER 4
GO Biological Processes	19	GO:0002931	response to ischemia	19_GO:0050896 response to stimulus	-2.3	8.7	4.5	30198	54	193	3	1.6	0.89	815|1435|1436	CAMK2A|CSF1|CSF1R	-1.4	CLUSTER 4
Reactome Gene Sets	6	R-HSA-112316	Neuronal System		-2.3	3.1	3.4	30198	410	193	8	4.1	1.4	815|2893|5802|9369|9378|9379|94030|114798	CAMK2A|GRIA4|PTPRS|NRXN3|NRXN1|NRXN2|LRRC4B|SLITRK1	-1.4	CLUSTER 4
GO Biological Processes	19	GO:0051099	positive regulation of binding	19_GO:0065007 biological regulation	-2.3	4.5	3.7	30198	172	193	5	2.6	1.1	348|2043|4035|8829|10418	APOE|EPHA4|LRP1|NRP1|SPON1	-1.4	CLUSTER 4
GO Biological Processes	19	GO:0016358	dendrite development	19_GO:0032502 developmental process	-2.3	5.8	4	30198	108	193	4	2.1	1	815|1952|5649|8829	CAMK2A|CELSR2|RELN|NRP1	-1.3	CLUSTER 4
GO Biological Processes	19	GO:0021782	glial cell development	19_GO:0032502 developmental process	-2.3	5.8	4	30198	108	193	4	2.1	1	1272|1605|4035|6900	CNTN1|DAG1|LRP1|CNTN2	-1.3	CLUSTER 4
GO Biological Processes	19	GO:0045216	cell-cell junction organization	19_GO:0009987 cellular process	-2.3	4.5	3.7	30198	173	193	5	2.6	1.1	1000|1004|1436|1948|2043	CDH2|CDH6|CSF1R|EFNB2|EPHA4	-1.3	CLUSTER 4
Reactome Gene Sets	6	R-HSA-6794361	Neurexins and neuroligins		-2.3	8.5	4.5	30198	55	193	3	1.6	0.89	9369|9378|9379	NRXN3|NRXN1|NRXN2	-1.3	CLUSTER 4
GO Biological Processes	19	GO:0032835	glomerulus development	19_GO:0032502 developmental process	-2.3	8.5	4.5	30198	55	193	3	1.6	0.89	4811|10409|55959	NID1|BASP1|SULF2	-1.3	CLUSTER 4
GO Biological Processes	19	GO:1902991	regulation of amyloid precursor protein catabolic process	19_GO:0008152 metabolic process	-2.3	8.5	4.5	30198	55	193	3	1.6	0.89	348|2043|10418	APOE|EPHA4|SPON1	-1.3	CLUSTER 4
GO Biological Processes	19	GO:0014066	regulation of phosphatidylinositol 3-kinase signaling	19_GO:0023052 signaling	-2.3	5.7	4	30198	110	193	4	2.1	1	2260|5649|56005|113791	FGFR1|RELN|MYDGF|PIK3IP1	-1.3	CLUSTER 4
GO Biological Processes	19	GO:0019226	transmission of nerve impulse	19_GO:0023052 signaling	-2.3	8.4	4.4	30198	56	193	3	1.6	0.89	4897|23114|26047	NRCAM|NFASC|CNTNAP2	-1.3	CLUSTER 4
GO Biological Processes	19	GO:0090287	regulation of cellular response to growth factor stimulus	19_GO:0050896 response to stimulus	-2.3	3.3	3.4	30198	331	193	7	3.6	1.3	2260|6091|8425|27122|55959|124857|199731	FGFR1|ROBO1|LTBP4|DKK3|SULF2|WFIKKN2|CADM4	-1.3	CLUSTER 4
Reactome Gene Sets	6	R-HSA-977225	Amyloid fiber formation		-2.2	5.6	3.9	30198	111	193	4	2.1	1	348|1471|4240|7045	APOE|CST3|MFGE8|TGFBI	-1.3	CLUSTER 4
GO Biological Processes	19	GO:1905954	positive regulation of lipid localization	19_GO:0051179 localization	-2.2	5.6	3.9	30198	112	193	4	2.1	1	348|4035|6696|222008	APOE|LRP1|SPP1|VSTM2A	-1.3	CLUSTER 4
GO Biological Processes	19	GO:0021987	cerebral cortex development	19_GO:0032502 developmental process	-2.2	5.6	3.9	30198	112	193	4	2.1	1	1000|5649|6091|26047	CDH2|RELN|ROBO1|CNTNAP2	-1.3	CLUSTER 4
GO Biological Processes	19	GO:0030111	regulation of Wnt signaling pathway	19_GO:0023052 signaling	-2.2	3.3	3.3	30198	336	193	7	3.6	1.3	348|1000|3487|3489|4035|27122|55959	APOE|CDH2|IGFBP4|IGFBP6|LRP1|DKK3|SULF2	-1.3	CLUSTER 4
GO Biological Processes	19	GO:0048608	reproductive structure development	19_GO:0022414 reproductive process	-2.2	3	3.3	30198	423	193	8	4.1	1.4	558|1508|3481|5660|5798|6696|7425|10409	AXL|CTSB|IGF2|PSAP|PTPRN|SPP1|VGF|BASP1	-1.3	CLUSTER 4
GO Biological Processes	19	GO:0070663	regulation of leukocyte proliferation	19_GO:0050789 regulation of biological process	-2.2	3.7	3.4	30198	255	193	6	3.1	1.2	1435|1436|1604|3481|23308|27242	CSF1|CSF1R|CD55|IGF2|ICOSLG|TNFRSF21	-1.3	CLUSTER 4
GO Biological Processes	19	GO:0060135	maternal process involved in female pregnancy	19_GO:0022414 reproductive process	-2.2	8.1	4.3	30198	58	193	3	1.6	0.89	1508|5066|6696	CTSB|PAM|SPP1	-1.3	CLUSTER 4
GO Biological Processes	19	GO:1900024	regulation of substrate adhesion-dependent cell spreading	19_GO:0032502 developmental process	-2.2	8.1	4.3	30198	58	193	3	1.6	0.89	811|2192|8829	CALR|FBLN1|NRP1	-1.3	CLUSTER 4
GO Biological Processes	19	GO:0022029	telencephalon cell migration	19_GO:0040011 locomotion	-2.2	8.1	4.3	30198	58	193	3	1.6	0.89	5649|6091|6900	RELN|ROBO1|CNTN2	-1.3	CLUSTER 4
GO Biological Processes	19	GO:0061458	reproductive system development	19_GO:0032502 developmental process	-2.2	2.9	3.2	30198	426	193	8	4.1	1.4	558|1508|3481|5660|5798|6696|7425|10409	AXL|CTSB|IGF2|PSAP|PTPRN|SPP1|VGF|BASP1	-1.3	CLUSTER 4
GO Biological Processes	19	GO:0051604	protein maturation	19_GO:0008152 metabolic process	-2.2	3.7	3.4	30198	257	193	6	3.1	1.2	811|1363|1512|1514|1522|5653	CALR|CPE|CTSH|CTSL|CTSZ|KLK6	-1.3	CLUSTER 4
GO Biological Processes	19	GO:0090497	mesenchymal cell migration	19_GO:0040011 locomotion	-2.2	8	4.3	30198	59	193	3	1.6	0.89	1000|8482|8829	CDH2|SEMA7A|NRP1	-1.3	CLUSTER 4
GO Biological Processes	19	GO:0042246	tissue regeneration	19_GO:0040007 growth	-2.2	8	4.3	30198	59	193	3	1.6	0.89	1605|4856|5653	DAG1|CCN3|KLK6	-1.3	CLUSTER 4
GO Biological Processes	19	GO:0071709	membrane assembly	19_GO:0009987 cellular process	-2.2	8	4.3	30198	59	193	3	1.6	0.89	1000|9378|9379	CDH2|NRXN1|NRXN2	-1.3	CLUSTER 4
Canonical Pathways	11	M17	PID NOTCH PATHWAY		-2.2	8	4.3	30198	59	193	3	1.6	0.89	1272|27255|92737	CNTN1|CNTN6|DNER	-1.3	CLUSTER 4
Reactome Gene Sets	6	R-HSA-3000171	Non-integrin membrane-ECM interactions		-2.2	8	4.3	30198	59	193	3	1.6	0.89	1605|9378|375790	DAG1|NRXN1|AGRN	-1.3	CLUSTER 4
GO Biological Processes	19	GO:0019216	regulation of lipid metabolic process	19_GO:0008152 metabolic process	-2.2	3.2	3.3	30198	341	193	7	3.6	1.3	348|5660|5919|10577|27122|51280|113791	APOE|PSAP|RARRES2|NPC2|DKK3|GOLM1|PIK3IP1	-1.3	CLUSTER 4
GO Biological Processes	19	GO:0043405	regulation of MAP kinase activity	19_GO:0008152 metabolic process	-2.2	4.3	3.6	30198	183	193	5	2.6	1.1	348|2043|2260|6091|7148	APOE|EPHA4|FGFR1|ROBO1|TNXB	-1.3	CLUSTER 4
GO Biological Processes	19	GO:0046888	negative regulation of hormone secretion	19_GO:0023052 signaling	-2.2	7.7	4.2	30198	61	193	3	1.6	0.89	1113|4856|9607	CHGA|CCN3|CARTPT	-1.2	CLUSTER 4
GO Biological Processes	19	GO:0046777	protein autophosphorylation	19_GO:0008152 metabolic process	-2.1	4.2	3.5	30198	187	193	5	2.6	1.1	815|1436|2043|2260|7070	CAMK2A|CSF1R|EPHA4|FGFR1|THY1	-1.2	CLUSTER 4
GO Biological Processes	19	GO:0051896	regulation of protein kinase B signaling	19_GO:0023052 signaling	-2.1	4.2	3.5	30198	187	193	5	2.6	1.1	558|1605|2260|3481|56005	AXL|DAG1|FGFR1|IGF2|MYDGF	-1.2	CLUSTER 4
GO Biological Processes	19	GO:0051897	positive regulation of protein kinase B signaling	19_GO:0023052 signaling	-2.1	5.3	3.7	30198	119	193	4	2.1	1	558|2260|3481|56005	AXL|FGFR1|IGF2|MYDGF	-1.2	CLUSTER 4
GO Biological Processes	19	GO:0016485	protein processing	19_GO:0008152 metabolic process	-2.1	4.2	3.5	30198	188	193	5	2.6	1.1	1363|1512|1514|1522|5653	CPE|CTSH|CTSL|CTSZ|KLK6	-1.2	CLUSTER 4
GO Biological Processes	19	GO:1903039	positive regulation of leukocyte cell-cell adhesion	19_GO:0048518 positive regulation of biological process	-2.1	3.5	3.3	30198	265	193	6	3.1	1.2	960|1604|1948|3481|7070|23308	CD44|CD55|EFNB2|IGF2|THY1|ICOSLG	-1.2	CLUSTER 4
GO Biological Processes	19	GO:0046579	positive regulation of Ras protein signal transduction	19_GO:0023052 signaling	-2.1	7.6	4.2	30198	62	193	3	1.6	0.89	1435|6091|65078	CSF1|ROBO1|RTN4R	-1.2	CLUSTER 4
GO Biological Processes	19	GO:0007178	transmembrane receptor protein serine/threonine kinase signaling pathway	19_GO:0023052 signaling	-2.1	4.1	3.5	30198	189	193	5	2.6	1.1	1954|4053|8425|124857|285704	MEGF8|LTBP2|LTBP4|WFIKKN2|RGMB	-1.2	CLUSTER 4
GO Biological Processes	19	GO:0044703	multi-organism reproductive process	19_GO:0022414 reproductive process	-2.1	4.1	3.5	30198	190	193	5	2.6	1.1	1508|2192|5066|5368|6696	CTSB|FBLN1|PAM|PNOC|SPP1	-1.2	CLUSTER 4
GO Biological Processes	19	GO:0044091	membrane biogenesis	19_GO:0009987 cellular process	-2.1	7.5	4.1	30198	63	193	3	1.6	0.89	1000|9378|9379	CDH2|NRXN1|NRXN2	-1.2	CLUSTER 4
WikiPathways	27	WP3945	TYROBP causal network in microglia		-2.1	7.5	4.1	30198	63	193	3	1.6	0.89	6039|6696|10577	RNASE6|SPP1|NPC2	-1.2	CLUSTER 4
GO Biological Processes	19	GO:0043434	response to peptide hormone	19_GO:0050896 response to stimulus	-2.1	3.1	3.2	30198	354	193	7	3.6	1.3	815|1490|1605|3481|5315|5919|7425	CAMK2A|CCN2|DAG1|IGF2|PKM|RARRES2|VGF	-1.2	CLUSTER 4
GO Biological Processes	19	GO:0010952	positive regulation of peptidase activity	19_GO:0048518 positive regulation of biological process	-2.1	4.1	3.4	30198	192	193	5	2.6	1.1	1490|1512|2043|2192|6091	CCN2|CTSH|EPHA4|FBLN1|ROBO1	-1.2	CLUSTER 4
GO Biological Processes	19	GO:0045664	regulation of neuron differentiation	19_GO:0032502 developmental process	-2.1	4.1	3.4	30198	192	193	5	2.6	1.1	811|2260|4897|5649|6900	CALR|FGFR1|NRCAM|RELN|CNTN2	-1.2	CLUSTER 4
GO Biological Processes	19	GO:0040014	regulation of multicellular organism growth	19_GO:0040007 growth	-2.1	7.3	4.1	30198	64	193	3	1.6	0.89	1435|3481|8455	CSF1|IGF2|ATRN	-1.2	CLUSTER 4
GO Biological Processes	19	GO:0032355	response to estradiol	19_GO:0050896 response to stimulus	-2.1	5.1	3.6	30198	123	193	4	2.1	1	811|1490|5066|5179	CALR|CCN2|PAM|PENK	-1.2	CLUSTER 4
GO Biological Processes	19	GO:0048709	oligodendrocyte differentiation	19_GO:0032502 developmental process	-2.1	7.1	4	30198	66	193	3	1.6	0.89	1272|5803|6900	CNTN1|PTPRZ1|CNTN2	-1.2	CLUSTER 4
GO Biological Processes	19	GO:0051146	striated muscle cell differentiation	19_GO:0032502 developmental process	-2.1	4	3.4	30198	197	193	5	2.6	1.1	811|1000|3481|23646|92737	CALR|CDH2|IGF2|PLD3|DNER	-1.1	CLUSTER 4
GO Biological Processes	19	GO:0060541	respiratory system development	19_GO:0032502 developmental process	-2	4	3.3	30198	198	193	5	2.6	1.1	1490|1512|1522|1605|10409	CCN2|CTSH|CTSZ|DAG1|BASP1	-1.1	CLUSTER 4
GO Biological Processes	19	GO:1903037	regulation of leukocyte cell-cell adhesion	19_GO:0050789 regulation of biological process	-2	3	3.1	30198	364	193	7	3.6	1.3	960|1604|1948|3481|7070|23308|27242	CD44|CD55|EFNB2|IGF2|THY1|ICOSLG|TNFRSF21	-1.1	CLUSTER 4
GO Biological Processes	19	GO:0044706	multi-multicellular organism process	19_GO:0032501 multicellular organismal process	-2	3.9	3.3	30198	199	193	5	2.6	1.1	1508|2192|5066|5368|6696	CTSB|FBLN1|PAM|PNOC|SPP1	-1.1	CLUSTER 4
WikiPathways	27	WP4754	IL-18 signaling pathway		-2	3.4	3.2	30198	279	193	6	3.1	1.2	5803|6696|6900|7114|10418|51299	PTPRZ1|SPP1|CNTN2|TMSB4X|SPON1|NRN1	-1.1	CLUSTER 4
GO Biological Processes	19	GO:0072073	kidney epithelium development	19_GO:0032502 developmental process	-2	4.9	3.5	30198	128	193	4	2.1	1	1948|2043|2045|10409	EFNB2|EPHA4|EPHA7|BASP1	-1.1	CLUSTER 4
GO Biological Processes	19	GO:0050709	negative regulation of protein secretion	19_GO:0051179 localization	-2	6.9	3.9	30198	68	193	3	1.6	0.89	348|1113|4856	APOE|CHGA|CCN3	-1.1	CLUSTER 4
GO Biological Processes	19	GO:0042698	ovulation cycle	19_GO:0048511 rhythmic process	-2	6.8	3.9	30198	69	193	3	1.6	0.89	558|5066|5798	AXL|PAM|PTPRN	-1.1	CLUSTER 4
GO Biological Processes	19	GO:0048844	artery morphogenesis	19_GO:0032502 developmental process	-2	6.8	3.9	30198	69	193	3	1.6	0.89	348|4035|8829	APOE|LRP1|NRP1	-1.1	CLUSTER 4
KEGG Pathway	24	hsa04610	Complement and coagulation cascades		-54	110	56	30198	85	100	30	30	4.6	462|629|710|716|718|720|722|727|729|730|731|733|735|1361|1675|2147|2158|2161|2243|2244|2266|3075|3426|3818|3827|5265|5340|5345|5624|7448	SERPINC1|CFB|SERPING1|C1S|C3|C4A|C4BPA|C5|C6|C7|C8A|C8G|C9|CPB2|CFD|F2|F9|F12|FGA|FGB|FGG|CFH|CFI|KLKB1|KNG1|SERPINA1|PLG|SERPINF2|PROC|VTN	-49	CLUSTER 5
WikiPathways	27	WP558	Complement and coagulation cascades		-42	120	52	30198	59	100	23	23	4.2	462|629|710|716|718|729|730|733|735|1361|1675|2147|2158|2161|2244|3075|3426|3818|3827|5265|5340|5345|5624	SERPINC1|CFB|SERPING1|C1S|C3|C6|C7|C8G|C9|CPB2|CFD|F2|F9|F12|FGB|CFH|CFI|KLKB1|KNG1|SERPINA1|PLG|SERPINF2|PROC	-38	CLUSTER 5
WikiPathways	27	WP2806	Complement system		-38	73	41	30198	99	100	24	24	4.3	213|335|629|710|716|718|720|722|727|729|730|731|735|1369|1675|2161|2243|2244|2266|3075|3426|3818|5340|7448	ALB|APOA1|CFB|SERPING1|C1S|C3|C4A|C4BPA|C5|C6|C7|C8A|C9|CPN1|CFD|F12|FGA|FGB|FGG|CFH|CFI|KLKB1|PLG|VTN	-35	CLUSTER 5
Reactome Gene Sets	6	R-HSA-166658	Complement cascade		-35	100	45	30198	58	100	20	20	4	629|710|716|718|720|722|727|729|730|731|733|735|1361|1369|1370|1675|2147|3075|3426|7448	CFB|SERPING1|C1S|C3|C4A|C4BPA|C5|C6|C7|C8A|C8G|C9|CPB2|CPN1|CPN2|CFD|F2|CFH|CFI|VTN	-32	CLUSTER 5
Reactome Gene Sets	6	R-HSA-977606	Regulation of Complement cascade		-35	120	48	30198	47	100	19	19	3.9	629|710|716|718|720|722|727|729|730|731|733|735|1361|1369|1370|2147|3075|3426|7448	CFB|SERPING1|C1S|C3|C4A|C4BPA|C5|C6|C7|C8A|C8G|C9|CPB2|CPN1|CPN2|F2|CFH|CFI|VTN	-32	CLUSTER 5
Reactome Gene Sets	6	R-HSA-114608	Platelet degranulation		-33	54	35	30198	129	100	23	23	4.2	1|12|197|213|335|350|710|1072|1675|2243|2244|2266|3273|3700|3827|5004|5005|5265|5267|5340|5345|7018|7076	A1BG|SERPINA3|AHSG|ALB|APOA1|APOH|SERPING1|CFL1|CFD|FGA|FGB|FGG|HRG|ITIH4|KNG1|ORM1|ORM2|SERPINA1|SERPINA4|PLG|SERPINF2|TF|TIMP1	-30	CLUSTER 5
Reactome Gene Sets	6	R-HSA-76005	Response to elevated platelet cytosolic Ca2+		-33	52	34	30198	134	100	23	23	4.2	1|12|197|213|335|350|710|1072|1675|2243|2244|2266|3273|3700|3827|5004|5005|5265|5267|5340|5345|7018|7076	A1BG|SERPINA3|AHSG|ALB|APOA1|APOH|SERPING1|CFL1|CFD|FGA|FGB|FGG|HRG|ITIH4|KNG1|ORM1|ORM2|SERPINA1|SERPINA4|PLG|SERPINF2|TF|TIMP1	-29	CLUSTER 5
GO Biological Processes	19	GO:1900047	negative regulation of hemostasis	19_GO:0048519 negative regulation of biological process	-31	110	43	30198	46	100	17	17	3.8	350|710|1311|1361|2147|2161|2243|2244|2266|3273|3818|3827|3848|5340|5345|5624|7448	APOH|SERPING1|COMP|CPB2|F2|F12|FGA|FGB|FGG|HRG|KLKB1|KNG1|KRT1|PLG|SERPINF2|PROC|VTN	-27	CLUSTER 5
Reactome Gene Sets	6	R-HSA-381426	Regulation of Insulin-like Growth Factor (IGF) transport and uptake by Insulin-like Growth Factor Binding Proteins (IGFBPs)		-30	51	32	30198	125	100	21	21	4.1	197|213|335|336|338|462|718|720|1356|2147|2243|2266|3483|3489|3827|5265|5340|5624|7018|7076|8542	AHSG|ALB|APOA1|APOA2|APOB|SERPINC1|C3|C4A|CP|F2|FGA|FGG|IGFALS|IGFBP6|KNG1|SERPINA1|PLG|PROC|TF|TIMP1|APOL1	-26	CLUSTER 5
GO Biological Processes	19	GO:1900046	regulation of hemostasis	19_GO:0050789 regulation of biological process	-29	77	37	30198	71	100	18	18	3.8	350|462|710|1311|1361|2147|2161|2243|2244|2266|3273|3818|3827|3848|5340|5345|5624|7448	APOH|SERPINC1|SERPING1|COMP|CPB2|F2|F12|FGA|FGB|FGG|HRG|KLKB1|KNG1|KRT1|PLG|SERPINF2|PROC|VTN	-26	CLUSTER 5
Reactome Gene Sets	6	R-HSA-109582	Hemostasis		-29	16	21	30198	621	100	32	32	4.7	1|12|197|213|335|338|350|462|710|960|1072|1675|2147|2158|2161|2243|2244|2266|3273|3512|3700|3818|3827|5004|5005|5265|5267|5340|5345|5624|7018|7076	A1BG|SERPINA3|AHSG|ALB|APOA1|APOB|APOH|SERPINC1|SERPING1|CD44|CFL1|CFD|F2|F9|F12|FGA|FGB|FGG|HRG|JCHAIN|ITIH4|KLKB1|KNG1|ORM1|ORM2|SERPINA1|SERPINA4|PLG|SERPINF2|PROC|TF|TIMP1	-26	CLUSTER 5
GO Biological Processes	19	GO:0030195	negative regulation of blood coagulation	19_GO:0048519 negative regulation of biological process	-28	110	41	30198	45	100	16	16	3.7	350|710|1361|2147|2161|2243|2244|2266|3273|3818|3827|3848|5340|5345|5624|7448	APOH|SERPING1|CPB2|F2|F12|FGA|FGB|FGG|HRG|KLKB1|KNG1|KRT1|PLG|SERPINF2|PROC|VTN	-25	CLUSTER 5
GO Biological Processes	19	GO:0050819	negative regulation of coagulation	19_GO:0048519 negative regulation of biological process	-28	99	39	30198	49	100	16	16	3.7	350|710|1361|2147|2161|2243|2244|2266|3273|3818|3827|3848|5340|5345|5624|7448	APOH|SERPING1|CPB2|F2|F12|FGA|FGB|FGG|HRG|KLKB1|KNG1|KRT1|PLG|SERPINF2|PROC|VTN	-25	CLUSTER 5
Reactome Gene Sets	6	R-HSA-76002	Platelet activation, signaling and aggregation		-27	28	25	30198	263	100	24	24	4.3	1|12|197|213|335|350|710|1072|1675|2147|2243|2244|2266|3273|3700|3827|5004|5005|5265|5267|5340|5345|7018|7076	A1BG|SERPINA3|AHSG|ALB|APOA1|APOH|SERPING1|CFL1|CFD|F2|FGA|FGB|FGG|HRG|ITIH4|KNG1|ORM1|ORM2|SERPINA1|SERPINA4|PLG|SERPINF2|TF|TIMP1	-24	CLUSTER 5
GO Biological Processes	19	GO:0030193	regulation of blood coagulation	19_GO:0032501 multicellular organismal process	-27	74	35	30198	69	100	17	17	3.8	350|462|710|1361|2147|2161|2243|2244|2266|3273|3818|3827|3848|5340|5345|5624|7448	APOH|SERPINC1|SERPING1|CPB2|F2|F12|FGA|FGB|FGG|HRG|KLKB1|KNG1|KRT1|PLG|SERPINF2|PROC|VTN	-24	CLUSTER 5
GO Biological Processes	19	GO:0050818	regulation of coagulation	19_GO:0032501 multicellular organismal process	-26	69	34	30198	74	100	17	17	3.8	350|462|710|1361|2147|2161|2243|2244|2266|3273|3818|3827|3848|5340|5345|5624|7448	APOH|SERPINC1|SERPING1|CPB2|F2|F12|FGA|FGB|FGG|HRG|KLKB1|KNG1|KRT1|PLG|SERPINF2|PROC|VTN	-24	CLUSTER 5
GO Biological Processes	19	GO:0006959	humoral immune response	19_GO:0002376 immune system process	-26	25	24	30198	291	100	24	24	4.3	629|710|716|718|720|722|727|729|730|731|733|735|1675|2147|2243|2244|3075|3273|3426|3512|3848|4069|7018|100423062	CFB|SERPING1|C1S|C3|C4A|C4BPA|C5|C6|C7|C8A|C8G|C9|CFD|F2|FGA|FGB|CFH|HRG|CFI|JCHAIN|KRT1|LYZ|TF|IGLL5	-23	CLUSTER 5
GO Biological Processes	19	GO:0042730	fibrinolysis	19_GO:0048519 negative regulation of biological process	-26	200	49	30198	18	100	12	12	3.2	710|1361|2147|2161|2243|2244|2266|3273|3818|3848|5340|5345	SERPING1|CPB2|F2|F12|FGA|FGB|FGG|HRG|KLKB1|KRT1|PLG|SERPINF2	-23	CLUSTER 5
GO Biological Processes	19	GO:0061045	negative regulation of wound healing	19_GO:0048519 negative regulation of biological process	-25	66	32	30198	73	100	16	16	3.7	350|710|1361|2147|2161|2243|2244|2266|3273|3818|3827|3848|5340|5345|5624|7448	APOH|SERPING1|CPB2|F2|F12|FGA|FGB|FGG|HRG|KLKB1|KNG1|KRT1|PLG|SERPINF2|PROC|VTN	-22	CLUSTER 5
GO Biological Processes	19	GO:0051346	negative regulation of hydrolase activity	19_GO:0065007 biological regulation	-24	20	21	30198	371	100	24	24	4.3	12|197|259|335|336|345|462|710|718|720|727|866|960|3273|3697|3700|3827|5176|5265|5267|5345|6906|7076|7448	SERPINA3|AHSG|AMBP|APOA1|APOA2|APOC3|SERPINC1|SERPING1|C3|C4A|C5|SERPINA6|CD44|HRG|ITIH1|ITIH4|KNG1|SERPINF1|SERPINA1|SERPINA4|SERPINF2|SERPINA7|TIMP1|VTN	-21	CLUSTER 5
Reactome Gene Sets	6	R-HSA-8957275	Post-translational protein phosphorylation		-23	48	28	30198	108	100	17	17	3.8	197|213|335|336|338|462|718|720|1356|2243|2266|3827|5265|5624|7018|7076|8542	AHSG|ALB|APOA1|APOA2|APOB|SERPINC1|C3|C4A|CP|FGA|FGG|KNG1|SERPINA1|PROC|TF|TIMP1|APOL1	-21	CLUSTER 5
GO Biological Processes	19	GO:1903035	negative regulation of response to wounding	19_GO:0048519 negative regulation of biological process	-23	54	29	30198	89	100	16	16	3.7	350|710|1361|2147|2161|2243|2244|2266|3273|3818|3827|3848|5340|5345|5624|7448	APOH|SERPING1|CPB2|F2|F12|FGA|FGB|FGG|HRG|KLKB1|KNG1|KRT1|PLG|SERPINF2|PROC|VTN	-20	CLUSTER 5
GO Biological Processes	19	GO:0010951	negative regulation of endopeptidase activity	19_GO:0048519 negative regulation of biological process	-23	25	22	30198	251	100	21	21	4.1	12|197|259|462|710|718|720|727|866|960|3273|3697|3700|3827|5176|5265|5267|5345|6906|7076|7448	SERPINA3|AHSG|AMBP|SERPINC1|SERPING1|C3|C4A|C5|SERPINA6|CD44|HRG|ITIH1|ITIH4|KNG1|SERPINF1|SERPINA1|SERPINA4|SERPINF2|SERPINA7|TIMP1|VTN	-20	CLUSTER 5
GO Biological Processes	19	GO:0045861	negative regulation of proteolysis	19_GO:0048519 negative regulation of biological process	-23	20	20	30198	352	100	23	23	4.2	12|197|259|462|710|718|720|727|866|960|1361|2147|3273|3697|3700|3827|5176|5265|5267|5345|6906|7076|7448	SERPINA3|AHSG|AMBP|SERPINC1|SERPING1|C3|C4A|C5|SERPINA6|CD44|CPB2|F2|HRG|ITIH1|ITIH4|KNG1|SERPINF1|SERPINA1|SERPINA4|SERPINF2|SERPINA7|TIMP1|VTN	-20	CLUSTER 5
GO Biological Processes	19	GO:0010466	negative regulation of peptidase activity	19_GO:0048519 negative regulation of biological process	-23	24	22	30198	262	100	21	21	4.1	12|197|259|462|710|718|720|727|866|960|3273|3697|3700|3827|5176|5265|5267|5345|6906|7076|7448	SERPINA3|AHSG|AMBP|SERPINC1|SERPING1|C3|C4A|C5|SERPINA6|CD44|HRG|ITIH1|ITIH4|KNG1|SERPINF1|SERPINA1|SERPINA4|SERPINF2|SERPINA7|TIMP1|VTN	-20	CLUSTER 5
WikiPathways	27	WP5115	Network map of SARS-CoV-2 signaling pathway		-23	27	23	30198	221	100	20	20	4	213|335|336|347|350|629|716|731|1369|2243|2244|2266|2934|3075|3273|3426|3700|7018|8542|116844	ALB|APOA1|APOA2|APOD|APOH|CFB|C1S|C8A|CPN1|FGA|FGB|FGG|GSN|CFH|HRG|CFI|ITIH4|TF|APOL1|LRG1	-20	CLUSTER 5
GO Biological Processes	19	GO:0006956	complement activation	19_GO:0002376 immune system process	-22	42	26	30198	122	100	17	17	3.8	629|710|716|718|720|722|727|729|730|731|733|735|1675|3075|3426|3848|100423062	CFB|SERPING1|C1S|C3|C4A|C4BPA|C5|C6|C7|C8A|C8G|C9|CFD|CFH|CFI|KRT1|IGLL5	-20	CLUSTER 5
GO Biological Processes	19	GO:0050878	regulation of body fluid levels	19_GO:0065007 biological regulation	-22	19	20	30198	371	100	23	23	4.2	350|462|710|1281|1311|1361|2147|2158|2161|2243|2244|2266|3273|3818|3827|3848|3868|5265|5340|5345|5624|7448|388697	APOH|SERPINC1|SERPING1|COL3A1|COMP|CPB2|F2|F9|F12|FGA|FGB|FGG|HRG|KLKB1|KNG1|KRT1|KRT16|SERPINA1|PLG|SERPINF2|PROC|VTN|HRNR	-20	CLUSTER 5
Canonical Pathways	11	M3468	NABA ECM REGULATORS		-22	25	22	30198	238	100	20	20	4	12|259|462|710|866|1370|2147|2158|2161|3273|3697|3700|3827|5176|5265|5267|5340|5345|6906|7076	SERPINA3|AMBP|SERPINC1|SERPING1|SERPINA6|CPN2|F2|F9|F12|HRG|ITIH1|ITIH4|KNG1|SERPINF1|SERPINA1|SERPINA4|PLG|SERPINF2|SERPINA7|TIMP1	-19	CLUSTER 5
WikiPathways	27	WP545	Complement activation		-22	150	41	30198	22	100	11	11	3.1	629|716|718|720|727|729|730|731|733|735|1675	CFB|C1S|C3|C4A|C5|C6|C7|C8A|C8G|C9|CFD	-19	CLUSTER 5
GO Biological Processes	19	GO:0061041	regulation of wound healing	19_GO:0050896 response to stimulus	-22	37	25	30198	137	100	17	17	3.8	350|462|710|1361|2147|2161|2243|2244|2266|3273|3818|3827|3848|5340|5345|5624|7448	APOH|SERPINC1|SERPING1|CPB2|F2|F12|FGA|FGB|FGG|HRG|KLKB1|KNG1|KRT1|PLG|SERPINF2|PROC|VTN	-19	CLUSTER 5
WikiPathways	27	WP5090	Complement system in neuronal development and plasticity		-22	44	26	30198	109	100	16	16	3.7	629|710|716|718|720|722|727|729|730|731|733|735|1675|3075|3426|7448	CFB|SERPING1|C1S|C3|C4A|C4BPA|C5|C6|C7|C8A|C8G|C9|CFD|CFH|CFI|VTN	-19	CLUSTER 5
GO Biological Processes	19	GO:0007596	blood coagulation	19_GO:0032501 multicellular organismal process	-21	32	23	30198	172	100	18	18	3.8	350|462|710|1281|1311|1361|2147|2158|2161|2243|2244|2266|3273|3818|3827|5265|5340|5624	APOH|SERPINC1|SERPING1|COL3A1|COMP|CPB2|F2|F9|F12|FGA|FGB|FGG|HRG|KLKB1|KNG1|SERPINA1|PLG|PROC	-19	CLUSTER 5
GO Biological Processes	19	GO:0050817	coagulation	19_GO:0032501 multicellular organismal process	-21	31	23	30198	174	100	18	18	3.8	350|462|710|1281|1311|1361|2147|2158|2161|2243|2244|2266|3273|3818|3827|5265|5340|5624	APOH|SERPINC1|SERPING1|COL3A1|COMP|CPB2|F2|F9|F12|FGA|FGB|FGG|HRG|KLKB1|KNG1|SERPINA1|PLG|PROC	-19	CLUSTER 5
GO Biological Processes	19	GO:0007599	hemostasis	19_GO:0065007 biological regulation	-21	31	23	30198	177	100	18	18	3.8	350|462|710|1281|1311|1361|2147|2158|2161|2243|2244|2266|3273|3818|3827|5265|5340|5624	APOH|SERPINC1|SERPING1|COL3A1|COMP|CPB2|F2|F9|F12|FGA|FGB|FGG|HRG|KLKB1|KNG1|SERPINA1|PLG|PROC	-19	CLUSTER 5
GO Biological Processes	19	GO:0009611	response to wounding	19_GO:0050896 response to stimulus	-21	16	18	30198	435	100	23	23	4.2	337|347|350|462|710|960|1281|1311|1361|2147|2158|2161|2243|2244|2266|3273|3818|3827|5265|5340|5624|7076|116844	APOA4|APOD|APOH|SERPINC1|SERPING1|CD44|COL3A1|COMP|CPB2|F2|F9|F12|FGA|FGB|FGG|HRG|KLKB1|KNG1|SERPINA1|PLG|PROC|TIMP1|LRG1	-18	CLUSTER 5
GO Biological Processes	19	GO:0042060	wound healing	19_GO:0050896 response to stimulus	-20	19	19	30198	330	100	21	21	4.1	350|462|710|960|1281|1311|1361|2147|2158|2161|2243|2244|2266|3273|3818|3827|5265|5340|5624|7076|116844	APOH|SERPINC1|SERPING1|CD44|COL3A1|COMP|CPB2|F2|F9|F12|FGA|FGB|FGG|HRG|KLKB1|KNG1|SERPINA1|PLG|PROC|TIMP1|LRG1	-18	CLUSTER 5
GO Biological Processes	19	GO:0030162	regulation of proteolysis	19_GO:0008152 metabolic process	-20	11	16	30198	745	100	27	27	4.4	12|197|259|462|710|718|720|727|866|960|1361|2147|2161|2822|2934|3273|3697|3700|3818|3827|5176|5265|5267|5345|6906|7076|7448	SERPINA3|AHSG|AMBP|SERPINC1|SERPING1|C3|C4A|C5|SERPINA6|CD44|CPB2|F2|F12|GPLD1|GSN|HRG|ITIH1|ITIH4|KLKB1|KNG1|SERPINF1|SERPINA1|SERPINA4|SERPINF2|SERPINA7|TIMP1|VTN	-18	CLUSTER 5
GO Biological Processes	19	GO:1903034	regulation of response to wounding	19_GO:0050896 response to stimulus	-20	30	22	30198	170	100	17	17	3.8	350|462|710|1361|2147|2161|2243|2244|2266|3273|3818|3827|3848|5340|5345|5624|7448	APOH|SERPINC1|SERPING1|CPB2|F2|F12|FGA|FGB|FGG|HRG|KLKB1|KNG1|KRT1|PLG|SERPINF2|PROC|VTN	-18	CLUSTER 5
GO Biological Processes	19	GO:0052548	regulation of endopeptidase activity	19_GO:0008152 metabolic process	-20	16	17	30198	426	100	22	22	4.1	12|197|259|462|710|718|720|727|866|960|2934|3273|3697|3700|3827|5176|5265|5267|5345|6906|7076|7448	SERPINA3|AHSG|AMBP|SERPINC1|SERPING1|C3|C4A|C5|SERPINA6|CD44|GSN|HRG|ITIH1|ITIH4|KNG1|SERPINF1|SERPINA1|SERPINA4|SERPINF2|SERPINA7|TIMP1|VTN	-17	CLUSTER 5
GO Biological Processes	19	GO:0052547	regulation of peptidase activity	19_GO:0008152 metabolic process	-19	15	17	30198	456	100	22	22	4.1	12|197|259|462|710|718|720|727|866|960|2934|3273|3697|3700|3827|5176|5265|5267|5345|6906|7076|7448	SERPINA3|AHSG|AMBP|SERPINC1|SERPING1|C3|C4A|C5|SERPINA6|CD44|GSN|HRG|ITIH1|ITIH4|KNG1|SERPINF1|SERPINA1|SERPINA4|SERPINF2|SERPINA7|TIMP1|VTN	-17	CLUSTER 5
KEGG Pathway	24	hsa05150	Staphylococcus aureus infection		-19	44	24	30198	96	100	14	14	3.5	629|716|718|720|727|1675|2266|3075|3426|3857|3858|3861|3868|5340	CFB|C1S|C3|C4A|C5|CFD|FGG|CFH|CFI|KRT9|KRT10|KRT14|KRT16|PLG	-17	CLUSTER 5
GO Biological Processes	19	GO:0006957	complement activation, alternative pathway	19_GO:0044419 biological process involved in interspecies interaction between organisms	-19	180	40	30198	15	100	9	9	2.9	629|718|727|730|731|733|735|1675|3075	CFB|C3|C5|C7|C8A|C8G|C9|CFD|CFH	-16	CLUSTER 5
Reactome Gene Sets	6	R-HSA-140877	Formation of Fibrin Clot (Clotting Cascade)		-18	85	30	30198	39	100	11	11	3.1	462|710|2147|2158|2161|2243|2244|2266|3818|3827|5624	SERPINC1|SERPING1|F2|F9|F12|FGA|FGB|FGG|KLKB1|KNG1|PROC	-16	CLUSTER 5
GO Biological Processes	19	GO:0051917	regulation of fibrinolysis	19_GO:0048519 negative regulation of biological process	-18	150	37	30198	18	100	9	9	2.9	350|1361|2147|2161|3273|3818|5340|5345|7448	APOH|CPB2|F2|F12|HRG|KLKB1|PLG|SERPINF2|VTN	-16	CLUSTER 5
GO Biological Processes	19	GO:0006954	inflammatory response	19_GO:0050896 response to stimulus	-18	13	16	30198	523	100	22	22	4.1	12|197|336|718|720|727|922|960|2147|2161|3339|3700|3818|3827|3868|4069|5004|5005|5265|5345|7076|8455	SERPINA3|AHSG|APOA2|C3|C4A|C5|CD5L|CD44|F2|F12|HSPG2|ITIH4|KLKB1|KNG1|KRT16|LYZ|ORM1|ORM2|SERPINA1|SERPINF2|TIMP1|ATRN	-15	CLUSTER 5
GO Biological Processes	19	GO:0043086	negative regulation of catalytic activity	19_GO:0065007 biological regulation	-17	9.6	14	30198	786	100	25	25	4.3	12|197|259|335|336|345|462|710|718|720|727|866|960|3273|3697|3700|3827|5176|5265|5267|5345|6906|7076|7448|7529	SERPINA3|AHSG|AMBP|APOA1|APOA2|APOC3|SERPINC1|SERPING1|C3|C4A|C5|SERPINA6|CD44|HRG|ITIH1|ITIH4|KNG1|SERPINF1|SERPINA1|SERPINA4|SERPINF2|SERPINA7|TIMP1|VTN|YWHAB	-15	CLUSTER 5
GO Biological Processes	19	GO:0032102	negative regulation of response to external stimulus	19_GO:0048519 negative regulation of biological process	-17	14	16	30198	428	100	20	20	4	335|350|710|727|1361|2147|2161|2243|2244|2266|3273|3818|3827|3848|4856|5176|5340|5345|5624|7448	APOA1|APOH|SERPING1|C5|CPB2|F2|F12|FGA|FGB|FGG|HRG|KLKB1|KNG1|KRT1|CCN3|SERPINF1|PLG|SERPINF2|PROC|VTN	-15	CLUSTER 5
WikiPathways	27	WP272	Blood clotting cascade		-17	120	32	30198	23	100	9	9	2.9	2147|2158|2161|2243|2244|2266|3818|5340|5345	F2|F9|F12|FGA|FGB|FGG|KLKB1|PLG|SERPINF2	-14	CLUSTER 5
GO Biological Processes	19	GO:0006958	complement activation, classical pathway	19_GO:0002376 immune system process	-16	37	21	30198	106	100	13	13	3.4	710|716|718|720|722|727|729|730|731|733|735|3426|100423062	SERPING1|C1S|C3|C4A|C4BPA|C5|C6|C7|C8A|C8G|C9|CFI|IGLL5	-14	CLUSTER 5
GO Biological Processes	19	GO:0002253	activation of immune response	19_GO:0002376 immune system process	-16	16	16	30198	332	100	18	18	3.8	629|710|716|718|720|722|727|729|730|731|733|735|1675|2822|3075|3426|3848|100423062	CFB|SERPING1|C1S|C3|C4A|C4BPA|C5|C6|C7|C8A|C8G|C9|CFD|GPLD1|CFH|CFI|KRT1|IGLL5	-14	CLUSTER 5
GO Biological Processes	19	GO:0002455	humoral immune response mediated by circulating immunoglobulin	19_GO:0002376 immune system process	-16	36	21	30198	110	100	13	13	3.4	710|716|718|720|722|727|729|730|731|733|735|3426|100423062	SERPING1|C1S|C3|C4A|C4BPA|C5|C6|C7|C8A|C8G|C9|CFI|IGLL5	-14	CLUSTER 5
GO Biological Processes	19	GO:0050778	positive regulation of immune response	19_GO:0002376 immune system process	-16	11	14	30198	567	100	21	21	4.1	563|629|710|716|718|720|722|727|729|730|731|733|735|1675|2822|3075|3263|3273|3426|3848|100423062	AZGP1|CFB|SERPING1|C1S|C3|C4A|C4BPA|C5|C6|C7|C8A|C8G|C9|CFD|GPLD1|CFH|HPX|HRG|CFI|KRT1|IGLL5	-14	CLUSTER 5
Canonical Pathways	11	M5885	NABA MATRISOME ASSOCIATED		-15	9.2	13	30198	751	100	23	23	4.2	12|259|462|710|866|1370|2147|2158|2161|3263|3273|3697|3700|3827|4485|5176|5265|5267|5340|5345|6906|7076|388697	SERPINA3|AMBP|SERPINC1|SERPING1|SERPINA6|CPN2|F2|F9|F12|HPX|HRG|ITIH1|ITIH4|KNG1|MST1|SERPINF1|SERPINA1|SERPINA4|PLG|SERPINF2|SERPINA7|TIMP1|HRNR	-13	CLUSTER 5
GO Biological Processes	19	GO:0002526	acute inflammatory response	19_GO:0050896 response to stimulus	-15	44	22	30198	75	100	11	11	3.1	12|197|336|2147|2161|3700|3818|5004|5005|5265|5345	SERPINA3|AHSG|APOA2|F2|F12|ITIH4|KLKB1|ORM1|ORM2|SERPINA1|SERPINF2	-13	CLUSTER 5
KEGG Pathway	24	hsa05171	Coronavirus disease - COVID-19		-15	20	16	30198	232	100	15	15	3.6	629|716|718|720|727|729|730|731|733|735|1675|2147|2243|2244|2266	CFB|C1S|C3|C4A|C5|C6|C7|C8A|C8G|C9|CFD|F2|FGA|FGB|FGG	-13	CLUSTER 5
GO Biological Processes	19	GO:0002252	immune effector process	19_GO:0002376 immune system process	-14	13	14	30198	434	100	18	18	3.8	629|710|716|718|720|722|727|729|730|731|733|735|1675|2147|3075|3426|3848|100423062	CFB|SERPING1|C1S|C3|C4A|C4BPA|C5|C6|C7|C8A|C8G|C9|CFD|F2|CFH|CFI|KRT1|IGLL5	-12	CLUSTER 5
Reactome Gene Sets	6	R-HSA-140837	Intrinsic Pathway of Fibrin Clot Formation		-14	110	29	30198	23	100	8	8	2.7	462|710|2147|2158|2161|3818|3827|5624	SERPINC1|SERPING1|F2|F9|F12|KLKB1|KNG1|PROC	-12	CLUSTER 5
GO Biological Processes	19	GO:0051918	negative regulation of fibrinolysis	19_GO:0048519 negative regulation of biological process	-14	160	34	30198	13	100	7	7	2.6	350|1361|2147|3273|5340|5345|7448	APOH|CPB2|F2|HRG|PLG|SERPINF2|VTN	-12	CLUSTER 5
GO Biological Processes	19	GO:0016064	immunoglobulin mediated immune response	19_GO:0002376 immune system process	-14	23	16	30198	173	100	13	13	3.4	710|716|718|720|722|727|729|730|731|733|735|3426|100423062	SERPING1|C1S|C3|C4A|C4BPA|C5|C6|C7|C8A|C8G|C9|CFI|IGLL5	-12	CLUSTER 5
GO Biological Processes	19	GO:0019724	B cell mediated immunity	19_GO:0002376 immune system process	-14	22	16	30198	177	100	13	13	3.4	710|716|718|720|722|727|729|730|731|733|735|3426|100423062	SERPING1|C1S|C3|C4A|C4BPA|C5|C6|C7|C8A|C8G|C9|CFI|IGLL5	-11	CLUSTER 5
Reactome Gene Sets	6	R-HSA-166665	Terminal pathway of complement		-14	230	37	30198	8	100	6	6	2.4	727|729|730|731|733|735	C5|C6|C7|C8A|C8G|C9	-11	CLUSTER 5
GO Biological Processes	19	GO:1900048	positive regulation of hemostasis	19_GO:0048518 positive regulation of biological process	-13	86	26	30198	28	100	8	8	2.7	350|1361|2147|2161|3273|5340|5345|7448	APOH|CPB2|F2|F12|HRG|PLG|SERPINF2|VTN	-11	CLUSTER 5
GO Biological Processes	19	GO:0030194	positive regulation of blood coagulation	19_GO:0048518 positive regulation of biological process	-13	86	26	30198	28	100	8	8	2.7	350|1361|2147|2161|3273|5340|5345|7448	APOH|CPB2|F2|F12|HRG|PLG|SERPINF2|VTN	-11	CLUSTER 5
GO Biological Processes	19	GO:0050820	positive regulation of coagulation	19_GO:0048518 positive regulation of biological process	-13	83	26	30198	29	100	8	8	2.7	350|1361|2147|2161|3273|5340|5345|7448	APOH|CPB2|F2|F12|HRG|PLG|SERPINF2|VTN	-11	CLUSTER 5
WikiPathways	27	WP176	Folate metabolism		-13	41	20	30198	73	100	10	10	3	12|213|335|338|2147|2243|2244|2266|5340|6649	SERPINA3|ALB|APOA1|APOB|F2|FGA|FGB|FGG|PLG|SOD3	-11	CLUSTER 5
GO Biological Processes	19	GO:0019835	cytolysis	19_GO:0009987 cellular process	-12	100	26	30198	21	100	7	7	2.6	727|729|730|731|733|735|4069	C5|C6|C7|C8A|C8G|C9|LYZ	-10	CLUSTER 5
GO Biological Processes	19	GO:0002443	leukocyte mediated immunity	19_GO:0002376 immune system process	-12	15	14	30198	276	100	14	14	3.5	710|716|718|720|722|727|729|730|731|733|735|2147|3426|100423062	SERPING1|C1S|C3|C4A|C4BPA|C5|C6|C7|C8A|C8G|C9|F2|CFI|IGLL5	-10	CLUSTER 5
WikiPathways	27	WP15	Selenium micronutrient network		-12	33	18	30198	92	100	10	10	3	12|213|335|338|2147|2243|2244|2266|5340|6649	SERPINA3|ALB|APOA1|APOB|F2|FGA|FGB|FGG|PLG|SOD3	-10	CLUSTER 5
GO Biological Processes	19	GO:0006953	acute-phase response	19_GO:0050896 response to stimulus	-12	60	22	30198	40	100	8	8	2.7	12|197|2147|3700|5004|5005|5265|5345	SERPINA3|AHSG|F2|ITIH4|ORM1|ORM2|SERPINA1|SERPINF2	-10	CLUSTER 5
GO Biological Processes	19	GO:0002449	lymphocyte mediated immunity	19_GO:0002376 immune system process	-12	17	14	30198	231	100	13	13	3.4	710|716|718|720|722|727|729|730|731|733|735|3426|100423062	SERPING1|C1S|C3|C4A|C4BPA|C5|C6|C7|C8A|C8G|C9|CFI|IGLL5	-10	CLUSTER 5
Reactome Gene Sets	6	R-HSA-2173782	Binding and Uptake of Ligands by Scavenger Receptors		-12	58	21	30198	42	100	8	8	2.7	213|259|335|338|1281|3263|3512|8542	ALB|AMBP|APOA1|APOB|COL3A1|HPX|JCHAIN|APOL1	-9.9	CLUSTER 5
GO Biological Processes	19	GO:0002460	adaptive immune response based on somatic recombination of immune receptors built from immunoglobulin superfamily domains	19_GO:0002376 immune system process	-12	16	14	30198	240	100	13	13	3.4	710|716|718|720|722|727|729|730|731|733|735|3426|100423062	SERPING1|C1S|C3|C4A|C4BPA|C5|C6|C7|C8A|C8G|C9|CFI|IGLL5	-9.8	CLUSTER 5
Reactome Gene Sets	6	R-HSA-2168880	Scavenging of heme from plasma		-12	140	29	30198	13	100	6	6	2.4	213|259|335|3263|3512|8542	ALB|AMBP|APOA1|HPX|JCHAIN|APOL1	-9.7	CLUSTER 5
GO Biological Processes	19	GO:0031638	zymogen activation	19_GO:0008152 metabolic process	-11	47	19	30198	51	100	8	8	2.7	350|922|2158|2161|2243|2244|2266|3818	APOH|CD5L|F9|F12|FGA|FGB|FGG|KLKB1	-9.2	CLUSTER 5
WikiPathways	27	WP4927	COVID-19, thrombosis and anticoagulation		-11	220	33	30198	7	100	5	5	2.2	2147|2243|2244|2266|5340	F2|FGA|FGB|FGG|PLG	-9.2	CLUSTER 5
WikiPathways	27	WP5089	Kinin-Kallikrein pathway		-11	220	33	30198	7	100	5	5	2.2	710|1369|2161|3818|3827	SERPING1|CPN1|F12|KLKB1|KNG1	-9.2	CLUSTER 5
Canonical Pathways	11	M5884	NABA CORE MATRISOME		-11	14	13	30198	275	100	13	13	3.4	176|1281|1311|2243|2244|2266|3339|3483|3489|4060|4856|7448|116844	ACAN|COL3A1|COMP|FGA|FGB|FGG|HSPG2|IGFALS|IGFBP6|LUM|CCN3|VTN|LRG1	-9.1	CLUSTER 5
WikiPathways	27	WP1533	Vitamin B12 metabolism		-11	46	19	30198	53	100	8	8	2.7	12|213|335|338|2147|5340|6649|6948	SERPINA3|ALB|APOA1|APOB|F2|PLG|SOD3|TCN2	-9.1	CLUSTER 5
Reactome Gene Sets	6	R-HSA-216083	Integrin cell surface interactions		-11	32	16	30198	85	100	9	9	2.9	960|1281|1311|2243|2244|2266|3339|4060|7448	CD44|COL3A1|COMP|FGA|FGB|FGG|HSPG2|LUM|VTN	-9	CLUSTER 5
GO Biological Processes	19	GO:0072376	protein activation cascade	19_GO:0050896 response to stimulus	-11	100	24	30198	18	100	6	6	2.4	350|2161|2243|2244|2266|3818	APOH|F12|FGA|FGB|FGG|KLKB1	-8.8	CLUSTER 5
Reactome Gene Sets	6	R-HSA-1474244	Extracellular matrix organization		-11	13	12	30198	301	100	13	13	3.4	176|960|1281|1311|2243|2244|2266|3339|3818|4060|5340|7076|7448	ACAN|CD44|COL3A1|COMP|FGA|FGB|FGG|HSPG2|KLKB1|LUM|PLG|TIMP1|VTN	-8.7	CLUSTER 5
GO Biological Processes	19	GO:0016485	protein processing	19_GO:0008152 metabolic process	-10	18	13	30198	188	100	11	11	3.1	350|590|922|1311|1369|2158|2161|2243|2244|2266|3818	APOH|BCHE|CD5L|COMP|CPN1|F9|F12|FGA|FGB|FGG|KLKB1	-8.5	CLUSTER 5
GO Biological Processes	19	GO:0090303	positive regulation of wound healing	19_GO:0048518 positive regulation of biological process	-10	38	17	30198	63	100	8	8	2.7	350|1361|2147|2161|3273|5340|5345|7448	APOH|CPB2|F2|F12|HRG|PLG|SERPINF2|VTN	-8.5	CLUSTER 5
Reactome Gene Sets	6	R-HSA-6798695	Neutrophil degranulation		-10	9.4	11	30198	482	100	15	15	3.6	1|12|197|718|960|1675|2517|2934|3848|4069|5004|5005|5265|116844|388697	A1BG|SERPINA3|AHSG|C3|CD44|CFD|FUCA1|GSN|KRT1|LYZ|ORM1|ORM2|SERPINA1|LRG1|HRNR	-8.3	CLUSTER 5
Reactome Gene Sets	6	R-HSA-140875	Common Pathway of Fibrin Clot Formation		-10	82	22	30198	22	100	6	6	2.4	462|2147|2243|2244|2266|5624	SERPINC1|F2|FGA|FGB|FGG|PROC	-8.2	CLUSTER 5
Reactome Gene Sets	6	R-HSA-8963901	Chylomicron remodeling		-10	150	27	30198	10	100	5	5	2.2	335|336|337|338|345	APOA1|APOA2|APOA4|APOB|APOC3	-8.2	CLUSTER 5
GO Biological Processes	19	GO:0031639	plasminogen activation	19_GO:0008152 metabolic process	-10	150	27	30198	10	100	5	5	2.2	350|2243|2244|2266|3818	APOH|FGA|FGB|FGG|KLKB1	-8.2	CLUSTER 5
Reactome Gene Sets	6	R-HSA-8963888	Chylomicron assembly		-10	150	27	30198	10	100	5	5	2.2	335|336|337|338|345	APOA1|APOA2|APOA4|APOB|APOC3	-8.2	CLUSTER 5
Reactome Gene Sets	6	R-HSA-975634	Retinoid metabolism and transport		-9.9	48	18	30198	44	100	7	7	2.6	335|336|337|338|345|3339|5950	APOA1|APOA2|APOA4|APOB|APOC3|HSPG2|RBP4	-8	CLUSTER 5
GO Biological Processes	19	GO:1903036	positive regulation of response to wounding	19_GO:0048518 positive regulation of biological process	-9.7	31	15	30198	77	100	8	8	2.7	350|1361|2147|2161|3273|5340|5345|7448	APOH|CPB2|F2|F12|HRG|PLG|SERPINF2|VTN	-7.9	CLUSTER 5
Reactome Gene Sets	6	R-HSA-6806667	Metabolism of fat-soluble vitamins		-9.6	44	17	30198	48	100	7	7	2.6	335|336|337|338|345|3339|5950	APOA1|APOA2|APOA4|APOB|APOC3|HSPG2|RBP4	-7.8	CLUSTER 5
GO Biological Processes	19	GO:0002250	adaptive immune response	19_GO:0002376 immune system process	-9.6	7.7	9.8	30198	629	100	16	16	3.7	710|716|718|720|722|727|729|730|731|733|735|2243|2244|3426|3512|100423062	SERPING1|C1S|C3|C4A|C4BPA|C5|C6|C7|C8A|C8G|C9|FGA|FGB|CFI|JCHAIN|IGLL5	-7.7	CLUSTER 5
GO Biological Processes	19	GO:0097435	supramolecular fiber organization	19_GO:0009987 cellular process	-9.4	8.3	9.9	30198	549	100	15	15	3.6	58|1072|1281|1311|2934|3848|3849|3852|3857|3861|3868|4060|5345|6708|7018	ACTA1|CFL1|COL3A1|COMP|GSN|KRT1|KRT2|KRT5|KRT9|KRT14|KRT16|LUM|SERPINF2|SPTA1|TF	-7.6	CLUSTER 5
Canonical Pathways	11	M169	PID INTEGRIN2 PATHWAY		-9.3	62	19	30198	29	100	6	6	2.4	718|2243|2244|2266|3827|5624	C3|FGA|FGB|FGG|KNG1|PROC	-7.5	CLUSTER 5
KEGG Pathway	24	hsa05322	Systemic lupus erythematosus		-9.1	20	13	30198	136	100	9	9	2.9	716|718|720|727|729|730|731|733|735	C1S|C3|C4A|C5|C6|C7|C8A|C8G|C9	-7.3	CLUSTER 5
GO Biological Processes	19	GO:0051604	protein maturation	19_GO:0008152 metabolic process	-9	13	11	30198	257	100	11	11	3.1	350|590|922|1311|1369|2158|2161|2243|2244|2266|3818	APOH|BCHE|CD5L|COMP|CPN1|F9|F12|FGA|FGB|FGG|KLKB1	-7.2	CLUSTER 5
Reactome Gene Sets	6	R-HSA-8963899	Plasma lipoprotein remodeling		-8.9	55	18	30198	33	100	6	6	2.4	213|335|336|337|338|345	ALB|APOA1|APOA2|APOA4|APOB|APOC3	-7.1	CLUSTER 5
Reactome Gene Sets	6	R-HSA-9671793	Diseases of hemostasis		-8.8	94	22	30198	16	100	5	5	2.2	710|2147|2158|2161|3818	SERPING1|F2|F9|F12|KLKB1	-7	CLUSTER 5
Reactome Gene Sets	6	R-HSA-9651496	Defects of contact activation system (CAS) and kallikrein/kinin system (KKS)		-8.8	94	22	30198	16	100	5	5	2.2	710|2147|2158|2161|3818	SERPING1|F2|F9|F12|KLKB1	-7	CLUSTER 5
GO Biological Processes	19	GO:0072378	blood coagulation, fibrin clot formation	19_GO:0032501 multicellular organismal process	-8.8	94	22	30198	16	100	5	5	2.2	350|2161|2243|2244|2266	APOH|F12|FGA|FGB|FGG	-7	CLUSTER 5
PANTHER Pathway	28	P00037	Ionotropic glutamate receptor pathway		-8.8	200	28	30198	6	100	4	4	2	12|462|718|5265	SERPINA3|SERPINC1|C3|SERPINA1	-7	CLUSTER 5
PANTHER Pathway	28	P00028	Heterotrimeric G-protein signaling pathway-rod outer segment phototransduction		-8.8	200	28	30198	6	100	4	4	2	629|1675|2161|5340	CFB|CFD|F12|PLG	-7	CLUSTER 5
WikiPathways	27	WP4493	Cells and molecules involved in local acute inflammatory response		-8.7	89	21	30198	17	100	5	5	2.2	718|727|729|730|3827	C3|C5|C6|C7|KNG1	-6.9	CLUSTER 5
GO Biological Processes	19	GO:0060249	anatomical structure homeostasis	19_GO:0065007 biological regulation	-8.6	12	11	30198	279	100	11	11	3.1	12|213|563|1281|1311|3512|3848|4069|5340|5950|7018	SERPINA3|ALB|AZGP1|COL3A1|COMP|JCHAIN|KRT1|LYZ|PLG|RBP4|TF	-6.9	CLUSTER 5
GO Biological Processes	19	GO:0048871	multicellular organismal homeostasis	19_GO:0032501 multicellular organismal process	-8.5	10	9.9	30198	363	100	12	12	3.2	12|213|563|1281|1311|3512|3848|3868|4069|5950|7018|388697	SERPINA3|ALB|AZGP1|COL3A1|COMP|JCHAIN|KRT1|KRT16|LYZ|RBP4|TF|HRNR	-6.7	CLUSTER 5
Reactome Gene Sets	6	R-HSA-8963898	Plasma lipoprotein assembly		-8.4	79	20	30198	19	100	5	5	2.2	335|336|337|338|345	APOA1|APOA2|APOA4|APOB|APOC3	-6.6	CLUSTER 5
Canonical Pathways	11	M174	PID UPA UPAR PATHWAY		-8.3	43	16	30198	42	100	6	6	2.4	2243|2244|2266|2822|5340|7448	FGA|FGB|FGG|GPLD1|PLG|VTN	-6.5	CLUSTER 5
GO Biological Processes	19	GO:0001894	tissue homeostasis	19_GO:0032501 multicellular organismal process	-8.2	13	11	30198	235	100	10	10	3	12|213|563|1281|1311|3512|3848|4069|5950|7018	SERPINA3|ALB|AZGP1|COL3A1|COMP|JCHAIN|KRT1|LYZ|RBP4|TF	-6.4	CLUSTER 5
KEGG Pathway	24	hsa05133	Pertussis		-8.2	28	13	30198	76	100	7	7	2.6	710|716|718|720|722|727|1072	SERPING1|C1S|C3|C4A|C4BPA|C5|CFL1	-6.4	CLUSTER 5
GO Biological Processes	19	GO:0030449	regulation of complement activation	19_GO:0002376 immune system process	-8.2	72	19	30198	21	100	5	5	2.2	710|718|722|922|3075	SERPING1|C3|C4BPA|CD5L|CFH	-6.4	CLUSTER 5
Reactome Gene Sets	6	R-HSA-174577	Activation of C3 and C5		-8.1	150	24	30198	8	100	4	4	2	629|718|720|727	CFB|C3|C4A|C5	-6.4	CLUSTER 5
GO Biological Processes	19	GO:0002920	regulation of humoral immune response	19_GO:0002376 immune system process	-8.1	40	15	30198	45	100	6	6	2.4	710|718|722|922|3075|3263	SERPING1|C3|C4BPA|CD5L|CFH|HPX	-6.3	CLUSTER 5
GO Biological Processes	19	GO:0034377	plasma lipoprotein particle assembly	19_GO:0032501 multicellular organismal process	-7.9	66	18	30198	23	100	5	5	2.2	335|336|337|338|345	APOA1|APOA2|APOA4|APOB|APOC3	-6.2	CLUSTER 5
Reactome Gene Sets	6	R-HSA-166663	Initial triggering of complement		-7.9	66	18	30198	23	100	5	5	2.2	629|716|718|720|1675	CFB|C1S|C3|C4A|CFD	-6.2	CLUSTER 5
KEGG Pathway	24	hsa04979	Cholesterol metabolism		-7.8	36	14	30198	50	100	6	6	2.4	335|336|337|338|345|350	APOA1|APOA2|APOA4|APOB|APOC3|APOH	-6.1	CLUSTER 5
GO Biological Processes	19	GO:0034114	regulation of heterotypic cell-cell adhesion	19_GO:0050789 regulation of biological process	-7.7	60	17	30198	25	100	5	5	2.2	335|960|2243|2244|2266	APOA1|CD44|FGA|FGB|FGG	-6	CLUSTER 5
Canonical Pathways	11	M3008	NABA ECM GLYCOPROTEINS		-7.7	14	10	30198	196	100	9	9	2.9	1311|2243|2244|2266|3483|3489|4856|7448|116844	COMP|FGA|FGB|FGG|IGFALS|IGFBP6|CCN3|VTN|LRG1	-6	CLUSTER 5
WikiPathways	27	WP2328	Allograft rejection		-7.7	24	12	30198	89	100	7	7	2.6	718|720|727|729|730|731|735	C3|C4A|C5|C6|C7|C8A|C9	-6	CLUSTER 5
GO Biological Processes	19	GO:0065005	protein-lipid complex assembly	19_GO:0009987 cellular process	-7.6	58	17	30198	26	100	5	5	2.2	335|336|337|338|345	APOA1|APOA2|APOA4|APOB|APOC3	-5.9	CLUSTER 5
GO Biological Processes	19	GO:0033344	cholesterol efflux	19_GO:0051179 localization	-7.6	58	17	30198	26	100	5	5	2.2	335|336|337|338|345	APOA1|APOA2|APOA4|APOB|APOC3	-5.9	CLUSTER 5
WikiPathways	27	WP3601	Lipid particles composition		-7.6	120	22	30198	10	100	4	4	2	335|336|338|345	APOA1|APOA2|APOB|APOC3	-5.9	CLUSTER 5
GO Biological Processes	19	GO:0002697	regulation of immune effector process	19_GO:0002376 immune system process	-7.5	9.3	9.1	30198	356	100	11	11	3.1	335|336|563|710|718|722|922|3075|3263|5950|114770	APOA1|APOA2|AZGP1|SERPING1|C3|C4BPA|CD5L|CFH|HPX|RBP4|PGLYRP2	-5.9	CLUSTER 5
GO Biological Processes	19	GO:0030168	platelet activation	19_GO:0032501 multicellular organismal process	-7.5	22	12	30198	96	100	7	7	2.6	1281|1311|2147|2243|2244|2266|3273	COL3A1|COMP|F2|FGA|FGB|FGG|HRG	-5.8	CLUSTER 5
Reactome Gene Sets	6	R-HSA-9657689	Defective SERPING1 causes hereditary angioedema		-7.5	300	30	30198	3	100	3	3	1.7	710|2161|3818	SERPING1|F12|KLKB1	-5.8	CLUSTER 5
CORUM	33	CORUM:6417	Fibrinogen complex		-7.5	300	30	30198	3	100	3	3	1.7	2243|2244|2266	FGA|FGB|FGG	-5.8	CLUSTER 5
Reactome Gene Sets	6	R-HSA-9657688	Defective factor XII causes hereditary angioedema		-7.5	300	30	30198	3	100	3	3	1.7	2147|2161|3818	F2|F12|KLKB1	-5.8	CLUSTER 5
WikiPathways	27	WP5104	Acquired partial lipodystrophy / Barraquer-Simons syndrome		-7.4	110	21	30198	11	100	4	4	2	629|718|727|1675	CFB|C3|C5|CFD	-5.8	CLUSTER 5
GO Biological Processes	19	GO:0090130	tissue migration	19_GO:0032501 multicellular organismal process	-7.4	22	12	30198	98	100	7	7	2.6	58|335|2822|3849|3868|4856|116844	ACTA1|APOA1|GPLD1|KRT2|KRT16|CCN3|LRG1	-5.7	CLUSTER 5
GO Biological Processes	19	GO:0034369	plasma lipoprotein particle remodeling	19_GO:0032501 multicellular organismal process	-7.4	52	16	30198	29	100	5	5	2.2	335|336|337|338|345	APOA1|APOA2|APOA4|APOB|APOC3	-5.7	CLUSTER 5
WikiPathways	27	WP4969	RAS and bradykinin pathways in COVID-19		-7.4	52	16	30198	29	100	5	5	2.2	710|1369|2161|3818|3827	SERPING1|CPN1|F12|KLKB1|KNG1	-5.7	CLUSTER 5
GO Biological Processes	19	GO:0034368	protein-lipid complex remodeling	19_GO:0009987 cellular process	-7.4	52	16	30198	29	100	5	5	2.2	335|336|337|338|345	APOA1|APOA2|APOA4|APOB|APOC3	-5.7	CLUSTER 5
GO Biological Processes	19	GO:0033700	phospholipid efflux	19_GO:0051179 localization	-7.3	100	20	30198	12	100	4	4	2	335|336|337|345	APOA1|APOA2|APOA4|APOC3	-5.6	CLUSTER 5
GO Biological Processes	19	GO:0034367	protein-containing complex remodeling	19_GO:0009987 cellular process	-7.2	49	15	30198	31	100	5	5	2.2	335|336|337|338|345	APOA1|APOA2|APOA4|APOB|APOC3	-5.6	CLUSTER 5
Reactome Gene Sets	6	R-HSA-2187338	Visual phototransduction		-7.2	20	11	30198	105	100	7	7	2.6	335|336|337|338|345|3339|5950	APOA1|APOA2|APOA4|APOB|APOC3|HSPG2|RBP4	-5.6	CLUSTER 5
WikiPathways	27	WP430	Statin inhibition of cholesterol production		-7.1	46	15	30198	33	100	5	5	2.2	335|336|337|338|345	APOA1|APOA2|APOA4|APOB|APOC3	-5.5	CLUSTER 5
GO Biological Processes	19	GO:0019730	antimicrobial humoral response	19_GO:0044419 biological process involved in interspecies interaction between organisms	-7	19	11	30198	112	100	7	7	2.6	2147|2243|2244|3273|3512|4069|7018	F2|FGA|FGB|HRG|JCHAIN|LYZ|TF	-5.4	CLUSTER 5
GO Biological Processes	19	GO:0045109	intermediate filament organization	19_GO:0009987 cellular process	-7	27	12	30198	68	100	6	6	2.4	3848|3849|3852|3857|3861|3868	KRT1|KRT2|KRT5|KRT9|KRT14|KRT16	-5.4	CLUSTER 5
GO Biological Processes	19	GO:0010896	regulation of triglyceride catabolic process	19_GO:0008152 metabolic process	-7	86	18	30198	14	100	4	4	2	335|337|345|2822	APOA1|APOA4|APOC3|GPLD1	-5.3	CLUSTER 5
GO Biological Processes	19	GO:0009617	response to bacterium	19_GO:0044419 biological process involved in interspecies interaction between organisms	-6.9	5.8	7.5	30198	732	100	14	14	3.5	338|718|722|1675|2147|2243|2244|3512|4069|7018|114770|116844|117159|100423062	APOB|C3|C4BPA|CFD|F2|FGA|FGB|JCHAIN|LYZ|TF|PGLYRP2|LRG1|DCD|IGLL5	-5.3	CLUSTER 5
GO Biological Processes	19	GO:0051919	positive regulation of fibrinolysis	19_GO:0048519 negative regulation of biological process	-6.9	230	26	30198	4	100	3	3	1.7	2161|3818|5340	F12|KLKB1|PLG	-5.2	CLUSTER 5
CORUM	33	CORUM:6819	APOL1 complex A (APOL1, APOA1, HPR, C3)		-6.9	230	26	30198	4	100	3	3	1.7	335|718|8542	APOA1|C3|APOL1	-5.2	CLUSTER 5
GO Biological Processes	19	GO:0010903	negative regulation of very-low-density lipoprotein particle remodeling	19_GO:0048519 negative regulation of biological process	-6.9	230	26	30198	4	100	3	3	1.7	335|336|345	APOA1|APOA2|APOC3	-5.2	CLUSTER 5
GO Biological Processes	19	GO:0034116	positive regulation of heterotypic cell-cell adhesion	19_GO:0048518 positive regulation of biological process	-6.8	81	18	30198	15	100	4	4	2	960|2243|2244|2266	CD44|FGA|FGB|FGG	-5.2	CLUSTER 5
GO Biological Processes	19	GO:0042157	lipoprotein metabolic process	19_GO:0008152 metabolic process	-6.8	17	10	30198	122	100	7	7	2.6	335|336|337|338|345|2822|8542	APOA1|APOA2|APOA4|APOB|APOC3|GPLD1|APOL1	-5.2	CLUSTER 5
Reactome Gene Sets	6	R-HSA-174824	Plasma lipoprotein assembly, remodeling, and clearance		-6.8	24	12	30198	74	100	6	6	2.4	213|335|336|337|338|345	ALB|APOA1|APOA2|APOA4|APOB|APOC3	-5.2	CLUSTER 5
GO Biological Processes	19	GO:0034375	high-density lipoprotein particle remodeling	19_GO:0032501 multicellular organismal process	-6.7	75	17	30198	16	100	4	4	2	335|336|337|345	APOA1|APOA2|APOA4|APOC3	-5.1	CLUSTER 5
Reactome Gene Sets	6	R-HSA-3000178	ECM proteoglycans		-6.7	24	11	30198	76	100	6	6	2.4	176|1281|1311|3339|4060|7448	ACAN|COL3A1|COMP|HSPG2|LUM|VTN	-5.1	CLUSTER 5
GO Biological Processes	19	GO:0019216	regulation of lipid metabolic process	19_GO:0008152 metabolic process	-6.7	8.9	8.4	30198	341	100	10	10	3	12|335|336|337|338|345|347|718|2147|2822	SERPINA3|APOA1|APOA2|APOA4|APOB|APOC3|APOD|C3|F2|GPLD1	-5.1	CLUSTER 5
GO Biological Processes	19	GO:0043588	skin development	19_GO:0032502 developmental process	-6.7	10	8.8	30198	259	100	9	9	2.9	1281|1311|3848|3849|3852|3857|3858|3868|388697	COL3A1|COMP|KRT1|KRT2|KRT5|KRT9|KRT10|KRT16|HRNR	-5.1	CLUSTER 5
Reactome Gene Sets	6	R-HSA-196854	Metabolism of vitamins and cofactors		-6.6	13	9.3	30198	190	100	8	8	2.7	335|336|337|338|345|3339|5950|6948	APOA1|APOA2|APOA4|APOB|APOC3|HSPG2|RBP4|TCN2	-5	CLUSTER 5
GO Biological Processes	19	GO:0043691	reverse cholesterol transport	19_GO:0051179 localization	-6.6	71	17	30198	17	100	4	4	2	335|336|337|345	APOA1|APOA2|APOA4|APOC3	-5	CLUSTER 5
WikiPathways	27	WP5109	Familial hyperlipidemia type 2		-6.6	71	17	30198	17	100	4	4	2	335|336|337|338	APOA1|APOA2|APOA4|APOB	-5	CLUSTER 5
Reactome Gene Sets	6	R-HSA-6809371	Formation of the cornified envelope		-6.6	16	10	30198	130	100	7	7	2.6	3848|3849|3852|3857|3858|3861|3868	KRT1|KRT2|KRT5|KRT9|KRT10|KRT14|KRT16	-5	CLUSTER 5
GO Biological Processes	19	GO:0071827	plasma lipoprotein particle organization	19_GO:0032501 multicellular organismal process	-6.6	36	13	30198	42	100	5	5	2.2	335|336|337|338|345	APOA1|APOA2|APOA4|APOB|APOC3	-5	CLUSTER 5
GO Biological Processes	19	GO:0001895	retina homeostasis	19_GO:0032501 multicellular organismal process	-6.6	23	11	30198	80	100	6	6	2.4	213|563|3512|3848|4069|7018	ALB|AZGP1|JCHAIN|KRT1|LYZ|TF	-5	CLUSTER 5
GO Biological Processes	19	GO:0031347	regulation of defense response	19_GO:0050896 response to stimulus	-6.5	5.9	7.4	30198	662	100	13	13	3.4	197|335|710|718|2161|3075|3263|3818|3848|4856|5176|5624|114770	AHSG|APOA1|SERPING1|C3|F12|CFH|HPX|KLKB1|KRT1|CCN3|SERPINF1|PROC|PGLYRP2	-5	CLUSTER 5
GO Biological Processes	19	GO:0090207	regulation of triglyceride metabolic process	19_GO:0008152 metabolic process	-6.5	35	13	30198	43	100	5	5	2.2	335|337|345|718|2822	APOA1|APOA4|APOC3|C3|GPLD1	-4.9	CLUSTER 5
Reactome Gene Sets	6	R-HSA-173736	Alternative complement activation		-6.5	180	23	30198	5	100	3	3	1.7	629|718|1675	CFB|C3|CFD	-4.9	CLUSTER 5
GO Biological Processes	19	GO:0071825	protein-lipid complex subunit organization	19_GO:0009987 cellular process	-6.4	34	13	30198	45	100	5	5	2.2	335|336|337|338|345	APOA1|APOA2|APOA4|APOB|APOC3	-4.9	CLUSTER 5
Reactome Gene Sets	6	R-HSA-1474228	Degradation of the extracellular matrix		-6.4	15	9.6	30198	140	100	7	7	2.6	176|960|1281|3339|3818|5340|7076	ACAN|CD44|COL3A1|HSPG2|KLKB1|PLG|TIMP1	-4.8	CLUSTER 5
GO Biological Processes	19	GO:0045104	intermediate filament cytoskeleton organization	19_GO:0009987 cellular process	-6.3	21	11	30198	87	100	6	6	2.4	3848|3849|3852|3857|3861|3868	KRT1|KRT2|KRT5|KRT9|KRT14|KRT16	-4.8	CLUSTER 5
GO Biological Processes	19	GO:0035296	regulation of tube diameter	19_GO:0065007 biological regulation	-6.3	15	9.6	30198	141	100	7	7	2.6	1311|2243|2244|2266|3827|5345|6649	COMP|FGA|FGB|FGG|KNG1|SERPINF2|SOD3	-4.8	CLUSTER 5
GO Biological Processes	19	GO:0097746	blood vessel diameter maintenance	19_GO:0032501 multicellular organismal process	-6.3	15	9.6	30198	141	100	7	7	2.6	1311|2243|2244|2266|3827|5345|6649	COMP|FGA|FGB|FGG|KNG1|SERPINF2|SOD3	-4.8	CLUSTER 5
GO Biological Processes	19	GO:0035150	regulation of tube size	19_GO:0065007 biological regulation	-6.3	15	9.6	30198	142	100	7	7	2.6	1311|2243|2244|2266|3827|5345|6649	COMP|FGA|FGB|FGG|KNG1|SERPINF2|SOD3	-4.8	CLUSTER 5
GO Biological Processes	19	GO:0045103	intermediate filament-based process	19_GO:0009987 cellular process	-6.3	21	11	30198	88	100	6	6	2.4	3848|3849|3852|3857|3861|3868	KRT1|KRT2|KRT5|KRT9|KRT14|KRT16	-4.8	CLUSTER 5
GO Biological Processes	19	GO:0051004	regulation of lipoprotein lipase activity	19_GO:0065007 biological regulation	-6.3	60	15	30198	20	100	4	4	2	335|337|345|350	APOA1|APOA4|APOC3|APOH	-4.7	CLUSTER 5
GO Biological Processes	19	GO:0010631	epithelial cell migration	19_GO:0040011 locomotion	-6.3	20	11	30198	89	100	6	6	2.4	335|2822|3849|3868|4856|116844	APOA1|GPLD1|KRT2|KRT16|CCN3|LRG1	-4.7	CLUSTER 5
GO Biological Processes	19	GO:0090132	epithelium migration	19_GO:0032501 multicellular organismal process	-6.2	20	10	30198	92	100	6	6	2.4	335|2822|3849|3868|4856|116844	APOA1|GPLD1|KRT2|KRT16|CCN3|LRG1	-4.7	CLUSTER 5
Reactome Gene Sets	6	R-HSA-5686938	Regulation of TLR by endogenous ligand		-6.2	58	15	30198	21	100	4	4	2	338|2243|2244|2266	APOB|FGA|FGB|FGG	-4.7	CLUSTER 5
GO Biological Processes	19	GO:0010901	regulation of very-low-density lipoprotein particle remodeling	19_GO:0032501 multicellular organismal process	-6.2	150	21	30198	6	100	3	3	1.7	335|336|345	APOA1|APOA2|APOC3	-4.6	CLUSTER 5
GO Biological Processes	19	GO:0051546	keratinocyte migration	19_GO:0040011 locomotion	-6.2	150	21	30198	6	100	3	3	1.7	3849|3868|116844	KRT2|KRT16|LRG1	-4.6	CLUSTER 5
GO Biological Processes	19	GO:0050727	regulation of inflammatory response	19_GO:0050896 response to stimulus	-6	7.5	7.6	30198	400	100	10	10	3	197|335|718|2161|3818|3848|4856|5176|5624|114770	AHSG|APOA1|C3|F12|KLKB1|KRT1|CCN3|SERPINF1|PROC|PGLYRP2	-4.5	CLUSTER 5
GO Biological Processes	19	GO:0051702	biological process involved in interaction with symbiont	19_GO:0044419 biological process involved in interspecies interaction between organisms	-6	18	9.9	30198	100	100	6	6	2.4	1072|2147|3273|5340|8542|117159	CFL1|F2|HRG|PLG|APOL1|DCD	-4.5	CLUSTER 5
GO Biological Processes	19	GO:0097006	regulation of plasma lipoprotein particle levels	19_GO:0050789 regulation of biological process	-6	27	11	30198	55	100	5	5	2.2	335|336|337|338|345	APOA1|APOA2|APOA4|APOB|APOC3	-4.5	CLUSTER 5
KEGG Pathway	24	hsa04977	Vitamin digestion and absorption		-5.9	50	14	30198	24	100	4	4	2	335|337|338|6948	APOA1|APOA4|APOB|TCN2	-4.4	CLUSTER 5
GO Biological Processes	19	GO:0034381	plasma lipoprotein particle clearance	19_GO:0032501 multicellular organismal process	-5.9	50	14	30198	24	100	4	4	2	335|336|338|345	APOA1|APOA2|APOB|APOC3	-4.4	CLUSTER 5
GO Biological Processes	19	GO:0006869	lipid transport	19_GO:0051179 localization	-5.9	8.5	7.8	30198	318	100	9	9	2.9	335|336|337|338|345|347|350|5950|8542	APOA1|APOA2|APOA4|APOB|APOC3|APOD|APOH|RBP4|APOL1	-4.4	CLUSTER 5
GO Biological Processes	19	GO:0010035	response to inorganic substance	19_GO:0050896 response to stimulus	-5.9	6.4	7.1	30198	521	100	11	11	3.1	58|337|338|2243|2244|2266|2822|5176|5444|6649|7018	ACTA1|APOA4|APOB|FGA|FGB|FGG|GPLD1|SERPINF1|PON1|SOD3|TF	-4.4	CLUSTER 5
GO Biological Processes	19	GO:0007568	aging	19_GO:0032502 developmental process	-5.9	13	8.8	30198	165	100	7	7	2.6	347|710|1311|3861|3868|5176|7076	APOD|SERPING1|COMP|KRT14|KRT16|SERPINF1|TIMP1	-4.4	CLUSTER 5
GO Biological Processes	19	GO:0060627	regulation of vesicle-mediated transport	19_GO:0051179 localization	-5.8	6.2	7	30198	535	100	11	11	3.1	197|335|336|345|718|720|2243|2244|2266|7018|7448	AHSG|APOA1|APOA2|APOC3|C3|C4A|FGA|FGB|FGG|TF|VTN	-4.3	CLUSTER 5
GO Biological Processes	19	GO:0002683	negative regulation of immune system process	19_GO:0002376 immune system process	-5.8	7	7.3	30198	430	100	10	10	3	259|335|336|347|710|722|727|1281|4856|114770	AMBP|APOA1|APOA2|APOD|SERPING1|C4BPA|C5|COL3A1|CCN3|PGLYRP2	-4.3	CLUSTER 5
GO Biological Processes	19	GO:0050994	regulation of lipid catabolic process	19_GO:0008152 metabolic process	-5.7	25	11	30198	61	100	5	5	2.2	335|336|337|345|2822	APOA1|APOA2|APOA4|APOC3|GPLD1	-4.3	CLUSTER 5
GO Biological Processes	19	GO:0030301	cholesterol transport	19_GO:0051179 localization	-5.7	25	11	30198	61	100	5	5	2.2	335|336|337|338|345	APOA1|APOA2|APOA4|APOB|APOC3	-4.3	CLUSTER 5
GO Biological Processes	19	GO:0051873	killing by host of symbiont cells	19_GO:0044419 biological process involved in interspecies interaction between organisms	-5.7	45	13	30198	27	100	4	4	2	2147|3273|8542|117159	F2|HRG|APOL1|DCD	-4.3	CLUSTER 5
Reactome Gene Sets	6	R-HSA-977225	Amyloid fiber formation		-5.7	16	9.3	30198	111	100	6	6	2.4	335|337|2243|2934|3339|4069	APOA1|APOA4|FGA|GSN|HSPG2|LYZ	-4.3	CLUSTER 5
GO Biological Processes	19	GO:0008202	steroid metabolic process	19_GO:0008152 metabolic process	-5.7	9.5	7.9	30198	254	100	8	8	2.7	335|336|337|338|866|2638|5444|8542	APOA1|APOA2|APOA4|APOB|SERPINA6|GC|PON1|APOL1	-4.2	CLUSTER 5
Reactome Gene Sets	6	R-HSA-5653656	Vesicle-mediated transport		-5.6	5.4	6.6	30198	673	100	12	12	3.2	213|259|335|338|1281|3263|3512|5265|6708|7018|7529|8542	ALB|AMBP|APOA1|APOB|COL3A1|HPX|JCHAIN|SERPINA1|SPTA1|TF|YWHAB|APOL1	-4.2	CLUSTER 5
GO Biological Processes	19	GO:0042742	defense response to bacterium	19_GO:0044419 biological process involved in interspecies interaction between organisms	-5.6	7.7	7.3	30198	351	100	9	9	2.9	2147|2243|2244|3512|4069|7018|114770|117159|100423062	F2|FGA|FGB|JCHAIN|LYZ|TF|PGLYRP2|DCD|IGLL5	-4.1	CLUSTER 5
GO Biological Processes	19	GO:1905952	regulation of lipid localization	19_GO:0051179 localization	-5.6	12	8.3	30198	183	100	7	7	2.6	335|336|337|338|345|718|5444	APOA1|APOA2|APOA4|APOB|APOC3|C3|PON1	-4.1	CLUSTER 5
Canonical Pathways	11	M18	PID INTEGRIN1 PATHWAY		-5.6	23	10	30198	66	100	5	5	2.2	1281|2243|2244|2266|7448	COL3A1|FGA|FGB|FGG|VTN	-4.1	CLUSTER 5
GO Biological Processes	19	GO:0010876	lipid localization	19_GO:0051179 localization	-5.6	7.7	7.3	30198	353	100	9	9	2.9	335|336|337|338|345|347|350|5950|8542	APOA1|APOA2|APOA4|APOB|APOC3|APOD|APOH|RBP4|APOL1	-4.1	CLUSTER 5
GO Biological Processes	19	GO:0008203	cholesterol metabolic process	19_GO:0008152 metabolic process	-5.6	15	9	30198	118	100	6	6	2.4	335|336|337|338|5444|8542	APOA1|APOA2|APOA4|APOB|PON1|APOL1	-4.1	CLUSTER 5
GO Biological Processes	19	GO:0010873	positive regulation of cholesterol esterification	19_GO:0048518 positive regulation of biological process	-5.5	100	17	30198	9	100	3	3	1.7	335|336|337	APOA1|APOA2|APOA4	-4.1	CLUSTER 5
GO Biological Processes	19	GO:0051838	cytolysis by host of symbiont cells	19_GO:0044419 biological process involved in interspecies interaction between organisms	-5.5	100	17	30198	9	100	3	3	1.7	2147|3273|8542	F2|HRG|APOL1	-4.1	CLUSTER 5
Reactome Gene Sets	6	R-HSA-159763	Transport of gamma-carboxylated protein precursors from the endoplasmic reticulum to the Golgi apparatus		-5.5	100	17	30198	9	100	3	3	1.7	2147|2158|5624	F2|F9|PROC	-4.1	CLUSTER 5
WikiPathways	27	WP5186	Activation of Vitamin K-dependent proteins		-5.5	100	17	30198	9	100	3	3	1.7	2147|2158|5624	F2|F9|PROC	-4.1	CLUSTER 5
GO Biological Processes	19	GO:0046470	phosphatidylcholine metabolic process	19_GO:0008152 metabolic process	-5.5	23	10	30198	67	100	5	5	2.2	335|336|337|2822|5444	APOA1|APOA2|APOA4|GPLD1|PON1	-4.1	CLUSTER 5
GO Biological Processes	19	GO:0070613	regulation of protein processing	19_GO:0008152 metabolic process	-5.5	22	10	30198	68	100	5	5	2.2	1361|2161|2934|3818|5345	CPB2|F12|GSN|KLKB1|SERPINF2	-4.1	CLUSTER 5
GO Biological Processes	19	GO:0031589	cell-substrate adhesion	19_GO:0009987 cellular process	-5.5	11	8.1	30198	189	100	7	7	2.6	960|1281|2243|2244|2266|7448|8455	CD44|COL3A1|FGA|FGB|FGG|VTN|ATRN	-4.1	CLUSTER 5
GO Biological Processes	19	GO:0030336	negative regulation of cell migration	19_GO:0040011 locomotion	-5.5	7.5	7.2	30198	364	100	9	9	2.9	347|350|727|1281|3273|3868|4856|5176|7076	APOD|APOH|C5|COL3A1|HRG|KRT16|CCN3|SERPINF1|TIMP1	-4	CLUSTER 5
GO Biological Processes	19	GO:1903317	regulation of protein maturation	19_GO:0008152 metabolic process	-5.4	21	9.9	30198	71	100	5	5	2.2	1361|2161|2934|3818|5345	CPB2|F12|GSN|KLKB1|SERPINF2	-4	CLUSTER 5
Reactome Gene Sets	6	R-HSA-159782	Removal of aminoterminal propeptides from gamma-carboxylated proteins		-5.4	91	16	30198	10	100	3	3	1.7	2147|2158|5624	F2|F9|PROC	-4	CLUSTER 5
Reactome Gene Sets	6	R-HSA-8964058	HDL remodeling		-5.4	91	16	30198	10	100	3	3	1.7	213|335|345	ALB|APOA1|APOC3	-4	CLUSTER 5
GO Biological Processes	19	GO:0030300	regulation of intestinal cholesterol absorption	19_GO:0051179 localization	-5.4	91	16	30198	10	100	3	3	1.7	335|336|337	APOA1|APOA2|APOA4	-4	CLUSTER 5
GO Biological Processes	19	GO:0034370	triglyceride-rich lipoprotein particle remodeling	19_GO:0032501 multicellular organismal process	-5.4	91	16	30198	10	100	3	3	1.7	335|336|337	APOA1|APOA2|APOA4	-4	CLUSTER 5
GO Biological Processes	19	GO:0051006	positive regulation of lipoprotein lipase activity	19_GO:0065007 biological regulation	-5.4	91	16	30198	10	100	3	3	1.7	335|337|350	APOA1|APOA4|APOH	-4	CLUSTER 5
Reactome Gene Sets	6	R-HSA-159740	Gamma-carboxylation of protein precursors		-5.4	91	16	30198	10	100	3	3	1.7	2147|2158|5624	F2|F9|PROC	-4	CLUSTER 5
GO Biological Processes	19	GO:0050766	positive regulation of phagocytosis	19_GO:0051179 localization	-5.4	21	9.8	30198	72	100	5	5	2.2	197|335|336|718|720	AHSG|APOA1|APOA2|C3|C4A	-4	CLUSTER 5
GO Biological Processes	19	GO:1902652	secondary alcohol metabolic process	19_GO:0008152 metabolic process	-5.4	14	8.6	30198	128	100	6	6	2.4	335|336|337|338|5444|8542	APOA1|APOA2|APOA4|APOB|PON1|APOL1	-3.9	CLUSTER 5
GO Biological Processes	19	GO:2000146	negative regulation of cell motility	19_GO:0040011 locomotion	-5.3	7.2	7	30198	379	100	9	9	2.9	347|350|727|1281|3273|3868|4856|5176|7076	APOD|APOH|C5|COL3A1|HRG|KRT16|CCN3|SERPINF1|TIMP1	-3.9	CLUSTER 5
GO Biological Processes	19	GO:0007160	cell-matrix adhesion	19_GO:0009987 cellular process	-5.3	14	8.4	30198	133	100	6	6	2.4	960|1281|2243|2244|2266|7448	CD44|COL3A1|FGA|FGB|FGG|VTN	-3.9	CLUSTER 5
GO Biological Processes	19	GO:0016125	sterol metabolic process	19_GO:0008152 metabolic process	-5.3	14	8.4	30198	133	100	6	6	2.4	335|336|337|338|5444|8542	APOA1|APOA2|APOA4|APOB|PON1|APOL1	-3.9	CLUSTER 5
Reactome Gene Sets	6	R-HSA-159854	Gamma-carboxylation, transport, and amino-terminal cleavage of proteins		-5.2	82	16	30198	11	100	3	3	1.7	2147|2158|5624	F2|F9|PROC	-3.9	CLUSTER 5
GO Biological Processes	19	GO:1904729	regulation of intestinal lipid absorption	19_GO:0051179 localization	-5.2	82	16	30198	11	100	3	3	1.7	335|336|337	APOA1|APOA2|APOA4	-3.9	CLUSTER 5
GO Biological Processes	19	GO:0061365	positive regulation of triglyceride lipase activity	19_GO:0065007 biological regulation	-5.2	82	16	30198	11	100	3	3	1.7	335|337|350	APOA1|APOA4|APOH	-3.9	CLUSTER 5
GO Biological Processes	19	GO:0051271	negative regulation of cellular component movement	19_GO:0051179 localization	-5.2	7	6.9	30198	387	100	9	9	2.9	347|350|727|1281|3273|3868|4856|5176|7076	APOD|APOH|C5|COL3A1|HRG|KRT16|CCN3|SERPINF1|TIMP1	-3.8	CLUSTER 5
GO Biological Processes	19	GO:0030216	keratinocyte differentiation	19_GO:0032502 developmental process	-5.2	13	8.3	30198	135	100	6	6	2.4	3848|3849|3852|3858|3868|388697	KRT1|KRT2|KRT5|KRT10|KRT16|HRNR	-3.8	CLUSTER 5
GO Biological Processes	19	GO:0018149	peptide cross-linking	19_GO:0008152 metabolic process	-5.2	34	11	30198	36	100	4	4	2	1281|3848|3849|3858	COL3A1|KRT1|KRT2|KRT10	-3.8	CLUSTER 5
Reactome Gene Sets	6	R-HSA-6802948	Signaling by high-kinase activity BRAF mutants		-5.2	34	11	30198	36	100	4	4	2	2243|2244|2266|7529	FGA|FGB|FGG|YWHAB	-3.8	CLUSTER 5
GO Biological Processes	19	GO:0015918	sterol transport	19_GO:0051179 localization	-5.2	19	9.4	30198	78	100	5	5	2.2	335|336|337|338|345	APOA1|APOA2|APOA4|APOB|APOC3	-3.8	CLUSTER 5
GO Biological Processes	19	GO:0001568	blood vessel development	19_GO:0032502 developmental process	-5.2	6	6.5	30198	505	100	10	10	3	338|347|1281|1311|2822|3273|3339|4856|5340|5345	APOB|APOD|COL3A1|COMP|GPLD1|HRG|HSPG2|CCN3|PLG|SERPINF2	-3.8	CLUSTER 5
GO Biological Processes	19	GO:0032374	regulation of cholesterol transport	19_GO:0051179 localization	-5.1	19	9.2	30198	80	100	5	5	2.2	335|336|337|345|5444	APOA1|APOA2|APOA4|APOC3|PON1	-3.8	CLUSTER 5
GO Biological Processes	19	GO:0032371	regulation of sterol transport	19_GO:0051179 localization	-5.1	19	9.2	30198	80	100	5	5	2.2	335|336|337|345|5444	APOA1|APOA2|APOA4|APOC3|PON1	-3.8	CLUSTER 5
Reactome Gene Sets	6	R-HSA-6805567	Keratinization		-5.1	9.9	7.5	30198	214	100	7	7	2.6	3848|3849|3852|3857|3858|3861|3868	KRT1|KRT2|KRT5|KRT9|KRT10|KRT14|KRT16	-3.8	CLUSTER 5
GO Biological Processes	19	GO:0034380	high-density lipoprotein particle assembly	19_GO:0032501 multicellular organismal process	-5.1	75	15	30198	12	100	3	3	1.7	335|336|337	APOA1|APOA2|APOA4	-3.7	CLUSTER 5
GO Biological Processes	19	GO:0008544	epidermis development	19_GO:0032502 developmental process	-5.1	8	7	30198	303	100	8	8	2.7	3848|3849|3852|3857|3858|3861|3868|388697	KRT1|KRT2|KRT5|KRT9|KRT10|KRT14|KRT16|HRNR	-3.7	CLUSTER 5
GO Biological Processes	19	GO:0010810	regulation of cell-substrate adhesion	19_GO:0050789 regulation of biological process	-5.1	9.7	7.4	30198	218	100	7	7	2.6	335|347|2243|2244|2266|3273|5340	APOA1|APOD|FGA|FGB|FGG|HRG|PLG	-3.7	CLUSTER 5
GO Biological Processes	19	GO:0022604	regulation of cell morphogenesis	19_GO:0032502 developmental process	-5.1	7.9	7	30198	306	100	8	8	2.7	335|960|1072|2147|2243|2244|2266|6708	APOA1|CD44|CFL1|F2|FGA|FGB|FGG|SPTA1	-3.7	CLUSTER 5
GO Biological Processes	19	GO:0008015	blood circulation	19_GO:0032501 multicellular organismal process	-5.1	6.7	6.7	30198	406	100	9	9	2.9	710|1311|2243|2244|2266|2934|3827|5345|6649	SERPING1|COMP|FGA|FGB|FGG|GSN|KNG1|SERPINF2|SOD3	-3.7	CLUSTER 5
Reactome Gene Sets	6	R-HSA-76009	Platelet Aggregation (Plug Formation)		-5.1	31	11	30198	39	100	4	4	2	2147|2243|2244|2266	F2|FGA|FGB|FGG	-3.7	CLUSTER 5
GO Biological Processes	19	GO:0031424	keratinization	19_GO:0032502 developmental process	-5.1	18	9	30198	83	100	5	5	2.2	3848|3849|3852|3868|388697	KRT1|KRT2|KRT5|KRT16|HRNR	-3.7	CLUSTER 5
Reactome Gene Sets	6	R-HSA-5674135	MAP2K and MAPK activation		-5	30	11	30198	40	100	4	4	2	2243|2244|2266|7529	FGA|FGB|FGG|YWHAB	-3.7	CLUSTER 5
GO Biological Processes	19	GO:1904478	regulation of intestinal absorption	19_GO:0051179 localization	-5	70	14	30198	13	100	3	3	1.7	335|336|337	APOA1|APOA2|APOA4	-3.7	CLUSTER 5
Reactome Gene Sets	6	R-HSA-75205	Dissolution of Fibrin Clot		-5	70	14	30198	13	100	3	3	1.7	3273|5340|5345	HRG|PLG|SERPINF2	-3.7	CLUSTER 5
GO Biological Processes	19	GO:0040013	negative regulation of locomotion	19_GO:0040011 locomotion	-5	6.6	6.6	30198	414	100	9	9	2.9	347|350|727|1281|3273|3868|4856|5176|7076	APOD|APOH|C5|COL3A1|HRG|KRT16|CCN3|SERPINF1|TIMP1	-3.6	CLUSTER 5
GO Biological Processes	19	GO:0001944	vasculature development	19_GO:0032502 developmental process	-5	5.7	6.3	30198	526	100	10	10	3	338|347|1281|1311|2822|3273|3339|4856|5340|5345	APOB|APOD|COL3A1|COMP|GPLD1|HRG|HSPG2|CCN3|PLG|SERPINF2	-3.6	CLUSTER 5
GO Biological Processes	19	GO:0031099	regeneration	19_GO:0032502 developmental process	-5	12	7.9	30198	149	100	6	6	2.4	336|337|347|1361|4856|5340	APOA2|APOA4|APOD|CPB2|CCN3|PLG	-3.6	CLUSTER 5
GO Biological Processes	19	GO:0048514	blood vessel morphogenesis	19_GO:0032502 developmental process	-4.9	6.5	6.5	30198	421	100	9	9	2.9	338|347|1281|1311|2822|3273|3339|4856|5345	APOB|APOD|COL3A1|COMP|GPLD1|HRG|HSPG2|CCN3|SERPINF2	-3.6	CLUSTER 5
GO Biological Processes	19	GO:0008285	negative regulation of cell population proliferation	19_GO:0048519 negative regulation of biological process	-4.9	4.6	5.9	30198	786	100	12	12	3.2	347|350|563|590|1361|2822|3273|3489|4856|5176|5340|5950	APOD|APOH|AZGP1|BCHE|CPB2|GPLD1|HRG|IGFBP6|CCN3|SERPINF1|PLG|RBP4	-3.6	CLUSTER 5
GO Biological Processes	19	GO:0030155	regulation of cell adhesion	19_GO:0050789 regulation of biological process	-4.9	4.6	5.9	30198	786	100	12	12	3.2	335|347|960|2243|2244|2266|3273|3827|5340|5345|6708|7448	APOA1|APOD|CD44|FGA|FGB|FGG|HRG|KNG1|PLG|SERPINF2|SPTA1|VTN	-3.6	CLUSTER 5
GO Biological Processes	19	GO:1900026	positive regulation of substrate adhesion-dependent cell spreading	19_GO:0032502 developmental process	-4.9	29	10	30198	42	100	4	4	2	335|2243|2244|2266	APOA1|FGA|FGB|FGG	-3.6	CLUSTER 5
WikiPathways	27	WP5110	Familial hyperlipidemia type 3		-4.9	65	14	30198	14	100	3	3	1.7	335|336|337	APOA1|APOA2|APOA4	-3.6	CLUSTER 5
GO Biological Processes	19	GO:0010872	regulation of cholesterol esterification	19_GO:0008152 metabolic process	-4.9	65	14	30198	14	100	3	3	1.7	335|336|337	APOA1|APOA2|APOA4	-3.6	CLUSTER 5
Canonical Pathways	11	M53	PID INTEGRIN3 PATHWAY		-4.9	28	10	30198	43	100	4	4	2	2243|2244|2266|7448	FGA|FGB|FGG|VTN	-3.6	CLUSTER 5
GO Biological Processes	19	GO:0070527	platelet aggregation	19_GO:0032501 multicellular organismal process	-4.9	28	10	30198	43	100	4	4	2	1311|2243|2244|2266	COMP|FGA|FGB|FGG	-3.6	CLUSTER 5
Reactome Gene Sets	6	R-HSA-9656223	Signaling by RAF1 mutants		-4.9	28	10	30198	43	100	4	4	2	2243|2244|2266|7529	FGA|FGB|FGG|YWHAB	-3.6	CLUSTER 5
GO Biological Processes	19	GO:0060191	regulation of lipase activity	19_GO:0065007 biological regulation	-4.9	17	8.6	30198	90	100	5	5	2.2	335|336|337|345|350	APOA1|APOA2|APOA4|APOC3|APOH	-3.6	CLUSTER 5
GO Biological Processes	19	GO:0090277	positive regulation of peptide hormone secretion	19_GO:0023052 signaling	-4.9	17	8.6	30198	91	100	5	5	2.2	2243|2244|2266|2822|5950	FGA|FGB|FGG|GPLD1|RBP4	-3.5	CLUSTER 5
GO Biological Processes	19	GO:0015850	organic hydroxy compound transport	19_GO:0051179 localization	-4.9	12	7.7	30198	156	100	6	6	2.4	335|336|337|338|345|5950	APOA1|APOA2|APOA4|APOB|APOC3|RBP4	-3.5	CLUSTER 5
WikiPathways	27	WP4136	Fibrin complement receptor 3 signaling pathway		-4.9	27	10	30198	44	100	4	4	2	2243|2244|2266|5340	FGA|FGB|FGG|PLG	-3.5	CLUSTER 5
GO Biological Processes	19	GO:0001906	cell killing	19_GO:0009987 cellular process	-4.9	16	8.5	30198	92	100	5	5	2.2	718|735|2147|4069|117159	C3|C9|F2|LYZ|DCD	-3.5	CLUSTER 5
GO Biological Processes	19	GO:0051216	cartilage development	19_GO:0032502 developmental process	-4.8	12	7.6	30198	157	100	6	6	2.4	960|1281|1311|2822|4856|7076	CD44|COL3A1|COMP|GPLD1|CCN3|TIMP1	-3.5	CLUSTER 5
GO Biological Processes	19	GO:0002793	positive regulation of peptide secretion	19_GO:0051179 localization	-4.8	16	8.5	30198	93	100	5	5	2.2	2243|2244|2266|2822|5950	FGA|FGB|FGG|GPLD1|RBP4	-3.5	CLUSTER 5
GO Biological Processes	19	GO:0051180	vitamin transport	19_GO:0051179 localization	-4.8	27	10	30198	45	100	4	4	2	173|335|2638|6948	AFM|APOA1|GC|TCN2	-3.5	CLUSTER 5
Reactome Gene Sets	6	R-HSA-372708	p130Cas linkage to MAPK signaling for integrins		-4.8	60	13	30198	15	100	3	3	1.7	2243|2244|2266	FGA|FGB|FGG	-3.5	CLUSTER 5
WikiPathways	27	WP5112	Familial hyperlipidemia type 5		-4.8	60	13	30198	15	100	3	3	1.7	335|336|337	APOA1|APOA2|APOA4	-3.5	CLUSTER 5
Reactome Gene Sets	6	R-HSA-354194	GRB2:SOS provides linkage to MAPK signaling for Integrins		-4.8	60	13	30198	15	100	3	3	1.7	2243|2244|2266	FGA|FGB|FGG	-3.5	CLUSTER 5
GO Biological Processes	19	GO:0044403	biological process involved in symbiotic interaction	19_GO:0044419 biological process involved in interspecies interaction between organisms	-4.7	8.6	6.9	30198	245	100	7	7	2.6	1072|2147|3273|5340|8542|114770|117159	CFL1|F2|HRG|PLG|APOL1|PGLYRP2|DCD	-3.4	CLUSTER 5
Reactome Gene Sets	6	R-HSA-6802949	Signaling by RAS mutants		-4.7	26	9.8	30198	47	100	4	4	2	2243|2244|2266|7529	FGA|FGB|FGG|YWHAB	-3.4	CLUSTER 5
Reactome Gene Sets	6	R-HSA-9649948	Signaling downstream of RAS mutants		-4.7	26	9.8	30198	47	100	4	4	2	2243|2244|2266|7529	FGA|FGB|FGG|YWHAB	-3.4	CLUSTER 5
Reactome Gene Sets	6	R-HSA-6802955	Paradoxical activation of RAF signaling by kinase inactive BRAF		-4.7	26	9.8	30198	47	100	4	4	2	2243|2244|2266|7529	FGA|FGB|FGG|YWHAB	-3.4	CLUSTER 5
Reactome Gene Sets	6	R-HSA-6802946	Signaling by moderate kinase activity BRAF mutants		-4.7	26	9.8	30198	47	100	4	4	2	2243|2244|2266|7529	FGA|FGB|FGG|YWHAB	-3.4	CLUSTER 5
GO Biological Processes	19	GO:0042632	cholesterol homeostasis	19_GO:0065007 biological regulation	-4.7	15	8.2	30198	99	100	5	5	2.2	335|336|337|338|345	APOA1|APOA2|APOA4|APOB|APOC3	-3.4	CLUSTER 5
GO Biological Processes	19	GO:0045765	regulation of angiogenesis	19_GO:0032502 developmental process	-4.7	7	6.4	30198	347	100	8	8	2.7	350|718|727|3273|3339|3848|5176|116844	APOH|C3|C5|HRG|HSPG2|KRT1|SERPINF1|LRG1	-3.4	CLUSTER 5
GO Biological Processes	19	GO:0032103	positive regulation of response to external stimulus	19_GO:0048518 positive regulation of biological process	-4.7	6	6.2	30198	455	100	9	9	2.9	350|718|1361|2147|3263|3273|5340|5345|7448	APOH|C3|CPB2|F2|HPX|HRG|PLG|SERPINF2|VTN	-3.4	CLUSTER 5
GO Biological Processes	19	GO:0055092	sterol homeostasis	19_GO:0065007 biological regulation	-4.7	15	8.1	30198	100	100	5	5	2.2	335|336|337|338|345	APOA1|APOA2|APOA4|APOB|APOC3	-3.4	CLUSTER 5
GO Biological Processes	19	GO:0000041	transition metal ion transport	19_GO:0051179 localization	-4.7	15	8.1	30198	100	100	5	5	2.2	1356|3263|3273|6948|7018	CP|HPX|HRG|TCN2|TF	-3.4	CLUSTER 5
GO Biological Processes	19	GO:0120009	intermembrane lipid transfer	19_GO:0051179 localization	-4.7	25	9.6	30198	49	100	4	4	2	335|336|337|338	APOA1|APOA2|APOA4|APOB	-3.4	CLUSTER 5
GO Biological Processes	19	GO:0050764	regulation of phagocytosis	19_GO:0051179 localization	-4.7	15	8.1	30198	101	100	5	5	2.2	197|335|336|718|720	AHSG|APOA1|APOA2|C3|C4A	-3.3	CLUSTER 5
GO Biological Processes	19	GO:0010038	response to metal ion	19_GO:0050896 response to stimulus	-4.6	6.9	6.4	30198	351	100	8	8	2.7	58|2243|2244|2266|2822|5176|6649|7018	ACTA1|FGA|FGB|FGG|GPLD1|SERPINF1|SOD3|TF	-3.3	CLUSTER 5
Reactome Gene Sets	6	R-HSA-5602498	MyD88 deficiency (TLR2/4)		-4.6	53	12	30198	17	100	3	3	1.7	2243|2244|2266	FGA|FGB|FGG	-3.3	CLUSTER 5
WikiPathways	27	WP4522	Metabolic pathway of LDL, HDL and TG, including diseases		-4.6	53	12	30198	17	100	3	3	1.7	335|336|338	APOA1|APOA2|APOB	-3.3	CLUSTER 5
GO Biological Processes	19	GO:1901342	regulation of vasculature development	19_GO:0032502 developmental process	-4.6	6.8	6.4	30198	353	100	8	8	2.7	350|718|727|3273|3339|3848|5176|116844	APOH|C3|C5|HRG|HSPG2|KRT1|SERPINF1|LRG1	-3.3	CLUSTER 5
GO Biological Processes	19	GO:0046486	glycerolipid metabolic process	19_GO:0008152 metabolic process	-4.6	6.8	6.3	30198	357	100	8	8	2.7	335|336|337|338|345|350|2822|5444	APOA1|APOA2|APOA4|APOB|APOC3|APOH|GPLD1|PON1	-3.3	CLUSTER 5
Reactome Gene Sets	6	R-HSA-5603041	IRAK4 deficiency (TLR2/4)		-4.6	50	12	30198	18	100	3	3	1.7	2243|2244|2266	FGA|FGB|FGG	-3.3	CLUSTER 5
WikiPathways	27	WP5108	Familial hyperlipidemia type 1		-4.6	50	12	30198	18	100	3	3	1.7	335|336|337	APOA1|APOA2|APOA4	-3.3	CLUSTER 5
GO Biological Processes	19	GO:0010755	regulation of plasminogen activation	19_GO:0008152 metabolic process	-4.6	50	12	30198	18	100	3	3	1.7	1361|2161|5345	CPB2|F12|SERPINF2	-3.3	CLUSTER 5
GO Biological Processes	19	GO:0046890	regulation of lipid biosynthetic process	19_GO:0008152 metabolic process	-4.6	10	7.1	30198	177	100	6	6	2.4	335|337|338|345|718|2822	APOA1|APOA4|APOB|APOC3|C3|GPLD1	-3.3	CLUSTER 5
GO Biological Processes	19	GO:0090276	regulation of peptide hormone secretion	19_GO:0023052 signaling	-4.6	10	7.1	30198	177	100	6	6	2.4	2243|2244|2266|2822|4856|5950	FGA|FGB|FGG|GPLD1|CCN3|RBP4	-3.3	CLUSTER 5
GO Biological Processes	19	GO:0003018	vascular process in circulatory system	19_GO:0032501 multicellular organismal process	-4.5	8	6.6	30198	263	100	7	7	2.6	1311|2243|2244|2266|3827|5345|6649	COMP|FGA|FGB|FGG|KNG1|SERPINF2|SOD3	-3.3	CLUSTER 5
GO Biological Processes	19	GO:0006826	iron ion transport	19_GO:0051179 localization	-4.5	23	9.2	30198	53	100	4	4	2	1356|3263|3273|7018	CP|HPX|HRG|TF	-3.2	CLUSTER 5
GO Biological Processes	19	GO:0002791	regulation of peptide secretion	19_GO:0051179 localization	-4.5	10	7	30198	180	100	6	6	2.4	2243|2244|2266|2822|4856|5950	FGA|FGB|FGG|GPLD1|CCN3|RBP4	-3.2	CLUSTER 5
Reactome Gene Sets	6	R-HSA-3000480	Scavenging by Class A Receptors		-4.5	48	12	30198	19	100	3	3	1.7	335|338|1281	APOA1|APOB|COL3A1	-3.2	CLUSTER 5
GO Biological Processes	19	GO:0019731	antibacterial humoral response	19_GO:0044419 biological process involved in interspecies interaction between organisms	-4.5	22	9	30198	55	100	4	4	2	2243|2244|3512|7018	FGA|FGB|JCHAIN|TF	-3.2	CLUSTER 5
GO Biological Processes	19	GO:0090087	regulation of peptide transport	19_GO:0051179 localization	-4.5	9.9	7	30198	183	100	6	6	2.4	2243|2244|2266|2822|4856|5950	FGA|FGB|FGG|GPLD1|CCN3|RBP4	-3.2	CLUSTER 5
GO Biological Processes	19	GO:0001667	ameboidal-type cell migration	19_GO:0040011 locomotion	-4.4	9.8	6.9	30198	185	100	6	6	2.4	335|2822|3849|3868|4856|116844	APOA1|GPLD1|KRT2|KRT16|CCN3|LRG1	-3.2	CLUSTER 5
GO Biological Processes	19	GO:0030199	collagen fibril organization	19_GO:0009987 cellular process	-4.4	22	8.9	30198	56	100	4	4	2	1281|1311|4060|5345	COL3A1|COMP|LUM|SERPINF2	-3.2	CLUSTER 5
GO Biological Processes	19	GO:0002698	negative regulation of immune effector process	19_GO:0002376 immune system process	-4.4	13	7.6	30198	112	100	5	5	2.2	335|336|710|722|114770	APOA1|APOA2|SERPING1|C4BPA|PGLYRP2	-3.2	CLUSTER 5
GO Biological Processes	19	GO:0009913	epidermal cell differentiation	19_GO:0032502 developmental process	-4.4	9.7	6.9	30198	186	100	6	6	2.4	3848|3849|3852|3858|3868|388697	KRT1|KRT2|KRT5|KRT10|KRT16|HRNR	-3.2	CLUSTER 5
GO Biological Processes	19	GO:0030203	glycosaminoglycan metabolic process	19_GO:0008152 metabolic process	-4.4	13	7.6	30198	114	100	5	5	2.2	960|2517|3697|3700|114770	CD44|FUCA1|ITIH1|ITIH4|PGLYRP2	-3.1	CLUSTER 5
GO Biological Processes	19	GO:0090066	regulation of anatomical structure size	19_GO:0065007 biological regulation	-4.4	5.5	5.8	30198	495	100	9	9	2.9	1311|2243|2244|2266|2934|3827|5345|6649|6708	COMP|FGA|FGB|FGG|GSN|KNG1|SERPINF2|SOD3|SPTA1	-3.1	CLUSTER 5
GO Biological Processes	19	GO:0003013	circulatory system process	19_GO:0032501 multicellular organismal process	-4.4	5.5	5.8	30198	497	100	9	9	2.9	710|1311|2243|2244|2266|2934|3827|5345|6649	SERPING1|COMP|FGA|FGB|FGG|GSN|KNG1|SERPINF2|SOD3	-3.1	CLUSTER 5
GO Biological Processes	19	GO:1900024	regulation of substrate adhesion-dependent cell spreading	19_GO:0032502 developmental process	-4.4	21	8.7	30198	58	100	4	4	2	335|2243|2244|2266	APOA1|FGA|FGB|FGG	-3.1	CLUSTER 5
GO Biological Processes	19	GO:0001501	skeletal system development	19_GO:0032502 developmental process	-4.3	5.4	5.7	30198	505	100	9	9	2.9	176|197|960|1281|1311|2822|4856|5950|7076	ACAN|AHSG|CD44|COL3A1|COMP|GPLD1|CCN3|RBP4|TIMP1	-3.1	CLUSTER 5
GO Biological Processes	19	GO:0034109	homotypic cell-cell adhesion	19_GO:0009987 cellular process	-4.3	20	8.6	30198	60	100	4	4	2	1311|2243|2244|2266	COMP|FGA|FGB|FGG	-3.1	CLUSTER 5
WikiPathways	27	WP5111	Familial hyperlipidemia type 4		-4.3	41	11	30198	22	100	3	3	1.7	335|336|337	APOA1|APOA2|APOA4	-3	CLUSTER 5
GO Biological Processes	19	GO:0046887	positive regulation of hormone secretion	19_GO:0023052 signaling	-4.3	12	7.3	30198	122	100	5	5	2.2	2243|2244|2266|2822|5950	FGA|FGB|FGG|GPLD1|RBP4	-3	CLUSTER 5
GO Biological Processes	19	GO:0010811	positive regulation of cell-substrate adhesion	19_GO:0048518 positive regulation of biological process	-4.3	12	7.3	30198	122	100	5	5	2.2	335|2243|2244|2266|3273	APOA1|FGA|FGB|FGG|HRG	-3	CLUSTER 5
GO Biological Processes	19	GO:0001775	cell activation	19_GO:0009987 cellular process	-4.2	4.7	5.4	30198	647	100	10	10	3	960|1281|1311|2147|2243|2244|2266|3273|3849|7076	CD44|COL3A1|COMP|F2|FGA|FGB|FGG|HRG|KRT2|TIMP1	-3	CLUSTER 5
KEGG Pathway	24	hsa04611	Platelet activation		-4.2	12	7.2	30198	124	100	5	5	2.2	1281|2147|2243|2244|2266	COL3A1|F2|FGA|FGB|FGG	-3	CLUSTER 5
GO Biological Processes	19	GO:0030212	hyaluronan metabolic process	19_GO:0008152 metabolic process	-4.2	39	11	30198	23	100	3	3	1.7	960|3697|3700	CD44|ITIH1|ITIH4	-3	CLUSTER 5
GO Biological Processes	19	GO:0006022	aminoglycan metabolic process	19_GO:0008152 metabolic process	-4.2	12	7.2	30198	125	100	5	5	2.2	960|2517|3697|3700|114770	CD44|FUCA1|ITIH1|ITIH4|PGLYRP2	-3	CLUSTER 5
GO Biological Processes	19	GO:0090208	positive regulation of triglyceride metabolic process	19_GO:0048518 positive regulation of biological process	-4.2	38	10	30198	24	100	3	3	1.7	335|337|2822	APOA1|APOA4|GPLD1	-2.9	CLUSTER 5
GO Biological Processes	19	GO:0050714	positive regulation of protein secretion	19_GO:0051179 localization	-4.2	12	7.1	30198	128	100	5	5	2.2	2243|2244|2266|2822|5950	FGA|FGB|FGG|GPLD1|RBP4	-2.9	CLUSTER 5
Reactome Gene Sets	6	R-HSA-6802952	Signaling by BRAF and RAF1 fusions		-4.1	18	8	30198	67	100	4	4	2	2243|2244|2266|7529	FGA|FGB|FGG|YWHAB	-2.9	CLUSTER 5
GO Biological Processes	19	GO:0061448	connective tissue development	19_GO:0032502 developmental process	-4.1	8.6	6.4	30198	211	100	6	6	2.4	960|1281|1311|2822|4856|7076	CD44|COL3A1|COMP|GPLD1|CCN3|TIMP1	-2.9	CLUSTER 5
GO Biological Processes	19	GO:0006641	triglyceride metabolic process	19_GO:0008152 metabolic process	-4.1	18	8	30198	68	100	4	4	2	336|338|345|350	APOA2|APOB|APOC3|APOH	-2.9	CLUSTER 5
GO Biological Processes	19	GO:0010954	positive regulation of protein processing	19_GO:0048518 positive regulation of biological process	-4.1	35	10	30198	26	100	3	3	1.7	2161|2934|3818	F12|GSN|KLKB1	-2.8	CLUSTER 5
GO Biological Processes	19	GO:0061436	establishment of skin barrier	19_GO:0032502 developmental process	-4.1	35	10	30198	26	100	3	3	1.7	3848|3868|388697	KRT1|KRT16|HRNR	-2.8	CLUSTER 5
GO Biological Processes	19	GO:0050995	negative regulation of lipid catabolic process	19_GO:0048519 negative regulation of biological process	-4.1	35	10	30198	26	100	3	3	1.7	336|345|2822	APOA2|APOC3|GPLD1	-2.8	CLUSTER 5
GO Biological Processes	19	GO:0006027	glycosaminoglycan catabolic process	19_GO:0008152 metabolic process	-4.1	35	10	30198	26	100	3	3	1.7	960|2517|114770	CD44|FUCA1|PGLYRP2	-2.8	CLUSTER 5
WikiPathways	27	WP2878	PPAR-alpha pathway		-4.1	35	10	30198	26	100	3	3	1.7	335|336|345	APOA1|APOA2|APOC3	-2.8	CLUSTER 5
GO Biological Processes	19	GO:0006066	alcohol metabolic process	19_GO:0008152 metabolic process	-4	6.7	5.9	30198	316	100	7	7	2.6	335|336|337|338|5444|5950|8542	APOA1|APOA2|APOA4|APOB|PON1|RBP4|APOL1	-2.8	CLUSTER 5
Reactome Gene Sets	6	R-HSA-202733	Cell surface interactions at the vascular wall		-4	11	6.8	30198	137	100	5	5	2.2	338|960|2147|3512|5624	APOB|CD44|F2|JCHAIN|PROC	-2.8	CLUSTER 5
Reactome Gene Sets	6	R-HSA-354192	Integrin signaling		-4	34	9.8	30198	27	100	3	3	1.7	2243|2244|2266	FGA|FGB|FGG	-2.8	CLUSTER 5
GO Biological Processes	19	GO:0002062	chondrocyte differentiation	19_GO:0032502 developmental process	-4	17	7.7	30198	72	100	4	4	2	1281|1311|2822|4856	COL3A1|COMP|GPLD1|CCN3	-2.8	CLUSTER 5
GO Biological Processes	19	GO:0050996	positive regulation of lipid catabolic process	19_GO:0048518 positive regulation of biological process	-4	32	9.6	30198	28	100	3	3	1.7	335|336|337	APOA1|APOA2|APOA4	-2.8	CLUSTER 5
GO Biological Processes	19	GO:1903319	positive regulation of protein maturation	19_GO:0048518 positive regulation of biological process	-4	32	9.6	30198	28	100	3	3	1.7	2161|2934|3818	F12|GSN|KLKB1	-2.8	CLUSTER 5
GO Biological Processes	19	GO:0046883	regulation of hormone secretion	19_GO:0023052 signaling	-3.9	7.8	6	30198	232	100	6	6	2.4	2243|2244|2266|2822|4856|5950	FGA|FGB|FGG|GPLD1|CCN3|RBP4	-2.7	CLUSTER 5
GO Biological Processes	19	GO:0046464	acylglycerol catabolic process	19_GO:0008152 metabolic process	-3.9	30	9.2	30198	30	100	3	3	1.7	336|338|345	APOA2|APOB|APOC3	-2.7	CLUSTER 5
GO Biological Processes	19	GO:0033561	regulation of water loss via skin	19_GO:0032501 multicellular organismal process	-3.9	30	9.2	30198	30	100	3	3	1.7	3848|3868|388697	KRT1|KRT16|HRNR	-2.7	CLUSTER 5
GO Biological Processes	19	GO:0046461	neutral lipid catabolic process	19_GO:0008152 metabolic process	-3.9	30	9.2	30198	30	100	3	3	1.7	336|338|345	APOA2|APOB|APOC3	-2.7	CLUSTER 5
Canonical Pathways	11	M257	PID EPHRINB REV PATHWAY		-3.9	30	9.2	30198	30	100	3	3	1.7	2243|2244|2266	FGA|FGB|FGG	-2.7	CLUSTER 5
GO Biological Processes	19	GO:0010770	positive regulation of cell morphogenesis involved in differentiation	19_GO:0032502 developmental process	-3.9	15	7.3	30198	79	100	4	4	2	335|2243|2244|2266	APOA1|FGA|FGB|FGG	-2.7	CLUSTER 5
Reactome Gene Sets	6	R-HSA-5602358	Diseases associated with the TLR signaling cascade		-3.8	29	9.1	30198	31	100	3	3	1.7	2243|2244|2266	FGA|FGB|FGG	-2.6	CLUSTER 5
GO Biological Processes	19	GO:1902042	negative regulation of extrinsic apoptotic signaling pathway via death domain receptors	19_GO:0023052 signaling	-3.8	29	9.1	30198	31	100	3	3	1.7	2243|2244|2266	FGA|FGB|FGG	-2.6	CLUSTER 5
Reactome Gene Sets	6	R-HSA-5260271	Diseases of Immune System		-3.8	29	9.1	30198	31	100	3	3	1.7	2243|2244|2266	FGA|FGB|FGG	-2.6	CLUSTER 5
Reactome Gene Sets	6	R-HSA-382551	Transport of small molecules		-3.8	4.1	5	30198	729	100	10	10	3	213|335|336|337|338|345|347|563|1356|7018	ALB|APOA1|APOA2|APOA4|APOB|APOC3|APOD|AZGP1|CP|TF	-2.6	CLUSTER 5
GO Biological Processes	19	GO:0032368	regulation of lipid transport	19_GO:0051179 localization	-3.8	9.9	6.3	30198	153	100	5	5	2.2	335|336|337|345|5444	APOA1|APOA2|APOA4|APOC3|PON1	-2.6	CLUSTER 5
GO Biological Processes	19	GO:0006026	aminoglycan catabolic process	19_GO:0008152 metabolic process	-3.8	28	8.9	30198	32	100	3	3	1.7	960|2517|114770	CD44|FUCA1|PGLYRP2	-2.6	CLUSTER 5
GO Biological Processes	19	GO:1901615	organic hydroxy compound metabolic process	19_GO:0008152 metabolic process	-3.8	5.2	5.2	30198	469	100	8	8	2.7	335|336|337|338|2638|5444|5950|8542	APOA1|APOA2|APOA4|APOB|GC|PON1|RBP4|APOL1	-2.6	CLUSTER 5
GO Biological Processes	19	GO:0045834	positive regulation of lipid metabolic process	19_GO:0048518 positive regulation of biological process	-3.8	9.7	6.3	30198	156	100	5	5	2.2	335|336|337|2147|2822	APOA1|APOA2|APOA4|F2|GPLD1	-2.6	CLUSTER 5
GO Biological Processes	19	GO:0045785	positive regulation of cell adhesion	19_GO:0048518 positive regulation of biological process	-3.8	5.1	5.2	30198	471	100	8	8	2.7	335|960|2243|2244|2266|3273|5345|6708	APOA1|CD44|FGA|FGB|FGG|HRG|SERPINF2|SPTA1	-2.6	CLUSTER 5
Reactome Gene Sets	6	R-HSA-6802957	Oncogenic MAPK signaling		-3.7	14	7.1	30198	84	100	4	4	2	2243|2244|2266|7529	FGA|FGB|FGG|YWHAB	-2.6	CLUSTER 5
Reactome Gene Sets	6	R-HSA-1592389	Activation of Matrix Metalloproteinases		-3.7	27	8.8	30198	33	100	3	3	1.7	3818|5340|7076	KLKB1|PLG|TIMP1	-2.6	CLUSTER 5
GO Biological Processes	19	GO:0045940	positive regulation of steroid metabolic process	19_GO:0048518 positive regulation of biological process	-3.7	27	8.8	30198	33	100	3	3	1.7	335|336|337	APOA1|APOA2|APOA4	-2.6	CLUSTER 5
GO Biological Processes	19	GO:0045907	positive regulation of vasoconstriction	19_GO:0048518 positive regulation of biological process	-3.7	27	8.8	30198	33	100	3	3	1.7	2243|2244|2266	FGA|FGB|FGG	-2.6	CLUSTER 5
GO Biological Processes	19	GO:0022407	regulation of cell-cell adhesion	19_GO:0050789 regulation of biological process	-3.7	5.1	5.2	30198	477	100	8	8	2.7	335|960|2243|2244|2266|5340|5345|6708	APOA1|CD44|FGA|FGB|FGG|PLG|SERPINF2|SPTA1	-2.6	CLUSTER 5
GO Biological Processes	19	GO:2000352	negative regulation of endothelial cell apoptotic process	19_GO:0048519 negative regulation of biological process	-3.7	27	8.6	30198	34	100	3	3	1.7	2243|2244|2266	FGA|FGB|FGG	-2.5	CLUSTER 5
[truncated: 1,028 more rows]
