# Supplementary material for: Multi-omics profiling of CSF from spinal muscular atrophy type 3 patients after nusinersen treatment: a 2-year follow-up multicenter retrospective study
Source: Cell Mol Life Sci. 2023 Aug 5;80(8):241. doi: 10.1007/s00018-023-04885-7 (PMC10404194; doi:10.1007/s00018-023-04885-7)
Supplement: Supplementary file 4 — Supplementary Table 3. GO TRRUST results from Metascape [file 18_2023_4885_MOESM4_ESM.xlsx]

## Sheet: Suppl_Table3_GO_TRRUST
_MEMBER_CLUSTER 1	_MEMBER_CLUSTER 2	_MEMBER_CLUSTER 3	_MEMBER_CLUSTER 4	_MEMBER_CLUSTER 5	_MEMBER_CLUSTER 6	_MEMBER_CLUSTER 7	_MEMBER_CLUSTER 8	_LogP_CLUSTER 1	_LogP_CLUSTER 2	_LogP_CLUSTER 3	_LogP_CLUSTER 4	_LogP_CLUSTER 5	_LogP_CLUSTER 6	_LogP_CLUSTER 7	_LogP_CLUSTER 8	GO	_PATTERN_	_RANK_	GiniIndex	Category	CategoryID	Description	PARENT_GO	LogP	Enrichment	Z-score	#TotalGeneInLibrary	#GeneInGO	#GeneInHitList	#GeneInGOAndHitList	%InGO	STDV %InGO	GeneID	Hits	Log(q-value)	EvidenceCutoff
1	1	1	1	1	1	1	1	-5.9	-2.5	-9.8	-8.9	-11	-4.4	-3.8	-5	TRR01256	M11111111	8	0	TRRUST	34	Regulated by: SP1		-11	9.2	11	30198	523	100	16	16	3.7	176|335|345|720|960|1311|3818|3852|3861|3868|4069|5444|6948|7018|7076|114770	ACAN|APOA1|APOC3|C4A|CD44|COMP|KLKB1|KRT5|KRT14|KRT16|LYZ|PON1|TCN2|TF|TIMP1|PGLYRP2	-8.7	0
0	0	0	1	0	0	0	1	0	0	0	-9.6	0	0	0	-7.3	TRR01160	M00010001	2	0	TRRUST	34	Regulated by: REST		-9.6	30	15	30198	42	193	8	4.1	1.4	966|1113|1114|5179|7425|8829|9607|29106	CD59|CHGA|CHGB|PENK|VGF|NRP1|CARTPT|SCG3	-7.7	0
1	0	0	0	1	0	0	0	-5.5	0	0	0	-7.4	0	0	0	TRR00905	M10001000	2	0	TRRUST	34	Regulated by: NR2F1		-7.4	1.1e+02	21	30198	11	100	4	4	2	336|338|345|462	APOA2|APOB|APOC3|SERPINC1	-5.8	0
1	0	0	0	1	0	0	0	-6.6	0	0	0	-6.1	0	0	0	TRR00500	M10001000	2	0	TRRUST	34	Regulated by: HNF4A		-6.6	36	13	30198	52	80	5	6.2	2.7	335|336|345|462|6462	APOA1|APOA2|APOC3|SERPINC1|SHBG	-5	0
0	0	1	1	1	0	0	0	0	0	-6.4	-2.9	-2.1	0	0	0	TRR01259	M00111000	3	0	TRRUST	34	Regulated by: SP3		-6.4	21	11	30198	126	68	6	8.8	3.4	929|1277|3931|6948|7076|7077	CD14|COL1A1|LCAT|TCN2|TIMP1|TIMP2	-4.9	0
0	0	0	0	1	0	0	0	0	0	0	0	-6.2	0	0	0	TRR00907	M00001000	1	0	TRRUST	34	Regulated by: NR2F6		-6.2	1.5e+02	21	30198	6	100	3	3	1.7	336|338|345	APOA2|APOB|APOC3	-4.7	0
0	0	0	1	1	0	1	0	0	0	0	-2.2	-3	0	-6	0	TRR00109	M00011010	3	0	TRRUST	34	Regulated by: CEBPA		-6	28	12	30198	59	90	5	5.6	2.4	1667|2335|3481|6696|9332	DEFA1|FN1|IGF2|SPP1|CD163	-4.6	0
1	1	1	0	0	1	0	0	-4.2	-2.4	-3.3	0	0	-5	0	0	TRR01277	M11100100	4	0	TRRUST	34	Regulated by: STAT3		-5	17	8.8	30198	161	54	5	9.3	3.9	2|3240|3250|3959|4313	A2M|HP|HPR|LGALS3BP|MMP2	-3.7	0
0	0	1	1	0	1	0	1	0	0	-3.1	-2.8	0	-4.9	0	-2.2	TRR01400	M00110101	4	0	TRRUST	34	Regulated by: TFAP2A		-4.9	28	10	30198	79	54	4	7.4	3.6	1277|1893|3488|4313	COL1A1|ECM1|IGFBP5|MMP2	-3.6	0
0	0	0	1	0	0	0	1	0	0	0	-4.7	0	0	0	-3.6	TRR00138	M00010001	2	0	TRRUST	34	Regulated by: CTNNB1		-4.7	25	9.6	30198	25	193	4	2.1	1	960|1113|4897|5589	CD44|CHGA|NRCAM|PRKCSH	-3.5	0
0	0	0	1	0	0	0	1	0	0	0	-4.7	0	0	0	-3.6	TRR01393	M00010001	2	0	TRRUST	34	Regulated by: TCF4		-4.7	24	9.4	30198	26	193	4	2.1	1	960|5589|9378|26047	CD44|PRKCSH|NRXN1|CNTNAP2	-3.4	0
0	1	0	0	0	0	0	0	0	-4.4	0	0	0	0	0	0	TRR00484	M01000000	1	0	TRRUST	34	Regulated by: HIF1A		-4.4	21	8.8	30198	99	58	4	6.9	3.3	226|2023|2597|7431	ALDOA|ENO1|GAPDH|VIM	-3.2	0
0	0	1	1	0	1	0	1	0	0	-4.4	-2.3	0	-2.4	0	-3.7	TRR00645	M00110101	4	0	TRRUST	34	Regulated by: JUN		-4.4	13	7.5	30198	171	68	5	7.4	3.2	58|1634|3868|5764|7077	ACTA1|DCN|KRT16|PTN|TIMP2	-3.2	0
1	0	0	0	0	0	0	0	-4.1	0	0	0	0	0	0	0	TRR01236	M10000000	1	0	TRRUST	34	Regulated by: SMAD4		-4.1	35	10	30198	32	80	3	3.8	2.1	345|3240|3250	APOC3|HP|HPR	-3	0
0	0	0	1	0	0	0	0	0	0	0	-3.8	0	0	0	0	TRR01172	M00010000	1	0	TRRUST	34	Regulated by: RUNX1		-3.8	15	7.1	30198	43	193	4	2.1	1	1435|1436|4684|22883	CSF1|CSF1R|NCAM1|CLSTN1	-2.7	0
1	0	1	0	1	1	0	0	-2.7	0	-2.1	0	-3	-3.5	0	0	TRR00875	M10101100	4	0	TRRUST	34	Regulated by: NFKB1		-3.5	8.2	5.7	30198	339	54	5	9.3	3.9	2|567|1277|4313|5730	A2M|B2M|COL1A1|MMP2|PTGDS	-2.5	0
0	0	0	0	1	0	0	0	0	0	0	0	-3.4	0	0	0	TRR01060	M00001000	1	0	TRRUST	34	Regulated by: PPARA		-3.4	22	7.7	30198	42	100	3	3	1.7	337|338|345	APOA4|APOB|APOC3	-2.5	0
0	0	0	0	1	1	0	0	0	0	0	0	-2.6	-3.4	0	0	TRR01512	M00001100	2	0	TRRUST	34	Regulated by: USF1		-3.4	22	7.7	30198	78	54	3	5.6	3.1	567|1509|5730	B2M|CTSD|PTGDS	-2.5	0
0	0	0	0	1	0	0	0	0	0	0	0	-3.4	0	0	0	TRR00011	M00001000	1	0	TRRUST	34	Regulated by: AR		-3.4	11	6.2	30198	106	100	4	4	2	58|3818|4856|5624	ACTA1|KLKB1|CCN3|PROC	-2.4	0
0	0	0	0	1	0	0	0	0	0	0	0	-3	0	0	0	TRR01513	M00001000	1	0	TRRUST	34	Regulated by: USF2		-3	16	6.5	30198	57	100	3	3	1.7	336|5624|6948	APOA2|PROC|TCN2	-2.2	0
0	0	0	0	1	0	0	0	0	0	0	0	-2.9	0	0	0	TRR00270	M00001000	1	0	TRRUST	34	Regulated by: EP300		-2.9	15	6.2	30198	62	100	3	3	1.7	3818|3868|7076	KLKB1|KRT16|TIMP1	-2.1	0
0	0	0	0	0	0	1	0	0	0	0	0	0	0	-2.5	0	TRR00253	M00000010	1	0	TRRUST	34	Regulated by: EGR1		-2.5	10	5	30198	99	90	3	3.3	1.9	2335|3481|6647	FN1|IGF2|SOD1	-1.7	0
0	0	0	0	1	0	0	0	0	0	0	0	-2.3	0	0	0	TRR01158	M00001000	1	0	TRRUST	34	Regulated by: RELA		-2.3	4.5	3.7	30198	333	100	5	5	2.2	12|3426|3818|7018|7076	SERPINA3|CFI|KLKB1|TF|TIMP1	-1.6	0
0	0	0	1	0	0	0	0	0	0	0	-2	0	0	0	0	TRR01529	M00010000	1	0	TRRUST	34	Regulated by: WT1		-2	6.9	3.9	30198	68	193	3	1.6	01:29:00	1490|3481|4856	CCN2|IGF2|CCN3	-1.4	0
