# Supplementary material for: Multi-omics profiling of CSF from spinal muscular atrophy type 3 patients after nusinersen treatment: a 2-year follow-up multicenter retrospective study
Source: Cell Mol Life Sci. 2023 Aug 5;80(8):241. doi: 10.1007/s00018-023-04885-7 (PMC10404194; doi:10.1007/s00018-023-04885-7)
Supplement: Supplementary file 5 — Supplementary Table 4. Results of top enriched clusters from Metascape [file 18_2023_4885_MOESM5_ESM.xlsx]

## Sheet: Annotation
MyList	Gene ID	Type	Tax ID	Homologene Gene ID	Homologene Gene Tax ID	Gene Symbol	Description	Biological Process (GO)	Protein Function (Protein Atlas)	Subcellular Location (Protein Atlas)	Drug (DrugBank)	Canonical Pathways	Hallmark Gene Sets	M5884 NABA CORE MATRISOME	M18 PID INTEGRIN1 PATHWAY	GO:0007568 aging	GO:0001755 neural crest cell migration	GO:0048662 negative regulation of smooth	R-HSA-3000178 ECM proteoglycans	WP3888 VEGFA-VEGFR2 signaling pathway	M5885 NABA MATRISOME ASSOCIATED	GO:0030155 regulation of cell adhesion	R-HSA-76002 Platelet activation, signaling	GO:0016052 carbohydrate catabolic process	R-HSA-71387 Metabolism of carbohydrates	GO:0008037 cell recognition	GO:0006959 humoral immune response	GO:0006979 response to oxidative stress
APOD	347	symbol	H. sapiens	347	H. sapiens	APOD	apolipoprotein D	GO:0034443 negative regulation of lipoprotein oxidation;GO:0060588 negative regulation of lipoprotein lipid oxidation;GO:0034442 regulation of lipoprotein oxidation	Predicted secreted proteins; Cancer-related genes:Candidate cancer biomarkers; Candidate cardiovascular disease genes	Plasma membrane (Approved)	Vitamin A; Copper		(M5909)HALLMARK MYOGENESIS; (M5953)HALLMARK KRAS SIGNALING UP	0	1	1	1	1	0	0	0	1	0	1	0	0	0	1
COL18A1	80781	symbol	H. sapiens	80781	H. sapiens	COL18A1	collagen type XVIII alpha 1 chain	GO:0001886 endothelial cell morphogenesis;GO:0003382 epithelial cell morphogenesis;GO:0001885 endothelial cell development	Human disease related genes:Congenital malformations:Congenital malformations of eye; Predicted secreted proteins; Human disease related genes:Nervous system diseases:Eye disease; Disease related genes; Cancer-related genes:Mutational cancer driver genes; Predicted intracellular proteins; Cancer-related genes:Candidate cancer biomarkers	Golgi apparatus (Approved)		(M5887)NABA BASEMENT MEMBRANES; (M285)PID HNF3A PATHWAY; (M3005)NABA COLLAGENS		1	1	0	1	1	0	0	0	0	0	0	0	0	0	0
COL1A2	1278	symbol	H. sapiens	1278	H. sapiens	COL1A2	collagen type I alpha 2 chain	GO:0070208 protein heterotrimerization;GO:0043589 skin morphogenesis;GO:0070206 protein trimerization	Human disease related genes:Congenital malformations:Congenital malformations of skin; Human disease related genes:Congenital malformations:Congenital malformations of the musculoskeletal system; Human disease related genes:Musculoskeletal diseases:Skeletal diseases; Predicted secreted proteins; Disease related genes; Cancer-related genes:Candidate cancer biomarkers	Endoplasmic reticulum (Supported)	Collagenase clostridium histolyticum	(M274)PID LYMPH ANGIOGENESIS PATHWAY; (M65)PID FRA PATHWAY; (M53)PID INTEGRIN3 PATHWAY	(M5942)HALLMARK UV RESPONSE DN; (M5930)HALLMARK EPITHELIAL MESENCHYMAL TRANSITION	1	1	1	0	0	1	0	0	0	1	0	0	0	0	0
COLEC12	81035	symbol	H. sapiens	81035	H. sapiens	COLEC12	collectin subfamily member 12	GO:0009756 carbohydrate mediated signaling;GO:0034138 toll-like receptor 3 signaling pathway;GO:0044857 plasma membrane raft organization		Golgi apparatus;Vesicles (Approved); Additional: Cell Junctions		(M5880)NABA ECM AFFILIATED; (M5885)NABA MATRISOME ASSOCIATED; (M5889)NABA MATRISOME		0	0	1	1	0	0	0	1	0	0	0	0	1	0	0
CFH	3075	symbol	H. sapiens	3075	H. sapiens	CFH	complement factor H	GO:0030451 regulation of complement activation, alternative pathway;GO:1903659 regulation of complement-dependent cytotoxicity;GO:0006957 complement activation, alternative pathway	Human disease related genes:Immune system diseases:Allergies and autoimmune diseases; Predicted secreted proteins; Human disease related genes:Nervous system diseases:Eye disease; Disease related genes; Human disease related genes:Urinary system diseases:Kidney diseases; Human disease related genes:Cardiovascular diseases:Hematologic diseases; Cancer-related genes:Mutational cancer driver genes; …	Vesicles (Approved)	Zinc; Copper; Zinc acetate; Zinc chloride; Zinc sulfate, unspecified form		(M5946)HALLMARK COAGULATION; (M5913)HALLMARK INTERFERON GAMMA RESPONSE; (M5921)HALLMARK COMPLEMENT	0	1	0	0	0	0	0	0	0	0	0	0	0	1	0
SERPINA6	866	symbol	H. sapiens	866	H. sapiens	SERPINA6	serpin family A member 6	GO:0008211 glucocorticoid metabolic process;GO:0010951 negative regulation of endopeptidase activity;GO:0008202 steroid metabolic process	Disease related genes; Predicted secreted proteins; Human disease related genes:Endocrine and metabolic diseases:Adrenal gland diseases		Zinc; Copper; Zinc acetate; Zinc chloride; Zinc sulfate, unspecified form	(M3468)NABA ECM REGULATORS; (M5885)NABA MATRISOME ASSOCIATED; (M5889)NABA MATRISOME	(M5949)HALLMARK PEROXISOME; (M5948)HALLMARK BILE ACID METABOLISM; (M5934)HALLMARK XENOBIOTIC METABOLISM	0	0	0	0	0	0	0	1	0	0	0	0	0	0	0
FN1	2335	symbol	H. sapiens	2335	H. sapiens	FN1	fibronectin 1	GO:1904235 regulation of substrate-dependent cell migration, cell attachment to substrate;GO:1904237 positive regulation of substrate-dependent cell migration, cell attachment to substrate;GO:0150102 negative regulation of monocyte activation	Human disease related genes:Congenital malformations:Congenital malformations of the musculoskeletal system; Predicted secreted proteins; Candidate cardiovascular disease genes; Disease related genes; Cancer-related genes:Mutational cancer driver genes; Human disease related genes:Urinary system diseases:Kidney diseases; Predicted intracellular proteins; Cancer-related genes:Candidate cancer biom…		Zinc; Lanoteplase; Ocriplasmin; Zinc acetate; Zinc chloride; Zinc sulfate, unspecified form	(M212)PID INTEGRIN5 PATHWAY; (M118)PID INTEGRIN A9B1 PATHWAY; (M274)PID LYMPH ANGIOGENESIS PATHWAY	(M5946)HALLMARK COAGULATION; (M5921)HALLMARK COMPLEMENT; (M5930)HALLMARK EPITHELIAL MESENCHYMAL TRANSITION	1	1	0	1	0	1	1	1	1	1	0	0	0	0	0
GM2A	2760	symbol	H. sapiens	2760	H. sapiens	GM2A	GM2 ganglioside activator	GO:0006689 ganglioside catabolic process;GO:0009313 oligosaccharide catabolic process;GO:0046479 glycosphingolipid catabolic process	Disease related genes; Human disease related genes:Congenital disorders of metabolism:Congenital disorders of lipid/glycolipid metabolism; Human disease related genes:Congenital disorders of metabolism:Lysosomal storage diseases; Predicted intracellular proteins	Cytosol;Vesicles (Approved)	Platelet Activating Factor; Lauric acid; Lpc-Ether; Choline alfoscerate; Myristic acid		(M5939)HALLMARK P53 PATHWAY	0	0	0	0	0	0	0	0	0	0	1	0	0	0	0
GRIA4	2893	symbol	H. sapiens	2893	H. sapiens	GRIA4	glutamate ionotropic receptor AMPA type subunit 4	GO:0034392 negative regulation of smooth muscle cell apoptotic process;GO:0035235 ionotropic glutamate receptor signaling pathway;GO:1990806 ligand-gated ion channel signaling pathway	Disease related genes; Predicted intracellular proteins; Human disease related genes:Other diseases:Mental and behavioural disorders		Glutamic acid; Butabarbital; Ethanol; Talampanel; CX717; Fluciclovine (18F)			0	0	0	0	0	0	0	0	0	0	0	0	0	0	0
GAPDH	2597	symbol	H. sapiens	2597	H. sapiens	GAPDH	glyceraldehyde-3-phosphate dehydrogenase	GO:0035606 peptidyl-cysteine S-trans-nitrosylation;GO:0017014 protein nitrosylation;GO:0018119 peptidyl-cysteine S-nitrosylation	ENZYME proteins:Oxidoreductases; Predicted intracellular proteins; Enzymes; FDA approved drug targets:Small molecule drugs	Cytosol;Plasma membrane (Enhanced); Additional: Nuclear membrane;Vesicles	NADH; Adenosine-5-Diphosphoribose; Thionicotinamide-Adenine-Dinucleotide; 4-(2-Aminoethyl)Benzenesulfonyl Fluoride; Xanthinol; Copper; Artenimol	(M66)PID MYC ACTIV PATHWAY; (M5493)WNT SIGNALING	(M5891)HALLMARK HYPOXIA; (M5924)HALLMARK MTORC1 SIGNALING	0	0	0	0	0	0	1	1	0	0	1	1	0	1	0
FCGBP	8857	symbol	H. sapiens	8857	H. sapiens	FCGBP	Fc gamma binding protein		Predicted intracellular proteins; Predicted secreted proteins	Plasma membrane (Approved); Additional: Cytokinetic bridge;Golgi apparatus				0	0	0	0	0	0	0	0	0	0	0	0	0	0	0
IGFBP2	3485	symbol	H. sapiens	3485	H. sapiens	IGFBP2	insulin like growth factor binding protein 2	GO:0010226 response to lithium ion;GO:0043567 regulation of insulin-like growth factor receptor signaling pathway;GO:0042104 positive regulation of activated T cell proliferation	Predicted intracellular proteins; Predicted secreted proteins; Cancer-related genes:Candidate cancer biomarkers	Endoplasmic reticulum (Approved)		(M3008)NABA ECM GLYCOPROTEINS; (M5884)NABA CORE MATRISOME; (M5889)NABA MATRISOME	(M5941)HALLMARK UV RESPONSE UP; (M5930)HALLMARK EPITHELIAL MESENCHYMAL TRANSITION; (M5956)HALLMARK KRAS SIGNALING DN	1	0	1	1	0	0	0	0	1	0	0	0	0	0	0
IGFBP5	3488	symbol	H. sapiens	3488	H. sapiens	IGFBP5	insulin like growth factor binding protein 5	GO:1904205 negative regulation of skeletal muscle hypertrophy;GO:1904204 regulation of skeletal muscle hypertrophy;GO:0060056 mammary gland involution	Predicted secreted proteins	Golgi apparatus;Vesicles (Approved); Additional: Nuclear bodies		(M3008)NABA ECM GLYCOPROTEINS; (M5884)NABA CORE MATRISOME; (M5889)NABA MATRISOME	(M5942)HALLMARK UV RESPONSE DN; (M5924)HALLMARK MTORC1 SIGNALING	1	0	1	1	1	1	0	0	0	0	0	0	0	0	0
IGFBP6	3489	symbol	H. sapiens	3489	H. sapiens	IGFBP6	insulin like growth factor binding protein 6	GO:0043567 regulation of insulin-like growth factor receptor signaling pathway;GO:0032874 positive regulation of stress-activated MAPK cascade;GO:0070304 positive regulation of stress-activated protein kinase signaling cascade	Predicted intracellular proteins; Predicted secreted proteins			(M3008)NABA ECM GLYCOPROTEINS; (M5884)NABA CORE MATRISOME; (M5889)NABA MATRISOME	(M5902)HALLMARK APOPTOSIS	1	0	0	1	1	0	0	0	0	0	0	0	0	0	0
LRRC4B	94030	symbol	H. sapiens	94030	H. sapiens	LRRC4B	leucine rich repeat containing 4B	GO:0099151 regulation of postsynaptic density assembly;GO:0099150 regulation of postsynaptic specialization assembly;GO:1904889 regulation of excitatory synapse assembly	Predicted intracellular proteins					0	0	0	1	0	0	0	0	0	0	0	0	0	0	0
TIMP2	7077	symbol	H. sapiens	7077	H. sapiens	TIMP2	TIMP metallopeptidase inhibitor 2	GO:0051045 negative regulation of membrane protein ectodomain proteolysis;GO:1905049 negative regulation of metallopeptidase activity;GO:0051043 regulation of membrane protein ectodomain proteolysis	Predicted intracellular proteins; Predicted secreted proteins; Cancer-related genes:Candidate cancer biomarkers; Candidate cardiovascular disease genes			(M3468)NABA ECM REGULATORS; (M5885)NABA MATRISOME ASSOCIATED; (M5889)NABA MATRISOME	(M5902)HALLMARK APOPTOSIS; (M5921)HALLMARK COMPLEMENT	0	1	1	0	0	0	0	1	0	0	0	0	0	0	0
OGN	4969	symbol	H. sapiens	4969	H. sapiens	OGN	osteoglycin	GO:0048662 negative regulation of smooth muscle cell proliferation;GO:0048660 regulation of smooth muscle cell proliferation;GO:0008285 negative regulation of cell population proliferation	Predicted intracellular proteins; Predicted secreted proteins	Endoplasmic reticulum (Supported)		(M5882)NABA PROTEOGLYCANS; (M5884)NABA CORE MATRISOME; (M5889)NABA MATRISOME		1	0	0	0	1	0	0	0	0	0	0	1	0	0	0
NID1	4811	symbol	H. sapiens	4811	H. sapiens	NID1	nidogen 1	GO:0032836 glomerular basement membrane development;GO:0110011 regulation of basement membrane organization;GO:2001046 positive regulation of integrin-mediated signaling pathway	Predicted secreted proteins		Urokinase	(M5887)NABA BASEMENT MEMBRANES; (M18)PID INTEGRIN1 PATHWAY; (M3008)NABA ECM GLYCOPROTEINS		1	1	0	0	0	0	0	0	1	0	0	0	0	0	0
PCMT1	5110	symbol	H. sapiens	5110	H. sapiens	PCMT1	protein-L-isoaspartate (D-aspartate) O-methyltransferase	GO:0030091 protein repair;GO:0006479 protein methylation;GO:0008213 protein alkylation	ENZYME proteins:Transferases; Predicted intracellular proteins; Enzymes	Cytosol (Supported)	S-adenosyl-L-homocysteine			0	0	0	0	0	0	0	0	0	0	0	0	0	0	0
PKLR	5313	symbol	H. sapiens	5313	H. sapiens	PKLR	pyruvate kinase L/R	GO:0042866 pyruvate biosynthetic process;GO:0071872 cellular response to epinephrine stimulus;GO:0071871 response to epinephrine	Predicted intracellular proteins; ENZYME proteins:Transferases; Disease related genes; Potential drug targets; Human disease related genes:Congenital disorders of metabolism:Congenital disorders of carbohydrate metabolism; Enzymes	Cytosol (Approved)	Pyruvic acid; 2-Phosphoglycolic Acid; beta-D-fructofuranose 1,6-bisphosphate	(M106)PID HNF3B PATHWAY	(M5957)HALLMARK PANCREAS BETA CELLS; (M5891)HALLMARK HYPOXIA	0	0	1	0	0	0	0	0	0	0	1	1	0	0	0
SELENOP	6414	symbol	H. sapiens	6414	H. sapiens	SELENOP	selenoprotein P	GO:0001887 selenium compound metabolic process;GO:0009791 post-embryonic development;GO:0007626 locomotory behavior	Predicted secreted proteins	Golgi apparatus;Nucleoplasm (Uncertain)	Zinc; Zinc acetate; Zinc chloride; Zinc sulfate, unspecified form		(M5908)HALLMARK ANDROGEN RESPONSE; (M5956)HALLMARK KRAS SIGNALING DN	0	0	0	1	0	0	0	0	0	1	0	0	0	0	1
SEMA6A	57556	symbol	H. sapiens	57556	H. sapiens	SEMA6A	semaphorin 6A	GO:0106089 negative regulation of cell adhesion involved in sprouting angiogenesis;GO:0106088 regulation of cell adhesion involved in sprouting angiogenesis;GO:1900747 negative regulation of vascular endothelial growth factor signaling pathway	Predicted intracellular proteins	Nucleoplasm (Approved); Additional: Intermediate filaments;Nuclear bodies		(M5880)NABA ECM AFFILIATED; (M5885)NABA MATRISOME ASSOCIATED; (M5889)NABA MATRISOME		0	0	0	1	0	0	0	1	1	0	0	0	0	0	0
SEMA7A	8482	symbol	H. sapiens	8482	H. sapiens	SEMA7A	semaphorin 7A (John Milton Hagen blood group)	GO:0060907 positive regulation of macrophage cytokine production;GO:0010935 regulation of macrophage cytokine production;GO:0061081 positive regulation of myeloid leukocyte cytokine production involved in immune response	Blood group antigen proteins; CD markers	Vesicles (Uncertain)		(M5880)NABA ECM AFFILIATED; (M5885)NABA MATRISOME ASSOCIATED; (M5889)NABA MATRISOME		0	0	0	1	0	1	0	1	0	0	0	0	0	0	0
TPP1	1200	symbol	H. sapiens	1200	H. sapiens	TPP1	tripeptidyl peptidase 1	GO:1905146 lysosomal protein catabolic process;GO:0007039 protein catabolic process in the vacuole;GO:0070198 protein localization to chromosome, telomeric region	Human disease related genes:Nervous system diseases:Neurodegenerative diseases; Predicted intracellular proteins; ENZYME proteins:Hydrolases; Human disease related genes:Congenital disorders of metabolism:Lysosomal storage diseases; Disease related genes; Potential drug targets; Human disease related genes:Congenital disorders of metabolism:Congenital disorders of lipid/glycolipid metabolism; Enz…					0	0	0	0	0	0	1	0	0	0	0	0	0	0	0
RAD23A	5886	symbol	H. sapiens	5886	H. sapiens	RAD23A	RAD23 homolog A, nucleotide excision repair protein	GO:0045070 positive regulation of viral genome replication;GO:0031648 protein destabilization;GO:0006289 nucleotide-excision repair	Predicted intracellular proteins; Cancer-related genes:Candidate cancer biomarkers	Nucleoplasm (Supported); Additional: Cytosol			(M5945)HALLMARK HEME METABOLISM	0	0	0	0	0	0	0	1	0	0	0	0	0	0	0
VCAN	1462	symbol	H. sapiens	1462	H. sapiens	VCAN	versican	GO:0001649 osteoblast differentiation;GO:0008037 cell recognition;GO:0001503 ossification	Disease related genes; Predicted intracellular proteins; Predicted secreted proteins; Human disease related genes:Nervous system diseases:Eye disease	Vesicles (Approved)	Hyaluronic acid	(M264)PID TOLL ENDOGENOUS PATHWAY; (M5882)NABA PROTEOGLYCANS; (M223)PID BETA CATENIN NUC PATHWAY	(M5944)HALLMARK ANGIOGENESIS; (M5915)HALLMARK APICAL JUNCTION; (M5930)HALLMARK EPITHELIAL MESENCHYMAL TRANSITION	1	1	0	0	0	1	0	0	0	0	0	1	1	0	0
GCLM	2730	symbol	H. sapiens	2730	H. sapiens	GCLM	glutamate-cysteine ligase modifier subunit	GO:0035227 regulation of glutamate-cysteine ligase activity;GO:0035229 positive regulation of glutamate-cysteine ligase activity;GO:0097069 cellular response to thyroxine stimulus	Predicted intracellular proteins; Cancer-related genes:Candidate cancer biomarkers	Cytosol;Nucleoplasm (Approved); Additional: Plasma membrane	Glutamic acid; Cysteine		(M5938)HALLMARK REACTIVE OXYGEN SPECIES PATHWAY; (M5948)HALLMARK BILE ACID METABOLISM; (M5945)HALLMARK HEME METABOLISM	0	0	1	1	0	0	0	0	0	0	0	1	0	0	1
IGHV3-43	28426	symbol	H. sapiens	28426	H. sapiens	IGHV3-43	immunoglobulin heavy variable 3-43	GO:0006910 phagocytosis, recognition;GO:0006958 complement activation, classical pathway;GO:0002455 humoral immune response mediated by circulating immunoglobulin	Predicted secreted proteins					0	0	0	0	0	0	0	0	0	0	0	0	1	1	0
ACP1	52	symbol	H. sapiens	52	H. sapiens	ACP1	acid phosphatase 1	GO:0035335 peptidyl-tyrosine dephosphorylation;GO:0006470 protein dephosphorylation;GO:0016311 dephosphorylation	Predicted intracellular proteins; Enzymes; ENZYME proteins:Hydrolases	Nucleoplasm (Approved); Additional: Cytosol	Adenine; 4-Nitrophenyl Phosphate	(M273)PID EPHA2 FWD PATHWAY	(M5926)HALLMARK MYC TARGETS V1; (M5934)HALLMARK XENOBIOTIC METABOLISM	0	0	0	0	0	0	1	0	0	0	0	0	0	0	0
OLA1	29789	symbol	H. sapiens	29789	H. sapiens	OLA1	Obg like ATPase 1	GO:0046034 ATP metabolic process;GO:0008152 metabolic process;GO:0008150 biological_process	Predicted intracellular proteins	Cytosol (Enhanced)				0	0	0	0	0	0	0	0	0	1	1	0	0	0	0
TGM2	7052	symbol	H. sapiens	7052	H. sapiens	TGM2	transglutaminase 2	GO:1904014 response to serotonin;GO:1904015 cellular response to serotonin;GO:0018277 protein deamination	Predicted intracellular proteins; ENZYME proteins:Hydrolases; ENZYME proteins:Transferases; Predicted secreted proteins; Disease related genes; Potential drug targets; Enzymes	Cytosol (Approved); Additional: Plasma membrane	Guanosine-5'-Diphosphate; Hexylresorcinol	(M118)PID INTEGRIN A9B1 PATHWAY; (M99)PID TXA2PATHWAY; (M18)PID INTEGRIN1 PATHWAY	(M5947)HALLMARK IL2 STAT5 SIGNALING; (M5891)HALLMARK HYPOXIA; (M5906)HALLMARK ESTROGEN RESPONSE EARLY	0	1	1	1	0	0	0	1	1	0	0	0	1	0	0
TPM3	7170	symbol	H. sapiens	7170	H. sapiens	TPM3	tropomyosin 3	GO:0006936 muscle contraction;GO:0007015 actin filament organization;GO:0003012 muscle system process	Human disease related genes:Cancers:Cancers of endocrine organs; Cancer-related genes; Disease related genes; Human disease related genes:Musculoskeletal diseases:Muscular diseases; Predicted intracellular proteins	Actin filaments (Approved); Additional: Cytosol	Phenethyl Isothiocyanate		(M5909)HALLMARK MYOGENESIS	0	0	0	0	0	0	1	0	0	0	0	0	0	0	0

## Sheet: Enrichment
GroupID	Category	Term	Description	LogP	Log(q-value)	InTerm_InList	Genes	Symbols
1_Summary	Canonical Pathways	M5884	NABA CORE MATRISOME	-11.0543	-6.70624	9/275	1278,1462,2335,3485,3488,3489,4811,4969,80781	COL1A2,VCAN,FN1,IGFBP2,IGFBP5,IGFBP6,NID1,OGN,COL18A1
1_Member	Canonical Pathways	M5884	NABA CORE MATRISOME	-11.0543	-6.70624	9/275	1278,1462,2335,3485,3488,3489,4811,4969,80781	COL1A2,VCAN,FN1,IGFBP2,IGFBP5,IGFBP6,NID1,OGN,COL18A1
2_Summary	Canonical Pathways	M18	PID INTEGRIN1 PATHWAY	-8.08512	-4.03808	5/66	1278,2335,4811,7052,80781,7077,1462,347,3075	COL1A2,FN1,NID1,TGM2,COL18A1,TIMP2,VCAN,APOD,CFH
2_Member	Canonical Pathways	M18	PID INTEGRIN1 PATHWAY	-8.08512	-4.03808	5/66	1278,2335,4811,7052,80781	COL1A2,FN1,NID1,TGM2,COL18A1
1_Member	Reactome Gene Sets	R-HSA-381426	Regulation of Insulin-like Growth Factor (IGF) transport and uptake by Insulin-like Growth Factor Binding Proteins (IGFBPs)	-6.68522	-2.81427	5/125	1462,2335,3485,3488,3489	VCAN,FN1,IGFBP2,IGFBP5,IGFBP6
2_Member	Reactome Gene Sets	R-HSA-1474228	Degradation of the extracellular matrix	-6.44019	-2.69417	5/140	1278,2335,4811,7077,80781	COL1A2,FN1,NID1,TIMP2,COL18A1
2_Member	Reactome Gene Sets	R-HSA-1474244	Extracellular matrix organization	-6.1676	-2.5185	6/301	1278,1462,2335,4811,7077,80781	COL1A2,VCAN,FN1,NID1,TIMP2,COL18A1
1_Member	Canonical Pathways	M3008	NABA ECM GLYCOPROTEINS	-5.71867	-2.16365	5/196	2335,3485,3488,3489,4811	FN1,IGFBP2,IGFBP5,IGFBP6,NID1
1_Member	GO Biological Processes	GO:0043567	regulation of insulin-like growth factor receptor signaling pathway	-5.66662	-2.16365	3/24	3485,3488,3489	IGFBP2,IGFBP5,IGFBP6
3_Summary	GO Biological Processes	GO:0007568	aging	-4.56185	-1.1237	4/165	347,2730,3485,3488,1278,5313,7052,81035,7077	APOD,GCLM,IGFBP2,IGFBP5,COL1A2,PKLR,TGM2,COLEC12,TIMP2
3_Member	GO Biological Processes	GO:0007568	aging	-4.56185	-1.1237	4/165	347,2730,3485,3488	APOD,GCLM,IGFBP2,IGFBP5
4_Summary	GO Biological Processes	GO:0001755	neural crest cell migration	-4.51687	-1.1237	3/57	2335,8482,57556,3485,3488,6414,7052,94030,81035,347,2730,80781,3489	FN1,SEMA7A,SEMA6A,IGFBP2,IGFBP5,SELENOP,TGM2,LRRC4B,COLEC12,APOD,GCLM,COL18A1,IGFBP6
4_Member	GO Biological Processes	GO:0001755	neural crest cell migration	-4.51687	-1.1237	3/57	2335,8482,57556	FN1,SEMA7A,SEMA6A
4_Member	GO Biological Processes	GO:0090497	mesenchymal cell migration	-4.47177	-1.1237	3/59	2335,8482,57556	FN1,SEMA7A,SEMA6A
3_Member	GO Biological Processes	GO:1901699	cellular response to nitrogen compound	-4.29971	-0.993032	6/640	1278,2730,3488,5313,7052,81035	COL1A2,GCLM,IGFBP5,PKLR,TGM2,COLEC12
4_Member	GO Biological Processes	GO:0040008	regulation of growth	-4.21117	-0.960258	6/664	2335,3485,3488,6414,8482,57556	FN1,IGFBP2,IGFBP5,SELENOP,SEMA7A,SEMA6A
5_Summary	GO Biological Processes	GO:0048662	negative regulation of smooth muscle cell proliferation	-4.19439	-0.960258	3/73	347,3488,4969,3489,80781	APOD,IGFBP5,OGN,IGFBP6,COL18A1
5_Member	GO Biological Processes	GO:0048662	negative regulation of smooth muscle cell proliferation	-4.19439	-0.960258	3/73	347,3488,4969	APOD,IGFBP5,OGN
6_Summary	Reactome Gene Sets	R-HSA-3000178	ECM proteoglycans	-4.14213	-0.940187	3/76	1278,1462,2335,3488,8482	COL1A2,VCAN,FN1,IGFBP5,SEMA7A
6_Member	Reactome Gene Sets	R-HSA-3000178	ECM proteoglycans	-4.14213	-0.940187	3/76	1278,1462,2335	COL1A2,VCAN,FN1
4_Member	GO Biological Processes	GO:0014032	neural crest cell development	-4.0596	-0.912846	3/81	2335,8482,57556	FN1,SEMA7A,SEMA6A
7_Summary	WikiPathways	WP3888	VEGFA-VEGFR2 signaling pathway	-4.03405	-0.912846	5/439	52,1200,2335,2597,7170	ACP1,TPP1,FN1,GAPDH,TPM3
7_Member	WikiPathways	WP3888	VEGFA-VEGFR2 signaling pathway	-4.03405	-0.912846	5/439	52,1200,2335,2597,7170	ACP1,TPP1,FN1,GAPDH,TPM3
4_Member	GO Biological Processes	GO:0051960	regulation of nervous system development	-4.01556	-0.912846	5/443	2335,7052,8482,57556,94030	FN1,TGM2,SEMA7A,SEMA6A,LRRC4B
2_Member	Reactome Gene Sets	R-HSA-216083	Integrin cell surface interactions	-3.99727	-0.912846	3/85	1278,2335,80781	COL1A2,FN1,COL18A1
4_Member	GO Biological Processes	GO:0048864	stem cell development	-3.98216	-0.912846	3/86	2335,8482,57556	FN1,SEMA7A,SEMA6A
8_Summary	Canonical Pathways	M5885	NABA MATRISOME ASSOCIATED	-3.91734	-0.875586	6/751	866,7052,7077,8482,57556,81035,2335,2597,5886	SERPINA6,TGM2,TIMP2,SEMA7A,SEMA6A,COLEC12,FN1,GAPDH,RAD23A
8_Member	Canonical Pathways	M5885	NABA MATRISOME ASSOCIATED	-3.91734	-0.875586	6/751	866,7052,7077,8482,57556,81035	SERPINA6,TGM2,TIMP2,SEMA7A,SEMA6A,COLEC12
4_Member	GO Biological Processes	GO:0014033	neural crest cell differentiation	-3.88123	-0.875586	3/93	2335,8482,57556	FN1,SEMA7A,SEMA6A
4_Member	GO Biological Processes	GO:0030516	regulation of axon extension	-3.88123	-0.875586	3/93	2335,8482,57556	FN1,SEMA7A,SEMA6A
9_Summary	GO Biological Processes	GO:0030155	regulation of cell adhesion	-3.80959	-0.824958	6/786	347,2335,3485,4811,7052,57556	APOD,FN1,IGFBP2,NID1,TGM2,SEMA6A
9_Member	GO Biological Processes	GO:0030155	regulation of cell adhesion	-3.80959	-0.824958	6/786	347,2335,3485,4811,7052,57556	APOD,FN1,IGFBP2,NID1,TGM2,SEMA6A
10_Summary	Reactome Gene Sets	R-HSA-76002	Platelet activation, signaling and aggregation	-3.77757	-0.824958	4/263	1278,2335,6414,29789	COL1A2,FN1,SELENOP,OLA1
10_Member	Reactome Gene Sets	R-HSA-76002	Platelet activation, signaling and aggregation	-3.77757	-0.824958	4/263	1278,2335,6414,29789	COL1A2,FN1,SELENOP,OLA1
11_Summary	GO Biological Processes	GO:0016052	carbohydrate catabolic process	-3.77509	-0.824958	3/101	2597,2760,5313,347,29789	GAPDH,GM2A,PKLR,APOD,OLA1
11_Member	GO Biological Processes	GO:0016052	carbohydrate catabolic process	-3.77509	-0.824958	3/101	2597,2760,5313	GAPDH,GM2A,PKLR
3_Member	GO Biological Processes	GO:0071407	cellular response to organic cyclic compound	-3.75004	-0.818168	5/505	2730,3488,5313,7052,81035	GCLM,IGFBP5,PKLR,TGM2,COLEC12
4_Member	GO Biological Processes	GO:0051962	positive regulation of nervous system development	-3.73393	-0.818168	4/270	2335,7052,8482,94030	FN1,TGM2,SEMA7A,LRRC4B
6_Member	GO Biological Processes	GO:0001503	ossification	-3.7156	-0.818168	4/273	1278,1462,3488,8482	COL1A2,VCAN,IGFBP5,SEMA7A
4_Member	GO Biological Processes	GO:0061387	regulation of extent of cell growth	-3.68912	-0.818168	3/108	2335,8482,57556	FN1,SEMA7A,SEMA6A
6_Member	Reactome Gene Sets	R-HSA-8957275	Post-translational protein phosphorylation	-3.68912	-0.818168	3/108	1462,2335,3488	VCAN,FN1,IGFBP5
2_Member	WikiPathways	WP5055	Burn wound healing	-3.66561	-0.808903	3/110	1278,2335,7077	COL1A2,FN1,TIMP2
12_Summary	Reactome Gene Sets	R-HSA-71387	Metabolism of carbohydrates	-3.58732	-0.744402	4/295	1462,2597,4969,5313,2730	VCAN,GAPDH,OGN,PKLR,GCLM
12_Member	Reactome Gene Sets	R-HSA-71387	Metabolism of carbohydrates	-3.58732	-0.744402	4/295	1462,2597,4969,5313	VCAN,GAPDH,OGN,PKLR
3_Member	GO Biological Processes	GO:0071417	cellular response to organonitrogen compound	-3.4726	-0.64559	5/580	1278,2730,3488,5313,7052	COL1A2,GCLM,IGFBP5,PKLR,TGM2
10_Member	Reactome Gene Sets	R-HSA-114608	Platelet degranulation	-3.46218	-0.64559	3/129	2335,6414,29789	FN1,SELENOP,OLA1
6_Member	GO Biological Processes	GO:0001649	osteoblast differentiation	-3.43293	-0.628931	3/132	1462,3488,8482	VCAN,IGFBP5,SEMA7A
10_Member	Reactome Gene Sets	R-HSA-76005	Response to elevated platelet cytosolic Ca2+	-3.41382	-0.622047	3/134	2335,6414,29789	FN1,SELENOP,OLA1
3_Member	GO Biological Processes	GO:0007584	response to nutrient	-3.32248	-0.54261	3/144	2730,3485,5313	GCLM,IGFBP2,PKLR
4_Member	GO Biological Processes	GO:0050767	regulation of neurogenesis	-3.24272	-0.480523	4/364	2335,7052,8482,57556	FN1,TGM2,SEMA7A,SEMA6A
4_Member	GO Biological Processes	GO:0050770	regulation of axonogenesis	-3.23753	-0.480523	3/154	2335,8482,57556	FN1,SEMA7A,SEMA6A
4_Member	GO Biological Processes	GO:0048863	stem cell differentiation	-3.20515	-0.469864	3/158	2335,8482,57556	FN1,SEMA7A,SEMA6A
1_Member	WikiPathways	WP289	Myometrial relaxation and contraction pathways	-3.20515	-0.469864	3/158	3485,3488,3489	IGFBP2,IGFBP5,IGFBP6
4_Member	GO Biological Processes	GO:0048762	mesenchymal cell differentiation	-3.12782	-0.402995	3/168	2335,8482,57556	FN1,SEMA7A,SEMA6A
4_Member	Canonical Pathways	M5880	NABA ECM AFFILIATED	-3.11293	-0.400936	3/170	8482,57556,81035	SEMA7A,SEMA6A,COLEC12
5_Member	GO Biological Processes	GO:0048660	regulation of smooth muscle cell proliferation	-3.10555	-0.400936	3/171	347,3488,4969	APOD,IGFBP5,OGN
4_Member	GO Biological Processes	GO:0008361	regulation of cell size	-3.04813	-0.353275	3/179	2335,8482,57556	FN1,SEMA7A,SEMA6A
4_Member	GO Biological Processes	GO:0040013	negative regulation of locomotion	-3.03434	-0.349031	4/414	347,3488,8482,57556	APOD,IGFBP5,SEMA7A,SEMA6A
3_Member	GO Biological Processes	GO:0009743	response to carbohydrate	-3.02043	-0.348935	3/183	2730,5313,81035	GCLM,PKLR,COLEC12
4_Member	GO Biological Processes	GO:0001558	regulation of cell growth	-3.01502	-0.348935	4/419	2335,3488,8482,57556	FN1,IGFBP5,SEMA7A,SEMA6A
4_Member	GO Biological Processes	GO:0001667	ameboidal-type cell migration	-3.00681	-0.348935	3/185	2335,8482,57556	FN1,SEMA7A,SEMA6A
8_Member	GO Biological Processes	GO:0030162	regulation of proteolysis	-2.9809	-0.331798	5/745	866,2335,2597,5886,7077	SERPINA6,FN1,GAPDH,RAD23A,TIMP2
3_Member	GO Biological Processes	GO:0009725	response to hormone	-2.96024	-0.319742	5/753	2730,3485,3488,5313,7077	GCLM,IGFBP2,IGFBP5,PKLR,TIMP2
11_Member	GO Biological Processes	GO:0005975	carbohydrate metabolic process	-2.88643	-0.261911	4/454	347,2597,2760,5313	APOD,GAPDH,GM2A,PKLR
8_Member	GO Biological Processes	GO:0052547	regulation of peptidase activity	-2.87941	-0.261911	4/456	866,2335,2597,7077	SERPINA6,FN1,GAPDH,TIMP2
5_Member	GO Biological Processes	GO:0008285	negative regulation of cell population proliferation	-2.87759	-0.261911	5/786	347,3488,3489,4969,80781	APOD,IGFBP5,IGFBP6,OGN,COL18A1
11_Member	GO Biological Processes	GO:0046034	ATP metabolic process	-2.86052	-0.252807	3/208	2597,5313,29789	GAPDH,PKLR,OLA1
13_Summary	GO Biological Processes	GO:0008037	cell recognition	-2.84861	-0.248727	3/210	1462,28426,81035,7052	VCAN,IGHV3-43,COLEC12,TGM2
13_Member	GO Biological Processes	GO:0008037	cell recognition	-2.84861	-0.248727	3/210	1462,28426,81035	VCAN,IGHV3-43,COLEC12
9_Member	GO Biological Processes	GO:0045785	positive regulation of cell adhesion	-2.82783	-0.235631	4/471	2335,3485,4811,7052	FN1,IGFBP2,NID1,TGM2
2_Member	GO Biological Processes	GO:0010810	regulation of cell-substrate adhesion	-2.80216	-0.217518	3/218	347,2335,4811	APOD,FN1,NID1
2_Member	WikiPathways	WP5115	Network map of SARS-CoV-2 signaling pathway	-2.78521	-0.209688	3/221	347,2335,3075	APOD,FN1,CFH
4_Member	GO Biological Processes	GO:0050769	positive regulation of neurogenesis	-2.77961	-0.209688	3/222	2335,7052,8482	FN1,TGM2,SEMA7A
4_Member	GO Biological Processes	GO:0090066	regulation of anatomical structure size	-2.74894	-0.186195	4/495	2335,2730,8482,57556	FN1,GCLM,SEMA7A,SEMA6A
4_Member	GO Biological Processes	GO:0060485	mesenchyme development	-2.7304	-0.181141	3/231	2335,8482,57556	FN1,SEMA7A,SEMA6A
4_Member	GO Biological Processes	GO:0060284	regulation of cell development	-2.72987	-0.181141	4/501	2335,7052,8482,57556	FN1,TGM2,SEMA7A,SEMA6A
2_Member	GO Biological Processes	GO:0001568	blood vessel development	-2.7173	-0.179295	4/505	347,1278,2335,80781	APOD,COL1A2,FN1,COL18A1
13_Member	GO Biological Processes	GO:0006909	phagocytosis	-2.71445	-0.179295	3/234	7052,28426,81035	TGM2,IGHV3-43,COLEC12
8_Member	Canonical Pathways	M3468	NABA ECM REGULATORS	-2.69352	-0.164993	3/238	866,7052,7077	SERPINA6,TGM2,TIMP2
4_Member	GO Biological Processes	GO:0000904	cell morphogenesis involved in differentiation	-2.66508	-0.143845	4/522	2335,8482,57556,80781	FN1,SEMA7A,SEMA6A,COL18A1
4_Member	GO Biological Processes	GO:0045926	negative regulation of growth	-2.65777	-0.143845	3/245	3488,8482,57556	IGFBP5,SEMA7A,SEMA6A
2_Member	GO Biological Processes	GO:0001944	vasculature development	-2.65307	-0.143845	4/526	347,1278,2335,80781	APOD,COL1A2,FN1,COL18A1
12_Member	Reactome Gene Sets	R-HSA-5668914	Diseases of metabolism	-2.63783	-0.134859	3/249	1462,2730,4969	VCAN,GCLM,OGN
8_Member	GO Biological Processes	GO:0010951	negative regulation of endopeptidase activity	-2.62799	-0.131177	3/251	866,2597,7077	SERPINA6,GAPDH,TIMP2
8_Member	GO Biological Processes	GO:0010466	negative regulation of peptidase activity	-2.57531	-0.0845712	3/262	866,2597,7077	SERPINA6,GAPDH,TIMP2
4_Member	GO Biological Processes	GO:0030335	positive regulation of cell migration	-2.55488	-0.0701332	4/560	2335,3488,8482,57556	FN1,IGFBP5,SEMA7A,SEMA6A
2_Member	GO Biological Processes	GO:0030198	extracellular matrix organization	-2.53394	-0.0564234	3/271	1278,4811,80781	COL1A2,NID1,COL18A1
2_Member	GO Biological Processes	GO:0043062	extracellular structure organization	-2.52943	-0.0564234	3/272	1278,4811,80781	COL1A2,NID1,COL18A1
2_Member	GO Biological Processes	GO:0045229	external encapsulating structure organization	-2.52047	-0.0532175	3/274	1278,4811,80781	COL1A2,NID1,COL18A1
2_Member	WikiPathways	WP4754	IL-18 signaling pathway	-2.49838	-0.0368027	3/279	1278,2335,7052	COL1A2,FN1,TGM2
4_Member	GO Biological Processes	GO:2000147	positive regulation of cell motility	-2.4895	-0.0335243	4/584	2335,3488,8482,57556	FN1,IGFBP5,SEMA7A,SEMA6A
4_Member	GO Biological Processes	GO:0051272	positive regulation of cellular component movement	-2.45533	-0.00746755	4/597	2335,3488,8482,57556	FN1,IGFBP5,SEMA7A,SEMA6A
4_Member	GO Biological Processes	GO:0040017	positive regulation of locomotion	-2.45015	-0.00746755	4/599	2335,3488,8482,57556	FN1,IGFBP5,SEMA7A,SEMA6A
14_Summary	GO Biological Processes	GO:0006959	humoral immune response	-2.44705	-0.00746755	3/291	2597,3075,28426	GAPDH,CFH,IGHV3-43
14_Member	GO Biological Processes	GO:0006959	humoral immune response	-2.44705	-0.00746755	3/291	2597,3075,28426	GAPDH,CFH,IGHV3-43
4_Member	GO Biological Processes	GO:0010720	positive regulation of cell development	-2.42224	0	3/297	2335,7052,8482	FN1,TGM2,SEMA7A
10_Member	Reactome Gene Sets	R-HSA-109582	Hemostasis	-2.3944	0	4/621	1278,2335,6414,29789	COL1A2,FN1,SELENOP,OLA1
4_Member	GO Biological Processes	GO:0070372	regulation of ERK1 and ERK2 cascade	-2.36249	0	3/312	2335,8482,57556	FN1,SEMA7A,SEMA6A
2_Member	GO Biological Processes	GO:0001525	angiogenesis	-2.32062	0	3/323	347,2335,80781	APOD,FN1,COL18A1
4_Member	GO Biological Processes	GO:0048638	regulation of developmental growth	-2.29843	0	3/329	2335,8482,57556	FN1,SEMA7A,SEMA6A
2_Member	GO Biological Processes	GO:0035239	tube morphogenesis	-2.29393	0	4/663	347,2335,7052,80781	APOD,FN1,TGM2,COL18A1
4_Member	GO Biological Processes	GO:0000902	cell morphogenesis	-2.27789	0	4/670	2335,8482,57556,80781	FN1,SEMA7A,SEMA6A,COL18A1
4_Member	GO Biological Processes	GO:0043408	regulation of MAPK cascade	-2.23752	0	4/688	2335,3489,8482,57556	FN1,IGFBP6,SEMA7A,SEMA6A
8_Member	GO Biological Processes	GO:0045861	negative regulation of proteolysis	-2.21727	0	3/352	866,2597,7077	SERPINA6,GAPDH,TIMP2
4_Member	GO Biological Processes	GO:0032535	regulation of cellular component size	-2.19372	0	3/359	2335,8482,57556	FN1,SEMA7A,SEMA6A
15_Summary	GO Biological Processes	GO:0006979	response to oxidative stress	-2.17392	0	3/365	347,2730,6414	APOD,GCLM,SELENOP
15_Member	GO Biological Processes	GO:0006979	response to oxidative stress	-2.17392	0	3/365	347,2730,6414	APOD,GCLM,SELENOP
8_Member	GO Biological Processes	GO:0051346	negative regulation of hydrolase activity	-2.15448	0	3/371	866,2597,7077	SERPINA6,GAPDH,TIMP2
4_Member	GO Biological Processes	GO:0061564	axon development	-2.11972	0	3/382	347,8482,57556	APOD,SEMA7A,SEMA6A
2_Member	GO Biological Processes	GO:0048514	blood vessel morphogenesis	-2.00484	0	3/421	347,2335,80781	APOD,FN1,COL18A1

## Sheet: Enrichment_selection
GroupID	Category	Term	Description	LogP	Log(q-value)	InTerm_InList	Genes	Symbols	_LogP
8_Summary	Canonical Pathways	M5885	NABA MATRISOME ASSOCIATED	-3.91734	-0.875586	6/751	866,7052,7077,8482,57556,81035,2335,2597,5886	SERPINA6,TGM2,TIMP2,SEMA7A,SEMA6A,COLEC12,FN1,GAPDH,RAD23A	3.91734
4_Member	GO Biological Processes	GO:0048864	stem cell development	-3.98216	-0.912846	3/86	2335,8482,57556	FN1,SEMA7A,SEMA6A	3.98216
2_Member	Reactome Gene Sets	R-HSA-216083	Integrin cell surface interactions	-3.99727	-0.912846	3/85	1278,2335,80781	COL1A2,FN1,COL18A1	3.99727
4_Member	GO Biological Processes	GO:0051960	regulation of nervous system development	-4.01556	-0.912846	5/443	2335,7052,8482,57556,94030	FN1,TGM2,SEMA7A,SEMA6A,LRRC4B	4.01556
7_Summary	WikiPathways	WP3888	VEGFA-VEGFR2 signaling pathway	-4.03405	-0.912846	5/439	52,1200,2335,2597,7170	ACP1,TPP1,FN1,GAPDH,TPM3	4.03405
4_Member	GO Biological Processes	GO:0014032	neural crest cell development	-4.0596	-0.912846	3/81	2335,8482,57556	FN1,SEMA7A,SEMA6A	4.0596
6_Summary	Reactome Gene Sets	R-HSA-3000178	ECM proteoglycans	-4.14213	-0.940187	3/76	1278,1462,2335,3488,8482	COL1A2,VCAN,FN1,IGFBP5,SEMA7A	4.14213
5_Summary	GO Biological Processes	GO:0048662	negative regulation of smooth muscle cell proliferation	-4.19439	-0.960258	3/73	347,3488,4969,3489,80781	APOD,IGFBP5,OGN,IGFBP6,COL18A1	4.19439
4_Member	GO Biological Processes	GO:0040008	regulation of growth	-4.21117	-0.960258	6/664	2335,3485,3488,6414,8482,57556	FN1,IGFBP2,IGFBP5,SELENOP,SEMA7A,SEMA6A	4.21117
3_Member	GO Biological Processes	GO:1901699	cellular response to nitrogen compound	-4.29971	-0.993032	6/640	1278,2730,3488,5313,7052,81035	COL1A2,GCLM,IGFBP5,PKLR,TGM2,COLEC12	4.29971
4_Member	GO Biological Processes	GO:0090497	mesenchymal cell migration	-4.47177	-1.1237	3/59	2335,8482,57556	FN1,SEMA7A,SEMA6A	4.47177
4_Summary	GO Biological Processes	GO:0001755	neural crest cell migration	-4.51687	-1.1237	3/57	2335,8482,57556,3485,3488,6414,7052,94030,81035,347,2730,80781,3489	FN1,SEMA7A,SEMA6A,IGFBP2,IGFBP5,SELENOP,TGM2,LRRC4B,COLEC12,APOD,GCLM,COL18A1,IGFBP6	4.51687
3_Summary	GO Biological Processes	GO:0007568	aging	-4.56185	-1.1237	4/165	347,2730,3485,3488,1278,5313,7052,81035,7077	APOD,GCLM,IGFBP2,IGFBP5,COL1A2,PKLR,TGM2,COLEC12,TIMP2	4.56185
1_Member	GO Biological Processes	GO:0043567	regulation of insulin-like growth factor receptor signaling pathway	-5.66662	-2.16365	3/24	3485,3488,3489	IGFBP2,IGFBP5,IGFBP6	5.66662
1_Member	Canonical Pathways	M3008	NABA ECM GLYCOPROTEINS	-5.71867	-2.16365	5/196	2335,3485,3488,3489,4811	FN1,IGFBP2,IGFBP5,IGFBP6,NID1	5.71867
2_Member	Reactome Gene Sets	R-HSA-1474244	Extracellular matrix organization	-6.1676	-2.5185	6/301	1278,1462,2335,4811,7077,80781	COL1A2,VCAN,FN1,NID1,TIMP2,COL18A1	6.1676
2_Member	Reactome Gene Sets	R-HSA-1474228	Degradation of the extracellular matrix	-6.44019	-2.69417	5/140	1278,2335,4811,7077,80781	COL1A2,FN1,NID1,TIMP2,COL18A1	6.44019
1_Member	Reactome Gene Sets	R-HSA-381426	Regulation of Insulin-like Growth Factor (IGF) transport and uptake by Insulin-like Growth Factor Binding Proteins (IGFBPs)	-6.68522	-2.81427	5/125	1462,2335,3485,3488,3489	VCAN,FN1,IGFBP2,IGFBP5,IGFBP6	6.68522
2_Summary	Canonical Pathways	M18	PID INTEGRIN1 PATHWAY	-8.08512	-4.03808	5/66	1278,2335,4811,7052,80781,7077,1462,347,3075	COL1A2,FN1,NID1,TGM2,COL18A1,TIMP2,VCAN,APOD,CFH	8.08512
1_Summary	Canonical Pathways	M5884	NABA CORE MATRISOME	-11.0543	-6.70624	9/275	1278,1462,2335,3485,3488,3489,4811,4969,80781	COL1A2,VCAN,FN1,IGFBP2,IGFBP5,IGFBP6,NID1,OGN,COL18A1	11.0543
