# Supplementary material for: Multi-omics profiling of CSF from spinal muscular atrophy type 3 patients after nusinersen treatment: a 2-year follow-up multicenter retrospective study
Source: Cell Mol Life Sci. 2023 Aug 5;80(8):241. doi: 10.1007/s00018-023-04885-7 (PMC10404194; doi:10.1007/s00018-023-04885-7)
Supplement: Supplementary file 6 — Supplementary Table 5. CombiROC results (intraindividual and T0 proteomic correlation) [file 18_2023_4885_MOESM6_ESM.xlsx]

## Sheet: rmks_tab_annot_matrix_diff_mean
Combination	SE_A	SE	SP	SP_B	#Markers	Youden	Markers	PROTEIN, Markers
Combination 637	0	100	100	0	3	1	Marker134-Marker231-Marker526	(P08123, COL1A2)-(P48058, GRIA4)-(Q9H2E6, SEMA6A)
Combination 4519	0	100	100	0	4	1	Marker134-Marker168-Marker231-Marker526	(P08123, COL1A2)-(P08185, SERPINA6)-(P48058, GRIA4)-(Q9H2E6, SEMA6A)
Combination 4672	0	100	100	0	4	1	Marker134-Marker211-Marker231-Marker526	(P08123, COL1A2)-(P02751, FN1)-(P48058, GRIA4)-(Q9H2E6, SEMA6A)
Combination 4808	0	100	100	0	4	1	Marker134-Marker226-Marker231-Marker526	(P08123, COL1A2)-(P17900, GM2A)-(P48058, GRIA4)-(Q9H2E6, SEMA6A)
Combination 4943	0	100	100	0	4	1	Marker134-Marker231-Marker239-Marker526	(P08123, COL1A2)-(P48058, GRIA4)-(P04406, GAPDH)-(Q9H2E6, SEMA6A)
Combination 4957	0	100	100	0	4	1	Marker134-Marker231-Marker262-Marker526	(P08123, COL1A2)-(P48058, GRIA4)-(Q9Y6R7, FCGBP)-(Q9H2E6, SEMA6A)
Combination 5012	0	100	100	0	4	1	Marker134-Marker231-Marker368-Marker526	(P08123, COL1A2)-(P48058, GRIA4)-(P16035, TIMP2)-(Q9H2E6, SEMA6A)
Combination 5046	0	100	100	0	4	1	Marker134-Marker231-Marker526-Marker527	(P08123, COL1A2)-(P48058, GRIA4)-(Q9H2E6, SEMA6A)-(O75326, SEMA7A)
Combination 5047	0	100	100	0	4	1	Marker134-Marker231-Marker526-Marker570	(P08123, COL1A2)-(P48058, GRIA4)-Q9H2E6, SEMA6A-(O14773, TPP1)
Combination 24281	0	100	100	0	5	1	Marker134-Marker168-Marker211-Marker231-Marker526	_
Combination 24417	0	100	100	0	5	1	Marker134-Marker168-Marker226-Marker231-Marker526	_
Combination 24552	0	100	100	0	5	1	Marker134-Marker168-Marker231-Marker239-Marker526	_
Combination 24566	0	100	100	0	5	1	Marker134-Marker168-Marker231-Marker262-Marker526	_
Combination 24621	0	100	100	0	5	1	Marker134-Marker168-Marker231-Marker368-Marker526	_
Combination 24655	0	100	100	0	5	1	Marker134-Marker168-Marker231-Marker526-Marker527	_
Combination 24656	0	100	100	0	5	1	Marker134-Marker168-Marker231-Marker526-Marker570	_
Combination 25233	0	100	100	0	5	1	Marker134-Marker211-Marker226-Marker231-Marker526	_
Combination 25368	0	100	100	0	5	1	Marker134-Marker211-Marker231-Marker239-Marker526	_
Combination 25382	0	100	100	0	5	1	Marker134-Marker211-Marker231-Marker262-Marker526	_
Combination 25437	0	100	100	0	5	1	Marker134-Marker211-Marker231-Marker368-Marker526	_
Combination 25471	0	100	100	0	5	1	Marker134-Marker211-Marker231-Marker526-Marker527	_
Combination 25472	0	100	100	0	5	1	Marker134-Marker211-Marker231-Marker526-Marker570	_
Combination 26048	0	100	100	0	5	1	Marker134-Marker226-Marker231-Marker239-Marker526	_
Combination 26062	0	100	100	0	5	1	Marker134-Marker226-Marker231-Marker262-Marker526	_
Combination 26117	0	100	100	0	5	1	Marker134-Marker226-Marker231-Marker368-Marker526	_
Combination 26151	0	100	100	0	5	1	Marker134-Marker226-Marker231-Marker526-Marker527	_
Combination 26152	0	100	100	0	5	1	Marker134-Marker226-Marker231-Marker526-Marker570	_
Combination 26727	0	100	100	0	5	1	Marker134-Marker231-Marker239-Marker262-Marker526	_
Combination 26782	0	100	100	0	5	1	Marker134-Marker231-Marker239-Marker368-Marker526	_
Combination 26816	0	100	100	0	5	1	Marker134-Marker231-Marker239-Marker526-Marker527	_
Combination 26817	0	100	100	0	5	1	Marker134-Marker231-Marker239-Marker526-Marker570	_
Combination 26873	0	100	100	0	5	1	Marker134-Marker231-Marker262-Marker368-Marker526	_
Combination 26907	0	100	100	0	5	1	Marker134-Marker231-Marker262-Marker526-Marker527	_
Combination 26908	0	100	100	0	5	1	Marker134-Marker231-Marker262-Marker526-Marker570	_
Combination 27187	0	100	100	0	5	1	Marker134-Marker231-Marker368-Marker526-Marker527	_
Combination 27188	0	100	100	0	5	1	Marker134-Marker231-Marker368-Marker526-Marker570	_
Combination 27273	0	100	100	0	5	1	Marker134-Marker231-Marker526-Marker527-Marker570	_
Combination 99922	0	100	100	0	6	1	Marker134-Marker168-Marker211-Marker226-Marker231-Marker526	_
Combination 100057	0	100	100	0	6	1	Marker134-Marker168-Marker211-Marker231-Marker239-Marker526	_
Combination 100071	0	100	100	0	6	1	Marker134-Marker168-Marker211-Marker231-Marker262-Marker526	_
Combination 100126	0	100	100	0	6	1	Marker134-Marker168-Marker211-Marker231-Marker368-Marker526	_
Combination 100160	0	100	100	0	6	1	Marker134-Marker168-Marker211-Marker231-Marker526-Marker527	_
Combination 100161	0	100	100	0	6	1	Marker134-Marker168-Marker211-Marker231-Marker526-Marker570	_
Combination 100737	0	100	100	0	6	1	Marker134-Marker168-Marker226-Marker231-Marker239-Marker526	_
Combination 100751	0	100	100	0	6	1	Marker134-Marker168-Marker226-Marker231-Marker262-Marker526	_
Combination 100806	0	100	100	0	6	1	Marker134-Marker168-Marker226-Marker231-Marker368-Marker526	_
Combination 100840	0	100	100	0	6	1	Marker134-Marker168-Marker226-Marker231-Marker526-Marker527	_
Combination 100841	0	100	100	0	6	1	Marker134-Marker168-Marker226-Marker231-Marker526-Marker570	_
Combination 101416	0	100	100	0	6	1	Marker134-Marker168-Marker231-Marker239-Marker262-Marker526	_
Combination 101471	0	100	100	0	6	1	Marker134-Marker168-Marker231-Marker239-Marker368-Marker526	_
Combination 101505	0	100	100	0	6	1	Marker134-Marker168-Marker231-Marker239-Marker526-Marker527	_
Combination 101506	0	100	100	0	6	1	Marker134-Marker168-Marker231-Marker239-Marker526-Marker570	_
Combination 101562	0	100	100	0	6	1	Marker134-Marker168-Marker231-Marker262-Marker368-Marker526	_
Combination 101596	0	100	100	0	6	1	Marker134-Marker168-Marker231-Marker262-Marker526-Marker527	_
Combination 101597	0	100	100	0	6	1	Marker134-Marker168-Marker231-Marker262-Marker526-Marker570	_
Combination 101876	0	100	100	0	6	1	Marker134-Marker168-Marker231-Marker368-Marker526-Marker527	_
Combination 101877	0	100	100	0	6	1	Marker134-Marker168-Marker231-Marker368-Marker526-Marker570	_
Combination 101962	0	100	100	0	6	1	Marker134-Marker168-Marker231-Marker526-Marker527-Marker570	_
Combination 103797	0	100	100	0	6	1	Marker134-Marker211-Marker226-Marker231-Marker239-Marker526	_
Combination 103811	0	100	100	0	6	1	Marker134-Marker211-Marker226-Marker231-Marker262-Marker526	_
Combination 103866	0	100	100	0	6	1	Marker134-Marker211-Marker226-Marker231-Marker368-Marker526	_
Combination 103900	0	100	100	0	6	1	Marker134-Marker211-Marker226-Marker231-Marker526-Marker527	_
Combination 103901	0	100	100	0	6	1	Marker134-Marker211-Marker226-Marker231-Marker526-Marker570	_
Combination 104476	0	100	100	0	6	1	Marker134-Marker211-Marker231-Marker239-Marker262-Marker526	_
Combination 104531	0	100	100	0	6	1	Marker134-Marker211-Marker231-Marker239-Marker368-Marker526	_
Combination 104565	0	100	100	0	6	1	Marker134-Marker211-Marker231-Marker239-Marker526-Marker527	_
Combination 104566	0	100	100	0	6	1	Marker134-Marker211-Marker231-Marker239-Marker526-Marker570	_
Combination 104622	0	100	100	0	6	1	Marker134-Marker211-Marker231-Marker262-Marker368-Marker526	_
Combination 104656	0	100	100	0	6	1	Marker134-Marker211-Marker231-Marker262-Marker526-Marker527	_
Combination 104657	0	100	100	0	6	1	Marker134-Marker211-Marker231-Marker262-Marker526-Marker570	_
Combination 104936	0	100	100	0	6	1	Marker134-Marker211-Marker231-Marker368-Marker526-Marker527	_
Combination 104937	0	100	100	0	6	1	Marker134-Marker211-Marker231-Marker368-Marker526-Marker570	_
Combination 105022	0	100	100	0	6	1	Marker134-Marker211-Marker231-Marker526-Marker527-Marker570	_
Combination 106856	0	100	100	0	6	1	Marker134-Marker226-Marker231-Marker239-Marker262-Marker526	_
Combination 106911	0	100	100	0	6	1	Marker134-Marker226-Marker231-Marker239-Marker368-Marker526	_
Combination 106945	0	100	100	0	6	1	Marker134-Marker226-Marker231-Marker239-Marker526-Marker527	_
Combination 106946	0	100	100	0	6	1	Marker134-Marker226-Marker231-Marker239-Marker526-Marker570	_
Combination 107002	0	100	100	0	6	1	Marker134-Marker226-Marker231-Marker262-Marker368-Marker526	_
Combination 107036	0	100	100	0	6	1	Marker134-Marker226-Marker231-Marker262-Marker526-Marker527	_
Combination 107037	0	100	100	0	6	1	Marker134-Marker226-Marker231-Marker262-Marker526-Marker570	_
Combination 107316	0	100	100	0	6	1	Marker134-Marker226-Marker231-Marker368-Marker526-Marker527	_
Combination 107317	0	100	100	0	6	1	Marker134-Marker226-Marker231-Marker368-Marker526-Marker570	_
Combination 107402	0	100	100	0	6	1	Marker134-Marker226-Marker231-Marker526-Marker527-Marker570	_
Combination 109277	0	100	100	0	6	1	Marker134-Marker231-Marker239-Marker262-Marker368-Marker526	_
Combination 109311	0	100	100	0	6	1	Marker134-Marker231-Marker239-Marker262-Marker526-Marker527	_
Combination 109312	0	100	100	0	6	1	Marker134-Marker231-Marker239-Marker262-Marker526-Marker570	_
Combination 109591	0	100	100	0	6	1	Marker134-Marker231-Marker239-Marker368-Marker526-Marker527	_
Combination 109592	0	100	100	0	6	1	Marker134-Marker231-Marker239-Marker368-Marker526-Marker570	_
Combination 109677	0	100	100	0	6	1	Marker134-Marker231-Marker239-Marker526-Marker527-Marker570	_
Combination 109955	0	100	100	0	6	1	Marker134-Marker231-Marker262-Marker368-Marker526-Marker527	_
Combination 109956	0	100	100	0	6	1	Marker134-Marker231-Marker262-Marker368-Marker526-Marker570	_
Combination 110041	0	100	100	0	6	1	Marker134-Marker231-Marker262-Marker526-Marker527-Marker570	_
Combination 110916	0	100	100	0	6	1	Marker134-Marker231-Marker368-Marker526-Marker527-Marker570	_
Combination 29	20	100	80	0	2	0.8	Marker134-Marker231	_
Combination 573	20	100	80	0	3	0.8	Marker134-Marker168-Marker231	_
Combination 591	20	100	80	0	3	0.8	Marker134-Marker211-Marker231	_
Combination 608	20	100	80	0	3	0.8	Marker134-Marker226-Marker231	_
Combination 625	20	100	80	0	3	0.8	Marker134-Marker231-Marker239	_
Combination 626	20	100	80	0	3	0.8	Marker134-Marker231-Marker262	_
Combination 631	20	100	80	0	3	0.8	Marker134-Marker231-Marker368	_
Combination 638	20	100	80	0	3	0.8	Marker134-Marker231-Marker527	_
Combination 639	20	100	80	0	3	0.8	Marker134-Marker231-Marker570	_
Combination 729	20	100	80	0	3	0.8	Marker134-Marker371-Marker526	_
Combination 4348	20	100	80	0	4	0.8	Marker134-Marker156-Marker231-Marker526	_
Combination 4473	20	100	80	0	4	0.8	Marker134-Marker168-Marker211-Marker231	_
Combination 4490	20	100	80	0	4	0.8	Marker134-Marker168-Marker226-Marker231	_
Combination 4507	20	100	80	0	4	0.8	Marker134-Marker168-Marker231-Marker239	_
Combination 4508	20	100	80	0	4	0.8	Marker134-Marker168-Marker231-Marker262	_
Combination 4513	20	100	80	0	4	0.8	Marker134-Marker168-Marker231-Marker368	_
Combination 4520	20	100	80	0	4	0.8	Marker134-Marker168-Marker231-Marker527	_
Combination 4521	20	100	80	0	4	0.8	Marker134-Marker168-Marker231-Marker570	_
Combination 4611	20	100	80	0	4	0.8	Marker134-Marker168-Marker371-Marker526	_
Combination 4643	20	100	80	0	4	0.8	Marker134-Marker211-Marker226-Marker231	_
Combination 4660	20	100	80	0	4	0.8	Marker134-Marker211-Marker231-Marker239	_
Combination 4661	20	100	80	0	4	0.8	Marker134-Marker211-Marker231-Marker262	_
Combination 4666	20	100	80	0	4	0.8	Marker134-Marker211-Marker231-Marker368	_
Combination 4673	20	100	80	0	4	0.8	Marker134-Marker211-Marker231-Marker527	_
Combination 4674	20	100	80	0	4	0.8	Marker134-Marker211-Marker231-Marker570	_
Combination 4764	20	100	80	0	4	0.8	Marker134-Marker211-Marker371-Marker526	_
Combination 4796	20	100	80	0	4	0.8	Marker134-Marker226-Marker231-Marker239	_
Combination 4797	20	100	80	0	4	0.8	Marker134-Marker226-Marker231-Marker262	_
Combination 4802	20	100	80	0	4	0.8	Marker134-Marker226-Marker231-Marker368	_
Combination 4809	20	100	80	0	4	0.8	Marker134-Marker226-Marker231-Marker527	_
Combination 4810	20	100	80	0	4	0.8	Marker134-Marker226-Marker231-Marker570	_
Combination 4900	20	100	80	0	4	0.8	Marker134-Marker226-Marker371-Marker526	_
Combination 4932	20	100	80	0	4	0.8	Marker134-Marker231-Marker239-Marker262	_
Combination 4937	20	100	80	0	4	0.8	Marker134-Marker231-Marker239-Marker368	_
Combination 4944	20	100	80	0	4	0.8	Marker134-Marker231-Marker239-Marker527	_
Combination 4945	20	100	80	0	4	0.8	Marker134-Marker231-Marker239-Marker570	_
Combination 4951	20	100	80	0	4	0.8	Marker134-Marker231-Marker262-Marker368	_
Combination 4958	20	100	80	0	4	0.8	Marker134-Marker231-Marker262-Marker527	_
Combination 4959	20	100	80	0	4	0.8	Marker134-Marker231-Marker262-Marker570	_
Combination 4982	20	100	80	0	4	0.8	Marker134-Marker231-Marker310-Marker526	_
Combination 5003	20	100	80	0	4	0.8	Marker134-Marker231-Marker347-Marker526	_
Combination 5013	20	100	80	0	4	0.8	Marker134-Marker231-Marker368-Marker527	_
Combination 5014	20	100	80	0	4	0.8	Marker134-Marker231-Marker368-Marker570	_
Combination 5020	20	100	80	0	4	0.8	Marker134-Marker231-Marker371-Marker526	_
Combination 5033	20	100	80	0	4	0.8	Marker134-Marker231-Marker47-Marker526	_
Combination 5049	20	100	80	0	4	0.8	Marker134-Marker231-Marker527-Marker570	_
Combination 5125	20	100	80	0	4	0.8	Marker134-Marker239-Marker371-Marker526	_
Combination 5216	20	100	80	0	4	0.8	Marker134-Marker262-Marker371-Marker526	_
Combination 5360	20	100	80	0	4	0.8	Marker134-Marker310-Marker371-Marker526	_
Combination 5460	20	100	80	0	4	0.8	Marker134-Marker347-Marker371-Marker526	_
Combination 5496	20	100	80	0	4	0.8	Marker134-Marker368-Marker371-Marker526	_
Combination 5537	20	100	80	0	4	0.8	Marker134-Marker371-Marker47-Marker526	_
Combination 5550	20	100	80	0	4	0.8	Marker134-Marker371-Marker526-Marker527	_
Combination 5551	20	100	80	0	4	0.8	Marker134-Marker371-Marker526-Marker570	_
Combination 23159	20	100	80	0	5	0.8	Marker134-Marker156-Marker168-Marker231-Marker526	_
Combination 23312	20	100	80	0	5	0.8	Marker134-Marker156-Marker211-Marker231-Marker526	_
Combination 23448	20	100	80	0	5	0.8	Marker134-Marker156-Marker226-Marker231-Marker526	_
Combination 23583	20	100	80	0	5	0.8	Marker134-Marker156-Marker231-Marker239-Marker526	_
Combination 23597	20	100	80	0	5	0.8	Marker134-Marker156-Marker231-Marker262-Marker526	_
Combination 23652	20	100	80	0	5	0.8	Marker134-Marker156-Marker231-Marker368-Marker526	_
Combination 23686	20	100	80	0	5	0.8	Marker134-Marker156-Marker231-Marker526-Marker527	_
Combination 23687	20	100	80	0	5	0.8	Marker134-Marker156-Marker231-Marker526-Marker570	_
Combination 24252	20	100	80	0	5	0.8	Marker134-Marker168-Marker211-Marker226-Marker231	_
Combination 24269	20	100	80	0	5	0.8	Marker134-Marker168-Marker211-Marker231-Marker239	_
Combination 24270	20	100	80	0	5	0.8	Marker134-Marker168-Marker211-Marker231-Marker262	_
Combination 24275	20	100	80	0	5	0.8	Marker134-Marker168-Marker211-Marker231-Marker368	_
Combination 24282	20	100	80	0	5	0.8	Marker134-Marker168-Marker211-Marker231-Marker527	_
Combination 24283	20	100	80	0	5	0.8	Marker134-Marker168-Marker211-Marker231-Marker570	_
Combination 24373	20	100	80	0	5	0.8	Marker134-Marker168-Marker211-Marker371-Marker526	_
Combination 24405	20	100	80	0	5	0.8	Marker134-Marker168-Marker226-Marker231-Marker239	_
Combination 24406	20	100	80	0	5	0.8	Marker134-Marker168-Marker226-Marker231-Marker262	_
Combination 24411	20	100	80	0	5	0.8	Marker134-Marker168-Marker226-Marker231-Marker368	_
Combination 24418	20	100	80	0	5	0.8	Marker134-Marker168-Marker226-Marker231-Marker527	_
Combination 24419	20	100	80	0	5	0.8	Marker134-Marker168-Marker226-Marker231-Marker570	_
Combination 24509	20	100	80	0	5	0.8	Marker134-Marker168-Marker226-Marker371-Marker526	_
Combination 24541	20	100	80	0	5	0.8	Marker134-Marker168-Marker231-Marker239-Marker262	_
Combination 24546	20	100	80	0	5	0.8	Marker134-Marker168-Marker231-Marker239-Marker368	_
Combination 24553	20	100	80	0	5	0.8	Marker134-Marker168-Marker231-Marker239-Marker527	_
Combination 24554	20	100	80	0	5	0.8	Marker134-Marker168-Marker231-Marker239-Marker570	_
Combination 24560	20	100	80	0	5	0.8	Marker134-Marker168-Marker231-Marker262-Marker368	_
Combination 24567	20	100	80	0	5	0.8	Marker134-Marker168-Marker231-Marker262-Marker527	_
Combination 24568	20	100	80	0	5	0.8	Marker134-Marker168-Marker231-Marker262-Marker570	_
Combination 24591	20	100	80	0	5	0.8	Marker134-Marker168-Marker231-Marker310-Marker526	_
Combination 24612	20	100	80	0	5	0.8	Marker134-Marker168-Marker231-Marker347-Marker526	_
Combination 24622	20	100	80	0	5	0.8	Marker134-Marker168-Marker231-Marker368-Marker527	_
Combination 24623	20	100	80	0	5	0.8	Marker134-Marker168-Marker231-Marker368-Marker570	_
Combination 24629	20	100	80	0	5	0.8	Marker134-Marker168-Marker231-Marker371-Marker526	_
Combination 24642	20	100	80	0	5	0.8	Marker134-Marker168-Marker231-Marker47-Marker526	_
Combination 24658	20	100	80	0	5	0.8	Marker134-Marker168-Marker231-Marker527-Marker570	_
Combination 24734	20	100	80	0	5	0.8	Marker134-Marker168-Marker239-Marker371-Marker526	_
Combination 24825	20	100	80	0	5	0.8	Marker134-Marker168-Marker262-Marker371-Marker526	_
Combination 24969	20	100	80	0	5	0.8	Marker134-Marker168-Marker310-Marker371-Marker526	_
Combination 25069	20	100	80	0	5	0.8	Marker134-Marker168-Marker347-Marker371-Marker526	_
Combination 25105	20	100	80	0	5	0.8	Marker134-Marker168-Marker368-Marker371-Marker526	_
Combination 25146	20	100	80	0	5	0.8	Marker134-Marker168-Marker371-Marker47-Marker526	_
Combination 25159	20	100	80	0	5	0.8	Marker134-Marker168-Marker371-Marker526-Marker527	_
Combination 25160	20	100	80	0	5	0.8	Marker134-Marker168-Marker371-Marker526-Marker570	_
Combination 25221	20	100	80	0	5	0.8	Marker134-Marker211-Marker226-Marker231-Marker239	_
Combination 25222	20	100	80	0	5	0.8	Marker134-Marker211-Marker226-Marker231-Marker262	_
Combination 25227	20	100	80	0	5	0.8	Marker134-Marker211-Marker226-Marker231-Marker368	_
Combination 25234	20	100	80	0	5	0.8	Marker134-Marker211-Marker226-Marker231-Marker527	_
Combination 25235	20	100	80	0	5	0.8	Marker134-Marker211-Marker226-Marker231-Marker570	_
Combination 25325	20	100	80	0	5	0.8	Marker134-Marker211-Marker226-Marker371-Marker526	_
Combination 25357	20	100	80	0	5	0.8	Marker134-Marker211-Marker231-Marker239-Marker262	_
Combination 25362	20	100	80	0	5	0.8	Marker134-Marker211-Marker231-Marker239-Marker368	_
Combination 25369	20	100	80	0	5	0.8	Marker134-Marker211-Marker231-Marker239-Marker527	_
Combination 25370	20	100	80	0	5	0.8	Marker134-Marker211-Marker231-Marker239-Marker570	_
Combination 25376	20	100	80	0	5	0.8	Marker134-Marker211-Marker231-Marker262-Marker368	_
Combination 25383	20	100	80	0	5	0.8	Marker134-Marker211-Marker231-Marker262-Marker527	_
Combination 25384	20	100	80	0	5	0.8	Marker134-Marker211-Marker231-Marker262-Marker570	_
Combination 25407	20	100	80	0	5	0.8	Marker134-Marker211-Marker231-Marker310-Marker526	_
Combination 25428	20	100	80	0	5	0.8	Marker134-Marker211-Marker231-Marker347-Marker526	_
Combination 25438	20	100	80	0	5	0.8	Marker134-Marker211-Marker231-Marker368-Marker527	_
Combination 25439	20	100	80	0	5	0.8	Marker134-Marker211-Marker231-Marker368-Marker570	_
Combination 25445	20	100	80	0	5	0.8	Marker134-Marker211-Marker231-Marker371-Marker526	_
Combination 25458	20	100	80	0	5	0.8	Marker134-Marker211-Marker231-Marker47-Marker526	_
Combination 25474	20	100	80	0	5	0.8	Marker134-Marker211-Marker231-Marker527-Marker570	_
Combination 25550	20	100	80	0	5	0.8	Marker134-Marker211-Marker239-Marker371-Marker526	_
Combination 25641	20	100	80	0	5	0.8	Marker134-Marker211-Marker262-Marker371-Marker526	_
Combination 25785	20	100	80	0	5	0.8	Marker134-Marker211-Marker310-Marker371-Marker526	_
Combination 25885	20	100	80	0	5	0.8	Marker134-Marker211-Marker347-Marker371-Marker526	_
Combination 25921	20	100	80	0	5	0.8	Marker134-Marker211-Marker368-Marker371-Marker526	_
Combination 25962	20	100	80	0	5	0.8	Marker134-Marker211-Marker371-Marker47-Marker526	_
Combination 25975	20	100	80	0	5	0.8	Marker134-Marker211-Marker371-Marker526-Marker527	_
Combination 25976	20	100	80	0	5	0.8	Marker134-Marker211-Marker371-Marker526-Marker570	_
Combination 26037	20	100	80	0	5	0.8	Marker134-Marker226-Marker231-Marker239-Marker262	_
Combination 26042	20	100	80	0	5	0.8	Marker134-Marker226-Marker231-Marker239-Marker368	_
Combination 26049	20	100	80	0	5	0.8	Marker134-Marker226-Marker231-Marker239-Marker527	_
Combination 26050	20	100	80	0	5	0.8	Marker134-Marker226-Marker231-Marker239-Marker570	_
Combination 26056	20	100	80	0	5	0.8	Marker134-Marker226-Marker231-Marker262-Marker368	_
Combination 26063	20	100	80	0	5	0.8	Marker134-Marker226-Marker231-Marker262-Marker527	_
Combination 26064	20	100	80	0	5	0.8	Marker134-Marker226-Marker231-Marker262-Marker570	_
Combination 26087	20	100	80	0	5	0.8	Marker134-Marker226-Marker231-Marker310-Marker526	_
Combination 26108	20	100	80	0	5	0.8	Marker134-Marker226-Marker231-Marker347-Marker526	_
Combination 26118	20	100	80	0	5	0.8	Marker134-Marker226-Marker231-Marker368-Marker527	_
Combination 26119	20	100	80	0	5	0.8	Marker134-Marker226-Marker231-Marker368-Marker570	_
Combination 26125	20	100	80	0	5	0.8	Marker134-Marker226-Marker231-Marker371-Marker526	_
Combination 26138	20	100	80	0	5	0.8	Marker134-Marker226-Marker231-Marker47-Marker526	_
Combination 26154	20	100	80	0	5	0.8	Marker134-Marker226-Marker231-Marker527-Marker570	_
Combination 26230	20	100	80	0	5	0.8	Marker134-Marker226-Marker239-Marker371-Marker526	_
Combination 26321	20	100	80	0	5	0.8	Marker134-Marker226-Marker262-Marker371-Marker526	_
Combination 26465	20	100	80	0	5	0.8	Marker134-Marker226-Marker310-Marker371-Marker526	_
Combination 26565	20	100	80	0	5	0.8	Marker134-Marker226-Marker347-Marker371-Marker526	_
Combination 26601	20	100	80	0	5	0.8	Marker134-Marker226-Marker368-Marker371-Marker526	_
Combination 26642	20	100	80	0	5	0.8	Marker134-Marker226-Marker371-Marker47-Marker526	_
Combination 26655	20	100	80	0	5	0.8	Marker134-Marker226-Marker371-Marker526-Marker527	_
Combination 26656	20	100	80	0	5	0.8	Marker134-Marker226-Marker371-Marker526-Marker570	_
Combination 26721	20	100	80	0	5	0.8	Marker134-Marker231-Marker239-Marker262-Marker368	_
Combination 26728	20	100	80	0	5	0.8	Marker134-Marker231-Marker239-Marker262-Marker527	_
Combination 26729	20	100	80	0	5	0.8	Marker134-Marker231-Marker239-Marker262-Marker570	_
Combination 26752	20	100	80	0	5	0.8	Marker134-Marker231-Marker239-Marker310-Marker526	_
Combination 26773	20	100	80	0	5	0.8	Marker134-Marker231-Marker239-Marker347-Marker526	_
Combination 26783	20	100	80	0	5	0.8	Marker134-Marker231-Marker239-Marker368-Marker527	_
Combination 26784	20	100	80	0	5	0.8	Marker134-Marker231-Marker239-Marker368-Marker570	_
Combination 26790	20	100	80	0	5	0.8	Marker134-Marker231-Marker239-Marker371-Marker526	_
Combination 26803	20	100	80	0	5	0.8	Marker134-Marker231-Marker239-Marker47-Marker526	_
Combination 26819	20	100	80	0	5	0.8	Marker134-Marker231-Marker239-Marker527-Marker570	_
Combination 26843	20	100	80	0	5	0.8	Marker134-Marker231-Marker262-Marker310-Marker526	_
Combination 26864	20	100	80	0	5	0.8	Marker134-Marker231-Marker262-Marker347-Marker526	_
Combination 26874	20	100	80	0	5	0.8	Marker134-Marker231-Marker262-Marker368-Marker527	_
Combination 26875	20	100	80	0	5	0.8	Marker134-Marker231-Marker262-Marker368-Marker570	_
Combination 26881	20	100	80	0	5	0.8	Marker134-Marker231-Marker262-Marker371-Marker526	_
Combination 26894	20	100	80	0	5	0.8	Marker134-Marker231-Marker262-Marker47-Marker526	_
Combination 26910	20	100	80	0	5	0.8	Marker134-Marker231-Marker262-Marker527-Marker570	_
Combination 27008	20	100	80	0	5	0.8	Marker134-Marker231-Marker310-Marker347-Marker526	_
Combination 27017	20	100	80	0	5	0.8	Marker134-Marker231-Marker310-Marker368-Marker526	_
Combination 27025	20	100	80	0	5	0.8	Marker134-Marker231-Marker310-Marker371-Marker526	_
Combination 27038	20	100	80	0	5	0.8	Marker134-Marker231-Marker310-Marker47-Marker526	_
Combination 27051	20	100	80	0	5	0.8	Marker134-Marker231-Marker310-Marker526-Marker527	_
Combination 27052	20	100	80	0	5	0.8	Marker134-Marker231-Marker310-Marker526-Marker570	_
Combination 27117	20	100	80	0	5	0.8	Marker134-Marker231-Marker347-Marker368-Marker526	_
Combination 27125	20	100	80	0	5	0.8	Marker134-Marker231-Marker347-Marker371-Marker526	_
Combination 27138	20	100	80	0	5	0.8	Marker134-Marker231-Marker347-Marker47-Marker526	_
Combination 27151	20	100	80	0	5	0.8	Marker134-Marker231-Marker347-Marker526-Marker527	_
Combination 27152	20	100	80	0	5	0.8	Marker134-Marker231-Marker347-Marker526-Marker570	_
Combination 27161	20	100	80	0	5	0.8	Marker134-Marker231-Marker368-Marker371-Marker526	_
Combination 27174	20	100	80	0	5	0.8	Marker134-Marker231-Marker368-Marker47-Marker526	_
Combination 27190	20	100	80	0	5	0.8	Marker134-Marker231-Marker368-Marker527-Marker570	_
Combination 27202	20	100	80	0	5	0.8	Marker134-Marker231-Marker371-Marker47-Marker526	_
Combination 27215	20	100	80	0	5	0.8	Marker134-Marker231-Marker371-Marker526-Marker527	_
Combination 27216	20	100	80	0	5	0.8	Marker134-Marker231-Marker371-Marker526-Marker570	_
Combination 27251	20	100	80	0	5	0.8	Marker134-Marker231-Marker47-Marker526-Marker527	_
Combination 27252	20	100	80	0	5	0.8	Marker134-Marker231-Marker47-Marker526-Marker570	_
Combination 27336	20	100	80	0	5	0.8	Marker134-Marker239-Marker262-Marker371-Marker526	_
Combination 27480	20	100	80	0	5	0.8	Marker134-Marker239-Marker310-Marker371-Marker526	_
Combination 27580	20	100	80	0	5	0.8	Marker134-Marker239-Marker347-Marker371-Marker526	_
Combination 27616	20	100	80	0	5	0.8	Marker134-Marker239-Marker368-Marker371-Marker526	_
Combination 27657	20	100	80	0	5	0.8	Marker134-Marker239-Marker371-Marker47-Marker526	_
Combination 27670	20	100	80	0	5	0.8	Marker134-Marker239-Marker371-Marker526-Marker527	_
Combination 27671	20	100	80	0	5	0.8	Marker134-Marker239-Marker371-Marker526-Marker570	_
Combination 27844	20	100	80	0	5	0.8	Marker134-Marker262-Marker310-Marker371-Marker526	_
Combination 27944	20	100	80	0	5	0.8	Marker134-Marker262-Marker347-Marker371-Marker526	_
Combination 27980	20	100	80	0	5	0.8	Marker134-Marker262-Marker368-Marker371-Marker526	_
Combination 28021	20	100	80	0	5	0.8	Marker134-Marker262-Marker371-Marker47-Marker526	_
Combination 28034	20	100	80	0	5	0.8	Marker134-Marker262-Marker371-Marker526-Marker527	_
Combination 28035	20	100	80	0	5	0.8	Marker134-Marker262-Marker371-Marker526-Marker570	_
Combination 28450	20	100	80	0	5	0.8	Marker134-Marker310-Marker347-Marker371-Marker526	_
Combination 28486	20	100	80	0	5	0.8	Marker134-Marker310-Marker368-Marker371-Marker526	_
Combination 28527	20	100	80	0	5	0.8	Marker134-Marker310-Marker371-Marker47-Marker526	_
Combination 28540	20	100	80	0	5	0.8	Marker134-Marker310-Marker371-Marker526-Marker527	_
Combination 28541	20	100	80	0	5	0.8	Marker134-Marker310-Marker371-Marker526-Marker570	_
Combination 28771	20	100	80	0	5	0.8	Marker134-Marker347-Marker368-Marker371-Marker526	_
Combination 28812	20	100	80	0	5	0.8	Marker134-Marker347-Marker371-Marker47-Marker526	_
Combination 28825	20	100	80	0	5	0.8	Marker134-Marker347-Marker371-Marker526-Marker527	_
Combination 28826	20	100	80	0	5	0.8	Marker134-Marker347-Marker371-Marker526-Marker570	_
Combination 28896	20	100	80	0	5	0.8	Marker134-Marker368-Marker371-Marker47-Marker526	_
Combination 28909	20	100	80	0	5	0.8	Marker134-Marker368-Marker371-Marker526-Marker527	_
Combination 28910	20	100	80	0	5	0.8	Marker134-Marker368-Marker371-Marker526-Marker570	_
Combination 29001	20	100	80	0	5	0.8	Marker134-Marker371-Marker47-Marker526-Marker527	_
Combination 29002	20	100	80	0	5	0.8	Marker134-Marker371-Marker47-Marker526-Marker570	_
Combination 29023	20	100	80	0	5	0.8	Marker134-Marker371-Marker526-Marker527-Marker570	_
Combination 95094	20	100	80	0	6	0.8	Marker134-Marker156-Marker168-Marker211-Marker231-Marker526	_
Combination 95230	20	100	80	0	6	0.8	Marker134-Marker156-Marker168-Marker226-Marker231-Marker526	_
Combination 95365	20	100	80	0	6	0.8	Marker134-Marker156-Marker168-Marker231-Marker239-Marker526	_
Combination 95379	20	100	80	0	6	0.8	Marker134-Marker156-Marker168-Marker231-Marker262-Marker526	_
Combination 95434	20	100	80	0	6	0.8	Marker134-Marker156-Marker168-Marker231-Marker368-Marker526	_
Combination 95468	20	100	80	0	6	0.8	Marker134-Marker156-Marker168-Marker231-Marker526-Marker527	_
Combination 95469	20	100	80	0	6	0.8	Marker134-Marker156-Marker168-Marker231-Marker526-Marker570	_
Combination 96046	20	100	80	0	6	0.8	Marker134-Marker156-Marker211-Marker226-Marker231-Marker526	_
Combination 96181	20	100	80	0	6	0.8	Marker134-Marker156-Marker211-Marker231-Marker239-Marker526	_
Combination 96195	20	100	80	0	6	0.8	Marker134-Marker156-Marker211-Marker231-Marker262-Marker526	_
Combination 96250	20	100	80	0	6	0.8	Marker134-Marker156-Marker211-Marker231-Marker368-Marker526	_
Combination 96284	20	100	80	0	6	0.8	Marker134-Marker156-Marker211-Marker231-Marker526-Marker527	_
Combination 96285	20	100	80	0	6	0.8	Marker134-Marker156-Marker211-Marker231-Marker526-Marker570	_
Combination 96861	20	100	80	0	6	0.8	Marker134-Marker156-Marker226-Marker231-Marker239-Marker526	_
Combination 96875	20	100	80	0	6	0.8	Marker134-Marker156-Marker226-Marker231-Marker262-Marker526	_
Combination 96930	20	100	80	0	6	0.8	Marker134-Marker156-Marker226-Marker231-Marker368-Marker526	_
Combination 96964	20	100	80	0	6	0.8	Marker134-Marker156-Marker226-Marker231-Marker526-Marker527	_
Combination 96965	20	100	80	0	6	0.8	Marker134-Marker156-Marker226-Marker231-Marker526-Marker570	_
Combination 97540	20	100	80	0	6	0.8	Marker134-Marker156-Marker231-Marker239-Marker262-Marker526	_
Combination 97595	20	100	80	0	6	0.8	Marker134-Marker156-Marker231-Marker239-Marker368-Marker526	_
Combination 97629	20	100	80	0	6	0.8	Marker134-Marker156-Marker231-Marker239-Marker526-Marker527	_
Combination 97630	20	100	80	0	6	0.8	Marker134-Marker156-Marker231-Marker239-Marker526-Marker570	_
Combination 97686	20	100	80	0	6	0.8	Marker134-Marker156-Marker231-Marker262-Marker368-Marker526	_
Combination 97720	20	100	80	0	6	0.8	Marker134-Marker156-Marker231-Marker262-Marker526-Marker527	_
Combination 97721	20	100	80	0	6	0.8	Marker134-Marker156-Marker231-Marker262-Marker526-Marker570	_
Combination 98000	20	100	80	0	6	0.8	Marker134-Marker156-Marker231-Marker368-Marker526-Marker527	_
Combination 98001	20	100	80	0	6	0.8	Marker134-Marker156-Marker231-Marker368-Marker526-Marker570	_
Combination 98086	20	100	80	0	6	0.8	Marker134-Marker156-Marker231-Marker526-Marker527-Marker570	_
Combination 99910	20	100	80	0	6	0.8	Marker134-Marker168-Marker211-Marker226-Marker231-Marker239	_
Combination 99911	20	100	80	0	6	0.8	Marker134-Marker168-Marker211-Marker226-Marker231-Marker262	_
Combination 99916	20	100	80	0	6	0.8	Marker134-Marker168-Marker211-Marker226-Marker231-Marker368	_
Combination 99923	20	100	80	0	6	0.8	Marker134-Marker168-Marker211-Marker226-Marker231-Marker527	_
Combination 99924	20	100	80	0	6	0.8	Marker134-Marker168-Marker211-Marker226-Marker231-Marker570	_
Combination 100014	20	100	80	0	6	0.8	Marker134-Marker168-Marker211-Marker226-Marker371-Marker526	_
Combination 100046	20	100	80	0	6	0.8	Marker134-Marker168-Marker211-Marker231-Marker239-Marker262	_
Combination 100051	20	100	80	0	6	0.8	Marker134-Marker168-Marker211-Marker231-Marker239-Marker368	_
Combination 100058	20	100	80	0	6	0.8	Marker134-Marker168-Marker211-Marker231-Marker239-Marker527	_
Combination 100059	20	100	80	0	6	0.8	Marker134-Marker168-Marker211-Marker231-Marker239-Marker570	_
Combination 100065	20	100	80	0	6	0.8	Marker134-Marker168-Marker211-Marker231-Marker262-Marker368	_
Combination 100072	20	100	80	0	6	0.8	Marker134-Marker168-Marker211-Marker231-Marker262-Marker527	_
Combination 100073	20	100	80	0	6	0.8	Marker134-Marker168-Marker211-Marker231-Marker262-Marker570	_
Combination 100096	20	100	80	0	6	0.8	Marker134-Marker168-Marker211-Marker231-Marker310-Marker526	_
Combination 100117	20	100	80	0	6	0.8	Marker134-Marker168-Marker211-Marker231-Marker347-Marker526	_
Combination 100127	20	100	80	0	6	0.8	Marker134-Marker168-Marker211-Marker231-Marker368-Marker527	_
Combination 100128	20	100	80	0	6	0.8	Marker134-Marker168-Marker211-Marker231-Marker368-Marker570	_
Combination 100134	20	100	80	0	6	0.8	Marker134-Marker168-Marker211-Marker231-Marker371-Marker526	_
Combination 100147	20	100	80	0	6	0.8	Marker134-Marker168-Marker211-Marker231-Marker47-Marker526	_
Combination 100163	20	100	80	0	6	0.8	Marker134-Marker168-Marker211-Marker231-Marker527-Marker570	_
Combination 100239	20	100	80	0	6	0.8	Marker134-Marker168-Marker211-Marker239-Marker371-Marker526	_
Combination 100330	20	100	80	0	6	0.8	Marker134-Marker168-Marker211-Marker262-Marker371-Marker526	_
Combination 100474	20	100	80	0	6	0.8	Marker134-Marker168-Marker211-Marker310-Marker371-Marker526	_
Combination 100574	20	100	80	0	6	0.8	Marker134-Marker168-Marker211-Marker347-Marker371-Marker526	_
Combination 100610	20	100	80	0	6	0.8	Marker134-Marker168-Marker211-Marker368-Marker371-Marker526	_
Combination 100651	20	100	80	0	6	0.8	Marker134-Marker168-Marker211-Marker371-Marker47-Marker526	_
Combination 100664	20	100	80	0	6	0.8	Marker134-Marker168-Marker211-Marker371-Marker526-Marker527	_
Combination 100665	20	100	80	0	6	0.8	Marker134-Marker168-Marker211-Marker371-Marker526-Marker570	_
Combination 100726	20	100	80	0	6	0.8	Marker134-Marker168-Marker226-Marker231-Marker239-Marker262	_
Combination 100731	20	100	80	0	6	0.8	Marker134-Marker168-Marker226-Marker231-Marker239-Marker368	_
Combination 100738	20	100	80	0	6	0.8	Marker134-Marker168-Marker226-Marker231-Marker239-Marker527	_
Combination 100739	20	100	80	0	6	0.8	Marker134-Marker168-Marker226-Marker231-Marker239-Marker570	_
Combination 100745	20	100	80	0	6	0.8	Marker134-Marker168-Marker226-Marker231-Marker262-Marker368	_
Combination 100752	20	100	80	0	6	0.8	Marker134-Marker168-Marker226-Marker231-Marker262-Marker527	_
Combination 100753	20	100	80	0	6	0.8	Marker134-Marker168-Marker226-Marker231-Marker262-Marker570	_
Combination 100776	20	100	80	0	6	0.8	Marker134-Marker168-Marker226-Marker231-Marker310-Marker526	_
Combination 100797	20	100	80	0	6	0.8	Marker134-Marker168-Marker226-Marker231-Marker347-Marker526	_
Combination 100807	20	100	80	0	6	0.8	Marker134-Marker168-Marker226-Marker231-Marker368-Marker527	_
Combination 100808	20	100	80	0	6	0.8	Marker134-Marker168-Marker226-Marker231-Marker368-Marker570	_
Combination 100814	20	100	80	0	6	0.8	Marker134-Marker168-Marker226-Marker231-Marker371-Marker526	_
Combination 100827	20	100	80	0	6	0.8	Marker134-Marker168-Marker226-Marker231-Marker47-Marker526	_
Combination 100843	20	100	80	0	6	0.8	Marker134-Marker168-Marker226-Marker231-Marker527-Marker570	_
Combination 100919	20	100	80	0	6	0.8	Marker134-Marker168-Marker226-Marker239-Marker371-Marker526	_
Combination 101010	20	100	80	0	6	0.8	Marker134-Marker168-Marker226-Marker262-Marker371-Marker526	_
Combination 101154	20	100	80	0	6	0.8	Marker134-Marker168-Marker226-Marker310-Marker371-Marker526	_
Combination 101254	20	100	80	0	6	0.8	Marker134-Marker168-Marker226-Marker347-Marker371-Marker526	_
Combination 101290	20	100	80	0	6	0.8	Marker134-Marker168-Marker226-Marker368-Marker371-Marker526	_
Combination 101331	20	100	80	0	6	0.8	Marker134-Marker168-Marker226-Marker371-Marker47-Marker526	_
Combination 101344	20	100	80	0	6	0.8	Marker134-Marker168-Marker226-Marker371-Marker526-Marker527	_
Combination 101345	20	100	80	0	6	0.8	Marker134-Marker168-Marker226-Marker371-Marker526-Marker570	_
Combination 101410	20	100	80	0	6	0.8	Marker134-Marker168-Marker231-Marker239-Marker262-Marker368	_
Combination 101417	20	100	80	0	6	0.8	Marker134-Marker168-Marker231-Marker239-Marker262-Marker527	_
Combination 101418	20	100	80	0	6	0.8	Marker134-Marker168-Marker231-Marker239-Marker262-Marker570	_
Combination 101441	20	100	80	0	6	0.8	Marker134-Marker168-Marker231-Marker239-Marker310-Marker526	_
Combination 101462	20	100	80	0	6	0.8	Marker134-Marker168-Marker231-Marker239-Marker347-Marker526	_
Combination 101472	20	100	80	0	6	0.8	Marker134-Marker168-Marker231-Marker239-Marker368-Marker527	_
Combination 101473	20	100	80	0	6	0.8	Marker134-Marker168-Marker231-Marker239-Marker368-Marker570	_
Combination 101479	20	100	80	0	6	0.8	Marker134-Marker168-Marker231-Marker239-Marker371-Marker526	_
Combination 101492	20	100	80	0	6	0.8	Marker134-Marker168-Marker231-Marker239-Marker47-Marker526	_
Combination 101508	20	100	80	0	6	0.8	Marker134-Marker168-Marker231-Marker239-Marker527-Marker570	_
Combination 101532	20	100	80	0	6	0.8	Marker134-Marker168-Marker231-Marker262-Marker310-Marker526	_
Combination 101553	20	100	80	0	6	0.8	Marker134-Marker168-Marker231-Marker262-Marker347-Marker526	_
Combination 101563	20	100	80	0	6	0.8	Marker134-Marker168-Marker231-Marker262-Marker368-Marker527	_
Combination 101564	20	100	80	0	6	0.8	Marker134-Marker168-Marker231-Marker262-Marker368-Marker570	_
Combination 101570	20	100	80	0	6	0.8	Marker134-Marker168-Marker231-Marker262-Marker371-Marker526	_
Combination 101583	20	100	80	0	6	0.8	Marker134-Marker168-Marker231-Marker262-Marker47-Marker526	_
Combination 101599	20	100	80	0	6	0.8	Marker134-Marker168-Marker231-Marker262-Marker527-Marker570	_
Combination 101697	20	100	80	0	6	0.8	Marker134-Marker168-Marker231-Marker310-Marker347-Marker526	_
Combination 101706	20	100	80	0	6	0.8	Marker134-Marker168-Marker231-Marker310-Marker368-Marker526	_
Combination 101714	20	100	80	0	6	0.8	Marker134-Marker168-Marker231-Marker310-Marker371-Marker526	_
Combination 101727	20	100	80	0	6	0.8	Marker134-Marker168-Marker231-Marker310-Marker47-Marker526	_
Combination 101740	20	100	80	0	6	0.8	Marker134-Marker168-Marker231-Marker310-Marker526-Marker527	_
Combination 101741	20	100	80	0	6	0.8	Marker134-Marker168-Marker231-Marker310-Marker526-Marker570	_
Combination 101806	20	100	80	0	6	0.8	Marker134-Marker168-Marker231-Marker347-Marker368-Marker526	_
Combination 101814	20	100	80	0	6	0.8	Marker134-Marker168-Marker231-Marker347-Marker371-Marker526	_
Combination 101827	20	100	80	0	6	0.8	Marker134-Marker168-Marker231-Marker347-Marker47-Marker526	_
Combination 101840	20	100	80	0	6	0.8	Marker134-Marker168-Marker231-Marker347-Marker526-Marker527	_
Combination 101841	20	100	80	0	6	0.8	Marker134-Marker168-Marker231-Marker347-Marker526-Marker570	_
Combination 101850	20	100	80	0	6	0.8	Marker134-Marker168-Marker231-Marker368-Marker371-Marker526	_
Combination 101863	20	100	80	0	6	0.8	Marker134-Marker168-Marker231-Marker368-Marker47-Marker526	_
Combination 101879	20	100	80	0	6	0.8	Marker134-Marker168-Marker231-Marker368-Marker527-Marker570	_
Combination 101891	20	100	80	0	6	0.8	Marker134-Marker168-Marker231-Marker371-Marker47-Marker526	_
Combination 101904	20	100	80	0	6	0.8	Marker134-Marker168-Marker231-Marker371-Marker526-Marker527	_
Combination 101905	20	100	80	0	6	0.8	Marker134-Marker168-Marker231-Marker371-Marker526-Marker570	_
Combination 101940	20	100	80	0	6	0.8	Marker134-Marker168-Marker231-Marker47-Marker526-Marker527	_
Combination 101941	20	100	80	0	6	0.8	Marker134-Marker168-Marker231-Marker47-Marker526-Marker570	_
Combination 102025	20	100	80	0	6	0.8	Marker134-Marker168-Marker239-Marker262-Marker371-Marker526	_
Combination 102169	20	100	80	0	6	0.8	Marker134-Marker168-Marker239-Marker310-Marker371-Marker526	_
Combination 102269	20	100	80	0	6	0.8	Marker134-Marker168-Marker239-Marker347-Marker371-Marker526	_
Combination 102305	20	100	80	0	6	0.8	Marker134-Marker168-Marker239-Marker368-Marker371-Marker526	_
Combination 102346	20	100	80	0	6	0.8	Marker134-Marker168-Marker239-Marker371-Marker47-Marker526	_
Combination 102359	20	100	80	0	6	0.8	Marker134-Marker168-Marker239-Marker371-Marker526-Marker527	_
Combination 102360	20	100	80	0	6	0.8	Marker134-Marker168-Marker239-Marker371-Marker526-Marker570	_
Combination 102533	20	100	80	0	6	0.8	Marker134-Marker168-Marker262-Marker310-Marker371-Marker526	_
Combination 102633	20	100	80	0	6	0.8	Marker134-Marker168-Marker262-Marker347-Marker371-Marker526	_
Combination 102669	20	100	80	0	6	0.8	Marker134-Marker168-Marker262-Marker368-Marker371-Marker526	_
Combination 102710	20	100	80	0	6	0.8	Marker134-Marker168-Marker262-Marker371-Marker47-Marker526	_
Combination 102723	20	100	80	0	6	0.8	Marker134-Marker168-Marker262-Marker371-Marker526-Marker527	_
Combination 102724	20	100	80	0	6	0.8	Marker134-Marker168-Marker262-Marker371-Marker526-Marker570	_
Combination 103139	20	100	80	0	6	0.8	Marker134-Marker168-Marker310-Marker347-Marker371-Marker526	_
Combination 103175	20	100	80	0	6	0.8	Marker134-Marker168-Marker310-Marker368-Marker371-Marker526	_
Combination 103216	20	100	80	0	6	0.8	Marker134-Marker168-Marker310-Marker371-Marker47-Marker526	_
Combination 103229	20	100	80	0	6	0.8	Marker134-Marker168-Marker310-Marker371-Marker526-Marker527	_
Combination 103230	20	100	80	0	6	0.8	Marker134-Marker168-Marker310-Marker371-Marker526-Marker570	_
Combination 103460	20	100	80	0	6	0.8	Marker134-Marker168-Marker347-Marker368-Marker371-Marker526	_
Combination 103501	20	100	80	0	6	0.8	Marker134-Marker168-Marker347-Marker371-Marker47-Marker526	_
Combination 103514	20	100	80	0	6	0.8	Marker134-Marker168-Marker347-Marker371-Marker526-Marker527	_
Combination 103515	20	100	80	0	6	0.8	Marker134-Marker168-Marker347-Marker371-Marker526-Marker570	_
Combination 103585	20	100	80	0	6	0.8	Marker134-Marker168-Marker368-Marker371-Marker47-Marker526	_
Combination 103598	20	100	80	0	6	0.8	Marker134-Marker168-Marker368-Marker371-Marker526-Marker527	_
Combination 103599	20	100	80	0	6	0.8	Marker134-Marker168-Marker368-Marker371-Marker526-Marker570	_
Combination 103690	20	100	80	0	6	0.8	Marker134-Marker168-Marker371-Marker47-Marker526-Marker527	_
Combination 103691	20	100	80	0	6	0.8	Marker134-Marker168-Marker371-Marker47-Marker526-Marker570	_
Combination 103712	20	100	80	0	6	0.8	Marker134-Marker168-Marker371-Marker526-Marker527-Marker570	_
Combination 103786	20	100	80	0	6	0.8	Marker134-Marker211-Marker226-Marker231-Marker239-Marker262	_
Combination 103791	20	100	80	0	6	0.8	Marker134-Marker211-Marker226-Marker231-Marker239-Marker368	_
Combination 103798	20	100	80	0	6	0.8	Marker134-Marker211-Marker226-Marker231-Marker239-Marker527	_
Combination 103799	20	100	80	0	6	0.8	Marker134-Marker211-Marker226-Marker231-Marker239-Marker570	_
Combination 103805	20	100	80	0	6	0.8	Marker134-Marker211-Marker226-Marker231-Marker262-Marker368	_
Combination 103812	20	100	80	0	6	0.8	Marker134-Marker211-Marker226-Marker231-Marker262-Marker527	_
Combination 103813	20	100	80	0	6	0.8	Marker134-Marker211-Marker226-Marker231-Marker262-Marker570	_
Combination 103836	20	100	80	0	6	0.8	Marker134-Marker211-Marker226-Marker231-Marker310-Marker526	_
Combination 103857	20	100	80	0	6	0.8	Marker134-Marker211-Marker226-Marker231-Marker347-Marker526	_
Combination 103867	20	100	80	0	6	0.8	Marker134-Marker211-Marker226-Marker231-Marker368-Marker527	_
Combination 103868	20	100	80	0	6	0.8	Marker134-Marker211-Marker226-Marker231-Marker368-Marker570	_
Combination 103874	20	100	80	0	6	0.8	Marker134-Marker211-Marker226-Marker231-Marker371-Marker526	_
Combination 103887	20	100	80	0	6	0.8	Marker134-Marker211-Marker226-Marker231-Marker47-Marker526	_
Combination 103903	20	100	80	0	6	0.8	Marker134-Marker211-Marker226-Marker231-Marker527-Marker570	_
Combination 103979	20	100	80	0	6	0.8	Marker134-Marker211-Marker226-Marker239-Marker371-Marker526	_
Combination 104070	20	100	80	0	6	0.8	Marker134-Marker211-Marker226-Marker262-Marker371-Marker526	_
Combination 104214	20	100	80	0	6	0.8	Marker134-Marker211-Marker226-Marker310-Marker371-Marker526	_
Combination 104314	20	100	80	0	6	0.8	Marker134-Marker211-Marker226-Marker347-Marker371-Marker526	_
Combination 104350	20	100	80	0	6	0.8	Marker134-Marker211-Marker226-Marker368-Marker371-Marker526	_
Combination 104391	20	100	80	0	6	0.8	Marker134-Marker211-Marker226-Marker371-Marker47-Marker526	_
Combination 104404	20	100	80	0	6	0.8	Marker134-Marker211-Marker226-Marker371-Marker526-Marker527	_
Combination 104405	20	100	80	0	6	0.8	Marker134-Marker211-Marker226-Marker371-Marker526-Marker570	_
Combination 104470	20	100	80	0	6	0.8	Marker134-Marker211-Marker231-Marker239-Marker262-Marker368	_
Combination 104477	20	100	80	0	6	0.8	Marker134-Marker211-Marker231-Marker239-Marker262-Marker527	_
Combination 104478	20	100	80	0	6	0.8	Marker134-Marker211-Marker231-Marker239-Marker262-Marker570	_
Combination 104501	20	100	80	0	6	0.8	Marker134-Marker211-Marker231-Marker239-Marker310-Marker526	_
Combination 104522	20	100	80	0	6	0.8	Marker134-Marker211-Marker231-Marker239-Marker347-Marker526	_
Combination 104532	20	100	80	0	6	0.8	Marker134-Marker211-Marker231-Marker239-Marker368-Marker527	_
Combination 104533	20	100	80	0	6	0.8	Marker134-Marker211-Marker231-Marker239-Marker368-Marker570	_
Combination 104539	20	100	80	0	6	0.8	Marker134-Marker211-Marker231-Marker239-Marker371-Marker526	_
Combination 104552	20	100	80	0	6	0.8	Marker134-Marker211-Marker231-Marker239-Marker47-Marker526	_
Combination 104568	20	100	80	0	6	0.8	Marker134-Marker211-Marker231-Marker239-Marker527-Marker570	_
Combination 104592	20	100	80	0	6	0.8	Marker134-Marker211-Marker231-Marker262-Marker310-Marker526	_
Combination 104613	20	100	80	0	6	0.8	Marker134-Marker211-Marker231-Marker262-Marker347-Marker526	_
Combination 104623	20	100	80	0	6	0.8	Marker134-Marker211-Marker231-Marker262-Marker368-Marker527	_
Combination 104624	20	100	80	0	6	0.8	Marker134-Marker211-Marker231-Marker262-Marker368-Marker570	_
Combination 104630	20	100	80	0	6	0.8	Marker134-Marker211-Marker231-Marker262-Marker371-Marker526	_
Combination 104643	20	100	80	0	6	0.8	Marker134-Marker211-Marker231-Marker262-Marker47-Marker526	_
Combination 104659	20	100	80	0	6	0.8	Marker134-Marker211-Marker231-Marker262-Marker527-Marker570	_
Combination 104757	20	100	80	0	6	0.8	Marker134-Marker211-Marker231-Marker310-Marker347-Marker526	_
Combination 104766	20	100	80	0	6	0.8	Marker134-Marker211-Marker231-Marker310-Marker368-Marker526	_
Combination 104774	20	100	80	0	6	0.8	Marker134-Marker211-Marker231-Marker310-Marker371-Marker526	_
Combination 104787	20	100	80	0	6	0.8	Marker134-Marker211-Marker231-Marker310-Marker47-Marker526	_
Combination 104800	20	100	80	0	6	0.8	Marker134-Marker211-Marker231-Marker310-Marker526-Marker527	_
Combination 104801	20	100	80	0	6	0.8	Marker134-Marker211-Marker231-Marker310-Marker526-Marker570	_
Combination 104866	20	100	80	0	6	0.8	Marker134-Marker211-Marker231-Marker347-Marker368-Marker526	_
Combination 104874	20	100	80	0	6	0.8	Marker134-Marker211-Marker231-Marker347-Marker371-Marker526	_
Combination 104887	20	100	80	0	6	0.8	Marker134-Marker211-Marker231-Marker347-Marker47-Marker526	_
Combination 104900	20	100	80	0	6	0.8	Marker134-Marker211-Marker231-Marker347-Marker526-Marker527	_
Combination 104901	20	100	80	0	6	0.8	Marker134-Marker211-Marker231-Marker347-Marker526-Marker570	_
Combination 104910	20	100	80	0	6	0.8	Marker134-Marker211-Marker231-Marker368-Marker371-Marker526	_
Combination 104923	20	100	80	0	6	0.8	Marker134-Marker211-Marker231-Marker368-Marker47-Marker526	_
Combination 104939	20	100	80	0	6	0.8	Marker134-Marker211-Marker231-Marker368-Marker527-Marker570	_
Combination 104951	20	100	80	0	6	0.8	Marker134-Marker211-Marker231-Marker371-Marker47-Marker526	_
Combination 104964	20	100	80	0	6	0.8	Marker134-Marker211-Marker231-Marker371-Marker526-Marker527	_
Combination 104965	20	100	80	0	6	0.8	Marker134-Marker211-Marker231-Marker371-Marker526-Marker570	_
Combination 105000	20	100	80	0	6	0.8	Marker134-Marker211-Marker231-Marker47-Marker526-Marker527	_
Combination 105001	20	100	80	0	6	0.8	Marker134-Marker211-Marker231-Marker47-Marker526-Marker570	_
Combination 105085	20	100	80	0	6	0.8	Marker134-Marker211-Marker239-Marker262-Marker371-Marker526	_
Combination 105229	20	100	80	0	6	0.8	Marker134-Marker211-Marker239-Marker310-Marker371-Marker526	_
Combination 105329	20	100	80	0	6	0.8	Marker134-Marker211-Marker239-Marker347-Marker371-Marker526	_
Combination 105365	20	100	80	0	6	0.8	Marker134-Marker211-Marker239-Marker368-Marker371-Marker526	_
Combination 105406	20	100	80	0	6	0.8	Marker134-Marker211-Marker239-Marker371-Marker47-Marker526	_
Combination 105419	20	100	80	0	6	0.8	Marker134-Marker211-Marker239-Marker371-Marker526-Marker527	_
Combination 105420	20	100	80	0	6	0.8	Marker134-Marker211-Marker239-Marker371-Marker526-Marker570	_
Combination 105593	20	100	80	0	6	0.8	Marker134-Marker211-Marker262-Marker310-Marker371-Marker526	_
Combination 105693	20	100	80	0	6	0.8	Marker134-Marker211-Marker262-Marker347-Marker371-Marker526	_
Combination 105729	20	100	80	0	6	0.8	Marker134-Marker211-Marker262-Marker368-Marker371-Marker526	_
Combination 105770	20	100	80	0	6	0.8	Marker134-Marker211-Marker262-Marker371-Marker47-Marker526	_
Combination 105783	20	100	80	0	6	0.8	Marker134-Marker211-Marker262-Marker371-Marker526-Marker527	_
Combination 105784	20	100	80	0	6	0.8	Marker134-Marker211-Marker262-Marker371-Marker526-Marker570	_
Combination 106199	20	100	80	0	6	0.8	Marker134-Marker211-Marker310-Marker347-Marker371-Marker526	_
Combination 106235	20	100	80	0	6	0.8	Marker134-Marker211-Marker310-Marker368-Marker371-Marker526	_
Combination 106276	20	100	80	0	6	0.8	Marker134-Marker211-Marker310-Marker371-Marker47-Marker526	_
Combination 106289	20	100	80	0	6	0.8	Marker134-Marker211-Marker310-Marker371-Marker526-Marker527	_
Combination 106290	20	100	80	0	6	0.8	Marker134-Marker211-Marker310-Marker371-Marker526-Marker570	_
Combination 106520	20	100	80	0	6	0.8	Marker134-Marker211-Marker347-Marker368-Marker371-Marker526	_
Combination 106561	20	100	80	0	6	0.8	Marker134-Marker211-Marker347-Marker371-Marker47-Marker526	_
Combination 106574	20	100	80	0	6	0.8	Marker134-Marker211-Marker347-Marker371-Marker526-Marker527	_
Combination 106575	20	100	80	0	6	0.8	Marker134-Marker211-Marker347-Marker371-Marker526-Marker570	_
Combination 106645	20	100	80	0	6	0.8	Marker134-Marker211-Marker368-Marker371-Marker47-Marker526	_
Combination 106658	20	100	80	0	6	0.8	Marker134-Marker211-Marker368-Marker371-Marker526-Marker527	_
Combination 106659	20	100	80	0	6	0.8	Marker134-Marker211-Marker368-Marker371-Marker526-Marker570	_
Combination 106750	20	100	80	0	6	0.8	Marker134-Marker211-Marker371-Marker47-Marker526-Marker527	_
Combination 106751	20	100	80	0	6	0.8	Marker134-Marker211-Marker371-Marker47-Marker526-Marker570	_
Combination 106772	20	100	80	0	6	0.8	Marker134-Marker211-Marker371-Marker526-Marker527-Marker570	_
Combination 106850	20	100	80	0	6	0.8	Marker134-Marker226-Marker231-Marker239-Marker262-Marker368	_
Combination 106857	20	100	80	0	6	0.8	Marker134-Marker226-Marker231-Marker239-Marker262-Marker527	_
Combination 106858	20	100	80	0	6	0.8	Marker134-Marker226-Marker231-Marker239-Marker262-Marker570	_
Combination 106881	20	100	80	0	6	0.8	Marker134-Marker226-Marker231-Marker239-Marker310-Marker526	_
Combination 106902	20	100	80	0	6	0.8	Marker134-Marker226-Marker231-Marker239-Marker347-Marker526	_
Combination 106912	20	100	80	0	6	0.8	Marker134-Marker226-Marker231-Marker239-Marker368-Marker527	_
Combination 106913	20	100	80	0	6	0.8	Marker134-Marker226-Marker231-Marker239-Marker368-Marker570	_
Combination 106919	20	100	80	0	6	0.8	Marker134-Marker226-Marker231-Marker239-Marker371-Marker526	_
Combination 106932	20	100	80	0	6	0.8	Marker134-Marker226-Marker231-Marker239-Marker47-Marker526	_
Combination 106948	20	100	80	0	6	0.8	Marker134-Marker226-Marker231-Marker239-Marker527-Marker570	_
Combination 106972	20	100	80	0	6	0.8	Marker134-Marker226-Marker231-Marker262-Marker310-Marker526	_
Combination 106993	20	100	80	0	6	0.8	Marker134-Marker226-Marker231-Marker262-Marker347-Marker526	_
Combination 107003	20	100	80	0	6	0.8	Marker134-Marker226-Marker231-Marker262-Marker368-Marker527	_
Combination 107004	20	100	80	0	6	0.8	Marker134-Marker226-Marker231-Marker262-Marker368-Marker570	_
Combination 107010	20	100	80	0	6	0.8	Marker134-Marker226-Marker231-Marker262-Marker371-Marker526	_
Combination 107023	20	100	80	0	6	0.8	Marker134-Marker226-Marker231-Marker262-Marker47-Marker526	_
Combination 107039	20	100	80	0	6	0.8	Marker134-Marker226-Marker231-Marker262-Marker527-Marker570	_
Combination 107137	20	100	80	0	6	0.8	Marker134-Marker226-Marker231-Marker310-Marker347-Marker526	_
Combination 107146	20	100	80	0	6	0.8	Marker134-Marker226-Marker231-Marker310-Marker368-Marker526	_
Combination 107154	20	100	80	0	6	0.8	Marker134-Marker226-Marker231-Marker310-Marker371-Marker526	_
Combination 107167	20	100	80	0	6	0.8	Marker134-Marker226-Marker231-Marker310-Marker47-Marker526	_
Combination 107180	20	100	80	0	6	0.8	Marker134-Marker226-Marker231-Marker310-Marker526-Marker527	_
Combination 107181	20	100	80	0	6	0.8	Marker134-Marker226-Marker231-Marker310-Marker526-Marker570	_
Combination 107246	20	100	80	0	6	0.8	Marker134-Marker226-Marker231-Marker347-Marker368-Marker526	_
Combination 107254	20	100	80	0	6	0.8	Marker134-Marker226-Marker231-Marker347-Marker371-Marker526	_
Combination 107267	20	100	80	0	6	0.8	Marker134-Marker226-Marker231-Marker347-Marker47-Marker526	_
Combination 107280	20	100	80	0	6	0.8	Marker134-Marker226-Marker231-Marker347-Marker526-Marker527	_
Combination 107281	20	100	80	0	6	0.8	Marker134-Marker226-Marker231-Marker347-Marker526-Marker570	_
Combination 107290	20	100	80	0	6	0.8	Marker134-Marker226-Marker231-Marker368-Marker371-Marker526	_
Combination 107303	20	100	80	0	6	0.8	Marker134-Marker226-Marker231-Marker368-Marker47-Marker526	_
Combination 107319	20	100	80	0	6	0.8	Marker134-Marker226-Marker231-Marker368-Marker527-Marker570	_
Combination 107331	20	100	80	0	6	0.8	Marker134-Marker226-Marker231-Marker371-Marker47-Marker526	_
Combination 107344	20	100	80	0	6	0.8	Marker134-Marker226-Marker231-Marker371-Marker526-Marker527	_
Combination 107345	20	100	80	0	6	0.8	Marker134-Marker226-Marker231-Marker371-Marker526-Marker570	_
Combination 107380	20	100	80	0	6	0.8	Marker134-Marker226-Marker231-Marker47-Marker526-Marker527	_
Combination 107381	20	100	80	0	6	0.8	Marker134-Marker226-Marker231-Marker47-Marker526-Marker570	_
Combination 107465	20	100	80	0	6	0.8	Marker134-Marker226-Marker239-Marker262-Marker371-Marker526	_
Combination 107609	20	100	80	0	6	0.8	Marker134-Marker226-Marker239-Marker310-Marker371-Marker526	_
Combination 107709	20	100	80	0	6	0.8	Marker134-Marker226-Marker239-Marker347-Marker371-Marker526	_
Combination 107745	20	100	80	0	6	0.8	Marker134-Marker226-Marker239-Marker368-Marker371-Marker526	_
Combination 107786	20	100	80	0	6	0.8	Marker134-Marker226-Marker239-Marker371-Marker47-Marker526	_
Combination 107799	20	100	80	0	6	0.8	Marker134-Marker226-Marker239-Marker371-Marker526-Marker527	_
Combination 107800	20	100	80	0	6	0.8	Marker134-Marker226-Marker239-Marker371-Marker526-Marker570	_
Combination 107973	20	100	80	0	6	0.8	Marker134-Marker226-Marker262-Marker310-Marker371-Marker526	_
Combination 108073	20	100	80	0	6	0.8	Marker134-Marker226-Marker262-Marker347-Marker371-Marker526	_
Combination 108109	20	100	80	0	6	0.8	Marker134-Marker226-Marker262-Marker368-Marker371-Marker526	_
Combination 108150	20	100	80	0	6	0.8	Marker134-Marker226-Marker262-Marker371-Marker47-Marker526	_
Combination 108163	20	100	80	0	6	0.8	Marker134-Marker226-Marker262-Marker371-Marker526-Marker527	_
Combination 108164	20	100	80	0	6	0.8	Marker134-Marker226-Marker262-Marker371-Marker526-Marker570	_
Combination 108579	20	100	80	0	6	0.8	Marker134-Marker226-Marker310-Marker347-Marker371-Marker526	_
Combination 108615	20	100	80	0	6	0.8	Marker134-Marker226-Marker310-Marker368-Marker371-Marker526	_
Combination 108656	20	100	80	0	6	0.8	Marker134-Marker226-Marker310-Marker371-Marker47-Marker526	_
Combination 108669	20	100	80	0	6	0.8	Marker134-Marker226-Marker310-Marker371-Marker526-Marker527	_
Combination 108670	20	100	80	0	6	0.8	Marker134-Marker226-Marker310-Marker371-Marker526-Marker570	_
Combination 108900	20	100	80	0	6	0.8	Marker134-Marker226-Marker347-Marker368-Marker371-Marker526	_
Combination 108941	20	100	80	0	6	0.8	Marker134-Marker226-Marker347-Marker371-Marker47-Marker526	_
Combination 108954	20	100	80	0	6	0.8	Marker134-Marker226-Marker347-Marker371-Marker526-Marker527	_
Combination 108955	20	100	80	0	6	0.8	Marker134-Marker226-Marker347-Marker371-Marker526-Marker570	_
Combination 109025	20	100	80	0	6	0.8	Marker134-Marker226-Marker368-Marker371-Marker47-Marker526	_
Combination 109038	20	100	80	0	6	0.8	Marker134-Marker226-Marker368-Marker371-Marker526-Marker527	_
Combination 109039	20	100	80	0	6	0.8	Marker134-Marker226-Marker368-Marker371-Marker526-Marker570	_
Combination 109130	20	100	80	0	6	0.8	Marker134-Marker226-Marker371-Marker47-Marker526-Marker527	_
Combination 109131	20	100	80	0	6	0.8	Marker134-Marker226-Marker371-Marker47-Marker526-Marker570	_
Combination 109152	20	100	80	0	6	0.8	Marker134-Marker226-Marker371-Marker526-Marker527-Marker570	_
Combination 109247	20	100	80	0	6	0.8	Marker134-Marker231-Marker239-Marker262-Marker310-Marker526	_
Combination 109268	20	100	80	0	6	0.8	Marker134-Marker231-Marker239-Marker262-Marker347-Marker526	_
Combination 109278	20	100	80	0	6	0.8	Marker134-Marker231-Marker239-Marker262-Marker368-Marker527	_
Combination 109279	20	100	80	0	6	0.8	Marker134-Marker231-Marker239-Marker262-Marker368-Marker570	_
Combination 109285	20	100	80	0	6	0.8	Marker134-Marker231-Marker239-Marker262-Marker371-Marker526	_
Combination 109298	20	100	80	0	6	0.8	Marker134-Marker231-Marker239-Marker262-Marker47-Marker526	_
Combination 109314	20	100	80	0	6	0.8	Marker134-Marker231-Marker239-Marker262-Marker527-Marker570	_
Combination 109412	20	100	80	0	6	0.8	Marker134-Marker231-Marker239-Marker310-Marker347-Marker526	_
Combination 109421	20	100	80	0	6	0.8	Marker134-Marker231-Marker239-Marker310-Marker368-Marker526	_
Combination 109429	20	100	80	0	6	0.8	Marker134-Marker231-Marker239-Marker310-Marker371-Marker526	_
Combination 109442	20	100	80	0	6	0.8	Marker134-Marker231-Marker239-Marker310-Marker47-Marker526	_
Combination 109455	20	100	80	0	6	0.8	Marker134-Marker231-Marker239-Marker310-Marker526-Marker527	_
Combination 109456	20	100	80	0	6	0.8	Marker134-Marker231-Marker239-Marker310-Marker526-Marker570	_
Combination 109521	20	100	80	0	6	0.8	Marker134-Marker231-Marker239-Marker347-Marker368-Marker526	_
Combination 109529	20	100	80	0	6	0.8	Marker134-Marker231-Marker239-Marker347-Marker371-Marker526	_
Combination 109542	20	100	80	0	6	0.8	Marker134-Marker231-Marker239-Marker347-Marker47-Marker526	_
Combination 109555	20	100	80	0	6	0.8	Marker134-Marker231-Marker239-Marker347-Marker526-Marker527	_
Combination 109556	20	100	80	0	6	0.8	Marker134-Marker231-Marker239-Marker347-Marker526-Marker570	_
Combination 109565	20	100	80	0	6	0.8	Marker134-Marker231-Marker239-Marker368-Marker371-Marker526	_
Combination 109578	20	100	80	0	6	0.8	Marker134-Marker231-Marker239-Marker368-Marker47-Marker526	_
Combination 109594	20	100	80	0	6	0.8	Marker134-Marker231-Marker239-Marker368-Marker527-Marker570	_
Combination 109606	20	100	80	0	6	0.8	Marker134-Marker231-Marker239-Marker371-Marker47-Marker526	_
Combination 109619	20	100	80	0	6	0.8	Marker134-Marker231-Marker239-Marker371-Marker526-Marker527	_
Combination 109620	20	100	80	0	6	0.8	Marker134-Marker231-Marker239-Marker371-Marker526-Marker570	_
Combination 109655	20	100	80	0	6	0.8	Marker134-Marker231-Marker239-Marker47-Marker526-Marker527	_
Combination 109656	20	100	80	0	6	0.8	Marker134-Marker231-Marker239-Marker47-Marker526-Marker570	_
Combination 109776	20	100	80	0	6	0.8	Marker134-Marker231-Marker262-Marker310-Marker347-Marker526	_
Combination 109785	20	100	80	0	6	0.8	Marker134-Marker231-Marker262-Marker310-Marker368-Marker526	_
Combination 109793	20	100	80	0	6	0.8	Marker134-Marker231-Marker262-Marker310-Marker371-Marker526	_
Combination 109806	20	100	80	0	6	0.8	Marker134-Marker231-Marker262-Marker310-Marker47-Marker526	_
Combination 109819	20	100	80	0	6	0.8	Marker134-Marker231-Marker262-Marker310-Marker526-Marker527	_
Combination 109820	20	100	80	0	6	0.8	Marker134-Marker231-Marker262-Marker310-Marker526-Marker570	_
Combination 109885	20	100	80	0	6	0.8	Marker134-Marker231-Marker262-Marker347-Marker368-Marker526	_
Combination 109893	20	100	80	0	6	0.8	Marker134-Marker231-Marker262-Marker347-Marker371-Marker526	_
Combination 109906	20	100	80	0	6	0.8	Marker134-Marker231-Marker262-Marker347-Marker47-Marker526	_
Combination 109919	20	100	80	0	6	0.8	Marker134-Marker231-Marker262-Marker347-Marker526-Marker527	_
Combination 109920	20	100	80	0	6	0.8	Marker134-Marker231-Marker262-Marker347-Marker526-Marker570	_
Combination 109929	20	100	80	0	6	0.8	Marker134-Marker231-Marker262-Marker368-Marker371-Marker526	_
Combination 109942	20	100	80	0	6	0.8	Marker134-Marker231-Marker262-Marker368-Marker47-Marker526	_
Combination 109958	20	100	80	0	6	0.8	Marker134-Marker231-Marker262-Marker368-Marker527-Marker570	_
Combination 109970	20	100	80	0	6	0.8	Marker134-Marker231-Marker262-Marker371-Marker47-Marker526	_
Combination 109983	20	100	80	0	6	0.8	Marker134-Marker231-Marker262-Marker371-Marker526-Marker527	_
Combination 109984	20	100	80	0	6	0.8	Marker134-Marker231-Marker262-Marker371-Marker526-Marker570	_
Combination 110019	20	100	80	0	6	0.8	Marker134-Marker231-Marker262-Marker47-Marker526-Marker527	_
Combination 110020	20	100	80	0	6	0.8	Marker134-Marker231-Marker262-Marker47-Marker526-Marker570	_
Combination 110391	20	100	80	0	6	0.8	Marker134-Marker231-Marker310-Marker347-Marker368-Marker526	_
Combination 110399	20	100	80	0	6	0.8	Marker134-Marker231-Marker310-Marker347-Marker371-Marker526	_
Combination 110412	20	100	80	0	6	0.8	Marker134-Marker231-Marker310-Marker347-Marker47-Marker526	_
Combination 110425	20	100	80	0	6	0.8	Marker134-Marker231-Marker310-Marker347-Marker526-Marker527	_
Combination 110426	20	100	80	0	6	0.8	Marker134-Marker231-Marker310-Marker347-Marker526-Marker570	_
Combination 110435	20	100	80	0	6	0.8	Marker134-Marker231-Marker310-Marker368-Marker371-Marker526	_
Combination 110448	20	100	80	0	6	0.8	Marker134-Marker231-Marker310-Marker368-Marker47-Marker526	_
Combination 110461	20	100	80	0	6	0.8	Marker134-Marker231-Marker310-Marker368-Marker526-Marker527	_
Combination 110462	20	100	80	0	6	0.8	Marker134-Marker231-Marker310-Marker368-Marker526-Marker570	_
Combination 110476	20	100	80	0	6	0.8	Marker134-Marker231-Marker310-Marker371-Marker47-Marker526	_
Combination 110489	20	100	80	0	6	0.8	Marker134-Marker231-Marker310-Marker371-Marker526-Marker527	_
Combination 110490	20	100	80	0	6	0.8	Marker134-Marker231-Marker310-Marker371-Marker526-Marker570	_
Combination 110525	20	100	80	0	6	0.8	Marker134-Marker231-Marker310-Marker47-Marker526-Marker527	_
Combination 110526	20	100	80	0	6	0.8	Marker134-Marker231-Marker310-Marker47-Marker526-Marker570	_
Combination 110547	20	100	80	0	6	0.8	Marker134-Marker231-Marker310-Marker526-Marker527-Marker570	_
Combination 110720	20	100	80	0	6	0.8	Marker134-Marker231-Marker347-Marker368-Marker371-Marker526	_
Combination 110733	20	100	80	0	6	0.8	Marker134-Marker231-Marker347-Marker368-Marker47-Marker526	_
Combination 110746	20	100	80	0	6	0.8	Marker134-Marker231-Marker347-Marker368-Marker526-Marker527	_
Combination 110747	20	100	80	0	6	0.8	Marker134-Marker231-Marker347-Marker368-Marker526-Marker570	_
Combination 110761	20	100	80	0	6	0.8	Marker134-Marker231-Marker347-Marker371-Marker47-Marker526	_
Combination 110774	20	100	80	0	6	0.8	Marker134-Marker231-Marker347-Marker371-Marker526-Marker527	_
Combination 110775	20	100	80	0	6	0.8	Marker134-Marker231-Marker347-Marker371-Marker526-Marker570	_
Combination 110810	20	100	80	0	6	0.8	Marker134-Marker231-Marker347-Marker47-Marker526-Marker527	_
Combination 110811	20	100	80	0	6	0.8	Marker134-Marker231-Marker347-Marker47-Marker526-Marker570	_
Combination 110832	20	100	80	0	6	0.8	Marker134-Marker231-Marker347-Marker526-Marker527-Marker570	_
Combination 110845	20	100	80	0	6	0.8	Marker134-Marker231-Marker368-Marker371-Marker47-Marker526	_
Combination 110858	20	100	80	0	6	0.8	Marker134-Marker231-Marker368-Marker371-Marker526-Marker527	_
Combination 110859	20	100	80	0	6	0.8	Marker134-Marker231-Marker368-Marker371-Marker526-Marker570	_
Combination 110894	20	100	80	0	6	0.8	Marker134-Marker231-Marker368-Marker47-Marker526-Marker527	_
Combination 110895	20	100	80	0	6	0.8	Marker134-Marker231-Marker368-Marker47-Marker526-Marker570	_
Combination 110950	20	100	80	0	6	0.8	Marker134-Marker231-Marker371-Marker47-Marker526-Marker527	_
Combination 110951	20	100	80	0	6	0.8	Marker134-Marker231-Marker371-Marker47-Marker526-Marker570	_
Combination 110972	20	100	80	0	6	0.8	Marker134-Marker231-Marker371-Marker526-Marker527-Marker570	_
Combination 111027	20	100	80	0	6	0.8	Marker134-Marker231-Marker47-Marker526-Marker527-Marker570	_
Combination 111158	20	100	80	0	6	0.8	Marker134-Marker239-Marker262-Marker310-Marker371-Marker526	_
Combination 111258	20	100	80	0	6	0.8	Marker134-Marker239-Marker262-Marker347-Marker371-Marker526	_
Combination 111294	20	100	80	0	6	0.8	Marker134-Marker239-Marker262-Marker368-Marker371-Marker526	_
Combination 111335	20	100	80	0	6	0.8	Marker134-Marker239-Marker262-Marker371-Marker47-Marker526	_
Combination 111348	20	100	80	0	6	0.8	Marker134-Marker239-Marker262-Marker371-Marker526-Marker527	_
Combination 111349	20	100	80	0	6	0.8	Marker134-Marker239-Marker262-Marker371-Marker526-Marker570	_
Combination 111764	20	100	80	0	6	0.8	Marker134-Marker239-Marker310-Marker347-Marker371-Marker526	_
Combination 111800	20	100	80	0	6	0.8	Marker134-Marker239-Marker310-Marker368-Marker371-Marker526	_
Combination 111841	20	100	80	0	6	0.8	Marker134-Marker239-Marker310-Marker371-Marker47-Marker526	_
Combination 111854	20	100	80	0	6	0.8	Marker134-Marker239-Marker310-Marker371-Marker526-Marker527	_
Combination 111855	20	100	80	0	6	0.8	Marker134-Marker239-Marker310-Marker371-Marker526-Marker570	_
Combination 112085	20	100	80	0	6	0.8	Marker134-Marker239-Marker347-Marker368-Marker371-Marker526	_
Combination 112126	20	100	80	0	6	0.8	Marker134-Marker239-Marker347-Marker371-Marker47-Marker526	_
Combination 112139	20	100	80	0	6	0.8	Marker134-Marker239-Marker347-Marker371-Marker526-Marker527	_
Combination 112140	20	100	80	0	6	0.8	Marker134-Marker239-Marker347-Marker371-Marker526-Marker570	_
Combination 112210	20	100	80	0	6	0.8	Marker134-Marker239-Marker368-Marker371-Marker47-Marker526	_
Combination 112223	20	100	80	0	6	0.8	Marker134-Marker239-Marker368-Marker371-Marker526-Marker527	_
Combination 112224	20	100	80	0	6	0.8	Marker134-Marker239-Marker368-Marker371-Marker526-Marker570	_
Combination 112315	20	100	80	0	6	0.8	Marker134-Marker239-Marker371-Marker47-Marker526-Marker527	_
Combination 112316	20	100	80	0	6	0.8	Marker134-Marker239-Marker371-Marker47-Marker526-Marker570	_
Combination 112337	20	100	80	0	6	0.8	Marker134-Marker239-Marker371-Marker526-Marker527-Marker570	_
Combination 112765	20	100	80	0	6	0.8	Marker134-Marker262-Marker310-Marker347-Marker371-Marker526	_
Combination 112801	20	100	80	0	6	0.8	Marker134-Marker262-Marker310-Marker368-Marker371-Marker526	_
Combination 112842	20	100	80	0	6	0.8	Marker134-Marker262-Marker310-Marker371-Marker47-Marker526	_
Combination 112855	20	100	80	0	6	0.8	Marker134-Marker262-Marker310-Marker371-Marker526-Marker527	_
Combination 112856	20	100	80	0	6	0.8	Marker134-Marker262-Marker310-Marker371-Marker526-Marker570	_
Combination 113086	20	100	80	0	6	0.8	Marker134-Marker262-Marker347-Marker368-Marker371-Marker526	_
Combination 113127	20	100	80	0	6	0.8	Marker134-Marker262-Marker347-Marker371-Marker47-Marker526	_
Combination 113140	20	100	80	0	6	0.8	Marker134-Marker262-Marker347-Marker371-Marker526-Marker527	_
Combination 113141	20	100	80	0	6	0.8	Marker134-Marker262-Marker347-Marker371-Marker526-Marker570	_
Combination 113211	20	100	80	0	6	0.8	Marker134-Marker262-Marker368-Marker371-Marker47-Marker526	_
Combination 113224	20	100	80	0	6	0.8	Marker134-Marker262-Marker368-Marker371-Marker526-Marker527	_
Combination 113225	20	100	80	0	6	0.8	Marker134-Marker262-Marker368-Marker371-Marker526-Marker570	_
Combination 113316	20	100	80	0	6	0.8	Marker134-Marker262-Marker371-Marker47-Marker526-Marker527	_
Combination 113317	20	100	80	0	6	0.8	Marker134-Marker262-Marker371-Marker47-Marker526-Marker570	_
Combination 113338	20	100	80	0	6	0.8	Marker134-Marker262-Marker371-Marker526-Marker527-Marker570	_
Combination 114296	20	100	80	0	6	0.8	Marker134-Marker310-Marker347-Marker368-Marker371-Marker526	_
Combination 114337	20	100	80	0	6	0.8	Marker134-Marker310-Marker347-Marker371-Marker47-Marker526	_
Combination 114350	20	100	80	0	6	0.8	Marker134-Marker310-Marker347-Marker371-Marker526-Marker527	_
Combination 114351	20	100	80	0	6	0.8	Marker134-Marker310-Marker347-Marker371-Marker526-Marker570	_
Combination 114421	20	100	80	0	6	0.8	Marker134-Marker310-Marker368-Marker371-Marker47-Marker526	_
Combination 114434	20	100	80	0	6	0.8	Marker134-Marker310-Marker368-Marker371-Marker526-Marker527	_
Combination 114435	20	100	80	0	6	0.8	Marker134-Marker310-Marker368-Marker371-Marker526-Marker570	_
Combination 114526	20	100	80	0	6	0.8	Marker134-Marker310-Marker371-Marker47-Marker526-Marker527	_
Combination 114527	20	100	80	0	6	0.8	Marker134-Marker310-Marker371-Marker47-Marker526-Marker570	_
Combination 114548	20	100	80	0	6	0.8	Marker134-Marker310-Marker371-Marker526-Marker527-Marker570	_
Combination 114961	20	100	80	0	6	0.8	Marker134-Marker347-Marker368-Marker371-Marker47-Marker526	_
Combination 114974	20	100	80	0	6	0.8	Marker134-Marker347-Marker368-Marker371-Marker526-Marker527	_
Combination 114975	20	100	80	0	6	0.8	Marker134-Marker347-Marker368-Marker371-Marker526-Marker570	_
Combination 115066	20	100	80	0	6	0.8	Marker134-Marker347-Marker371-Marker47-Marker526-Marker527	_
Combination 115067	20	100	80	0	6	0.8	Marker134-Marker347-Marker371-Marker47-Marker526-Marker570	_
Combination 115088	20	100	80	0	6	0.8	Marker134-Marker347-Marker371-Marker526-Marker527-Marker570	_
Combination 115192	20	100	80	0	6	0.8	Marker134-Marker368-Marker371-Marker47-Marker526-Marker527	_
Combination 115193	20	100	80	0	6	0.8	Marker134-Marker368-Marker371-Marker47-Marker526-Marker570	_
Combination 115214	20	100	80	0	6	0.8	Marker134-Marker368-Marker371-Marker526-Marker527-Marker570	_
Combination 115339	20	100	80	0	6	0.8	Marker134-Marker371-Marker47-Marker526-Marker527-Marker570	_
Combination 42	0	60	100	40	2	0.6	Marker134-Marker526	_
Combination 153	0	60	100	40	2	0.6	Marker231-Marker526	_
Combination 245	20	80	80	20	2	0.6	Marker371-Marker526	_
Combination 567	20	80	80	20	3	0.6	Marker134-Marker156-Marker526	_
Combination 586	0	60	100	40	3	0.6	Marker134-Marker168-Marker526	_
Combination 604	0	60	100	40	3	0.6	Marker134-Marker211-Marker526	_
Combination 621	0	60	100	40	3	0.6	Marker134-Marker226-Marker526	_
Combination 652	0	60	100	40	3	0.6	Marker134-Marker239-Marker526	_
Combination 666	0	60	100	40	3	0.6	Marker134-Marker262-Marker526	_
Combination 691	20	80	80	20	3	0.6	Marker134-Marker310-Marker526	_
Combination 721	0	60	100	40	3	0.6	Marker134-Marker368-Marker526	_
Combination 755	0	60	100	40	3	0.6	Marker134-Marker526-Marker527	_
Combination 756	0	60	100	40	3	0.6	Marker134-Marker526-Marker570	_
Combination 1037	20	80	80	20	3	0.6	Marker156-Marker231-Marker526	_
Combination 1208	0	60	100	40	3	0.6	Marker168-Marker231-Marker526	_
Combination 1300	20	80	80	20	3	0.6	Marker168-Marker371-Marker526	_
Combination 1361	0	60	100	40	3	0.6	Marker211-Marker231-Marker526	_
Combination 1453	20	80	80	20	3	0.6	Marker211-Marker371-Marker526	_
Combination 1497	0	60	100	40	3	0.6	Marker226-Marker231-Marker526	_
Combination 1589	20	80	80	20	3	0.6	Marker226-Marker371-Marker526	_
Combination 1632	0	60	100	40	3	0.6	Marker231-Marker239-Marker526	_
Combination 1646	0	60	100	40	3	0.6	Marker231-Marker262-Marker526	_
Combination 1671	20	80	80	20	3	0.6	Marker231-Marker310-Marker526	_
Combination 1692	20	80	80	20	3	0.6	Marker231-Marker347-Marker526	_
Combination 1701	0	60	100	40	3	0.6	Marker231-Marker368-Marker526	_
Combination 1709	20	80	80	20	3	0.6	Marker231-Marker371-Marker526	_
Combination 1722	20	80	80	20	3	0.6	Marker231-Marker47-Marker526	_
Combination 1735	0	60	100	40	3	0.6	Marker231-Marker526-Marker527	_
Combination 1736	0	60	100	40	3	0.6	Marker231-Marker526-Marker570	_
Combination 1814	20	80	80	20	3	0.6	Marker239-Marker371-Marker526	_
Combination 1905	20	80	80	20	3	0.6	Marker262-Marker371-Marker526	_
Combination 2049	20	80	80	20	3	0.6	Marker310-Marker371-Marker526	_
Combination 2149	20	80	80	20	3	0.6	Marker347-Marker371-Marker526	_
Combination 2185	20	80	80	20	3	0.6	Marker368-Marker371-Marker526	_
Combination 2226	20	80	80	20	3	0.6	Marker371-Marker47-Marker526	_
Combination 2239	20	80	80	20	3	0.6	Marker371-Marker526-Marker527	_
Combination 2240	20	80	80	20	3	0.6	Marker371-Marker526-Marker570	_
Combination 4297	20	80	80	20	4	0.6	Marker134-Marker156-Marker168-Marker526	_
Combination 4315	20	80	80	20	4	0.6	Marker134-Marker156-Marker211-Marker526	_
Combination 4332	20	80	80	20	4	0.6	Marker134-Marker156-Marker226-Marker526	_
Combination 4363	20	80	80	20	4	0.6	Marker134-Marker156-Marker239-Marker526	_
Combination 4377	20	80	80	20	4	0.6	Marker134-Marker156-Marker262-Marker526	_
Combination 4432	20	80	80	20	4	0.6	Marker134-Marker156-Marker368-Marker526	_
Combination 4466	20	80	80	20	4	0.6	Marker134-Marker156-Marker526-Marker527	_
Combination 4467	20	80	80	20	4	0.6	Marker134-Marker156-Marker526-Marker570	_
Combination 4486	0	60	100	40	4	0.6	Marker134-Marker168-Marker211-Marker526	_
Combination 4503	0	60	100	40	4	0.6	Marker134-Marker168-Marker226-Marker526	_
Combination 4534	0	60	100	40	4	0.6	Marker134-Marker168-Marker239-Marker526	_
Combination 4548	0	60	100	40	4	0.6	Marker134-Marker168-Marker262-Marker526	_
Combination 4573	20	80	80	20	4	0.6	Marker134-Marker168-Marker310-Marker526	_
Combination 4603	0	60	100	40	4	0.6	Marker134-Marker168-Marker368-Marker526	_
Combination 4637	0	60	100	40	4	0.6	Marker134-Marker168-Marker526-Marker527	_
Combination 4638	0	60	100	40	4	0.6	Marker134-Marker168-Marker526-Marker570	_
Combination 4656	0	60	100	40	4	0.6	Marker134-Marker211-Marker226-Marker526	_
Combination 4687	0	60	100	40	4	0.6	Marker134-Marker211-Marker239-Marker526	_
Combination 4701	0	60	100	40	4	0.6	Marker134-Marker211-Marker262-Marker526	_
Combination 4726	20	80	80	20	4	0.6	Marker134-Marker211-Marker310-Marker526	_
Combination 4756	0	60	100	40	4	0.6	Marker134-Marker211-Marker368-Marker526	_
Combination 4790	0	60	100	40	4	0.6	Marker134-Marker211-Marker526-Marker527	_
Combination 4791	0	60	100	40	4	0.6	Marker134-Marker211-Marker526-Marker570	_
Combination 4823	0	60	100	40	4	0.6	Marker134-Marker226-Marker239-Marker526	_
Combination 4837	0	60	100	40	4	0.6	Marker134-Marker226-Marker262-Marker526	_
Combination 4862	20	80	80	20	4	0.6	Marker134-Marker226-Marker310-Marker526	_
Combination 4892	0	60	100	40	4	0.6	Marker134-Marker226-Marker368-Marker526	_
Combination 4926	0	60	100	40	4	0.6	Marker134-Marker226-Marker526-Marker527	_
Combination 4927	0	60	100	40	4	0.6	Marker134-Marker226-Marker526-Marker570	_
Combination 5062	0	60	100	40	4	0.6	Marker134-Marker239-Marker262-Marker526	_
Combination 5087	20	80	80	20	4	0.6	Marker134-Marker239-Marker310-Marker526	_
Combination 5117	0	60	100	40	4	0.6	Marker134-Marker239-Marker368-Marker526	_
Combination 5151	0	60	100	40	4	0.6	Marker134-Marker239-Marker526-Marker527	_
Combination 5152	0	60	100	40	4	0.6	Marker134-Marker239-Marker526-Marker570	_
Combination 5178	20	80	80	20	4	0.6	Marker134-Marker262-Marker310-Marker526	_
Combination 5208	0	60	100	40	4	0.6	Marker134-Marker262-Marker368-Marker526	_
Combination 5242	0	60	100	40	4	0.6	Marker134-Marker262-Marker526-Marker527	_
Combination 5243	0	60	100	40	4	0.6	Marker134-Marker262-Marker526-Marker570	_
Combination 5343	20	80	80	20	4	0.6	Marker134-Marker310-Marker347-Marker526	_
Combination 5352	20	80	80	20	4	0.6	Marker134-Marker310-Marker368-Marker526	_
Combination 5373	20	80	80	20	4	0.6	Marker134-Marker310-Marker47-Marker526	_
Combination 5386	20	80	80	20	4	0.6	Marker134-Marker310-Marker526-Marker527	_
Combination 5387	20	80	80	20	4	0.6	Marker134-Marker310-Marker526-Marker570	_
Combination 5522	0	60	100	40	4	0.6	Marker134-Marker368-Marker526-Marker527	_
Combination 5523	0	60	100	40	4	0.6	Marker134-Marker368-Marker526-Marker570	_
Combination 5608	0	60	100	40	4	0.6	Marker134-Marker526-Marker527-Marker570	_
Combination 6989	20	80	80	20	4	0.6	Marker156-Marker168-Marker231-Marker526	_
Combination 7142	20	80	80	20	4	0.6	Marker156-Marker211-Marker231-Marker526	_
Combination 7278	20	80	80	20	4	0.6	Marker156-Marker226-Marker231-Marker526	_
Combination 7413	20	80	80	20	4	0.6	Marker156-Marker231-Marker239-Marker526	_
Combination 7427	20	80	80	20	4	0.6	Marker156-Marker231-Marker262-Marker526	_
Combination 7482	20	80	80	20	4	0.6	Marker156-Marker231-Marker368-Marker526	_
Combination 7516	20	80	80	20	4	0.6	Marker156-Marker231-Marker526-Marker527	_
Combination 7517	20	80	80	20	4	0.6	Marker156-Marker231-Marker526-Marker570	_
Combination 8111	0	60	100	40	4	0.6	Marker168-Marker211-Marker231-Marker526	_
Combination 8203	20	80	80	20	4	0.6	Marker168-Marker211-Marker371-Marker526	_
Combination 8247	0	60	100	40	4	0.6	Marker168-Marker226-Marker231-Marker526	_
Combination 8339	20	80	80	20	4	0.6	Marker168-Marker226-Marker371-Marker526	_
Combination 8382	0	60	100	40	4	0.6	Marker168-Marker231-Marker239-Marker526	_
Combination 8396	0	60	100	40	4	0.6	Marker168-Marker231-Marker262-Marker526	_
Combination 8421	20	80	80	20	4	0.6	Marker168-Marker231-Marker310-Marker526	_
Combination 8442	20	80	80	20	4	0.6	Marker168-Marker231-Marker347-Marker526	_
Combination 8451	0	60	100	40	4	0.6	Marker168-Marker231-Marker368-Marker526	_
Combination 8459	20	80	80	20	4	0.6	Marker168-Marker231-Marker371-Marker526	_
Combination 8472	20	80	80	20	4	0.6	Marker168-Marker231-Marker47-Marker526	_
Combination 8485	0	60	100	40	4	0.6	Marker168-Marker231-Marker526-Marker527	_
Combination 8486	0	60	100	40	4	0.6	Marker168-Marker231-Marker526-Marker570	_
Combination 8564	20	80	80	20	4	0.6	Marker168-Marker239-Marker371-Marker526	_
Combination 8655	20	80	80	20	4	0.6	Marker168-Marker262-Marker371-Marker526	_
Combination 8799	20	80	80	20	4	0.6	Marker168-Marker310-Marker371-Marker526	_
Combination 8899	20	80	80	20	4	0.6	Marker168-Marker347-Marker371-Marker526	_
Combination 8935	20	80	80	20	4	0.6	Marker168-Marker368-Marker371-Marker526	_
Combination 8976	20	80	80	20	4	0.6	Marker168-Marker371-Marker47-Marker526	_
Combination 8989	20	80	80	20	4	0.6	Marker168-Marker371-Marker526-Marker527	_
Combination 8990	20	80	80	20	4	0.6	Marker168-Marker371-Marker526-Marker570	_
Combination 9063	0	60	100	40	4	0.6	Marker211-Marker226-Marker231-Marker526	_
Combination 9155	20	80	80	20	4	0.6	Marker211-Marker226-Marker371-Marker526	_
Combination 9198	0	60	100	40	4	0.6	Marker211-Marker231-Marker239-Marker526	_
Combination 9212	0	60	100	40	4	0.6	Marker211-Marker231-Marker262-Marker526	_
Combination 9237	20	80	80	20	4	0.6	Marker211-Marker231-Marker310-Marker526	_
Combination 9258	20	80	80	20	4	0.6	Marker211-Marker231-Marker347-Marker526	_
Combination 9267	0	60	100	40	4	0.6	Marker211-Marker231-Marker368-Marker526	_
Combination 9275	20	80	80	20	4	0.6	Marker211-Marker231-Marker371-Marker526	_
Combination 9288	20	80	80	20	4	0.6	Marker211-Marker231-Marker47-Marker526	_
Combination 9301	0	60	100	40	4	0.6	Marker211-Marker231-Marker526-Marker527	_
Combination 9302	0	60	100	40	4	0.6	Marker211-Marker231-Marker526-Marker570	_
Combination 9380	20	80	80	20	4	0.6	Marker211-Marker239-Marker371-Marker526	_
Combination 9471	20	80	80	20	4	0.6	Marker211-Marker262-Marker371-Marker526	_
Combination 9615	20	80	80	20	4	0.6	Marker211-Marker310-Marker371-Marker526	_
Combination 9715	20	80	80	20	4	0.6	Marker211-Marker347-Marker371-Marker526	_
Combination 9751	20	80	80	20	4	0.6	Marker211-Marker368-Marker371-Marker526	_
Combination 9792	20	80	80	20	4	0.6	Marker211-Marker371-Marker47-Marker526	_
Combination 9805	20	80	80	20	4	0.6	Marker211-Marker371-Marker526-Marker527	_
Combination 9806	20	80	80	20	4	0.6	Marker211-Marker371-Marker526-Marker570	_
Combination 9878	0	60	100	40	4	0.6	Marker226-Marker231-Marker239-Marker526	_
Combination 9892	0	60	100	40	4	0.6	Marker226-Marker231-Marker262-Marker526	_
Combination 9917	20	80	80	20	4	0.6	Marker226-Marker231-Marker310-Marker526	_
Combination 9938	20	80	80	20	4	0.6	Marker226-Marker231-Marker347-Marker526	_
Combination 9947	0	60	100	40	4	0.6	Marker226-Marker231-Marker368-Marker526	_
Combination 9955	20	80	80	20	4	0.6	Marker226-Marker231-Marker371-Marker526	_
Combination 9968	20	80	80	20	4	0.6	Marker226-Marker231-Marker47-Marker526	_
Combination 9981	0	60	100	40	4	0.6	Marker226-Marker231-Marker526-Marker527	_
Combination 9982	0	60	100	40	4	0.6	Marker226-Marker231-Marker526-Marker570	_
Combination 10060	20	80	80	20	4	0.6	Marker226-Marker239-Marker371-Marker526	_
Combination 10151	20	80	80	20	4	0.6	Marker226-Marker262-Marker371-Marker526	_
Combination 10295	20	80	80	20	4	0.6	Marker226-Marker310-Marker371-Marker526	_
Combination 10395	20	80	80	20	4	0.6	Marker226-Marker347-Marker371-Marker526	_
Combination 10431	20	80	80	20	4	0.6	Marker226-Marker368-Marker371-Marker526	_
Combination 10472	20	80	80	20	4	0.6	Marker226-Marker371-Marker47-Marker526	_
Combination 10485	20	80	80	20	4	0.6	Marker226-Marker371-Marker526-Marker527	_
Combination 10486	20	80	80	20	4	0.6	Marker226-Marker371-Marker526-Marker570	_
Combination 10557	0	60	100	40	4	0.6	Marker231-Marker239-Marker262-Marker526	_
Combination 10582	20	80	80	20	4	0.6	Marker231-Marker239-Marker310-Marker526	_
Combination 10603	20	80	80	20	4	0.6	Marker231-Marker239-Marker347-Marker526	_
Combination 10612	0	60	100	40	4	0.6	Marker231-Marker239-Marker368-Marker526	_
Combination 10620	20	80	80	20	4	0.6	Marker231-Marker239-Marker371-Marker526	_
Combination 10633	20	80	80	20	4	0.6	Marker231-Marker239-Marker47-Marker526	_
Combination 10646	0	60	100	40	4	0.6	Marker231-Marker239-Marker526-Marker527	_
Combination 10647	0	60	100	40	4	0.6	Marker231-Marker239-Marker526-Marker570	_
Combination 10673	20	80	80	20	4	0.6	Marker231-Marker262-Marker310-Marker526	_
Combination 10694	20	80	80	20	4	0.6	Marker231-Marker262-Marker347-Marker526	_
Combination 10703	0	60	100	40	4	0.6	Marker231-Marker262-Marker368-Marker526	_
Combination 10711	20	80	80	20	4	0.6	Marker231-Marker262-Marker371-Marker526	_
Combination 10724	20	80	80	20	4	0.6	Marker231-Marker262-Marker47-Marker526	_
Combination 10737	0	60	100	40	4	0.6	Marker231-Marker262-Marker526-Marker527	_
Combination 10738	0	60	100	40	4	0.6	Marker231-Marker262-Marker526-Marker570	_
Combination 10838	20	80	80	20	4	0.6	Marker231-Marker310-Marker347-Marker526	_
Combination 10847	20	80	80	20	4	0.6	Marker231-Marker310-Marker368-Marker526	_
Combination 10855	20	80	80	20	4	0.6	Marker231-Marker310-Marker371-Marker526	_
Combination 10868	20	80	80	20	4	0.6	Marker231-Marker310-Marker47-Marker526	_
Combination 10881	20	80	80	20	4	0.6	Marker231-Marker310-Marker526-Marker527	_
Combination 10882	20	80	80	20	4	0.6	Marker231-Marker310-Marker526-Marker570	_
Combination 10947	20	80	80	20	4	0.6	Marker231-Marker347-Marker368-Marker526	_
Combination 10955	20	80	80	20	4	0.6	Marker231-Marker347-Marker371-Marker526	_
Combination 10968	20	80	80	20	4	0.6	Marker231-Marker347-Marker47-Marker526	_
Combination 10981	20	80	80	20	4	0.6	Marker231-Marker347-Marker526-Marker527	_
Combination 10982	20	80	80	20	4	0.6	Marker231-Marker347-Marker526-Marker570	_
Combination 10991	20	80	80	20	4	0.6	Marker231-Marker368-Marker371-Marker526	_
Combination 11004	20	80	80	20	4	0.6	Marker231-Marker368-Marker47-Marker526	_
Combination 11017	0	60	100	40	4	0.6	Marker231-Marker368-Marker526-Marker527	_
Combination 11018	0	60	100	40	4	0.6	Marker231-Marker368-Marker526-Marker570	_
Combination 11032	20	80	80	20	4	0.6	Marker231-Marker371-Marker47-Marker526	_
Combination 11045	20	80	80	20	4	0.6	Marker231-Marker371-Marker526-Marker527	_
Combination 11046	20	80	80	20	4	0.6	Marker231-Marker371-Marker526-Marker570	_
Combination 11081	20	80	80	20	4	0.6	Marker231-Marker47-Marker526-Marker527	_
Combination 11082	20	80	80	20	4	0.6	Marker231-Marker47-Marker526-Marker570	_
Combination 11103	0	60	100	40	4	0.6	Marker231-Marker526-Marker527-Marker570	_
Combination 11166	20	80	80	20	4	0.6	Marker239-Marker262-Marker371-Marker526	_
Combination 11310	20	80	80	20	4	0.6	Marker239-Marker310-Marker371-Marker526	_
Combination 11410	20	80	80	20	4	0.6	Marker239-Marker347-Marker371-Marker526	_
Combination 11446	20	80	80	20	4	0.6	Marker239-Marker368-Marker371-Marker526	_
Combination 11487	20	80	80	20	4	0.6	Marker239-Marker371-Marker47-Marker526	_
Combination 11500	20	80	80	20	4	0.6	Marker239-Marker371-Marker526-Marker527	_
Combination 11501	20	80	80	20	4	0.6	Marker239-Marker371-Marker526-Marker570	_
Combination 11674	20	80	80	20	4	0.6	Marker262-Marker310-Marker371-Marker526	_
Combination 11774	20	80	80	20	4	0.6	Marker262-Marker347-Marker371-Marker526	_
Combination 11810	20	80	80	20	4	0.6	Marker262-Marker368-Marker371-Marker526	_
Combination 11851	20	80	80	20	4	0.6	Marker262-Marker371-Marker47-Marker526	_
Combination 11864	20	80	80	20	4	0.6	Marker262-Marker371-Marker526-Marker527	_
Combination 11865	20	80	80	20	4	0.6	Marker262-Marker371-Marker526-Marker570	_
Combination 12280	20	80	80	20	4	0.6	Marker310-Marker347-Marker371-Marker526	_
Combination 12316	20	80	80	20	4	0.6	Marker310-Marker368-Marker371-Marker526	_
Combination 12357	20	80	80	20	4	0.6	Marker310-Marker371-Marker47-Marker526	_
Combination 12370	20	80	80	20	4	0.6	Marker310-Marker371-Marker526-Marker527	_
Combination 12371	20	80	80	20	4	0.6	Marker310-Marker371-Marker526-Marker570	_
Combination 12601	20	80	80	20	4	0.6	Marker347-Marker368-Marker371-Marker526	_
Combination 12642	20	80	80	20	4	0.6	Marker347-Marker371-Marker47-Marker526	_
Combination 12655	20	80	80	20	4	0.6	Marker347-Marker371-Marker526-Marker527	_
Combination 12656	20	80	80	20	4	0.6	Marker347-Marker371-Marker526-Marker570	_
Combination 12726	20	80	80	20	4	0.6	Marker368-Marker371-Marker47-Marker526	_
Combination 12739	20	80	80	20	4	0.6	Marker368-Marker371-Marker526-Marker527	_
Combination 12740	20	80	80	20	4	0.6	Marker368-Marker371-Marker526-Marker570	_
Combination 12831	20	80	80	20	4	0.6	Marker371-Marker47-Marker526-Marker527	_
Combination 12832	20	80	80	20	4	0.6	Marker371-Marker47-Marker526-Marker570	_
Combination 12853	20	80	80	20	4	0.6	Marker371-Marker526-Marker527-Marker570	_
Combination 23126	20	80	80	20	5	0.6	Marker134-Marker156-Marker168-Marker211-Marker526	_
Combination 23143	20	80	80	20	5	0.6	Marker134-Marker156-Marker168-Marker226-Marker526	_
Combination 23174	20	80	80	20	5	0.6	Marker134-Marker156-Marker168-Marker239-Marker526	_
Combination 23188	20	80	80	20	5	0.6	Marker134-Marker156-Marker168-Marker262-Marker526	_
Combination 23243	20	80	80	20	5	0.6	Marker134-Marker156-Marker168-Marker368-Marker526	_
Combination 23277	20	80	80	20	5	0.6	Marker134-Marker156-Marker168-Marker526-Marker527	_
Combination 23278	20	80	80	20	5	0.6	Marker134-Marker156-Marker168-Marker526-Marker570	_
Combination 23296	20	80	80	20	5	0.6	Marker134-Marker156-Marker211-Marker226-Marker526	_
Combination 23327	20	80	80	20	5	0.6	Marker134-Marker156-Marker211-Marker239-Marker526	_
Combination 23341	20	80	80	20	5	0.6	Marker134-Marker156-Marker211-Marker262-Marker526	_
Combination 23396	20	80	80	20	5	0.6	Marker134-Marker156-Marker211-Marker368-Marker526	_
Combination 23430	20	80	80	20	5	0.6	Marker134-Marker156-Marker211-Marker526-Marker527	_
Combination 23431	20	80	80	20	5	0.6	Marker134-Marker156-Marker211-Marker526-Marker570	_
Combination 23463	20	80	80	20	5	0.6	Marker134-Marker156-Marker226-Marker239-Marker526	_
Combination 23477	20	80	80	20	5	0.6	Marker134-Marker156-Marker226-Marker262-Marker526	_
Combination 23532	20	80	80	20	5	0.6	Marker134-Marker156-Marker226-Marker368-Marker526	_
Combination 23566	20	80	80	20	5	0.6	Marker134-Marker156-Marker226-Marker526-Marker527	_
Combination 23567	20	80	80	20	5	0.6	Marker134-Marker156-Marker226-Marker526-Marker570	_
Combination 23702	20	80	80	20	5	0.6	Marker134-Marker156-Marker239-Marker262-Marker526	_
Combination 23757	20	80	80	20	5	0.6	Marker134-Marker156-Marker239-Marker368-Marker526	_
Combination 23791	20	80	80	20	5	0.6	Marker134-Marker156-Marker239-Marker526-Marker527	_
Combination 23792	20	80	80	20	5	0.6	Marker134-Marker156-Marker239-Marker526-Marker570	_
Combination 23848	20	80	80	20	5	0.6	Marker134-Marker156-Marker262-Marker368-Marker526	_
Combination 23882	20	80	80	20	5	0.6	Marker134-Marker156-Marker262-Marker526-Marker527	_
Combination 23883	20	80	80	20	5	0.6	Marker134-Marker156-Marker262-Marker526-Marker570	_
Combination 24162	20	80	80	20	5	0.6	Marker134-Marker156-Marker368-Marker526-Marker527	_
Combination 24163	20	80	80	20	5	0.6	Marker134-Marker156-Marker368-Marker526-Marker570	_
Combination 24248	20	80	80	20	5	0.6	Marker134-Marker156-Marker526-Marker527-Marker570	_
Combination 24265	0	60	100	40	5	0.6	Marker134-Marker168-Marker211-Marker226-Marker526	_
Combination 24296	0	60	100	40	5	0.6	Marker134-Marker168-Marker211-Marker239-Marker526	_
Combination 24310	0	60	100	40	5	0.6	Marker134-Marker168-Marker211-Marker262-Marker526	_
Combination 24335	20	80	80	20	5	0.6	Marker134-Marker168-Marker211-Marker310-Marker526	_
Combination 24365	0	60	100	40	5	0.6	Marker134-Marker168-Marker211-Marker368-Marker526	_
Combination 24399	0	60	100	40	5	0.6	Marker134-Marker168-Marker211-Marker526-Marker527	_
Combination 24400	0	60	100	40	5	0.6	Marker134-Marker168-Marker211-Marker526-Marker570	_
Combination 24432	0	60	100	40	5	0.6	Marker134-Marker168-Marker226-Marker239-Marker526	_
Combination 24446	0	60	100	40	5	0.6	Marker134-Marker168-Marker226-Marker262-Marker526	_
Combination 24471	20	80	80	20	5	0.6	Marker134-Marker168-Marker226-Marker310-Marker526	_
Combination 24501	0	60	100	40	5	0.6	Marker134-Marker168-Marker226-Marker368-Marker526	_
Combination 24535	0	60	100	40	5	0.6	Marker134-Marker168-Marker226-Marker526-Marker527	_
Combination 24536	0	60	100	40	5	0.6	Marker134-Marker168-Marker226-Marker526-Marker570	_
Combination 24671	0	60	100	40	5	0.6	Marker134-Marker168-Marker239-Marker262-Marker526	_
Combination 24696	20	80	80	20	5	0.6	Marker134-Marker168-Marker239-Marker310-Marker526	_
Combination 24726	0	60	100	40	5	0.6	Marker134-Marker168-Marker239-Marker368-Marker526	_
Combination 24760	0	60	100	40	5	0.6	Marker134-Marker168-Marker239-Marker526-Marker527	_
Combination 24761	0	60	100	40	5	0.6	Marker134-Marker168-Marker239-Marker526-Marker570	_
Combination 24787	20	80	80	20	5	0.6	Marker134-Marker168-Marker262-Marker310-Marker526	_
Combination 24817	0	60	100	40	5	0.6	Marker134-Marker168-Marker262-Marker368-Marker526	_
Combination 24851	0	60	100	40	5	0.6	Marker134-Marker168-Marker262-Marker526-Marker527	_
Combination 24852	0	60	100	40	5	0.6	Marker134-Marker168-Marker262-Marker526-Marker570	_
Combination 24952	20	80	80	20	5	0.6	Marker134-Marker168-Marker310-Marker347-Marker526	_
Combination 24961	20	80	80	20	5	0.6	Marker134-Marker168-Marker310-Marker368-Marker526	_
Combination 24982	20	80	80	20	5	0.6	Marker134-Marker168-Marker310-Marker47-Marker526	_
Combination 24995	20	80	80	20	5	0.6	Marker134-Marker168-Marker310-Marker526-Marker527	_
Combination 24996	20	80	80	20	5	0.6	Marker134-Marker168-Marker310-Marker526-Marker570	_
Combination 25131	0	60	100	40	5	0.6	Marker134-Marker168-Marker368-Marker526-Marker527	_
Combination 25132	0	60	100	40	5	0.6	Marker134-Marker168-Marker368-Marker526-Marker570	_
Combination 25217	0	60	100	40	5	0.6	Marker134-Marker168-Marker526-Marker527-Marker570	_
Combination 25248	0	60	100	40	5	0.6	Marker134-Marker211-Marker226-Marker239-Marker526	_
Combination 25262	0	60	100	40	5	0.6	Marker134-Marker211-Marker226-Marker262-Marker526	_
Combination 25287	20	80	80	20	5	0.6	Marker134-Marker211-Marker226-Marker310-Marker526	_
Combination 25317	0	60	100	40	5	0.6	Marker134-Marker211-Marker226-Marker368-Marker526	_
Combination 25351	0	60	100	40	5	0.6	Marker134-Marker211-Marker226-Marker526-Marker527	_
Combination 25352	0	60	100	40	5	0.6	Marker134-Marker211-Marker226-Marker526-Marker570	_
Combination 25487	0	60	100	40	5	0.6	Marker134-Marker211-Marker239-Marker262-Marker526	_
Combination 25512	20	80	80	20	5	0.6	Marker134-Marker211-Marker239-Marker310-Marker526	_
Combination 25542	0	60	100	40	5	0.6	Marker134-Marker211-Marker239-Marker368-Marker526	_
Combination 25576	0	60	100	40	5	0.6	Marker134-Marker211-Marker239-Marker526-Marker527	_
Combination 25577	0	60	100	40	5	0.6	Marker134-Marker211-Marker239-Marker526-Marker570	_
Combination 25603	20	80	80	20	5	0.6	Marker134-Marker211-Marker262-Marker310-Marker526	_
Combination 25633	0	60	100	40	5	0.6	Marker134-Marker211-Marker262-Marker368-Marker526	_
Combination 25667	0	60	100	40	5	0.6	Marker134-Marker211-Marker262-Marker526-Marker527	_
Combination 25668	0	60	100	40	5	0.6	Marker134-Marker211-Marker262-Marker526-Marker570	_
Combination 25768	20	80	80	20	5	0.6	Marker134-Marker211-Marker310-Marker347-Marker526	_
Combination 25777	20	80	80	20	5	0.6	Marker134-Marker211-Marker310-Marker368-Marker526	_
Combination 25798	20	80	80	20	5	0.6	Marker134-Marker211-Marker310-Marker47-Marker526	_
Combination 25811	20	80	80	20	5	0.6	Marker134-Marker211-Marker310-Marker526-Marker527	_
Combination 25812	20	80	80	20	5	0.6	Marker134-Marker211-Marker310-Marker526-Marker570	_
Combination 25947	0	60	100	40	5	0.6	Marker134-Marker211-Marker368-Marker526-Marker527	_
Combination 25948	0	60	100	40	5	0.6	Marker134-Marker211-Marker368-Marker526-Marker570	_
Combination 26033	0	60	100	40	5	0.6	Marker134-Marker211-Marker526-Marker527-Marker570	_
Combination 26167	0	60	100	40	5	0.6	Marker134-Marker226-Marker239-Marker262-Marker526	_
Combination 26192	20	80	80	20	5	0.6	Marker134-Marker226-Marker239-Marker310-Marker526	_
Combination 26222	0	60	100	40	5	0.6	Marker134-Marker226-Marker239-Marker368-Marker526	_
Combination 26256	0	60	100	40	5	0.6	Marker134-Marker226-Marker239-Marker526-Marker527	_
Combination 26257	0	60	100	40	5	0.6	Marker134-Marker226-Marker239-Marker526-Marker570	_
Combination 26283	20	80	80	20	5	0.6	Marker134-Marker226-Marker262-Marker310-Marker526	_
Combination 26313	0	60	100	40	5	0.6	Marker134-Marker226-Marker262-Marker368-Marker526	_
Combination 26347	0	60	100	40	5	0.6	Marker134-Marker226-Marker262-Marker526-Marker527	_
Combination 26348	0	60	100	40	5	0.6	Marker134-Marker226-Marker262-Marker526-Marker570	_
Combination 26448	20	80	80	20	5	0.6	Marker134-Marker226-Marker310-Marker347-Marker526	_
Combination 26457	20	80	80	20	5	0.6	Marker134-Marker226-Marker310-Marker368-Marker526	_
Combination 26478	20	80	80	20	5	0.6	Marker134-Marker226-Marker310-Marker47-Marker526	_
Combination 26491	20	80	80	20	5	0.6	Marker134-Marker226-Marker310-Marker526-Marker527	_
Combination 26492	20	80	80	20	5	0.6	Marker134-Marker226-Marker310-Marker526-Marker570	_
Combination 26627	0	60	100	40	5	0.6	Marker134-Marker226-Marker368-Marker526-Marker527	_
Combination 26628	0	60	100	40	5	0.6	Marker134-Marker226-Marker368-Marker526-Marker570	_
Combination 26713	0	60	100	40	5	0.6	Marker134-Marker226-Marker526-Marker527-Marker570	_
Combination 27298	20	80	80	20	5	0.6	Marker134-Marker239-Marker262-Marker310-Marker526	_
Combination 27328	0	60	100	40	5	0.6	Marker134-Marker239-Marker262-Marker368-Marker526	_
Combination 27362	0	60	100	40	5	0.6	Marker134-Marker239-Marker262-Marker526-Marker527	_
Combination 27363	0	60	100	40	5	0.6	Marker134-Marker239-Marker262-Marker526-Marker570	_
Combination 27463	20	80	80	20	5	0.6	Marker134-Marker239-Marker310-Marker347-Marker526	_
Combination 27472	20	80	80	20	5	0.6	Marker134-Marker239-Marker310-Marker368-Marker526	_
Combination 27493	20	80	80	20	5	0.6	Marker134-Marker239-Marker310-Marker47-Marker526	_
Combination 27506	20	80	80	20	5	0.6	Marker134-Marker239-Marker310-Marker526-Marker527	_
Combination 27507	20	80	80	20	5	0.6	Marker134-Marker239-Marker310-Marker526-Marker570	_
Combination 27642	0	60	100	40	5	0.6	Marker134-Marker239-Marker368-Marker526-Marker527	_
Combination 27643	0	60	100	40	5	0.6	Marker134-Marker239-Marker368-Marker526-Marker570	_
Combination 27728	0	60	100	40	5	0.6	Marker134-Marker239-Marker526-Marker527-Marker570	_
Combination 27827	20	80	80	20	5	0.6	Marker134-Marker262-Marker310-Marker347-Marker526	_
Combination 27836	20	80	80	20	5	0.6	Marker134-Marker262-Marker310-Marker368-Marker526	_
Combination 27857	20	80	80	20	5	0.6	Marker134-Marker262-Marker310-Marker47-Marker526	_
Combination 27870	20	80	80	20	5	0.6	Marker134-Marker262-Marker310-Marker526-Marker527	_
Combination 27871	20	80	80	20	5	0.6	Marker134-Marker262-Marker310-Marker526-Marker570	_
Combination 28006	0	60	100	40	5	0.6	Marker134-Marker262-Marker368-Marker526-Marker527	_
Combination 28007	0	60	100	40	5	0.6	Marker134-Marker262-Marker368-Marker526-Marker570	_
Combination 28092	0	60	100	40	5	0.6	Marker134-Marker262-Marker526-Marker527-Marker570	_
Combination 28442	20	80	80	20	5	0.6	Marker134-Marker310-Marker347-Marker368-Marker526	_
Combination 28463	20	80	80	20	5	0.6	Marker134-Marker310-Marker347-Marker47-Marker526	_
Combination 28476	20	80	80	20	5	0.6	Marker134-Marker310-Marker347-Marker526-Marker527	_
Combination 28477	20	80	80	20	5	0.6	Marker134-Marker310-Marker347-Marker526-Marker570	_
Combination 28499	20	80	80	20	5	0.6	Marker134-Marker310-Marker368-Marker47-Marker526	_
Combination 28512	20	80	80	20	5	0.6	Marker134-Marker310-Marker368-Marker526-Marker527	_
Combination 28513	20	80	80	20	5	0.6	Marker134-Marker310-Marker368-Marker526-Marker570	_
Combination 28576	20	80	80	20	5	0.6	Marker134-Marker310-Marker47-Marker526-Marker527	_
Combination 28577	20	80	80	20	5	0.6	Marker134-Marker310-Marker47-Marker526-Marker570	_
Combination 28598	20	80	80	20	5	0.6	Marker134-Marker310-Marker526-Marker527-Marker570	_
Combination 28967	0	60	100	40	5	0.6	Marker134-Marker368-Marker526-Marker527-Marker570	_
Combination 35111	20	80	80	20	5	0.6	Marker156-Marker168-Marker211-Marker231-Marker526	_
Combination 35247	20	80	80	20	5	0.6	Marker156-Marker168-Marker226-Marker231-Marker526	_
Combination 35382	20	80	80	20	5	0.6	Marker156-Marker168-Marker231-Marker239-Marker526	_
Combination 35396	20	80	80	20	5	0.6	Marker156-Marker168-Marker231-Marker262-Marker526	_
Combination 35451	20	80	80	20	5	0.6	Marker156-Marker168-Marker231-Marker368-Marker526	_
Combination 35485	20	80	80	20	5	0.6	Marker156-Marker168-Marker231-Marker526-Marker527	_
Combination 35486	20	80	80	20	5	0.6	Marker156-Marker168-Marker231-Marker526-Marker570	_
Combination 36063	20	80	80	20	5	0.6	Marker156-Marker211-Marker226-Marker231-Marker526	_
Combination 36198	20	80	80	20	5	0.6	Marker156-Marker211-Marker231-Marker239-Marker526	_
Combination 36212	20	80	80	20	5	0.6	Marker156-Marker211-Marker231-Marker262-Marker526	_
Combination 36267	20	80	80	20	5	0.6	Marker156-Marker211-Marker231-Marker368-Marker526	_
Combination 36301	20	80	80	20	5	0.6	Marker156-Marker211-Marker231-Marker526-Marker527	_
Combination 36302	20	80	80	20	5	0.6	Marker156-Marker211-Marker231-Marker526-Marker570	_
Combination 36878	20	80	80	20	5	0.6	Marker156-Marker226-Marker231-Marker239-Marker526	_
Combination 36892	20	80	80	20	5	0.6	Marker156-Marker226-Marker231-Marker262-Marker526	_
Combination 36947	20	80	80	20	5	0.6	Marker156-Marker226-Marker231-Marker368-Marker526	_
Combination 36981	20	80	80	20	5	0.6	Marker156-Marker226-Marker231-Marker526-Marker527	_
Combination 36982	20	80	80	20	5	0.6	Marker156-Marker226-Marker231-Marker526-Marker570	_
Combination 37557	20	80	80	20	5	0.6	Marker156-Marker231-Marker239-Marker262-Marker526	_
Combination 37612	20	80	80	20	5	0.6	Marker156-Marker231-Marker239-Marker368-Marker526	_
Combination 37646	20	80	80	20	5	0.6	Marker156-Marker231-Marker239-Marker526-Marker527	_
Combination 37647	20	80	80	20	5	0.6	Marker156-Marker231-Marker239-Marker526-Marker570	_
Combination 37703	20	80	80	20	5	0.6	Marker156-Marker231-Marker262-Marker368-Marker526	_
Combination 37737	20	80	80	20	5	0.6	Marker156-Marker231-Marker262-Marker526-Marker527	_
Combination 37738	20	80	80	20	5	0.6	Marker156-Marker231-Marker262-Marker526-Marker570	_
Combination 38017	20	80	80	20	5	0.6	Marker156-Marker231-Marker368-Marker526-Marker527	_
Combination 38018	20	80	80	20	5	0.6	Marker156-Marker231-Marker368-Marker526-Marker570	_
Combination 38103	20	80	80	20	5	0.6	Marker156-Marker231-Marker526-Marker527-Marker570	_
Combination 39939	0	60	100	40	5	0.6	Marker168-Marker211-Marker226-Marker231-Marker526	_
Combination 40031	20	80	80	20	5	0.6	Marker168-Marker211-Marker226-Marker371-Marker526	_
Combination 40074	0	60	100	40	5	0.6	Marker168-Marker211-Marker231-Marker239-Marker526	_
Combination 40088	0	60	100	40	5	0.6	Marker168-Marker211-Marker231-Marker262-Marker526	_
Combination 40113	20	80	80	20	5	0.6	Marker168-Marker211-Marker231-Marker310-Marker526	_
Combination 40134	20	80	80	20	5	0.6	Marker168-Marker211-Marker231-Marker347-Marker526	_
Combination 40143	0	60	100	40	5	0.6	Marker168-Marker211-Marker231-Marker368-Marker526	_
Combination 40151	20	80	80	20	5	0.6	Marker168-Marker211-Marker231-Marker371-Marker526	_
Combination 40164	20	80	80	20	5	0.6	Marker168-Marker211-Marker231-Marker47-Marker526	_
Combination 40177	0	60	100	40	5	0.6	Marker168-Marker211-Marker231-Marker526-Marker527	_
Combination 40178	0	60	100	40	5	0.6	Marker168-Marker211-Marker231-Marker526-Marker570	_
Combination 40256	20	80	80	20	5	0.6	Marker168-Marker211-Marker239-Marker371-Marker526	_
Combination 40347	20	80	80	20	5	0.6	Marker168-Marker211-Marker262-Marker371-Marker526	_
Combination 40491	20	80	80	20	5	0.6	Marker168-Marker211-Marker310-Marker371-Marker526	_
Combination 40591	20	80	80	20	5	0.6	Marker168-Marker211-Marker347-Marker371-Marker526	_
Combination 40627	20	80	80	20	5	0.6	Marker168-Marker211-Marker368-Marker371-Marker526	_
Combination 40668	20	80	80	20	5	0.6	Marker168-Marker211-Marker371-Marker47-Marker526	_
Combination 40681	20	80	80	20	5	0.6	Marker168-Marker211-Marker371-Marker526-Marker527	_
Combination 40682	20	80	80	20	5	0.6	Marker168-Marker211-Marker371-Marker526-Marker570	_
Combination 40754	0	60	100	40	5	0.6	Marker168-Marker226-Marker231-Marker239-Marker526	_
Combination 40768	0	60	100	40	5	0.6	Marker168-Marker226-Marker231-Marker262-Marker526	_
Combination 40793	20	80	80	20	5	0.6	Marker168-Marker226-Marker231-Marker310-Marker526	_
Combination 40814	20	80	80	20	5	0.6	Marker168-Marker226-Marker231-Marker347-Marker526	_
Combination 40823	0	60	100	40	5	0.6	Marker168-Marker226-Marker231-Marker368-Marker526	_
Combination 40831	20	80	80	20	5	0.6	Marker168-Marker226-Marker231-Marker371-Marker526	_
Combination 40844	20	80	80	20	5	0.6	Marker168-Marker226-Marker231-Marker47-Marker526	_
Combination 40857	0	60	100	40	5	0.6	Marker168-Marker226-Marker231-Marker526-Marker527	_
Combination 40858	0	60	100	40	5	0.6	Marker168-Marker226-Marker231-Marker526-Marker570	_
Combination 40936	20	80	80	20	5	0.6	Marker168-Marker226-Marker239-Marker371-Marker526	_
Combination 41027	20	80	80	20	5	0.6	Marker168-Marker226-Marker262-Marker371-Marker526	_
Combination 41171	20	80	80	20	5	0.6	Marker168-Marker226-Marker310-Marker371-Marker526	_
Combination 41271	20	80	80	20	5	0.6	Marker168-Marker226-Marker347-Marker371-Marker526	_
Combination 41307	20	80	80	20	5	0.6	Marker168-Marker226-Marker368-Marker371-Marker526	_
Combination 41348	20	80	80	20	5	0.6	Marker168-Marker226-Marker371-Marker47-Marker526	_
Combination 41361	20	80	80	20	5	0.6	Marker168-Marker226-Marker371-Marker526-Marker527	_
Combination 41362	20	80	80	20	5	0.6	Marker168-Marker226-Marker371-Marker526-Marker570	_
Combination 41433	0	60	100	40	5	0.6	Marker168-Marker231-Marker239-Marker262-Marker526	_
Combination 41458	20	80	80	20	5	0.6	Marker168-Marker231-Marker239-Marker310-Marker526	_
Combination 41479	20	80	80	20	5	0.6	Marker168-Marker231-Marker239-Marker347-Marker526	_
Combination 41488	0	60	100	40	5	0.6	Marker168-Marker231-Marker239-Marker368-Marker526	_
Combination 41496	20	80	80	20	5	0.6	Marker168-Marker231-Marker239-Marker371-Marker526	_
Combination 41509	20	80	80	20	5	0.6	Marker168-Marker231-Marker239-Marker47-Marker526	_
Combination 41522	0	60	100	40	5	0.6	Marker168-Marker231-Marker239-Marker526-Marker527	_
Combination 41523	0	60	100	40	5	0.6	Marker168-Marker231-Marker239-Marker526-Marker570	_
Combination 41549	20	80	80	20	5	0.6	Marker168-Marker231-Marker262-Marker310-Marker526	_
Combination 41570	20	80	80	20	5	0.6	Marker168-Marker231-Marker262-Marker347-Marker526	_
Combination 41579	0	60	100	40	5	0.6	Marker168-Marker231-Marker262-Marker368-Marker526	_
Combination 41587	20	80	80	20	5	0.6	Marker168-Marker231-Marker262-Marker371-Marker526	_
Combination 41600	20	80	80	20	5	0.6	Marker168-Marker231-Marker262-Marker47-Marker526	_
Combination 41613	0	60	100	40	5	0.6	Marker168-Marker231-Marker262-Marker526-Marker527	_
Combination 41614	0	60	100	40	5	0.6	Marker168-Marker231-Marker262-Marker526-Marker570	_
Combination 41714	20	80	80	20	5	0.6	Marker168-Marker231-Marker310-Marker347-Marker526	_
Combination 41723	20	80	80	20	5	0.6	Marker168-Marker231-Marker310-Marker368-Marker526	_
Combination 41731	20	80	80	20	5	0.6	Marker168-Marker231-Marker310-Marker371-Marker526	_
Combination 41744	20	80	80	20	5	0.6	Marker168-Marker231-Marker310-Marker47-Marker526	_
Combination 41757	20	80	80	20	5	0.6	Marker168-Marker231-Marker310-Marker526-Marker527	_
Combination 41758	20	80	80	20	5	0.6	Marker168-Marker231-Marker310-Marker526-Marker570	_
Combination 41823	20	80	80	20	5	0.6	Marker168-Marker231-Marker347-Marker368-Marker526	_
Combination 41831	20	80	80	20	5	0.6	Marker168-Marker231-Marker347-Marker371-Marker526	_
Combination 41844	20	80	80	20	5	0.6	Marker168-Marker231-Marker347-Marker47-Marker526	_
Combination 41857	20	80	80	20	5	0.6	Marker168-Marker231-Marker347-Marker526-Marker527	_
Combination 41858	20	80	80	20	5	0.6	Marker168-Marker231-Marker347-Marker526-Marker570	_
Combination 41867	20	80	80	20	5	0.6	Marker168-Marker231-Marker368-Marker371-Marker526	_
Combination 41880	20	80	80	20	5	0.6	Marker168-Marker231-Marker368-Marker47-Marker526	_
Combination 41893	0	60	100	40	5	0.6	Marker168-Marker231-Marker368-Marker526-Marker527	_
Combination 41894	0	60	100	40	5	0.6	Marker168-Marker231-Marker368-Marker526-Marker570	_
Combination 41908	20	80	80	20	5	0.6	Marker168-Marker231-Marker371-Marker47-Marker526	_
Combination 41921	20	80	80	20	5	0.6	Marker168-Marker231-Marker371-Marker526-Marker527	_
Combination 41922	20	80	80	20	5	0.6	Marker168-Marker231-Marker371-Marker526-Marker570	_
Combination 41957	20	80	80	20	5	0.6	Marker168-Marker231-Marker47-Marker526-Marker527	_
Combination 41958	20	80	80	20	5	0.6	Marker168-Marker231-Marker47-Marker526-Marker570	_
Combination 41979	0	60	100	40	5	0.6	Marker168-Marker231-Marker526-Marker527-Marker570	_
Combination 42042	20	80	80	20	5	0.6	Marker168-Marker239-Marker262-Marker371-Marker526	_
Combination 42186	20	80	80	20	5	0.6	Marker168-Marker239-Marker310-Marker371-Marker526	_
Combination 42286	20	80	80	20	5	0.6	Marker168-Marker239-Marker347-Marker371-Marker526	_
Combination 42322	20	80	80	20	5	0.6	Marker168-Marker239-Marker368-Marker371-Marker526	_
Combination 42363	20	80	80	20	5	0.6	Marker168-Marker239-Marker371-Marker47-Marker526	_
Combination 42376	20	80	80	20	5	0.6	Marker168-Marker239-Marker371-Marker526-Marker527	_
Combination 42377	20	80	80	20	5	0.6	Marker168-Marker239-Marker371-Marker526-Marker570	_
Combination 42550	20	80	80	20	5	0.6	Marker168-Marker262-Marker310-Marker371-Marker526	_
Combination 42650	20	80	80	20	5	0.6	Marker168-Marker262-Marker347-Marker371-Marker526	_
Combination 42686	20	80	80	20	5	0.6	Marker168-Marker262-Marker368-Marker371-Marker526	_
Combination 42727	20	80	80	20	5	0.6	Marker168-Marker262-Marker371-Marker47-Marker526	_
Combination 42740	20	80	80	20	5	0.6	Marker168-Marker262-Marker371-Marker526-Marker527	_
Combination 42741	20	80	80	20	5	0.6	Marker168-Marker262-Marker371-Marker526-Marker570	_
Combination 43156	20	80	80	20	5	0.6	Marker168-Marker310-Marker347-Marker371-Marker526	_
Combination 43192	20	80	80	20	5	0.6	Marker168-Marker310-Marker368-Marker371-Marker526	_
Combination 43233	20	80	80	20	5	0.6	Marker168-Marker310-Marker371-Marker47-Marker526	_
Combination 43246	20	80	80	20	5	0.6	Marker168-Marker310-Marker371-Marker526-Marker527	_
Combination 43247	20	80	80	20	5	0.6	Marker168-Marker310-Marker371-Marker526-Marker570	_
Combination 43477	20	80	80	20	5	0.6	Marker168-Marker347-Marker368-Marker371-Marker526	_
Combination 43518	20	80	80	20	5	0.6	Marker168-Marker347-Marker371-Marker47-Marker526	_
Combination 43531	20	80	80	20	5	0.6	Marker168-Marker347-Marker371-Marker526-Marker527	_
Combination 43532	20	80	80	20	5	0.6	Marker168-Marker347-Marker371-Marker526-Marker570	_
Combination 43602	20	80	80	20	5	0.6	Marker168-Marker368-Marker371-Marker47-Marker526	_
Combination 43615	20	80	80	20	5	0.6	Marker168-Marker368-Marker371-Marker526-Marker527	_
Combination 43616	20	80	80	20	5	0.6	Marker168-Marker368-Marker371-Marker526-Marker570	_
Combination 43707	20	80	80	20	5	0.6	Marker168-Marker371-Marker47-Marker526-Marker527	_
Combination 43708	20	80	80	20	5	0.6	Marker168-Marker371-Marker47-Marker526-Marker570	_
Combination 43729	20	80	80	20	5	0.6	Marker168-Marker371-Marker526-Marker527-Marker570	_
Combination 43814	0	60	100	40	5	0.6	Marker211-Marker226-Marker231-Marker239-Marker526	_
Combination 43828	0	60	100	40	5	0.6	Marker211-Marker226-Marker231-Marker262-Marker526	_
Combination 43853	20	80	80	20	5	0.6	Marker211-Marker226-Marker231-Marker310-Marker526	_
Combination 43874	20	80	80	20	5	0.6	Marker211-Marker226-Marker231-Marker347-Marker526	_
Combination 43883	0	60	100	40	5	0.6	Marker211-Marker226-Marker231-Marker368-Marker526	_
Combination 43891	20	80	80	20	5	0.6	Marker211-Marker226-Marker231-Marker371-Marker526	_
Combination 43904	20	80	80	20	5	0.6	Marker211-Marker226-Marker231-Marker47-Marker526	_
Combination 43917	0	60	100	40	5	0.6	Marker211-Marker226-Marker231-Marker526-Marker527	_
Combination 43918	0	60	100	40	5	0.6	Marker211-Marker226-Marker231-Marker526-Marker570	_
Combination 43996	20	80	80	20	5	0.6	Marker211-Marker226-Marker239-Marker371-Marker526	_
Combination 44087	20	80	80	20	5	0.6	Marker211-Marker226-Marker262-Marker371-Marker526	_
Combination 44231	20	80	80	20	5	0.6	Marker211-Marker226-Marker310-Marker371-Marker526	_
Combination 44331	20	80	80	20	5	0.6	Marker211-Marker226-Marker347-Marker371-Marker526	_
Combination 44367	20	80	80	20	5	0.6	Marker211-Marker226-Marker368-Marker371-Marker526	_
Combination 44408	20	80	80	20	5	0.6	Marker211-Marker226-Marker371-Marker47-Marker526	_
Combination 44421	20	80	80	20	5	0.6	Marker211-Marker226-Marker371-Marker526-Marker527	_
Combination 44422	20	80	80	20	5	0.6	Marker211-Marker226-Marker371-Marker526-Marker570	_
Combination 44493	0	60	100	40	5	0.6	Marker211-Marker231-Marker239-Marker262-Marker526	_
Combination 44518	20	80	80	20	5	0.6	Marker211-Marker231-Marker239-Marker310-Marker526	_
Combination 44539	20	80	80	20	5	0.6	Marker211-Marker231-Marker239-Marker347-Marker526	_
Combination 44548	0	60	100	40	5	0.6	Marker211-Marker231-Marker239-Marker368-Marker526	_
Combination 44556	20	80	80	20	5	0.6	Marker211-Marker231-Marker239-Marker371-Marker526	_
Combination 44569	20	80	80	20	5	0.6	Marker211-Marker231-Marker239-Marker47-Marker526	_
Combination 44582	0	60	100	40	5	0.6	Marker211-Marker231-Marker239-Marker526-Marker527	_
Combination 44583	0	60	100	40	5	0.6	Marker211-Marker231-Marker239-Marker526-Marker570	_
Combination 44609	20	80	80	20	5	0.6	Marker211-Marker231-Marker262-Marker310-Marker526	_
Combination 44630	20	80	80	20	5	0.6	Marker211-Marker231-Marker262-Marker347-Marker526	_
Combination 44639	0	60	100	40	5	0.6	Marker211-Marker231-Marker262-Marker368-Marker526	_
Combination 44647	20	80	80	20	5	0.6	Marker211-Marker231-Marker262-Marker371-Marker526	_
Combination 44660	20	80	80	20	5	0.6	Marker211-Marker231-Marker262-Marker47-Marker526	_
Combination 44673	0	60	100	40	5	0.6	Marker211-Marker231-Marker262-Marker526-Marker527	_
Combination 44674	0	60	100	40	5	0.6	Marker211-Marker231-Marker262-Marker526-Marker570	_
Combination 44774	20	80	80	20	5	0.6	Marker211-Marker231-Marker310-Marker347-Marker526	_
Combination 44783	20	80	80	20	5	0.6	Marker211-Marker231-Marker310-Marker368-Marker526	_
Combination 44791	20	80	80	20	5	0.6	Marker211-Marker231-Marker310-Marker371-Marker526	_
Combination 44804	20	80	80	20	5	0.6	Marker211-Marker231-Marker310-Marker47-Marker526	_
Combination 44817	20	80	80	20	5	0.6	Marker211-Marker231-Marker310-Marker526-Marker527	_
Combination 44818	20	80	80	20	5	0.6	Marker211-Marker231-Marker310-Marker526-Marker570	_
Combination 44883	20	80	80	20	5	0.6	Marker211-Marker231-Marker347-Marker368-Marker526	_
Combination 44891	20	80	80	20	5	0.6	Marker211-Marker231-Marker347-Marker371-Marker526	_
Combination 44904	20	80	80	20	5	0.6	Marker211-Marker231-Marker347-Marker47-Marker526	_
Combination 44917	20	80	80	20	5	0.6	Marker211-Marker231-Marker347-Marker526-Marker527	_
Combination 44918	20	80	80	20	5	0.6	Marker211-Marker231-Marker347-Marker526-Marker570	_
Combination 44927	20	80	80	20	5	0.6	Marker211-Marker231-Marker368-Marker371-Marker526	_
Combination 44940	20	80	80	20	5	0.6	Marker211-Marker231-Marker368-Marker47-Marker526	_
Combination 44953	0	60	100	40	5	0.6	Marker211-Marker231-Marker368-Marker526-Marker527	_
Combination 44954	0	60	100	40	5	0.6	Marker211-Marker231-Marker368-Marker526-Marker570	_
Combination 44968	20	80	80	20	5	0.6	Marker211-Marker231-Marker371-Marker47-Marker526	_
Combination 44981	20	80	80	20	5	0.6	Marker211-Marker231-Marker371-Marker526-Marker527	_
Combination 44982	20	80	80	20	5	0.6	Marker211-Marker231-Marker371-Marker526-Marker570	_
Combination 45017	20	80	80	20	5	0.6	Marker211-Marker231-Marker47-Marker526-Marker527	_
Combination 45018	20	80	80	20	5	0.6	Marker211-Marker231-Marker47-Marker526-Marker570	_
Combination 45039	0	60	100	40	5	0.6	Marker211-Marker231-Marker526-Marker527-Marker570	_
Combination 45102	20	80	80	20	5	0.6	Marker211-Marker239-Marker262-Marker371-Marker526	_
Combination 45246	20	80	80	20	5	0.6	Marker211-Marker239-Marker310-Marker371-Marker526	_
Combination 45346	20	80	80	20	5	0.6	Marker211-Marker239-Marker347-Marker371-Marker526	_
Combination 45382	20	80	80	20	5	0.6	Marker211-Marker239-Marker368-Marker371-Marker526	_
Combination 45423	20	80	80	20	5	0.6	Marker211-Marker239-Marker371-Marker47-Marker526	_
Combination 45436	20	80	80	20	5	0.6	Marker211-Marker239-Marker371-Marker526-Marker527	_
Combination 45437	20	80	80	20	5	0.6	Marker211-Marker239-Marker371-Marker526-Marker570	_
Combination 45610	20	80	80	20	5	0.6	Marker211-Marker262-Marker310-Marker371-Marker526	_
Combination 45710	20	80	80	20	5	0.6	Marker211-Marker262-Marker347-Marker371-Marker526	_
Combination 45746	20	80	80	20	5	0.6	Marker211-Marker262-Marker368-Marker371-Marker526	_
Combination 45787	20	80	80	20	5	0.6	Marker211-Marker262-Marker371-Marker47-Marker526	_
Combination 45800	20	80	80	20	5	0.6	Marker211-Marker262-Marker371-Marker526-Marker527	_
Combination 45801	20	80	80	20	5	0.6	Marker211-Marker262-Marker371-Marker526-Marker570	_
Combination 46216	20	80	80	20	5	0.6	Marker211-Marker310-Marker347-Marker371-Marker526	_
Combination 46252	20	80	80	20	5	0.6	Marker211-Marker310-Marker368-Marker371-Marker526	_
Combination 46293	20	80	80	20	5	0.6	Marker211-Marker310-Marker371-Marker47-Marker526	_
Combination 46306	20	80	80	20	5	0.6	Marker211-Marker310-Marker371-Marker526-Marker527	_
Combination 46307	20	80	80	20	5	0.6	Marker211-Marker310-Marker371-Marker526-Marker570	_
Combination 46537	20	80	80	20	5	0.6	Marker211-Marker347-Marker368-Marker371-Marker526	_
Combination 46578	20	80	80	20	5	0.6	Marker211-Marker347-Marker371-Marker47-Marker526	_
Combination 46591	20	80	80	20	5	0.6	Marker211-Marker347-Marker371-Marker526-Marker527	_
Combination 46592	20	80	80	20	5	0.6	Marker211-Marker347-Marker371-Marker526-Marker570	_
Combination 46662	20	80	80	20	5	0.6	Marker211-Marker368-Marker371-Marker47-Marker526	_
Combination 46675	20	80	80	20	5	0.6	Marker211-Marker368-Marker371-Marker526-Marker527	_
Combination 46676	20	80	80	20	5	0.6	Marker211-Marker368-Marker371-Marker526-Marker570	_
Combination 46767	20	80	80	20	5	0.6	Marker211-Marker371-Marker47-Marker526-Marker527	_
Combination 46768	20	80	80	20	5	0.6	Marker211-Marker371-Marker47-Marker526-Marker570	_
Combination 46789	20	80	80	20	5	0.6	Marker211-Marker371-Marker526-Marker527-Marker570	_
Combination 46873	0	60	100	40	5	0.6	Marker226-Marker231-Marker239-Marker262-Marker526	_
Combination 46898	20	80	80	20	5	0.6	Marker226-Marker231-Marker239-Marker310-Marker526	_
Combination 46919	20	80	80	20	5	0.6	Marker226-Marker231-Marker239-Marker347-Marker526	_
Combination 46928	0	60	100	40	5	0.6	Marker226-Marker231-Marker239-Marker368-Marker526	_
Combination 46936	20	80	80	20	5	0.6	Marker226-Marker231-Marker239-Marker371-Marker526	_
Combination 46949	20	80	80	20	5	0.6	Marker226-Marker231-Marker239-Marker47-Marker526	_
Combination 46962	0	60	100	40	5	0.6	Marker226-Marker231-Marker239-Marker526-Marker527	_
Combination 46963	0	60	100	40	5	0.6	Marker226-Marker231-Marker239-Marker526-Marker570	_
Combination 46989	20	80	80	20	5	0.6	Marker226-Marker231-Marker262-Marker310-Marker526	_
Combination 47010	20	80	80	20	5	0.6	Marker226-Marker231-Marker262-Marker347-Marker526	_
Combination 47019	0	60	100	40	5	0.6	Marker226-Marker231-Marker262-Marker368-Marker526	_
Combination 47027	20	80	80	20	5	0.6	Marker226-Marker231-Marker262-Marker371-Marker526	_
Combination 47040	20	80	80	20	5	0.6	Marker226-Marker231-Marker262-Marker47-Marker526	_
Combination 47053	0	60	100	40	5	0.6	Marker226-Marker231-Marker262-Marker526-Marker527	_
Combination 47054	0	60	100	40	5	0.6	Marker226-Marker231-Marker262-Marker526-Marker570	_
Combination 47154	20	80	80	20	5	0.6	Marker226-Marker231-Marker310-Marker347-Marker526	_
Combination 47163	20	80	80	20	5	0.6	Marker226-Marker231-Marker310-Marker368-Marker526	_
Combination 47171	20	80	80	20	5	0.6	Marker226-Marker231-Marker310-Marker371-Marker526	_
Combination 47184	20	80	80	20	5	0.6	Marker226-Marker231-Marker310-Marker47-Marker526	_
Combination 47197	20	80	80	20	5	0.6	Marker226-Marker231-Marker310-Marker526-Marker527	_
Combination 47198	20	80	80	20	5	0.6	Marker226-Marker231-Marker310-Marker526-Marker570	_
Combination 47263	20	80	80	20	5	0.6	Marker226-Marker231-Marker347-Marker368-Marker526	_
Combination 47271	20	80	80	20	5	0.6	Marker226-Marker231-Marker347-Marker371-Marker526	_
Combination 47284	20	80	80	20	5	0.6	Marker226-Marker231-Marker347-Marker47-Marker526	_
Combination 47297	20	80	80	20	5	0.6	Marker226-Marker231-Marker347-Marker526-Marker527	_
Combination 47298	20	80	80	20	5	0.6	Marker226-Marker231-Marker347-Marker526-Marker570	_
Combination 47307	20	80	80	20	5	0.6	Marker226-Marker231-Marker368-Marker371-Marker526	_
Combination 47320	20	80	80	20	5	0.6	Marker226-Marker231-Marker368-Marker47-Marker526	_
Combination 47333	0	60	100	40	5	0.6	Marker226-Marker231-Marker368-Marker526-Marker527	_
Combination 47334	0	60	100	40	5	0.6	Marker226-Marker231-Marker368-Marker526-Marker570	_
Combination 47348	20	80	80	20	5	0.6	Marker226-Marker231-Marker371-Marker47-Marker526	_
Combination 47361	20	80	80	20	5	0.6	Marker226-Marker231-Marker371-Marker526-Marker527	_
Combination 47362	20	80	80	20	5	0.6	Marker226-Marker231-Marker371-Marker526-Marker570	_
Combination 47397	20	80	80	20	5	0.6	Marker226-Marker231-Marker47-Marker526-Marker527	_
Combination 47398	20	80	80	20	5	0.6	Marker226-Marker231-Marker47-Marker526-Marker570	_
Combination 47419	0	60	100	40	5	0.6	Marker226-Marker231-Marker526-Marker527-Marker570	_
Combination 47482	20	80	80	20	5	0.6	Marker226-Marker239-Marker262-Marker371-Marker526	_
Combination 47626	20	80	80	20	5	0.6	Marker226-Marker239-Marker310-Marker371-Marker526	_
Combination 47726	20	80	80	20	5	0.6	Marker226-Marker239-Marker347-Marker371-Marker526	_
Combination 47762	20	80	80	20	5	0.6	Marker226-Marker239-Marker368-Marker371-Marker526	_
Combination 47803	20	80	80	20	5	0.6	Marker226-Marker239-Marker371-Marker47-Marker526	_
Combination 47816	20	80	80	20	5	0.6	Marker226-Marker239-Marker371-Marker526-Marker527	_
Combination 47817	20	80	80	20	5	0.6	Marker226-Marker239-Marker371-Marker526-Marker570	_
Combination 47990	20	80	80	20	5	0.6	Marker226-Marker262-Marker310-Marker371-Marker526	_
Combination 48090	20	80	80	20	5	0.6	Marker226-Marker262-Marker347-Marker371-Marker526	_
Combination 48126	20	80	80	20	5	0.6	Marker226-Marker262-Marker368-Marker371-Marker526	_
Combination 48167	20	80	80	20	5	0.6	Marker226-Marker262-Marker371-Marker47-Marker526	_
Combination 48180	20	80	80	20	5	0.6	Marker226-Marker262-Marker371-Marker526-Marker527	_
Combination 48181	20	80	80	20	5	0.6	Marker226-Marker262-Marker371-Marker526-Marker570	_
Combination 48596	20	80	80	20	5	0.6	Marker226-Marker310-Marker347-Marker371-Marker526	_
Combination 48632	20	80	80	20	5	0.6	Marker226-Marker310-Marker368-Marker371-Marker526	_
Combination 48673	20	80	80	20	5	0.6	Marker226-Marker310-Marker371-Marker47-Marker526	_
Combination 48686	20	80	80	20	5	0.6	Marker226-Marker310-Marker371-Marker526-Marker527	_
Combination 48687	20	80	80	20	5	0.6	Marker226-Marker310-Marker371-Marker526-Marker570	_
Combination 48917	20	80	80	20	5	0.6	Marker226-Marker347-Marker368-Marker371-Marker526	_
Combination 48958	20	80	80	20	5	0.6	Marker226-Marker347-Marker371-Marker47-Marker526	_
Combination 48971	20	80	80	20	5	0.6	Marker226-Marker347-Marker371-Marker526-Marker527	_
Combination 48972	20	80	80	20	5	0.6	Marker226-Marker347-Marker371-Marker526-Marker570	_
Combination 49042	20	80	80	20	5	0.6	Marker226-Marker368-Marker371-Marker47-Marker526	_
Combination 49055	20	80	80	20	5	0.6	Marker226-Marker368-Marker371-Marker526-Marker527	_
Combination 49056	20	80	80	20	5	0.6	Marker226-Marker368-Marker371-Marker526-Marker570	_
Combination 49147	20	80	80	20	5	0.6	Marker226-Marker371-Marker47-Marker526-Marker527	_
Combination 49148	20	80	80	20	5	0.6	Marker226-Marker371-Marker47-Marker526-Marker570	_
Combination 49169	20	80	80	20	5	0.6	Marker226-Marker371-Marker526-Marker527-Marker570	_
Combination 49264	20	80	80	20	5	0.6	Marker231-Marker239-Marker262-Marker310-Marker526	_
Combination 49285	20	80	80	20	5	0.6	Marker231-Marker239-Marker262-Marker347-Marker526	_
Combination 49294	0	60	100	40	5	0.6	Marker231-Marker239-Marker262-Marker368-Marker526	_
Combination 49302	20	80	80	20	5	0.6	Marker231-Marker239-Marker262-Marker371-Marker526	_
Combination 49315	20	80	80	20	5	0.6	Marker231-Marker239-Marker262-Marker47-Marker526	_
Combination 49328	0	60	100	40	5	0.6	Marker231-Marker239-Marker262-Marker526-Marker527	_
Combination 49329	0	60	100	40	5	0.6	Marker231-Marker239-Marker262-Marker526-Marker570	_
Combination 49429	20	80	80	20	5	0.6	Marker231-Marker239-Marker310-Marker347-Marker526	_
Combination 49438	20	80	80	20	5	0.6	Marker231-Marker239-Marker310-Marker368-Marker526	_
Combination 49446	20	80	80	20	5	0.6	Marker231-Marker239-Marker310-Marker371-Marker526	_
Combination 49459	20	80	80	20	5	0.6	Marker231-Marker239-Marker310-Marker47-Marker526	_
Combination 49472	20	80	80	20	5	0.6	Marker231-Marker239-Marker310-Marker526-Marker527	_
Combination 49473	20	80	80	20	5	0.6	Marker231-Marker239-Marker310-Marker526-Marker570	_
Combination 49538	20	80	80	20	5	0.6	Marker231-Marker239-Marker347-Marker368-Marker526	_
Combination 49546	20	80	80	20	5	0.6	Marker231-Marker239-Marker347-Marker371-Marker526	_
Combination 49559	20	80	80	20	5	0.6	Marker231-Marker239-Marker347-Marker47-Marker526	_
Combination 49572	20	80	80	20	5	0.6	Marker231-Marker239-Marker347-Marker526-Marker527	_
Combination 49573	20	80	80	20	5	0.6	Marker231-Marker239-Marker347-Marker526-Marker570	_
Combination 49582	20	80	80	20	5	0.6	Marker231-Marker239-Marker368-Marker371-Marker526	_
Combination 49595	20	80	80	20	5	0.6	Marker231-Marker239-Marker368-Marker47-Marker526	_
Combination 49608	0	60	100	40	5	0.6	Marker231-Marker239-Marker368-Marker526-Marker527	_
Combination 49609	0	60	100	40	5	0.6	Marker231-Marker239-Marker368-Marker526-Marker570	_
Combination 49623	20	80	80	20	5	0.6	Marker231-Marker239-Marker371-Marker47-Marker526	_
Combination 49636	20	80	80	20	5	0.6	Marker231-Marker239-Marker371-Marker526-Marker527	_
Combination 49637	20	80	80	20	5	0.6	Marker231-Marker239-Marker371-Marker526-Marker570	_
Combination 49672	20	80	80	20	5	0.6	Marker231-Marker239-Marker47-Marker526-Marker527	_
Combination 49673	20	80	80	20	5	0.6	Marker231-Marker239-Marker47-Marker526-Marker570	_
Combination 49694	0	60	100	40	5	0.6	Marker231-Marker239-Marker526-Marker527-Marker570	_
Combination 49793	20	80	80	20	5	0.6	Marker231-Marker262-Marker310-Marker347-Marker526	_
Combination 49802	20	80	80	20	5	0.6	Marker231-Marker262-Marker310-Marker368-Marker526	_
Combination 49810	20	80	80	20	5	0.6	Marker231-Marker262-Marker310-Marker371-Marker526	_
Combination 49823	20	80	80	20	5	0.6	Marker231-Marker262-Marker310-Marker47-Marker526	_
Combination 49836	20	80	80	20	5	0.6	Marker231-Marker262-Marker310-Marker526-Marker527	_
Combination 49837	20	80	80	20	5	0.6	Marker231-Marker262-Marker310-Marker526-Marker570	_
Combination 49902	20	80	80	20	5	0.6	Marker231-Marker262-Marker347-Marker368-Marker526	_
Combination 49910	20	80	80	20	5	0.6	Marker231-Marker262-Marker347-Marker371-Marker526	_
Combination 49923	20	80	80	20	5	0.6	Marker231-Marker262-Marker347-Marker47-Marker526	_
Combination 49936	20	80	80	20	5	0.6	Marker231-Marker262-Marker347-Marker526-Marker527	_
Combination 49937	20	80	80	20	5	0.6	Marker231-Marker262-Marker347-Marker526-Marker570	_
Combination 49946	20	80	80	20	5	0.6	Marker231-Marker262-Marker368-Marker371-Marker526	_
Combination 49959	20	80	80	20	5	0.6	Marker231-Marker262-Marker368-Marker47-Marker526	_
Combination 49972	0	60	100	40	5	0.6	Marker231-Marker262-Marker368-Marker526-Marker527	_
Combination 49973	0	60	100	40	5	0.6	Marker231-Marker262-Marker368-Marker526-Marker570	_
Combination 49987	20	80	80	20	5	0.6	Marker231-Marker262-Marker371-Marker47-Marker526	_
Combination 50000	20	80	80	20	5	0.6	Marker231-Marker262-Marker371-Marker526-Marker527	_
Combination 50001	20	80	80	20	5	0.6	Marker231-Marker262-Marker371-Marker526-Marker570	_
Combination 50036	20	80	80	20	5	0.6	Marker231-Marker262-Marker47-Marker526-Marker527	_
Combination 50037	20	80	80	20	5	0.6	Marker231-Marker262-Marker47-Marker526-Marker570	_
Combination 50058	0	60	100	40	5	0.6	Marker231-Marker262-Marker526-Marker527-Marker570	_
Combination 50408	20	80	80	20	5	0.6	Marker231-Marker310-Marker347-Marker368-Marker526	_
Combination 50416	20	80	80	20	5	0.6	Marker231-Marker310-Marker347-Marker371-Marker526	_
Combination 50429	20	80	80	20	5	0.6	Marker231-Marker310-Marker347-Marker47-Marker526	_
Combination 50442	20	80	80	20	5	0.6	Marker231-Marker310-Marker347-Marker526-Marker527	_
Combination 50443	20	80	80	20	5	0.6	Marker231-Marker310-Marker347-Marker526-Marker570	_
Combination 50452	20	80	80	20	5	0.6	Marker231-Marker310-Marker368-Marker371-Marker526	_
Combination 50465	20	80	80	20	5	0.6	Marker231-Marker310-Marker368-Marker47-Marker526	_
Combination 50478	20	80	80	20	5	0.6	Marker231-Marker310-Marker368-Marker526-Marker527	_
Combination 50479	20	80	80	20	5	0.6	Marker231-Marker310-Marker368-Marker526-Marker570	_
Combination 50493	20	80	80	20	5	0.6	Marker231-Marker310-Marker371-Marker47-Marker526	_
Combination 50506	20	80	80	20	5	0.6	Marker231-Marker310-Marker371-Marker526-Marker527	_
Combination 50507	20	80	80	20	5	0.6	Marker231-Marker310-Marker371-Marker526-Marker570	_
Combination 50542	20	80	80	20	5	0.6	Marker231-Marker310-Marker47-Marker526-Marker527	_
Combination 50543	20	80	80	20	5	0.6	Marker231-Marker310-Marker47-Marker526-Marker570	_
Combination 50564	20	80	80	20	5	0.6	Marker231-Marker310-Marker526-Marker527-Marker570	_
Combination 50737	20	80	80	20	5	0.6	Marker231-Marker347-Marker368-Marker371-Marker526	_
Combination 50750	20	80	80	20	5	0.6	Marker231-Marker347-Marker368-Marker47-Marker526	_
Combination 50763	20	80	80	20	5	0.6	Marker231-Marker347-Marker368-Marker526-Marker527	_
Combination 50764	20	80	80	20	5	0.6	Marker231-Marker347-Marker368-Marker526-Marker570	_
Combination 50778	20	80	80	20	5	0.6	Marker231-Marker347-Marker371-Marker47-Marker526	_
Combination 50791	20	80	80	20	5	0.6	Marker231-Marker347-Marker371-Marker526-Marker527	_
Combination 50792	20	80	80	20	5	0.6	Marker231-Marker347-Marker371-Marker526-Marker570	_
Combination 50827	20	80	80	20	5	0.6	Marker231-Marker347-Marker47-Marker526-Marker527	_
Combination 50828	20	80	80	20	5	0.6	Marker231-Marker347-Marker47-Marker526-Marker570	_
Combination 50849	20	80	80	20	5	0.6	Marker231-Marker347-Marker526-Marker527-Marker570	_
Combination 50862	20	80	80	20	5	0.6	Marker231-Marker368-Marker371-Marker47-Marker526	_
Combination 50875	20	80	80	20	5	0.6	Marker231-Marker368-Marker371-Marker526-Marker527	_
Combination 50876	20	80	80	20	5	0.6	Marker231-Marker368-Marker371-Marker526-Marker570	_
Combination 50911	20	80	80	20	5	0.6	Marker231-Marker368-Marker47-Marker526-Marker527	_
Combination 50912	20	80	80	20	5	0.6	Marker231-Marker368-Marker47-Marker526-Marker570	_
Combination 50933	0	60	100	40	5	0.6	Marker231-Marker368-Marker526-Marker527-Marker570	_
Combination 50967	20	80	80	20	5	0.6	Marker231-Marker371-Marker47-Marker526-Marker527	_
Combination 50968	20	80	80	20	5	0.6	Marker231-Marker371-Marker47-Marker526-Marker570	_
Combination 50989	20	80	80	20	5	0.6	Marker231-Marker371-Marker526-Marker527-Marker570	_
Combination 51044	20	80	80	20	5	0.6	Marker231-Marker47-Marker526-Marker527-Marker570	_
Combination 51175	20	80	80	20	5	0.6	Marker239-Marker262-Marker310-Marker371-Marker526	_
Combination 51275	20	80	80	20	5	0.6	Marker239-Marker262-Marker347-Marker371-Marker526	_
Combination 51311	20	80	80	20	5	0.6	Marker239-Marker262-Marker368-Marker371-Marker526	_
Combination 51352	20	80	80	20	5	0.6	Marker239-Marker262-Marker371-Marker47-Marker526	_
Combination 51365	20	80	80	20	5	0.6	Marker239-Marker262-Marker371-Marker526-Marker527	_
Combination 51366	20	80	80	20	5	0.6	Marker239-Marker262-Marker371-Marker526-Marker570	_
Combination 51781	20	80	80	20	5	0.6	Marker239-Marker310-Marker347-Marker371-Marker526	_
Combination 51817	20	80	80	20	5	0.6	Marker239-Marker310-Marker368-Marker371-Marker526	_
Combination 51858	20	80	80	20	5	0.6	Marker239-Marker310-Marker371-Marker47-Marker526	_
Combination 51871	20	80	80	20	5	0.6	Marker239-Marker310-Marker371-Marker526-Marker527	_
Combination 51872	20	80	80	20	5	0.6	Marker239-Marker310-Marker371-Marker526-Marker570	_
Combination 52102	20	80	80	20	5	0.6	Marker239-Marker347-Marker368-Marker371-Marker526	_
Combination 52143	20	80	80	20	5	0.6	Marker239-Marker347-Marker371-Marker47-Marker526	_
Combination 52156	20	80	80	20	5	0.6	Marker239-Marker347-Marker371-Marker526-Marker527	_
Combination 52157	20	80	80	20	5	0.6	Marker239-Marker347-Marker371-Marker526-Marker570	_
Combination 52227	20	80	80	20	5	0.6	Marker239-Marker368-Marker371-Marker47-Marker526	_
Combination 52240	20	80	80	20	5	0.6	Marker239-Marker368-Marker371-Marker526-Marker527	_
Combination 52241	20	80	80	20	5	0.6	Marker239-Marker368-Marker371-Marker526-Marker570	_
Combination 52332	20	80	80	20	5	0.6	Marker239-Marker371-Marker47-Marker526-Marker527	_
Combination 52333	20	80	80	20	5	0.6	Marker239-Marker371-Marker47-Marker526-Marker570	_
Combination 52354	20	80	80	20	5	0.6	Marker239-Marker371-Marker526-Marker527-Marker570	_
Combination 52782	20	80	80	20	5	0.6	Marker262-Marker310-Marker347-Marker371-Marker526	_
Combination 52818	20	80	80	20	5	0.6	Marker262-Marker310-Marker368-Marker371-Marker526	_
Combination 52859	20	80	80	20	5	0.6	Marker262-Marker310-Marker371-Marker47-Marker526	_
Combination 52872	20	80	80	20	5	0.6	Marker262-Marker310-Marker371-Marker526-Marker527	_
Combination 52873	20	80	80	20	5	0.6	Marker262-Marker310-Marker371-Marker526-Marker570	_
Combination 53103	20	80	80	20	5	0.6	Marker262-Marker347-Marker368-Marker371-Marker526	_
Combination 53144	20	80	80	20	5	0.6	Marker262-Marker347-Marker371-Marker47-Marker526	_
Combination 53157	20	80	80	20	5	0.6	Marker262-Marker347-Marker371-Marker526-Marker527	_
Combination 53158	20	80	80	20	5	0.6	Marker262-Marker347-Marker371-Marker526-Marker570	_
Combination 53228	20	80	80	20	5	0.6	Marker262-Marker368-Marker371-Marker47-Marker526	_
Combination 53241	20	80	80	20	5	0.6	Marker262-Marker368-Marker371-Marker526-Marker527	_
Combination 53242	20	80	80	20	5	0.6	Marker262-Marker368-Marker371-Marker526-Marker570	_
Combination 53333	20	80	80	20	5	0.6	Marker262-Marker371-Marker47-Marker526-Marker527	_
Combination 53334	20	80	80	20	5	0.6	Marker262-Marker371-Marker47-Marker526-Marker570	_
Combination 53355	20	80	80	20	5	0.6	Marker262-Marker371-Marker526-Marker527-Marker570	_
Combination 54313	20	80	80	20	5	0.6	Marker310-Marker347-Marker368-Marker371-Marker526	_
Combination 54354	20	80	80	20	5	0.6	Marker310-Marker347-Marker371-Marker47-Marker526	_
Combination 54367	20	80	80	20	5	0.6	Marker310-Marker347-Marker371-Marker526-Marker527	_
Combination 54368	20	80	80	20	5	0.6	Marker310-Marker347-Marker371-Marker526-Marker570	_
Combination 54438	20	80	80	20	5	0.6	Marker310-Marker368-Marker371-Marker47-Marker526	_
Combination 54451	20	80	80	20	5	0.6	Marker310-Marker368-Marker371-Marker526-Marker527	_
Combination 54452	20	80	80	20	5	0.6	Marker310-Marker368-Marker371-Marker526-Marker570	_
Combination 54543	20	80	80	20	5	0.6	Marker310-Marker371-Marker47-Marker526-Marker527	_
Combination 54544	20	80	80	20	5	0.6	Marker310-Marker371-Marker47-Marker526-Marker570	_
Combination 54565	20	80	80	20	5	0.6	Marker310-Marker371-Marker526-Marker527-Marker570	_
Combination 54978	20	80	80	20	5	0.6	Marker347-Marker368-Marker371-Marker47-Marker526	_
Combination 54991	20	80	80	20	5	0.6	Marker347-Marker368-Marker371-Marker526-Marker527	_
Combination 54992	20	80	80	20	5	0.6	Marker347-Marker368-Marker371-Marker526-Marker570	_
Combination 55083	20	80	80	20	5	0.6	Marker347-Marker371-Marker47-Marker526-Marker527	_
Combination 55084	20	80	80	20	5	0.6	Marker347-Marker371-Marker47-Marker526-Marker570	_
Combination 55105	20	80	80	20	5	0.6	Marker347-Marker371-Marker526-Marker527-Marker570	_
Combination 55209	20	80	80	20	5	0.6	Marker368-Marker371-Marker47-Marker526-Marker527	_
Combination 55210	20	80	80	20	5	0.6	Marker368-Marker371-Marker47-Marker526-Marker570	_
Combination 55231	20	80	80	20	5	0.6	Marker368-Marker371-Marker526-Marker527-Marker570	_
Combination 55356	20	80	80	20	5	0.6	Marker371-Marker47-Marker526-Marker527-Marker570	_
Combination 95078	20	80	80	20	6	0.6	Marker134-Marker156-Marker168-Marker211-Marker226-Marker526	_
Combination 95109	20	80	80	20	6	0.6	Marker134-Marker156-Marker168-Marker211-Marker239-Marker526	_
Combination 95123	20	80	80	20	6	0.6	Marker134-Marker156-Marker168-Marker211-Marker262-Marker526	_
Combination 95178	20	80	80	20	6	0.6	Marker134-Marker156-Marker168-Marker211-Marker368-Marker526	_
Combination 95212	20	80	80	20	6	0.6	Marker134-Marker156-Marker168-Marker211-Marker526-Marker527	_
Combination 95213	20	80	80	20	6	0.6	Marker134-Marker156-Marker168-Marker211-Marker526-Marker570	_
Combination 95245	20	80	80	20	6	0.6	Marker134-Marker156-Marker168-Marker226-Marker239-Marker526	_
Combination 95259	20	80	80	20	6	0.6	Marker134-Marker156-Marker168-Marker226-Marker262-Marker526	_
Combination 95314	20	80	80	20	6	0.6	Marker134-Marker156-Marker168-Marker226-Marker368-Marker526	_
Combination 95348	20	80	80	20	6	0.6	Marker134-Marker156-Marker168-Marker226-Marker526-Marker527	_
Combination 95349	20	80	80	20	6	0.6	Marker134-Marker156-Marker168-Marker226-Marker526-Marker570	_
Combination 95484	20	80	80	20	6	0.6	Marker134-Marker156-Marker168-Marker239-Marker262-Marker526	_
Combination 95539	20	80	80	20	6	0.6	Marker134-Marker156-Marker168-Marker239-Marker368-Marker526	_
Combination 95573	20	80	80	20	6	0.6	Marker134-Marker156-Marker168-Marker239-Marker526-Marker527	_
Combination 95574	20	80	80	20	6	0.6	Marker134-Marker156-Marker168-Marker239-Marker526-Marker570	_
Combination 95630	20	80	80	20	6	0.6	Marker134-Marker156-Marker168-Marker262-Marker368-Marker526	_
Combination 95664	20	80	80	20	6	0.6	Marker134-Marker156-Marker168-Marker262-Marker526-Marker527	_
Combination 95665	20	80	80	20	6	0.6	Marker134-Marker156-Marker168-Marker262-Marker526-Marker570	_
Combination 95944	20	80	80	20	6	0.6	Marker134-Marker156-Marker168-Marker368-Marker526-Marker527	_
Combination 95945	20	80	80	20	6	0.6	Marker134-Marker156-Marker168-Marker368-Marker526-Marker570	_
Combination 96030	20	80	80	20	6	0.6	Marker134-Marker156-Marker168-Marker526-Marker527-Marker570	_
Combination 96061	20	80	80	20	6	0.6	Marker134-Marker156-Marker211-Marker226-Marker239-Marker526	_
Combination 96075	20	80	80	20	6	0.6	Marker134-Marker156-Marker211-Marker226-Marker262-Marker526	_
Combination 96130	20	80	80	20	6	0.6	Marker134-Marker156-Marker211-Marker226-Marker368-Marker526	_
Combination 96164	20	80	80	20	6	0.6	Marker134-Marker156-Marker211-Marker226-Marker526-Marker527	_
Combination 96165	20	80	80	20	6	0.6	Marker134-Marker156-Marker211-Marker226-Marker526-Marker570	_
Combination 96300	20	80	80	20	6	0.6	Marker134-Marker156-Marker211-Marker239-Marker262-Marker526	_
Combination 96355	20	80	80	20	6	0.6	Marker134-Marker156-Marker211-Marker239-Marker368-Marker526	_
Combination 96389	20	80	80	20	6	0.6	Marker134-Marker156-Marker211-Marker239-Marker526-Marker527	_
Combination 96390	20	80	80	20	6	0.6	Marker134-Marker156-Marker211-Marker239-Marker526-Marker570	_
Combination 96446	20	80	80	20	6	0.6	Marker134-Marker156-Marker211-Marker262-Marker368-Marker526	_
Combination 96480	20	80	80	20	6	0.6	Marker134-Marker156-Marker211-Marker262-Marker526-Marker527	_
Combination 96481	20	80	80	20	6	0.6	Marker134-Marker156-Marker211-Marker262-Marker526-Marker570	_
Combination 96760	20	80	80	20	6	0.6	Marker134-Marker156-Marker211-Marker368-Marker526-Marker527	_
Combination 96761	20	80	80	20	6	0.6	Marker134-Marker156-Marker211-Marker368-Marker526-Marker570	_
Combination 96846	20	80	80	20	6	0.6	Marker134-Marker156-Marker211-Marker526-Marker527-Marker570	_
Combination 96980	20	80	80	20	6	0.6	Marker134-Marker156-Marker226-Marker239-Marker262-Marker526	_
Combination 97035	20	80	80	20	6	0.6	Marker134-Marker156-Marker226-Marker239-Marker368-Marker526	_
Combination 97069	20	80	80	20	6	0.6	Marker134-Marker156-Marker226-Marker239-Marker526-Marker527	_
Combination 97070	20	80	80	20	6	0.6	Marker134-Marker156-Marker226-Marker239-Marker526-Marker570	_
Combination 97126	20	80	80	20	6	0.6	Marker134-Marker156-Marker226-Marker262-Marker368-Marker526	_
Combination 97160	20	80	80	20	6	0.6	Marker134-Marker156-Marker226-Marker262-Marker526-Marker527	_
Combination 97161	20	80	80	20	6	0.6	Marker134-Marker156-Marker226-Marker262-Marker526-Marker570	_
Combination 97440	20	80	80	20	6	0.6	Marker134-Marker156-Marker226-Marker368-Marker526-Marker527	_
Combination 97441	20	80	80	20	6	0.6	Marker134-Marker156-Marker226-Marker368-Marker526-Marker570	_
Combination 97526	20	80	80	20	6	0.6	Marker134-Marker156-Marker226-Marker526-Marker527-Marker570	_
Combination 98141	20	80	80	20	6	0.6	Marker134-Marker156-Marker239-Marker262-Marker368-Marker526	_
Combination 98175	20	80	80	20	6	0.6	Marker134-Marker156-Marker239-Marker262-Marker526-Marker527	_
Combination 98176	20	80	80	20	6	0.6	Marker134-Marker156-Marker239-Marker262-Marker526-Marker570	_
Combination 98455	20	80	80	20	6	0.6	Marker134-Marker156-Marker239-Marker368-Marker526-Marker527	_
Combination 98456	20	80	80	20	6	0.6	Marker134-Marker156-Marker239-Marker368-Marker526-Marker570	_
Combination 98541	20	80	80	20	6	0.6	Marker134-Marker156-Marker239-Marker526-Marker527-Marker570	_
Combination 98819	20	80	80	20	6	0.6	Marker134-Marker156-Marker262-Marker368-Marker526-Marker527	_
Combination 98820	20	80	80	20	6	0.6	Marker134-Marker156-Marker262-Marker368-Marker526-Marker570	_
Combination 98905	20	80	80	20	6	0.6	Marker134-Marker156-Marker262-Marker526-Marker527-Marker570	_
Combination 99780	20	80	80	20	6	0.6	Marker134-Marker156-Marker368-Marker526-Marker527-Marker570	_
Combination 99937	0	60	100	40	6	0.6	Marker134-Marker168-Marker211-Marker226-Marker239-Marker526	_
Combination 99951	0	60	100	40	6	0.6	Marker134-Marker168-Marker211-Marker226-Marker262-Marker526	_
Combination 99976	20	80	80	20	6	0.6	Marker134-Marker168-Marker211-Marker226-Marker310-Marker526	_
Combination 100006	0	60	100	40	6	0.6	Marker134-Marker168-Marker211-Marker226-Marker368-Marker526	_
Combination 100040	0	60	100	40	6	0.6	Marker134-Marker168-Marker211-Marker226-Marker526-Marker527	_
Combination 100041	0	60	100	40	6	0.6	Marker134-Marker168-Marker211-Marker226-Marker526-Marker570	_
Combination 100176	0	60	100	40	6	0.6	Marker134-Marker168-Marker211-Marker239-Marker262-Marker526	_
Combination 100201	20	80	80	20	6	0.6	Marker134-Marker168-Marker211-Marker239-Marker310-Marker526	_
Combination 100231	0	60	100	40	6	0.6	Marker134-Marker168-Marker211-Marker239-Marker368-Marker526	_
Combination 100265	0	60	100	40	6	0.6	Marker134-Marker168-Marker211-Marker239-Marker526-Marker527	_
Combination 100266	0	60	100	40	6	0.6	Marker134-Marker168-Marker211-Marker239-Marker526-Marker570	_
Combination 100292	20	80	80	20	6	0.6	Marker134-Marker168-Marker211-Marker262-Marker310-Marker526	_
Combination 100322	0	60	100	40	6	0.6	Marker134-Marker168-Marker211-Marker262-Marker368-Marker526	_
Combination 100356	0	60	100	40	6	0.6	Marker134-Marker168-Marker211-Marker262-Marker526-Marker527	_
Combination 100357	0	60	100	40	6	0.6	Marker134-Marker168-Marker211-Marker262-Marker526-Marker570	_
Combination 100457	20	80	80	20	6	0.6	Marker134-Marker168-Marker211-Marker310-Marker347-Marker526	_
Combination 100466	20	80	80	20	6	0.6	Marker134-Marker168-Marker211-Marker310-Marker368-Marker526	_
Combination 100487	20	80	80	20	6	0.6	Marker134-Marker168-Marker211-Marker310-Marker47-Marker526	_
Combination 100500	20	80	80	20	6	0.6	Marker134-Marker168-Marker211-Marker310-Marker526-Marker527	_
Combination 100501	20	80	80	20	6	0.6	Marker134-Marker168-Marker211-Marker310-Marker526-Marker570	_
Combination 100636	0	60	100	40	6	0.6	Marker134-Marker168-Marker211-Marker368-Marker526-Marker527	_
Combination 100637	0	60	100	40	6	0.6	Marker134-Marker168-Marker211-Marker368-Marker526-Marker570	_
Combination 100722	0	60	100	40	6	0.6	Marker134-Marker168-Marker211-Marker526-Marker527-Marker570	_
Combination 100856	0	60	100	40	6	0.6	Marker134-Marker168-Marker226-Marker239-Marker262-Marker526	_
Combination 100881	20	80	80	20	6	0.6	Marker134-Marker168-Marker226-Marker239-Marker310-Marker526	_
Combination 100911	0	60	100	40	6	0.6	Marker134-Marker168-Marker226-Marker239-Marker368-Marker526	_
Combination 100945	0	60	100	40	6	0.6	Marker134-Marker168-Marker226-Marker239-Marker526-Marker527	_
Combination 100946	0	60	100	40	6	0.6	Marker134-Marker168-Marker226-Marker239-Marker526-Marker570	_
Combination 100972	20	80	80	20	6	0.6	Marker134-Marker168-Marker226-Marker262-Marker310-Marker526	_
Combination 101002	0	60	100	40	6	0.6	Marker134-Marker168-Marker226-Marker262-Marker368-Marker526	_
Combination 101036	0	60	100	40	6	0.6	Marker134-Marker168-Marker226-Marker262-Marker526-Marker527	_
Combination 101037	0	60	100	40	6	0.6	Marker134-Marker168-Marker226-Marker262-Marker526-Marker570	_
Combination 101137	20	80	80	20	6	0.6	Marker134-Marker168-Marker226-Marker310-Marker347-Marker526	_
Combination 101146	20	80	80	20	6	0.6	Marker134-Marker168-Marker226-Marker310-Marker368-Marker526	_
Combination 101167	20	80	80	20	6	0.6	Marker134-Marker168-Marker226-Marker310-Marker47-Marker526	_
Combination 101180	20	80	80	20	6	0.6	Marker134-Marker168-Marker226-Marker310-Marker526-Marker527	_
Combination 101181	20	80	80	20	6	0.6	Marker134-Marker168-Marker226-Marker310-Marker526-Marker570	_
Combination 101316	0	60	100	40	6	0.6	Marker134-Marker168-Marker226-Marker368-Marker526-Marker527	_
Combination 101317	0	60	100	40	6	0.6	Marker134-Marker168-Marker226-Marker368-Marker526-Marker570	_
Combination 101402	0	60	100	40	6	0.6	Marker134-Marker168-Marker226-Marker526-Marker527-Marker570	_
Combination 101987	20	80	80	20	6	0.6	Marker134-Marker168-Marker239-Marker262-Marker310-Marker526	_
Combination 102017	0	60	100	40	6	0.6	Marker134-Marker168-Marker239-Marker262-Marker368-Marker526	_
Combination 102051	0	60	100	40	6	0.6	Marker134-Marker168-Marker239-Marker262-Marker526-Marker527	_
Combination 102052	0	60	100	40	6	0.6	Marker134-Marker168-Marker239-Marker262-Marker526-Marker570	_
Combination 102152	20	80	80	20	6	0.6	Marker134-Marker168-Marker239-Marker310-Marker347-Marker526	_
Combination 102161	20	80	80	20	6	0.6	Marker134-Marker168-Marker239-Marker310-Marker368-Marker526	_
Combination 102182	20	80	80	20	6	0.6	Marker134-Marker168-Marker239-Marker310-Marker47-Marker526	_
Combination 102195	20	80	80	20	6	0.6	Marker134-Marker168-Marker239-Marker310-Marker526-Marker527	_
Combination 102196	20	80	80	20	6	0.6	Marker134-Marker168-Marker239-Marker310-Marker526-Marker570	_
Combination 102331	0	60	100	40	6	0.6	Marker134-Marker168-Marker239-Marker368-Marker526-Marker527	_
Combination 102332	0	60	100	40	6	0.6	Marker134-Marker168-Marker239-Marker368-Marker526-Marker570	_
Combination 102417	0	60	100	40	6	0.6	Marker134-Marker168-Marker239-Marker526-Marker527-Marker570	_
Combination 102516	20	80	80	20	6	0.6	Marker134-Marker168-Marker262-Marker310-Marker347-Marker526	_
Combination 102525	20	80	80	20	6	0.6	Marker134-Marker168-Marker262-Marker310-Marker368-Marker526	_
Combination 102546	20	80	80	20	6	0.6	Marker134-Marker168-Marker262-Marker310-Marker47-Marker526	_
Combination 102559	20	80	80	20	6	0.6	Marker134-Marker168-Marker262-Marker310-Marker526-Marker527	_
Combination 102560	20	80	80	20	6	0.6	Marker134-Marker168-Marker262-Marker310-Marker526-Marker570	_
Combination 102695	0	60	100	40	6	0.6	Marker134-Marker168-Marker262-Marker368-Marker526-Marker527	_
Combination 102696	0	60	100	40	6	0.6	Marker134-Marker168-Marker262-Marker368-Marker526-Marker570	_
Combination 102781	0	60	100	40	6	0.6	Marker134-Marker168-Marker262-Marker526-Marker527-Marker570	_
Combination 103131	20	80	80	20	6	0.6	Marker134-Marker168-Marker310-Marker347-Marker368-Marker526	_
Combination 103152	20	80	80	20	6	0.6	Marker134-Marker168-Marker310-Marker347-Marker47-Marker526	_
Combination 103165	20	80	80	20	6	0.6	Marker134-Marker168-Marker310-Marker347-Marker526-Marker527	_
Combination 103166	20	80	80	20	6	0.6	Marker134-Marker168-Marker310-Marker347-Marker526-Marker570	_
Combination 103188	20	80	80	20	6	0.6	Marker134-Marker168-Marker310-Marker368-Marker47-Marker526	_
Combination 103201	20	80	80	20	6	0.6	Marker134-Marker168-Marker310-Marker368-Marker526-Marker527	_
Combination 103202	20	80	80	20	6	0.6	Marker134-Marker168-Marker310-Marker368-Marker526-Marker570	_
Combination 103265	20	80	80	20	6	0.6	Marker134-Marker168-Marker310-Marker47-Marker526-Marker527	_
Combination 103266	20	80	80	20	6	0.6	Marker134-Marker168-Marker310-Marker47-Marker526-Marker570	_
Combination 103287	20	80	80	20	6	0.6	Marker134-Marker168-Marker310-Marker526-Marker527-Marker570	_
Combination 103656	0	60	100	40	6	0.6	Marker134-Marker168-Marker368-Marker526-Marker527-Marker570	_
Combination 103916	0	60	100	40	6	0.6	Marker134-Marker211-Marker226-Marker239-Marker262-Marker526	_
Combination 103941	20	80	80	20	6	0.6	Marker134-Marker211-Marker226-Marker239-Marker310-Marker526	_
Combination 103971	0	60	100	40	6	0.6	Marker134-Marker211-Marker226-Marker239-Marker368-Marker526	_
Combination 104005	0	60	100	40	6	0.6	Marker134-Marker211-Marker226-Marker239-Marker526-Marker527	_
Combination 104006	0	60	100	40	6	0.6	Marker134-Marker211-Marker226-Marker239-Marker526-Marker570	_
Combination 104032	20	80	80	20	6	0.6	Marker134-Marker211-Marker226-Marker262-Marker310-Marker526	_
Combination 104062	0	60	100	40	6	0.6	Marker134-Marker211-Marker226-Marker262-Marker368-Marker526	_
Combination 104096	0	60	100	40	6	0.6	Marker134-Marker211-Marker226-Marker262-Marker526-Marker527	_
Combination 104097	0	60	100	40	6	0.6	Marker134-Marker211-Marker226-Marker262-Marker526-Marker570	_
Combination 104197	20	80	80	20	6	0.6	Marker134-Marker211-Marker226-Marker310-Marker347-Marker526	_
Combination 104206	20	80	80	20	6	0.6	Marker134-Marker211-Marker226-Marker310-Marker368-Marker526	_
Combination 104227	20	80	80	20	6	0.6	Marker134-Marker211-Marker226-Marker310-Marker47-Marker526	_
Combination 104240	20	80	80	20	6	0.6	Marker134-Marker211-Marker226-Marker310-Marker526-Marker527	_
Combination 104241	20	80	80	20	6	0.6	Marker134-Marker211-Marker226-Marker310-Marker526-Marker570	_
Combination 104376	0	60	100	40	6	0.6	Marker134-Marker211-Marker226-Marker368-Marker526-Marker527	_
Combination 104377	0	60	100	40	6	0.6	Marker134-Marker211-Marker226-Marker368-Marker526-Marker570	_
Combination 104462	0	60	100	40	6	0.6	Marker134-Marker211-Marker226-Marker526-Marker527-Marker570	_
Combination 105047	20	80	80	20	6	0.6	Marker134-Marker211-Marker239-Marker262-Marker310-Marker526	_
Combination 105077	0	60	100	40	6	0.6	Marker134-Marker211-Marker239-Marker262-Marker368-Marker526	_
Combination 105111	0	60	100	40	6	0.6	Marker134-Marker211-Marker239-Marker262-Marker526-Marker527	_
Combination 105112	0	60	100	40	6	0.6	Marker134-Marker211-Marker239-Marker262-Marker526-Marker570	_
Combination 105212	20	80	80	20	6	0.6	Marker134-Marker211-Marker239-Marker310-Marker347-Marker526	_
Combination 105221	20	80	80	20	6	0.6	Marker134-Marker211-Marker239-Marker310-Marker368-Marker526	_
Combination 105242	20	80	80	20	6	0.6	Marker134-Marker211-Marker239-Marker310-Marker47-Marker526	_
Combination 105255	20	80	80	20	6	0.6	Marker134-Marker211-Marker239-Marker310-Marker526-Marker527	_
Combination 105256	20	80	80	20	6	0.6	Marker134-Marker211-Marker239-Marker310-Marker526-Marker570	_
Combination 105391	0	60	100	40	6	0.6	Marker134-Marker211-Marker239-Marker368-Marker526-Marker527	_
Combination 105392	0	60	100	40	6	0.6	Marker134-Marker211-Marker239-Marker368-Marker526-Marker570	_
Combination 105477	0	60	100	40	6	0.6	Marker134-Marker211-Marker239-Marker526-Marker527-Marker570	_
Combination 105576	20	80	80	20	6	0.6	Marker134-Marker211-Marker262-Marker310-Marker347-Marker526	_
Combination 105585	20	80	80	20	6	0.6	Marker134-Marker211-Marker262-Marker310-Marker368-Marker526	_
Combination 105606	20	80	80	20	6	0.6	Marker134-Marker211-Marker262-Marker310-Marker47-Marker526	_
Combination 105619	20	80	80	20	6	0.6	Marker134-Marker211-Marker262-Marker310-Marker526-Marker527	_
Combination 105620	20	80	80	20	6	0.6	Marker134-Marker211-Marker262-Marker310-Marker526-Marker570	_
Combination 105755	0	60	100	40	6	0.6	Marker134-Marker211-Marker262-Marker368-Marker526-Marker527	_
Combination 105756	0	60	100	40	6	0.6	Marker134-Marker211-Marker262-Marker368-Marker526-Marker570	_
Combination 105841	0	60	100	40	6	0.6	Marker134-Marker211-Marker262-Marker526-Marker527-Marker570	_
Combination 106191	20	80	80	20	6	0.6	Marker134-Marker211-Marker310-Marker347-Marker368-Marker526	_
Combination 106212	20	80	80	20	6	0.6	Marker134-Marker211-Marker310-Marker347-Marker47-Marker526	_
Combination 106225	20	80	80	20	6	0.6	Marker134-Marker211-Marker310-Marker347-Marker526-Marker527	_
Combination 106226	20	80	80	20	6	0.6	Marker134-Marker211-Marker310-Marker347-Marker526-Marker570	_
Combination 106248	20	80	80	20	6	0.6	Marker134-Marker211-Marker310-Marker368-Marker47-Marker526	_
Combination 106261	20	80	80	20	6	0.6	Marker134-Marker211-Marker310-Marker368-Marker526-Marker527	_
Combination 106262	20	80	80	20	6	0.6	Marker134-Marker211-Marker310-Marker368-Marker526-Marker570	_
Combination 106325	20	80	80	20	6	0.6	Marker134-Marker211-Marker310-Marker47-Marker526-Marker527	_
Combination 106326	20	80	80	20	6	0.6	Marker134-Marker211-Marker310-Marker47-Marker526-Marker570	_
Combination 106347	20	80	80	20	6	0.6	Marker134-Marker211-Marker310-Marker526-Marker527-Marker570	_
Combination 106716	0	60	100	40	6	0.6	Marker134-Marker211-Marker368-Marker526-Marker527-Marker570	_
Combination 107427	20	80	80	20	6	0.6	Marker134-Marker226-Marker239-Marker262-Marker310-Marker526	_
Combination 107457	0	60	100	40	6	0.6	Marker134-Marker226-Marker239-Marker262-Marker368-Marker526	_
Combination 107491	0	60	100	40	6	0.6	Marker134-Marker226-Marker239-Marker262-Marker526-Marker527	_
Combination 107492	0	60	100	40	6	0.6	Marker134-Marker226-Marker239-Marker262-Marker526-Marker570	_
Combination 107592	20	80	80	20	6	0.6	Marker134-Marker226-Marker239-Marker310-Marker347-Marker526	_
Combination 107601	20	80	80	20	6	0.6	Marker134-Marker226-Marker239-Marker310-Marker368-Marker526	_
Combination 107622	20	80	80	20	6	0.6	Marker134-Marker226-Marker239-Marker310-Marker47-Marker526	_
Combination 107635	20	80	80	20	6	0.6	Marker134-Marker226-Marker239-Marker310-Marker526-Marker527	_
Combination 107636	20	80	80	20	6	0.6	Marker134-Marker226-Marker239-Marker310-Marker526-Marker570	_
Combination 107771	0	60	100	40	6	0.6	Marker134-Marker226-Marker239-Marker368-Marker526-Marker527	_
Combination 107772	0	60	100	40	6	0.6	Marker134-Marker226-Marker239-Marker368-Marker526-Marker570	_
Combination 107857	0	60	100	40	6	0.6	Marker134-Marker226-Marker239-Marker526-Marker527-Marker570	_
Combination 107956	20	80	80	20	6	0.6	Marker134-Marker226-Marker262-Marker310-Marker347-Marker526	_
Combination 107965	20	80	80	20	6	0.6	Marker134-Marker226-Marker262-Marker310-Marker368-Marker526	_
Combination 107986	20	80	80	20	6	0.6	Marker134-Marker226-Marker262-Marker310-Marker47-Marker526	_
Combination 107999	20	80	80	20	6	0.6	Marker134-Marker226-Marker262-Marker310-Marker526-Marker527	_
Combination 108000	20	80	80	20	6	0.6	Marker134-Marker226-Marker262-Marker310-Marker526-Marker570	_
Combination 108135	0	60	100	40	6	0.6	Marker134-Marker226-Marker262-Marker368-Marker526-Marker527	_
Combination 108136	0	60	100	40	6	0.6	Marker134-Marker226-Marker262-Marker368-Marker526-Marker570	_
Combination 108221	0	60	100	40	6	0.6	Marker134-Marker226-Marker262-Marker526-Marker527-Marker570	_
Combination 108571	20	80	80	20	6	0.6	Marker134-Marker226-Marker310-Marker347-Marker368-Marker526	_
Combination 108592	20	80	80	20	6	0.6	Marker134-Marker226-Marker310-Marker347-Marker47-Marker526	_
Combination 108605	20	80	80	20	6	0.6	Marker134-Marker226-Marker310-Marker347-Marker526-Marker527	_
Combination 108606	20	80	80	20	6	0.6	Marker134-Marker226-Marker310-Marker347-Marker526-Marker570	_
Combination 108628	20	80	80	20	6	0.6	Marker134-Marker226-Marker310-Marker368-Marker47-Marker526	_
Combination 108641	20	80	80	20	6	0.6	Marker134-Marker226-Marker310-Marker368-Marker526-Marker527	_
Combination 108642	20	80	80	20	6	0.6	Marker134-Marker226-Marker310-Marker368-Marker526-Marker570	_
Combination 108705	20	80	80	20	6	0.6	Marker134-Marker226-Marker310-Marker47-Marker526-Marker527	_
Combination 108706	20	80	80	20	6	0.6	Marker134-Marker226-Marker310-Marker47-Marker526-Marker570	_
Combination 108727	20	80	80	20	6	0.6	Marker134-Marker226-Marker310-Marker526-Marker527-Marker570	_
Combination 109096	0	60	100	40	6	0.6	Marker134-Marker226-Marker368-Marker526-Marker527-Marker570	_
Combination 111141	20	80	80	20	6	0.6	Marker134-Marker239-Marker262-Marker310-Marker347-Marker526	_
Combination 111150	20	80	80	20	6	0.6	Marker134-Marker239-Marker262-Marker310-Marker368-Marker526	_
Combination 111171	20	80	80	20	6	0.6	Marker134-Marker239-Marker262-Marker310-Marker47-Marker526	_
Combination 111184	20	80	80	20	6	0.6	Marker134-Marker239-Marker262-Marker310-Marker526-Marker527	_
Combination 111185	20	80	80	20	6	0.6	Marker134-Marker239-Marker262-Marker310-Marker526-Marker570	_
Combination 111320	0	60	100	40	6	0.6	Marker134-Marker239-Marker262-Marker368-Marker526-Marker527	_
Combination 111321	0	60	100	40	6	0.6	Marker134-Marker239-Marker262-Marker368-Marker526-Marker570	_
Combination 111406	0	60	100	40	6	0.6	Marker134-Marker239-Marker262-Marker526-Marker527-Marker570	_
Combination 111756	20	80	80	20	6	0.6	Marker134-Marker239-Marker310-Marker347-Marker368-Marker526	_
Combination 111777	20	80	80	20	6	0.6	Marker134-Marker239-Marker310-Marker347-Marker47-Marker526	_
Combination 111790	20	80	80	20	6	0.6	Marker134-Marker239-Marker310-Marker347-Marker526-Marker527	_
Combination 111791	20	80	80	20	6	0.6	Marker134-Marker239-Marker310-Marker347-Marker526-Marker570	_
Combination 111813	20	80	80	20	6	0.6	Marker134-Marker239-Marker310-Marker368-Marker47-Marker526	_
Combination 111826	20	80	80	20	6	0.6	Marker134-Marker239-Marker310-Marker368-Marker526-Marker527	_
Combination 111827	20	80	80	20	6	0.6	Marker134-Marker239-Marker310-Marker368-Marker526-Marker570	_
Combination 111890	20	80	80	20	6	0.6	Marker134-Marker239-Marker310-Marker47-Marker526-Marker527	_
Combination 111891	20	80	80	20	6	0.6	Marker134-Marker239-Marker310-Marker47-Marker526-Marker570	_
Combination 111912	20	80	80	20	6	0.6	Marker134-Marker239-Marker310-Marker526-Marker527-Marker570	_
Combination 112281	0	60	100	40	6	0.6	Marker134-Marker239-Marker368-Marker526-Marker527-Marker570	_
Combination 112757	20	80	80	20	6	0.6	Marker134-Marker262-Marker310-Marker347-Marker368-Marker526	_
Combination 112778	20	80	80	20	6	0.6	Marker134-Marker262-Marker310-Marker347-Marker47-Marker526	_
Combination 112791	20	80	80	20	6	0.6	Marker134-Marker262-Marker310-Marker347-Marker526-Marker527	_
Combination 112792	20	80	80	20	6	0.6	Marker134-Marker262-Marker310-Marker347-Marker526-Marker570	_
Combination 112814	20	80	80	20	6	0.6	Marker134-Marker262-Marker310-Marker368-Marker47-Marker526	_
Combination 112827	20	80	80	20	6	0.6	Marker134-Marker262-Marker310-Marker368-Marker526-Marker527	_
Combination 112828	20	80	80	20	6	0.6	Marker134-Marker262-Marker310-Marker368-Marker526-Marker570	_
Combination 112891	20	80	80	20	6	0.6	Marker134-Marker262-Marker310-Marker47-Marker526-Marker527	_
Combination 112892	20	80	80	20	6	0.6	Marker134-Marker262-Marker310-Marker47-Marker526-Marker570	_
Combination 112913	20	80	80	20	6	0.6	Marker134-Marker262-Marker310-Marker526-Marker527-Marker570	_
Combination 113282	0	60	100	40	6	0.6	Marker134-Marker262-Marker368-Marker526-Marker527-Marker570	_
Combination 114309	20	80	80	20	6	0.6	Marker134-Marker310-Marker347-Marker368-Marker47-Marker526	_
Combination 114322	20	80	80	20	6	0.6	Marker134-Marker310-Marker347-Marker368-Marker526-Marker527	_
Combination 114323	20	80	80	20	6	0.6	Marker134-Marker310-Marker347-Marker368-Marker526-Marker570	_
Combination 114386	20	80	80	20	6	0.6	Marker134-Marker310-Marker347-Marker47-Marker526-Marker527	_
Combination 114387	20	80	80	20	6	0.6	Marker134-Marker310-Marker347-Marker47-Marker526-Marker570	_
Combination 114408	20	80	80	20	6	0.6	Marker134-Marker310-Marker347-Marker526-Marker527-Marker570	_
Combination 114470	20	80	80	20	6	0.6	Marker134-Marker310-Marker368-Marker47-Marker526-Marker527	_
Combination 114471	20	80	80	20	6	0.6	Marker134-Marker310-Marker368-Marker47-Marker526-Marker570	_
Combination 114492	20	80	80	20	6	0.6	Marker134-Marker310-Marker368-Marker526-Marker527-Marker570	_
Combination 114603	20	80	80	20	6	0.6	Marker134-Marker310-Marker47-Marker526-Marker527-Marker570	_
Combination 135775	20	80	80	20	6	0.6	Marker156-Marker168-Marker211-Marker226-Marker231-Marker526	_
Combination 135910	20	80	80	20	6	0.6	Marker156-Marker168-Marker211-Marker231-Marker239-Marker526	_
Combination 135924	20	80	80	20	6	0.6	Marker156-Marker168-Marker211-Marker231-Marker262-Marker526	_
Combination 135979	20	80	80	20	6	0.6	Marker156-Marker168-Marker211-Marker231-Marker368-Marker526	_
Combination 136013	20	80	80	20	6	0.6	Marker156-Marker168-Marker211-Marker231-Marker526-Marker527	_
Combination 136014	20	80	80	20	6	0.6	Marker156-Marker168-Marker211-Marker231-Marker526-Marker570	_
Combination 136590	20	80	80	20	6	0.6	Marker156-Marker168-Marker226-Marker231-Marker239-Marker526	_
Combination 136604	20	80	80	20	6	0.6	Marker156-Marker168-Marker226-Marker231-Marker262-Marker526	_
Combination 136659	20	80	80	20	6	0.6	Marker156-Marker168-Marker226-Marker231-Marker368-Marker526	_
Combination 136693	20	80	80	20	6	0.6	Marker156-Marker168-Marker226-Marker231-Marker526-Marker527	_
Combination 136694	20	80	80	20	6	0.6	Marker156-Marker168-Marker226-Marker231-Marker526-Marker570	_
Combination 137269	20	80	80	20	6	0.6	Marker156-Marker168-Marker231-Marker239-Marker262-Marker526	_
Combination 137324	20	80	80	20	6	0.6	Marker156-Marker168-Marker231-Marker239-Marker368-Marker526	_
Combination 137358	20	80	80	20	6	0.6	Marker156-Marker168-Marker231-Marker239-Marker526-Marker527	_
Combination 137359	20	80	80	20	6	0.6	Marker156-Marker168-Marker231-Marker239-Marker526-Marker570	_
Combination 137415	20	80	80	20	6	0.6	Marker156-Marker168-Marker231-Marker262-Marker368-Marker526	_
Combination 137449	20	80	80	20	6	0.6	Marker156-Marker168-Marker231-Marker262-Marker526-Marker527	_
Combination 137450	20	80	80	20	6	0.6	Marker156-Marker168-Marker231-Marker262-Marker526-Marker570	_
Combination 137729	20	80	80	20	6	0.6	Marker156-Marker168-Marker231-Marker368-Marker526-Marker527	_
Combination 137730	20	80	80	20	6	0.6	Marker156-Marker168-Marker231-Marker368-Marker526-Marker570	_
Combination 137815	20	80	80	20	6	0.6	Marker156-Marker168-Marker231-Marker526-Marker527-Marker570	_
Combination 139650	20	80	80	20	6	0.6	Marker156-Marker211-Marker226-Marker231-Marker239-Marker526	_
Combination 139664	20	80	80	20	6	0.6	Marker156-Marker211-Marker226-Marker231-Marker262-Marker526	_
Combination 139719	20	80	80	20	6	0.6	Marker156-Marker211-Marker226-Marker231-Marker368-Marker526	_
Combination 139753	20	80	80	20	6	0.6	Marker156-Marker211-Marker226-Marker231-Marker526-Marker527	_
Combination 139754	20	80	80	20	6	0.6	Marker156-Marker211-Marker226-Marker231-Marker526-Marker570	_
Combination 140329	20	80	80	20	6	0.6	Marker156-Marker211-Marker231-Marker239-Marker262-Marker526	_
Combination 140384	20	80	80	20	6	0.6	Marker156-Marker211-Marker231-Marker239-Marker368-Marker526	_
Combination 140418	20	80	80	20	6	0.6	Marker156-Marker211-Marker231-Marker239-Marker526-Marker527	_
Combination 140419	20	80	80	20	6	0.6	Marker156-Marker211-Marker231-Marker239-Marker526-Marker570	_
Combination 140475	20	80	80	20	6	0.6	Marker156-Marker211-Marker231-Marker262-Marker368-Marker526	_
Combination 140509	20	80	80	20	6	0.6	Marker156-Marker211-Marker231-Marker262-Marker526-Marker527	_
Combination 140510	20	80	80	20	6	0.6	Marker156-Marker211-Marker231-Marker262-Marker526-Marker570	_
Combination 140789	20	80	80	20	6	0.6	Marker156-Marker211-Marker231-Marker368-Marker526-Marker527	_
Combination 140790	20	80	80	20	6	0.6	Marker156-Marker211-Marker231-Marker368-Marker526-Marker570	_
Combination 140875	20	80	80	20	6	0.6	Marker156-Marker211-Marker231-Marker526-Marker527-Marker570	_
Combination 142709	20	80	80	20	6	0.6	Marker156-Marker226-Marker231-Marker239-Marker262-Marker526	_
Combination 142764	20	80	80	20	6	0.6	Marker156-Marker226-Marker231-Marker239-Marker368-Marker526	_
Combination 142798	20	80	80	20	6	0.6	Marker156-Marker226-Marker231-Marker239-Marker526-Marker527	_
Combination 142799	20	80	80	20	6	0.6	Marker156-Marker226-Marker231-Marker239-Marker526-Marker570	_
Combination 142855	20	80	80	20	6	0.6	Marker156-Marker226-Marker231-Marker262-Marker368-Marker526	_
Combination 142889	20	80	80	20	6	0.6	Marker156-Marker226-Marker231-Marker262-Marker526-Marker527	_
Combination 142890	20	80	80	20	6	0.6	Marker156-Marker226-Marker231-Marker262-Marker526-Marker570	_
Combination 143169	20	80	80	20	6	0.6	Marker156-Marker226-Marker231-Marker368-Marker526-Marker527	_
Combination 143170	20	80	80	20	6	0.6	Marker156-Marker226-Marker231-Marker368-Marker526-Marker570	_
Combination 143255	20	80	80	20	6	0.6	Marker156-Marker226-Marker231-Marker526-Marker527-Marker570	_
Combination 145130	20	80	80	20	6	0.6	Marker156-Marker231-Marker239-Marker262-Marker368-Marker526	_
Combination 145164	20	80	80	20	6	0.6	Marker156-Marker231-Marker239-Marker262-Marker526-Marker527	_
Combination 145165	20	80	80	20	6	0.6	Marker156-Marker231-Marker239-Marker262-Marker526-Marker570	_
Combination 145444	20	80	80	20	6	0.6	Marker156-Marker231-Marker239-Marker368-Marker526-Marker527	_
Combination 145445	20	80	80	20	6	0.6	Marker156-Marker231-Marker239-Marker368-Marker526-Marker570	_
Combination 145530	20	80	80	20	6	0.6	Marker156-Marker231-Marker239-Marker526-Marker527-Marker570	_
Combination 145808	20	80	80	20	6	0.6	Marker156-Marker231-Marker262-Marker368-Marker526-Marker527	_
Combination 145809	20	80	80	20	6	0.6	Marker156-Marker231-Marker262-Marker368-Marker526-Marker570	_
Combination 145894	20	80	80	20	6	0.6	Marker156-Marker231-Marker262-Marker526-Marker527-Marker570	_
Combination 146769	20	80	80	20	6	0.6	Marker156-Marker231-Marker368-Marker526-Marker527-Marker570	_
Combination 151278	0	60	100	40	6	0.6	Marker168-Marker211-Marker226-Marker231-Marker239-Marker526	_
Combination 151292	0	60	100	40	6	0.6	Marker168-Marker211-Marker226-Marker231-Marker262-Marker526	_
Combination 151317	20	80	80	20	6	0.6	Marker168-Marker211-Marker226-Marker231-Marker310-Marker526	_
Combination 151338	20	80	80	20	6	0.6	Marker168-Marker211-Marker226-Marker231-Marker347-Marker526	_
Combination 151347	0	60	100	40	6	0.6	Marker168-Marker211-Marker226-Marker231-Marker368-Marker526	_
Combination 151355	20	80	80	20	6	0.6	Marker168-Marker211-Marker226-Marker231-Marker371-Marker526	_
Combination 151368	20	80	80	20	6	0.6	Marker168-Marker211-Marker226-Marker231-Marker47-Marker526	_
Combination 151381	0	60	100	40	6	0.6	Marker168-Marker211-Marker226-Marker231-Marker526-Marker527	_
Combination 151382	0	60	100	40	6	0.6	Marker168-Marker211-Marker226-Marker231-Marker526-Marker570	_
Combination 151460	20	80	80	20	6	0.6	Marker168-Marker211-Marker226-Marker239-Marker371-Marker526	_
Combination 151551	20	80	80	20	6	0.6	Marker168-Marker211-Marker226-Marker262-Marker371-Marker526	_
Combination 151695	20	80	80	20	6	0.6	Marker168-Marker211-Marker226-Marker310-Marker371-Marker526	_
Combination 151795	20	80	80	20	6	0.6	Marker168-Marker211-Marker226-Marker347-Marker371-Marker526	_
Combination 151831	20	80	80	20	6	0.6	Marker168-Marker211-Marker226-Marker368-Marker371-Marker526	_
Combination 151872	20	80	80	20	6	0.6	Marker168-Marker211-Marker226-Marker371-Marker47-Marker526	_
Combination 151885	20	80	80	20	6	0.6	Marker168-Marker211-Marker226-Marker371-Marker526-Marker527	_
Combination 151886	20	80	80	20	6	0.6	Marker168-Marker211-Marker226-Marker371-Marker526-Marker570	_
Combination 151957	0	60	100	40	6	0.6	Marker168-Marker211-Marker231-Marker239-Marker262-Marker526	_
Combination 151982	20	80	80	20	6	0.6	Marker168-Marker211-Marker231-Marker239-Marker310-Marker526	_
Combination 152003	20	80	80	20	6	0.6	Marker168-Marker211-Marker231-Marker239-Marker347-Marker526	_
Combination 152012	0	60	100	40	6	0.6	Marker168-Marker211-Marker231-Marker239-Marker368-Marker526	_
Combination 152020	20	80	80	20	6	0.6	Marker168-Marker211-Marker231-Marker239-Marker371-Marker526	_
Combination 152033	20	80	80	20	6	0.6	Marker168-Marker211-Marker231-Marker239-Marker47-Marker526	_
Combination 152046	0	60	100	40	6	0.6	Marker168-Marker211-Marker231-Marker239-Marker526-Marker527	_
Combination 152047	0	60	100	40	6	0.6	Marker168-Marker211-Marker231-Marker239-Marker526-Marker570	_
Combination 152073	20	80	80	20	6	0.6	Marker168-Marker211-Marker231-Marker262-Marker310-Marker526	_
Combination 152094	20	80	80	20	6	0.6	Marker168-Marker211-Marker231-Marker262-Marker347-Marker526	_
Combination 152103	0	60	100	40	6	0.6	Marker168-Marker211-Marker231-Marker262-Marker368-Marker526	_
Combination 152111	20	80	80	20	6	0.6	Marker168-Marker211-Marker231-Marker262-Marker371-Marker526	_
Combination 152124	20	80	80	20	6	0.6	Marker168-Marker211-Marker231-Marker262-Marker47-Marker526	_
Combination 152137	0	60	100	40	6	0.6	Marker168-Marker211-Marker231-Marker262-Marker526-Marker527	_
Combination 152138	0	60	100	40	6	0.6	Marker168-Marker211-Marker231-Marker262-Marker526-Marker570	_
Combination 152238	20	80	80	20	6	0.6	Marker168-Marker211-Marker231-Marker310-Marker347-Marker526	_
Combination 152247	20	80	80	20	6	0.6	Marker168-Marker211-Marker231-Marker310-Marker368-Marker526	_
Combination 152255	20	80	80	20	6	0.6	Marker168-Marker211-Marker231-Marker310-Marker371-Marker526	_
Combination 152268	20	80	80	20	6	0.6	Marker168-Marker211-Marker231-Marker310-Marker47-Marker526	_
Combination 152281	20	80	80	20	6	0.6	Marker168-Marker211-Marker231-Marker310-Marker526-Marker527	_
Combination 152282	20	80	80	20	6	0.6	Marker168-Marker211-Marker231-Marker310-Marker526-Marker570	_
Combination 152347	20	80	80	20	6	0.6	Marker168-Marker211-Marker231-Marker347-Marker368-Marker526	_
Combination 152355	20	80	80	20	6	0.6	Marker168-Marker211-Marker231-Marker347-Marker371-Marker526	_
Combination 152368	20	80	80	20	6	0.6	Marker168-Marker211-Marker231-Marker347-Marker47-Marker526	_
Combination 152381	20	80	80	20	6	0.6	Marker168-Marker211-Marker231-Marker347-Marker526-Marker527	_
Combination 152382	20	80	80	20	6	0.6	Marker168-Marker211-Marker231-Marker347-Marker526-Marker570	_
Combination 152391	20	80	80	20	6	0.6	Marker168-Marker211-Marker231-Marker368-Marker371-Marker526	_
Combination 152404	20	80	80	20	6	0.6	Marker168-Marker211-Marker231-Marker368-Marker47-Marker526	_
Combination 152417	0	60	100	40	6	0.6	Marker168-Marker211-Marker231-Marker368-Marker526-Marker527	_
Combination 152418	0	60	100	40	6	0.6	Marker168-Marker211-Marker231-Marker368-Marker526-Marker570	_
Combination 152432	20	80	80	20	6	0.6	Marker168-Marker211-Marker231-Marker371-Marker47-Marker526	_
Combination 152445	20	80	80	20	6	0.6	Marker168-Marker211-Marker231-Marker371-Marker526-Marker527	_
Combination 152446	20	80	80	20	6	0.6	Marker168-Marker211-Marker231-Marker371-Marker526-Marker570	_
Combination 152481	20	80	80	20	6	0.6	Marker168-Marker211-Marker231-Marker47-Marker526-Marker527	_
Combination 152482	20	80	80	20	6	0.6	Marker168-Marker211-Marker231-Marker47-Marker526-Marker570	_
Combination 152503	0	60	100	40	6	0.6	Marker168-Marker211-Marker231-Marker526-Marker527-Marker570	_
Combination 152566	20	80	80	20	6	0.6	Marker168-Marker211-Marker239-Marker262-Marker371-Marker526	_
Combination 152710	20	80	80	20	6	0.6	Marker168-Marker211-Marker239-Marker310-Marker371-Marker526	_
Combination 152810	20	80	80	20	6	0.6	Marker168-Marker211-Marker239-Marker347-Marker371-Marker526	_
Combination 152846	20	80	80	20	6	0.6	Marker168-Marker211-Marker239-Marker368-Marker371-Marker526	_
Combination 152887	20	80	80	20	6	0.6	Marker168-Marker211-Marker239-Marker371-Marker47-Marker526	_
Combination 152900	20	80	80	20	6	0.6	Marker168-Marker211-Marker239-Marker371-Marker526-Marker527	_
Combination 152901	20	80	80	20	6	0.6	Marker168-Marker211-Marker239-Marker371-Marker526-Marker570	_
Combination 153074	20	80	80	20	6	0.6	Marker168-Marker211-Marker262-Marker310-Marker371-Marker526	_
Combination 153174	20	80	80	20	6	0.6	Marker168-Marker211-Marker262-Marker347-Marker371-Marker526	_
Combination 153210	20	80	80	20	6	0.6	Marker168-Marker211-Marker262-Marker368-Marker371-Marker526	_
Combination 153251	20	80	80	20	6	0.6	Marker168-Marker211-Marker262-Marker371-Marker47-Marker526	_
Combination 153264	20	80	80	20	6	0.6	Marker168-Marker211-Marker262-Marker371-Marker526-Marker527	_
Combination 153265	20	80	80	20	6	0.6	Marker168-Marker211-Marker262-Marker371-Marker526-Marker570	_
Combination 153680	20	80	80	20	6	0.6	Marker168-Marker211-Marker310-Marker347-Marker371-Marker526	_
Combination 153716	20	80	80	20	6	0.6	Marker168-Marker211-Marker310-Marker368-Marker371-Marker526	_
Combination 153757	20	80	80	20	6	0.6	Marker168-Marker211-Marker310-Marker371-Marker47-Marker526	_
Combination 153770	20	80	80	20	6	0.6	Marker168-Marker211-Marker310-Marker371-Marker526-Marker527	_
Combination 153771	20	80	80	20	6	0.6	Marker168-Marker211-Marker310-Marker371-Marker526-Marker570	_
Combination 154001	20	80	80	20	6	0.6	Marker168-Marker211-Marker347-Marker368-Marker371-Marker526	_
Combination 154042	20	80	80	20	6	0.6	Marker168-Marker211-Marker347-Marker371-Marker47-Marker526	_
Combination 154055	20	80	80	20	6	0.6	Marker168-Marker211-Marker347-Marker371-Marker526-Marker527	_
Combination 154056	20	80	80	20	6	0.6	Marker168-Marker211-Marker347-Marker371-Marker526-Marker570	_
Combination 154126	20	80	80	20	6	0.6	Marker168-Marker211-Marker368-Marker371-Marker47-Marker526	_
Combination 154139	20	80	80	20	6	0.6	Marker168-Marker211-Marker368-Marker371-Marker526-Marker527	_
Combination 154140	20	80	80	20	6	0.6	Marker168-Marker211-Marker368-Marker371-Marker526-Marker570	_
Combination 154231	20	80	80	20	6	0.6	Marker168-Marker211-Marker371-Marker47-Marker526-Marker527	_
Combination 154232	20	80	80	20	6	0.6	Marker168-Marker211-Marker371-Marker47-Marker526-Marker570	_
Combination 154253	20	80	80	20	6	0.6	Marker168-Marker211-Marker371-Marker526-Marker527-Marker570	_
Combination 154337	0	60	100	40	6	0.6	Marker168-Marker226-Marker231-Marker239-Marker262-Marker526	_
Combination 154362	20	80	80	20	6	0.6	Marker168-Marker226-Marker231-Marker239-Marker310-Marker526	_
Combination 154383	20	80	80	20	6	0.6	Marker168-Marker226-Marker231-Marker239-Marker347-Marker526	_
Combination 154392	0	60	100	40	6	0.6	Marker168-Marker226-Marker231-Marker239-Marker368-Marker526	_
Combination 154400	20	80	80	20	6	0.6	Marker168-Marker226-Marker231-Marker239-Marker371-Marker526	_
Combination 154413	20	80	80	20	6	0.6	Marker168-Marker226-Marker231-Marker239-Marker47-Marker526	_
Combination 154426	0	60	100	40	6	0.6	Marker168-Marker226-Marker231-Marker239-Marker526-Marker527	_
Combination 154427	0	60	100	40	6	0.6	Marker168-Marker226-Marker231-Marker239-Marker526-Marker570	_
Combination 154453	20	80	80	20	6	0.6	Marker168-Marker226-Marker231-Marker262-Marker310-Marker526	_
Combination 154474	20	80	80	20	6	0.6	Marker168-Marker226-Marker231-Marker262-Marker347-Marker526	_
Combination 154483	0	60	100	40	6	0.6	Marker168-Marker226-Marker231-Marker262-Marker368-Marker526	_
Combination 154491	20	80	80	20	6	0.6	Marker168-Marker226-Marker231-Marker262-Marker371-Marker526	_
Combination 154504	20	80	80	20	6	0.6	Marker168-Marker226-Marker231-Marker262-Marker47-Marker526	_
Combination 154517	0	60	100	40	6	0.6	Marker168-Marker226-Marker231-Marker262-Marker526-Marker527	_
Combination 154518	0	60	100	40	6	0.6	Marker168-Marker226-Marker231-Marker262-Marker526-Marker570	_
Combination 154618	20	80	80	20	6	0.6	Marker168-Marker226-Marker231-Marker310-Marker347-Marker526	_
Combination 154627	20	80	80	20	6	0.6	Marker168-Marker226-Marker231-Marker310-Marker368-Marker526	_
Combination 154635	20	80	80	20	6	0.6	Marker168-Marker226-Marker231-Marker310-Marker371-Marker526	_
Combination 154648	20	80	80	20	6	0.6	Marker168-Marker226-Marker231-Marker310-Marker47-Marker526	_
Combination 154661	20	80	80	20	6	0.6	Marker168-Marker226-Marker231-Marker310-Marker526-Marker527	_
Combination 154662	20	80	80	20	6	0.6	Marker168-Marker226-Marker231-Marker310-Marker526-Marker570	_
Combination 154727	20	80	80	20	6	0.6	Marker168-Marker226-Marker231-Marker347-Marker368-Marker526	_
Combination 154735	20	80	80	20	6	0.6	Marker168-Marker226-Marker231-Marker347-Marker371-Marker526	_
Combination 154748	20	80	80	20	6	0.6	Marker168-Marker226-Marker231-Marker347-Marker47-Marker526	_
Combination 154761	20	80	80	20	6	0.6	Marker168-Marker226-Marker231-Marker347-Marker526-Marker527	_
Combination 154762	20	80	80	20	6	0.6	Marker168-Marker226-Marker231-Marker347-Marker526-Marker570	_
Combination 154771	20	80	80	20	6	0.6	Marker168-Marker226-Marker231-Marker368-Marker371-Marker526	_
Combination 154784	20	80	80	20	6	0.6	Marker168-Marker226-Marker231-Marker368-Marker47-Marker526	_
Combination 154797	0	60	100	40	6	0.6	Marker168-Marker226-Marker231-Marker368-Marker526-Marker527	_
Combination 154798	0	60	100	40	6	0.6	Marker168-Marker226-Marker231-Marker368-Marker526-Marker570	_
Combination 154812	20	80	80	20	6	0.6	Marker168-Marker226-Marker231-Marker371-Marker47-Marker526	_
Combination 154825	20	80	80	20	6	0.6	Marker168-Marker226-Marker231-Marker371-Marker526-Marker527	_
Combination 154826	20	80	80	20	6	0.6	Marker168-Marker226-Marker231-Marker371-Marker526-Marker570	_
Combination 154861	20	80	80	20	6	0.6	Marker168-Marker226-Marker231-Marker47-Marker526-Marker527	_
Combination 154862	20	80	80	20	6	0.6	Marker168-Marker226-Marker231-Marker47-Marker526-Marker570	_
Combination 154883	0	60	100	40	6	0.6	Marker168-Marker226-Marker231-Marker526-Marker527-Marker570	_
Combination 154946	20	80	80	20	6	0.6	Marker168-Marker226-Marker239-Marker262-Marker371-Marker526	_
Combination 155090	20	80	80	20	6	0.6	Marker168-Marker226-Marker239-Marker310-Marker371-Marker526	_
Combination 155190	20	80	80	20	6	0.6	Marker168-Marker226-Marker239-Marker347-Marker371-Marker526	_
Combination 155226	20	80	80	20	6	0.6	Marker168-Marker226-Marker239-Marker368-Marker371-Marker526	_
Combination 155267	20	80	80	20	6	0.6	Marker168-Marker226-Marker239-Marker371-Marker47-Marker526	_
Combination 155280	20	80	80	20	6	0.6	Marker168-Marker226-Marker239-Marker371-Marker526-Marker527	_
Combination 155281	20	80	80	20	6	0.6	Marker168-Marker226-Marker239-Marker371-Marker526-Marker570	_
Combination 155454	20	80	80	20	6	0.6	Marker168-Marker226-Marker262-Marker310-Marker371-Marker526	_
Combination 155554	20	80	80	20	6	0.6	Marker168-Marker226-Marker262-Marker347-Marker371-Marker526	_
Combination 155590	20	80	80	20	6	0.6	Marker168-Marker226-Marker262-Marker368-Marker371-Marker526	_
Combination 155631	20	80	80	20	6	0.6	Marker168-Marker226-Marker262-Marker371-Marker47-Marker526	_
Combination 155644	20	80	80	20	6	0.6	Marker168-Marker226-Marker262-Marker371-Marker526-Marker527	_
Combination 155645	20	80	80	20	6	0.6	Marker168-Marker226-Marker262-Marker371-Marker526-Marker570	_
Combination 156060	20	80	80	20	6	0.6	Marker168-Marker226-Marker310-Marker347-Marker371-Marker526	_
Combination 156096	20	80	80	20	6	0.6	Marker168-Marker226-Marker310-Marker368-Marker371-Marker526	_
Combination 156137	20	80	80	20	6	0.6	Marker168-Marker226-Marker310-Marker371-Marker47-Marker526	_
Combination 156150	20	80	80	20	6	0.6	Marker168-Marker226-Marker310-Marker371-Marker526-Marker527	_
Combination 156151	20	80	80	20	6	0.6	Marker168-Marker226-Marker310-Marker371-Marker526-Marker570	_
Combination 156381	20	80	80	20	6	0.6	Marker168-Marker226-Marker347-Marker368-Marker371-Marker526	_
Combination 156422	20	80	80	20	6	0.6	Marker168-Marker226-Marker347-Marker371-Marker47-Marker526	_
Combination 156435	20	80	80	20	6	0.6	Marker168-Marker226-Marker347-Marker371-Marker526-Marker527	_
Combination 156436	20	80	80	20	6	0.6	Marker168-Marker226-Marker347-Marker371-Marker526-Marker570	_
Combination 156506	20	80	80	20	6	0.6	Marker168-Marker226-Marker368-Marker371-Marker47-Marker526	_
Combination 156519	20	80	80	20	6	0.6	Marker168-Marker226-Marker368-Marker371-Marker526-Marker527	_
Combination 156520	20	80	80	20	6	0.6	Marker168-Marker226-Marker368-Marker371-Marker526-Marker570	_
Combination 156611	20	80	80	20	6	0.6	Marker168-Marker226-Marker371-Marker47-Marker526-Marker527	_
Combination 156612	20	80	80	20	6	0.6	Marker168-Marker226-Marker371-Marker47-Marker526-Marker570	_
Combination 156633	20	80	80	20	6	0.6	Marker168-Marker226-Marker371-Marker526-Marker527-Marker570	_
Combination 156728	20	80	80	20	6	0.6	Marker168-Marker231-Marker239-Marker262-Marker310-Marker526	_
Combination 156749	20	80	80	20	6	0.6	Marker168-Marker231-Marker239-Marker262-Marker347-Marker526	_
Combination 156758	0	60	100	40	6	0.6	Marker168-Marker231-Marker239-Marker262-Marker368-Marker526	_
Combination 156766	20	80	80	20	6	0.6	Marker168-Marker231-Marker239-Marker262-Marker371-Marker526	_
Combination 156779	20	80	80	20	6	0.6	Marker168-Marker231-Marker239-Marker262-Marker47-Marker526	_
Combination 156792	0	60	100	40	6	0.6	Marker168-Marker231-Marker239-Marker262-Marker526-Marker527	_
Combination 156793	0	60	100	40	6	0.6	Marker168-Marker231-Marker239-Marker262-Marker526-Marker570	_
Combination 156893	20	80	80	20	6	0.6	Marker168-Marker231-Marker239-Marker310-Marker347-Marker526	_
Combination 156902	20	80	80	20	6	0.6	Marker168-Marker231-Marker239-Marker310-Marker368-Marker526	_
Combination 156910	20	80	80	20	6	0.6	Marker168-Marker231-Marker239-Marker310-Marker371-Marker526	_
Combination 156923	20	80	80	20	6	0.6	Marker168-Marker231-Marker239-Marker310-Marker47-Marker526	_
Combination 156936	20	80	80	20	6	0.6	Marker168-Marker231-Marker239-Marker310-Marker526-Marker527	_
Combination 156937	20	80	80	20	6	0.6	Marker168-Marker231-Marker239-Marker310-Marker526-Marker570	_
Combination 157002	20	80	80	20	6	0.6	Marker168-Marker231-Marker239-Marker347-Marker368-Marker526	_
Combination 157010	20	80	80	20	6	0.6	Marker168-Marker231-Marker239-Marker347-Marker371-Marker526	_
Combination 157023	20	80	80	20	6	0.6	Marker168-Marker231-Marker239-Marker347-Marker47-Marker526	_
Combination 157036	20	80	80	20	6	0.6	Marker168-Marker231-Marker239-Marker347-Marker526-Marker527	_
Combination 157037	20	80	80	20	6	0.6	Marker168-Marker231-Marker239-Marker347-Marker526-Marker570	_
Combination 157046	20	80	80	20	6	0.6	Marker168-Marker231-Marker239-Marker368-Marker371-Marker526	_
Combination 157059	20	80	80	20	6	0.6	Marker168-Marker231-Marker239-Marker368-Marker47-Marker526	_
Combination 157072	0	60	100	40	6	0.6	Marker168-Marker231-Marker239-Marker368-Marker526-Marker527	_
Combination 157073	0	60	100	40	6	0.6	Marker168-Marker231-Marker239-Marker368-Marker526-Marker570	_
Combination 157087	20	80	80	20	6	0.6	Marker168-Marker231-Marker239-Marker371-Marker47-Marker526	_
Combination 157100	20	80	80	20	6	0.6	Marker168-Marker231-Marker239-Marker371-Marker526-Marker527	_
Combination 157101	20	80	80	20	6	0.6	Marker168-Marker231-Marker239-Marker371-Marker526-Marker570	_
Combination 157136	20	80	80	20	6	0.6	Marker168-Marker231-Marker239-Marker47-Marker526-Marker527	_
Combination 157137	20	80	80	20	6	0.6	Marker168-Marker231-Marker239-Marker47-Marker526-Marker570	_
Combination 157158	0	60	100	40	6	0.6	Marker168-Marker231-Marker239-Marker526-Marker527-Marker570	_
Combination 157257	20	80	80	20	6	0.6	Marker168-Marker231-Marker262-Marker310-Marker347-Marker526	_
Combination 157266	20	80	80	20	6	0.6	Marker168-Marker231-Marker262-Marker310-Marker368-Marker526	_
Combination 157274	20	80	80	20	6	0.6	Marker168-Marker231-Marker262-Marker310-Marker371-Marker526	_
Combination 157287	20	80	80	20	6	0.6	Marker168-Marker231-Marker262-Marker310-Marker47-Marker526	_
Combination 157300	20	80	80	20	6	0.6	Marker168-Marker231-Marker262-Marker310-Marker526-Marker527	_
Combination 157301	20	80	80	20	6	0.6	Marker168-Marker231-Marker262-Marker310-Marker526-Marker570	_
Combination 157366	20	80	80	20	6	0.6	Marker168-Marker231-Marker262-Marker347-Marker368-Marker526	_
Combination 157374	20	80	80	20	6	0.6	Marker168-Marker231-Marker262-Marker347-Marker371-Marker526	_
Combination 157387	20	80	80	20	6	0.6	Marker168-Marker231-Marker262-Marker347-Marker47-Marker526	_
Combination 157400	20	80	80	20	6	0.6	Marker168-Marker231-Marker262-Marker347-Marker526-Marker527	_
Combination 157401	20	80	80	20	6	0.6	Marker168-Marker231-Marker262-Marker347-Marker526-Marker570	_
Combination 157410	20	80	80	20	6	0.6	Marker168-Marker231-Marker262-Marker368-Marker371-Marker526	_
Combination 157423	20	80	80	20	6	0.6	Marker168-Marker231-Marker262-Marker368-Marker47-Marker526	_
Combination 157436	0	60	100	40	6	0.6	Marker168-Marker231-Marker262-Marker368-Marker526-Marker527	_
Combination 157437	0	60	100	40	6	0.6	Marker168-Marker231-Marker262-Marker368-Marker526-Marker570	_
Combination 157451	20	80	80	20	6	0.6	Marker168-Marker231-Marker262-Marker371-Marker47-Marker526	_
Combination 157464	20	80	80	20	6	0.6	Marker168-Marker231-Marker262-Marker371-Marker526-Marker527	_
Combination 157465	20	80	80	20	6	0.6	Marker168-Marker231-Marker262-Marker371-Marker526-Marker570	_
Combination 157500	20	80	80	20	6	0.6	Marker168-Marker231-Marker262-Marker47-Marker526-Marker527	_
Combination 157501	20	80	80	20	6	0.6	Marker168-Marker231-Marker262-Marker47-Marker526-Marker570	_
Combination 157522	0	60	100	40	6	0.6	Marker168-Marker231-Marker262-Marker526-Marker527-Marker570	_
Combination 157872	20	80	80	20	6	0.6	Marker168-Marker231-Marker310-Marker347-Marker368-Marker526	_
Combination 157880	20	80	80	20	6	0.6	Marker168-Marker231-Marker310-Marker347-Marker371-Marker526	_
Combination 157893	20	80	80	20	6	0.6	Marker168-Marker231-Marker310-Marker347-Marker47-Marker526	_
Combination 157906	20	80	80	20	6	0.6	Marker168-Marker231-Marker310-Marker347-Marker526-Marker527	_
Combination 157907	20	80	80	20	6	0.6	Marker168-Marker231-Marker310-Marker347-Marker526-Marker570	_
Combination 157916	20	80	80	20	6	0.6	Marker168-Marker231-Marker310-Marker368-Marker371-Marker526	_
Combination 157929	20	80	80	20	6	0.6	Marker168-Marker231-Marker310-Marker368-Marker47-Marker526	_
Combination 157942	20	80	80	20	6	0.6	Marker168-Marker231-Marker310-Marker368-Marker526-Marker527	_
Combination 157943	20	80	80	20	6	0.6	Marker168-Marker231-Marker310-Marker368-Marker526-Marker570	_
Combination 157957	20	80	80	20	6	0.6	Marker168-Marker231-Marker310-Marker371-Marker47-Marker526	_
Combination 157970	20	80	80	20	6	0.6	Marker168-Marker231-Marker310-Marker371-Marker526-Marker527	_
Combination 157971	20	80	80	20	6	0.6	Marker168-Marker231-Marker310-Marker371-Marker526-Marker570	_
Combination 158006	20	80	80	20	6	0.6	Marker168-Marker231-Marker310-Marker47-Marker526-Marker527	_
Combination 158007	20	80	80	20	6	0.6	Marker168-Marker231-Marker310-Marker47-Marker526-Marker570	_
Combination 158028	20	80	80	20	6	0.6	Marker168-Marker231-Marker310-Marker526-Marker527-Marker570	_
Combination 158201	20	80	80	20	6	0.6	Marker168-Marker231-Marker347-Marker368-Marker371-Marker526	_
Combination 158214	20	80	80	20	6	0.6	Marker168-Marker231-Marker347-Marker368-Marker47-Marker526	_
Combination 158227	20	80	80	20	6	0.6	Marker168-Marker231-Marker347-Marker368-Marker526-Marker527	_
[truncated: 2,482 more rows]

## Sheet: 10_top_markers
Patient.ID	P08123	P08185	P02751	P17900	P48058	P04406	Q9Y6R7	P16035	Q9H2E6	O75326
Patient.ID	COL1A2	SERPINA6	FN1	GM2A	GRIA4	GAPDH	FCGBP	TIMP2	SEMA6A	SEMA7A
AT0	20.4596	25.1742	24.1021	21.42	19.1566	18.8334	23.0351	20.4386	18.8338	21.337
BT0	20.2016	25.927	24.5444	21.8754	19.2509	17.7506	22.0387	20.2699	18.8618	21.3734
CT0	20.0786	25.4084	24.6478	21.2473	19.5526	18.2127	22.6191	20.2633	18.231	22.1388
DT0	20.1495	24.5803	24.3301	20.8817	17.4927	21.8383	21.1414	19.4735	17.3586	20.5476
ET0	20.3251	23.3975	24.4771	21.6674	19.4573	18.6561	22.7463	20.5076	15.2556	22.1481
FT0	20.5729	21.5834	24.8506	21.7353	18.4729	18.5927	22.1031	20.5047	16.033	22.1027
GT0	19.6787	23.059	24.3604	22.0736	19.0095	19.8874	22.2999	20.0347	14.7738	21.6891
HT0	20.1611	22.0461	24.5927	21.8794	19.2459	19.1448	22.7589	20.5697	16.1513	22.2119
IT0	20.3582	22.973	24.3568	21.0464	17.5525	18.5945	24.5021	20.0455	16.238	21.8221
LT0	20.5179	21.5784	24.423	21.7325	19.1326	17.5899	22.0281	20.0423	16.4593	22.3324
AT22	20.6243	22.5854	24.6864	21.8729	17.4588	18.0525	23.9509	20.8796	14.2615	20.3349
BT22	20.5274	21.5467	24.2448	21.9003	17.903	17.9326	22.8128	20.726	15.8169	21.1195
CT22	20.3258	21.7689	24.6188	22.0429	18.7784	16.8354	23.4828	20.9379	16.0037	21.6196
DT22	21.7569	22.3469	25.1643	21.7509	17.7338	17.2629	22.4117	20.9533	14.2965	21.0527
ET22	20.998	22.1573	24.7711	22.0095	18.9347	18.0134	23.2015	20.8226	15.7859	22.2327
FT22	21.2061	22.0475	24.9233	22.2641	17.3975	17.9311	22.5613	21.1672	13.8543	21.0753
GT22	21.1212	22.0758	24.9297	22.0921	17.8765	17.5635	23.6988	20.8266	14.9707	21.0095
HT22	20.9381	22.4422	24.8197	21.8697	17.9444	17.8319	23.5054	20.6254	15.4156	21.7163
IT22	21.1418	23.1141	24.9186	21.6812	15.8324	17.7796	24.662	21.0371	NA	20.186
LT22	21.0295	21.5858	24.8874	22.5663	18.1251	16.6124	23.2128	20.6638	12.3055	20.5704
