# Supplementary material for: Multi-omics profiling of CSF from spinal muscular atrophy type 3 patients after nusinersen treatment: a 2-year follow-up multicenter retrospective study
Source: Cell Mol Life Sci. 2023 Aug 5;80(8):241. doi: 10.1007/s00018-023-04885-7 (PMC10404194; doi:10.1007/s00018-023-04885-7)
Supplement: Supplementary file 7 — Supplementary Table 6. Metabolites identified in the CSF [file 18_2023_4885_MOESM7_ESM.xlsx]

## Sheet: metabolite name
Name	Formula bruta
AMP	C10H14N5O7P
dihydroxy-octadecenoic acid	C18H34O4
coniferyl aldehyde	C10H10O3
2-methyl-hippurate	C10H11NO3
N-phenylacetylglycine	C10H11NO3
kynurenine	C10H12N2O3
3-hydroxy-DL-Kynurenine	C10H12N2O4
s-benzyl-L-Cysteine	C10H13NO2S
biotin	C10H16N2O3S
pro-hydroxy-pro	C10H16N2O4
decenedioic acid	C10H16O4
glutathione	C10H17N3O6S
kynurenate	C10H7NO3
hydroxyindoleacetic acid	C10H9NO3
indolepropionate	C11H11NO2
indole-3-lactate	C11H11NO3
tryptophan	C11H12N2O2
formylkynurenine	C11H12N2O4
cyclo-leu-pro	C11H18N2O2
traumatic acid	C12H20O4
cellobiose	C12H22O11
lactose	C12H22O11
lactulose	C12H22O11
melibiose	C12H22O11
turanose	C12H22O11
trehalose	C12H22O11
lactitol	C12H24O11
Lauric acid	C12H24O2
melatonin	C13H16N2O2
succinyladenosine	C14H17N5O8
tryptophan betaine o Hypaphorine	C14H18N2O2
myricetin	C15H10O8
salkuranetin	C16H14O5
Palmitoleate	C16H30O2
hexadecanedioc acid	C16H30O4
riboflavin	C17H20N4O6
c-glycosyltryptophan	C17H22N2O7
maltotriose	C18H32O16
elaidic acid	C18H34O2
ValPheLeu	C20H31N3O4
TrpPheGly	C22H24N4O4
Deoxycholic acid	C24H40O4
1-palmitoleoylglycerophosphocholine	C24H50NO7P
Oxamic acid	C2H3NO3
glycine	C2H5NO2
dimethylamine	C2H7N
Taurine	C2H7NO3S
Cysteamine	C2H7NS
o-phosphoethanolamine	C2H8NO4P
pyruvate	C3H4O3
lactic acid	C3H6O3
Glyceraldehyde	C3H6O3
alanine	C3H7NO2
b-lactose	C3H7NO2
Sarcosine	C3H7NO2
cysteine	C3H7NO2S
serine	C3H7NO3
2-phosphoglycerate	C3H7O7P
2,3-bisphospho-glycerate	C3H8O10P2
n-propylamine	C3H9N
trimethylamine N-o	C3H9NO
stearoyl sphingomyelin	C41H83N2O6P
PC 36:3	C44H82NO8P
PC 40:6	C48H84NO8P
erythritol	C4H10O4
meso-erythritol	C4H10O4
uracil	C4H4N2O2
Fumaric acid	C4H4O4
N-methylhydantoin	C4H6N2O2
Malic acid	C4H6O5
creatinine	C4H7N3O
Homoserine lactone	C4H7NO2
aspartic acid	C4H7NO4
Asparagine	C4H8N2O3
2-hydroxybutyrate (AHBT)	C4H8O3
3-hydroxy-butyrate (BHBT)	C4H8O3
3-hydroxyisobutyrate	C4H8O3
threonate	C4H8O5
creatine	C4H9N3O2
2-Aminoisobutyrate	C4H9NO2
GABA	C4H9NO2
homocysteine	C4H9NO2S
Threonine	C4H9NO3
allothreonine	C4H9NO3
3-Hydroxyisovaleric acid	C5H10O3
xylose	C5H10O5
arabinose	C5H10O5
ribose	C5H10O5
Lyxose	C5H10O5
ribonic acid	C5H10O6
valine	C5H11NO2
Methionine	C5H11NO2S
ornithine	C5H12N2O2
arabitol	C5H12O5
ribitol	C5H12O5
xylitol	C5H12O5
arabinitol	C5H12O5
Hypoxanthine	C5H4N4O
oxypurinol	C5H4N4O2
Xanthine	C5H4N4O2
uric acid	C5H4N4O3
Pyroglutamic acid	C5H7NO3
guanidinosuccinate	C5H9N3O4
5-aminolevulinate	C5H9NO3
trans-4-Hydroxy-L-proline	C5H9NO3
N-acetylcysteine	C5H9NO3S
Glutamic acid	C5H9NO4
ketoleucine	C6H10O3
ketoisoleucine	C6H10O3
glutamine	C5H10N2O3
adipic acid	C6H10O4
gulono-1,4 lactone	C6H10O6
galacturonic acid	C6H10O7
2-aminoadipic-acid	C6H11NO4
1,5-anhydro-D-glucitol	C6H12O5
fucose	C6H12O5
Rhamnose	C6H12O5
allose	C6H12O6
alpha-sorbopyranose	C6H12O6
fructose	C6H12O6
galactose	C6H12O6
glucose	C6H12O6
mannose	C6H12O6
myo-inositol	C6H12O6
tagatose	C6H12O6
inositol	C6H12O6
D-psicose	C6H12O6
galactonate	C6H12O7
gluconic acid	C6H12O7
citrulline	C6H13N3O3
isoleucine	C6H13NO2
glucosamine	C6H13NO5
glucose-6-phosphate	C6H13O9P
lysine	C6H14N2O2
glucitol	C6H14O6
catechol sulfate	C6H6O5S
trans-acotinate	C6H6O6
aconitate	C6H6O6
ascorbate	C6H8O6
citric acid + isocitric acid	C6H8O7
saccharic acid 1,4-lactone	C6H8O7
histidine	C6H9N3O2
N-acetylaspartate (NAA)	C6H9NO5
2-dehydro-D-gluconate	C6H9O7-
succinylacetone	C7H10O4
p-methylhistidine	C7H11N3O2
3-methylhistidine	C7H11N3O2
glycylproline	C7H12N2O3
N-isovaleroylglycine	C7H13NO3
2-aminopimelic acid	C7H13NO4
beta-methylglucopyranoside	C7H14O6
carnitine	C7H15NO3
trigonilline	C7H7NO2
1-methylnicotinamide	C7H8N2O
1,7-dimethylxanthine o paraxanthine	C7H8N4O2
theobromine	C7H8N4O2
theophylline	C7H8N4O2
caffeine	C8H10N4O2
PEA	C8H11N
N-acetyl-D-glucosamine	C8H15NO6
ADMA	C8H18N4O2
riluzole	C8H5F3N2OS
Indole	C8H7N
3-hydroxymandelate	C8H8O4
Acetaminophen	C8H9NO2
alpha-Phenylglycine	C8H9NO2
Hydroxyphenylpropionate	C9H10O3
Homovanillic acid	C9H10O4
Phenylalanine	C9H11NO2
tyrosine	C9H11NO3
2'-deoxyuridine	C9H12N2O5
pseudouridine	C9H12N2O6
acetylcarnitine	C9H17NO4
pantothenate	C9H17NO5
Nonanoic acid	C9H18O2
isoquinoline	C9H7N
hippurate	C9H9NO3
hydroxyhippuric acid	C9H9NO4
urea	CH4N2O
Oxalate	H2C2O4
Phosphate	H3PO4

## Sheet: POS
Note	Sample	Name	Expected RT (min)	Area	RT (min)	RT delta (min)	Adduct	Formula	Precursor mass	Found at mass	Error Mass ppm	Library Hit	Library Score	Formula Finder	Formula Finder Score	Levels of confidence
MSMS confrontato con database online	0 A	succinyladenosine	5.13	1477000	5.13	0	[M+H]+	C14H17N5O8	384.115	384.115	-0.5	Match database online	0	C14H17N5O8	92.362	2
	0 A	succinyladenosine	5.13	1557000	5.12	0.01	[M+H]+	C14H17N5O8	384.115	384.115	-0.2	Match database online	0	C14H17N5O8	93.83	2
	0 B	succinyladenosine	5.13	1516000	5.17	0.04	[M+H]+	C14H17N5O8	384.115	384.115	-0.8	Match database online	0	C14H17N5O8	93.847	2
	0 B	succinyladenosine	5.13	1350000	5.11	0.02	[M+H]+	C14H17N5O8	384.115	384.115	-0.2	Match database online	0	C14H17N5O8	95.909	2
	0 C	succinyladenosine	5.13	1228000	5.15	0.02	[M+H]+	C14H17N5O8	384.115	384.114	-1.6	Match database online	0	C14H17N5O8	86.983	2
	0 C	succinyladenosine	5.13	1218000	5.06	0.07	[M+H]+	C14H17N5O8	384.115	384.115	0.6	Match database online	0	C14H17N5O8	95.05	2
	0 D	succinyladenosine	5.13	931000	5.16	0.03	[M+H]+	C14H17N5O8	384.115	384.114	-2.6	Match database online	0	C14H17N5O8	83.256	2
	0 D	succinyladenosine	5.13	902200	5.17	0.04	[M+H]+	C14H17N5O8	384.115	384.115	-1.3	Match database online	0	C14H17N5O8	87.363	2
	0 E	succinyladenosine	5.13	1579000	5.15	0.02	[M+H]+	C14H17N5O8	384.115	384.114	-2.1	Match database online	0	C14H17N5O8	83.556	2
	0 E	succinyladenosine	5.13	1438000	5.17	0.04	[M+H]+	C14H17N5O8	384.115	384.115	-0.5	Match database online	0	C14H17N5O8	95.322	2
	0 F	succinyladenosine	5.13	800000	5.09	0.04	[M+H]+	C14H17N5O8	384.115	384.115	0.8	Match database online	0	C14H17N5O8	92.982	2
	0 F	succinyladenosine	5.13	911400	5.14	0.01	[M+H]+	C14H17N5O8	384.115	384.115	0	Match database online	0	C14H17N5O8	98.705	2
	0 G	succinyladenosine	5.13	1750000	5.17	0.04	[M+H]+	C14H17N5O8	384.115	384.115	0.8	Match database online	0	C14H17N5O8	95.194	2
	0 G	succinyladenosine	5.13	1587000	5.14	0.01	[M+H]+	C14H17N5O8	384.115	384.116	1.6	Match database online	0	C14H17N5O8	91.953	2
	0 H	succinyladenosine	5.13	1376000	5.17	0.04	[M+H]+	C14H17N5O8	384.115	384.116	1.7	Match database online	0	C14H17N5O8	79.301	2
	0 H	succinyladenosine	5.13	1221000	5.08	0.05	[M+H]+	C14H17N5O8	384.115	384.115	0.2	Match database online	0	C14H17N5O8	93.608	2
	0 I	succinyladenosine	5.13	989900	5.14	0.01	[M+H]+	C14H17N5O8	384.115	384.115	-1.2	Match database online	0	C14H17N5O8	89.176	2
	0 I	succinyladenosine	5.13	982700	5.16	0.03	[M+H]+	C14H17N5O8	384.115	384.115	-0.9	Match database online	0	C14H17N5O8	92.101	2
	0 L	succinyladenosine	5.13	1802000	5.14	0.01	[M+H]+	C14H17N5O8	384.115	384.115	-0.8	Match database online	0	C14H17N5O8	92.462	2
	0 L	succinyladenosine	5.13	1877000	5.17	0.04	[M+H]+	C14H17N5O8	384.115	384.115	0.7	Match database online	0	C14H17N5O8	95.366	2
	22 A	succinyladenosine	5.13	1006000	5.1	0.03	[M+H]+	C14H17N5O8	384.115	384.115	0.8	Match database online	0	C14H17N5O8	83.815	2
	22 A	succinyladenosine	5.13	1075000	5.14	0.01	[M+H]+	C14H17N5O8	384.115	384.115	-1	Match database online	0	C14H17N5O8	92.02	2
	22 B	succinyladenosine	5.13	1578000	5.17	0.04	[M+H]+	C14H17N5O8	384.115	384.114	-3.7	Match database online	0	C14H17N5O8	77.27	2
	22 B	succinyladenosine	5.13	1585000	5.19	0.06	[M+H]+	C14H17N5O8	384.115	384.115	-0.8	Match database online	0	C14H17N5O8	95.244	2
	22 C	succinyladenosine	5.13	1202000	5.16	0.03	[M+H]+	C14H17N5O8	384.115	384.113	-3.9	Match database online	0	C14H17N5O8	77.106	2
	22 C	succinyladenosine	5.13	1124000	5.1	0.03	[M+H]+	C14H17N5O8	384.115	384.112	-6.7	Match database online	0	C14H17N5O8	57.24	2
	22 D	succinyladenosine	5.13	1013000	5.15	0.02	[M+H]+	C14H17N5O8	384.115	384.114	-2.2	Match database online	0	C14H17N5O8	81.99	2
	22 D	succinyladenosine	5.13	1018000	5.14	0.01	[M+H]+	C14H17N5O8	384.115	384.113	-4.9	Match database online	0	C14H17N5O8	70.074	2
	22 E	succinyladenosine	5.13	1561000	5.19	0.06	[M+H]+	C14H17N5O8	384.115	384.114	-2.3	Match database online	0	C14H17N5O8	83.231	2
	22 E	succinyladenosine	5.13	1508000	5.14	0.01	[M+H]+	C14H17N5O8	384.115	384.113	-6.1	Match database online	0	C14H17N5O8	64.757	2
	22 F	succinyladenosine	5.13	710900	5.11	0.02	[M+H]+	C14H17N5O8	384.115	384.112	-8.3	Match database online	0	C14H17N5O8	54.085	2
	22 F	succinyladenosine	5.13	771900	5.17	0.04	[M+H]+	C14H17N5O8	384.115	384.113	-5.6	Match database online	0	C14H17N5O8	62.177	2
	22 G	succinyladenosine	5.13	1544000	5.15	0.02	[M+H]+	C14H17N5O8	384.115	384.112	-7.2	Match database online	0	C14H17N5O8	57.467	2
	22 G	succinyladenosine	5.13	1544000	5.19	0.06	[M+H]+	C14H17N5O8	384.115	384.113	-5.2	Match database online	0	C14H17N5O8	65.693	2
	22 H	succinyladenosine	5.13	1578000	5.16	0.03	[M+H]+	C14H17N5O8	384.115	384.115	-0.8	Match database online	0	C14H17N5O8	95.013	2
	22 H	succinyladenosine	5.13	1581000	5.15	0.02	[M+H]+	C14H17N5O8	384.115	384.115	-0.6	Match database online	0	C14H17N5O8	93.144	2
	22 I	succinyladenosine	5.13	876600	5.19	0.06	[M+H]+	C14H17N5O8	384.115	384.115	0.5	Match database online	0	C14H17N5O8	96.285	2
	22 I	succinyladenosine	5.13	865400	5.15	0.02	[M+H]+	C14H17N5O8	384.115	384.115	0.7	Match database online	0	C14H17N5O8	88.912	2
	22 L	succinyladenosine	5.13	1792000	5.16	0.03	[M+H]+	C14H17N5O8	384.115	384.115	-0.2	Match database online	0	C14H17N5O8	94.442	2
	22 L	succinyladenosine	5.13	1831000	5.18	0.05	[M+H]+	C14H17N5O8	384.115	384.114	-3	Match database online	0	C14H17N5O8	76.726	2
pochi MSMS. MSMS confrontato con database online	0 A	tryptophan betaine	6.09	4079	6.1	0.01	[M+H]+	C14H18N2O2	247.144	247.14	-15	No MSMS	N/A	No formula found	0	4
	0 A	tryptophan betaine	6.09	3342	6.09	0	[M+H]+	C14H18N2O2	247.144	247.141	-13	No MSMS	N/A	No formula found	0	4
	0 B	tryptophan betaine	6.09	N/A	N/A		[M+H]+	C14H18N2O2	247.144	N/A	N/A	N/A	N/A	N/A	N/A
	0 B	tryptophan betaine	6.09	N/A	N/A		[M+H]+	C14H18N2O2	247.144	N/A	N/A	N/A	N/A	N/A	N/A
	0 C	tryptophan betaine	6.09	2176	6.12	0.03	[M+H]+	C14H18N2O2	247.144	247.142	-9.9	No MSMS	N/A	No formula found	0	4
	0 C	tryptophan betaine	6.09	2982	6.07	0.02	[M+H]+	C14H18N2O2	247.144	247.141	-12.4	No MSMS	N/A	No formula found	0	4
	0 D	tryptophan betaine	6.09	N/A	N/A		[M+H]+	C14H18N2O2	247.144	N/A	N/A	N/A	N/A	N/A	N/A
	0 D	tryptophan betaine	6.09	N/A	N/A		[M+H]+	C14H18N2O2	247.144	N/A	N/A	N/A	N/A	N/A	N/A
	0 E	tryptophan betaine	6.09	98750	6.11	0.02	[M+H]+	C14H18N2O2	247.144	247.144	-0.6	Match database online	0	No formula found	0	4
	0 E	tryptophan betaine	6.09	114600	6.12	0.03	[M+H]+	C14H18N2O2	247.144	247.144	-1.5	No MSMS	N/A	No formula found	0	4
	0 F	tryptophan betaine	6.09	2481	6.08	0.01	[M+H]+	C14H18N2O2	247.144	247.142	-8.8	No MSMS	N/A	No formula found	0	4
	0 F	tryptophan betaine	6.09	2900	6.11	0.02	[M+H]+	C14H18N2O2	247.144	247.142	-7.9	No MSMS	N/A	No formula found	0	4
	0 G	tryptophan betaine	6.09	1984	6.13	0.04	[M+H]+	C14H18N2O2	247.144	247.141	-13.6	No MSMS	N/A	No formula found	0	4
	0 G	tryptophan betaine	6.09	2272	6.11	0.02	[M+H]+	C14H18N2O2	247.144	247.14	-15.5	No MSMS	N/A	No formula found	0	4
	0 H	tryptophan betaine	6.09	4872	6.13	0.04	[M+H]+	C14H18N2O2	247.144	247.142	-8.8	No MSMS	N/A	No formula found	0	4
	0 H	tryptophan betaine	6.09	4522	6.07	0.02	[M+H]+	C14H18N2O2	247.144	247.142	-7.6	No MSMS	N/A	No formula found	0	4
	0 I	tryptophan betaine	6.09	21050	6.1	0.01	[M+H]+	C14H18N2O2	247.144	247.143	-3.3	No MSMS	N/A	No formula found	0	4
	0 I	tryptophan betaine	6.09	20200	6.12	0.03	[M+H]+	C14H18N2O2	247.144	247.144	0.6	Match database online	0	C14H18N2O2	88.788	4
	0 L	tryptophan betaine	6.09	1407	6.08	0.01	[M+H]+	C14H18N2O2	247.144	247.14	-18.3	No MSMS	N/A	No formula found	0	4
	0 L	tryptophan betaine	6.09	2446	6.13	0.04	[M+H]+	C14H18N2O2	247.144	247.14	-18.3	No MSMS	N/A	No formula found	0	4
	22 A	tryptophan betaine	6.09	5203	6.09	0	[M+H]+	C14H18N2O2	247.144	247.141	-14	No MSMS	N/A	No formula found	0	4
	22 A	tryptophan betaine	6.09	6058	6.1	0.01	[M+H]+	C14H18N2O2	247.144	247.141	-11.3	No MSMS	N/A	No formula found	0	4
	22 B	tryptophan betaine	6.09	N/A	N/A		[M+H]+	C14H18N2O2	247.144	N/A	N/A	N/A	N/A	N/A	N/A
	22 B	tryptophan betaine	6.09	N/A	N/A		[M+H]+	C14H18N2O2	247.144	N/A	N/A	N/A	N/A	N/A	N/A
	22 C	tryptophan betaine	6.09	N/A	N/A		[M+H]+	C14H18N2O2	247.144	N/A	N/A	N/A	N/A	N/A	N/A
	22 C	tryptophan betaine	6.09	N/A	N/A		[M+H]+	C14H18N2O2	247.144	N/A	N/A	N/A	N/A	N/A	N/A
	22 D	tryptophan betaine	6.09	N/A	N/A		[M+H]+	C14H18N2O2	247.144	N/A	N/A	N/A	N/A	N/A	N/A
	22 D	tryptophan betaine	6.09	N/A	N/A		[M+H]+	C14H18N2O2	247.144	N/A	N/A	N/A	N/A	N/A	N/A
	22 E	tryptophan betaine	6.09	88300	6.12	0.03	[M+H]+	C14H18N2O2	247.144	247.143	-3.1	Match database online	0	No formula found	0	4
	22 E	tryptophan betaine	6.09	94320	6.11	0.02	[M+H]+	C14H18N2O2	247.144	247.142	-9.2	No MSMS	N/A	No formula found	0	4
	22 F	tryptophan betaine	6.09	N/A	N/A		[M+H]+	C14H18N2O2	247.144	N/A	N/A	N/A	N/A	N/A	N/A
	22 F	tryptophan betaine	6.09	N/A	N/A		[M+H]+	C14H18N2O2	247.144	N/A	N/A	N/A	N/A	N/A	N/A
	22 G	tryptophan betaine	6.09	N/A	N/A		[M+H]+	C14H18N2O2	247.144	N/A	N/A	N/A	N/A	N/A	N/A
	22 G	tryptophan betaine	6.09	N/A	N/A		[M+H]+	C14H18N2O2	247.144	N/A	N/A	N/A	N/A	N/A	N/A
	22 H	tryptophan betaine	6.09	6726	6.11	0.02	[M+H]+	C14H18N2O2	247.144	247.141	-14.6	No MSMS	N/A	No formula found	0	4
	22 H	tryptophan betaine	6.09	7485	6.11	0.02	[M+H]+	C14H18N2O2	247.144	247.141	-13	No MSMS	N/A	No formula found	0	4
	22 I	tryptophan betaine	6.09	2693	6.14	0.05	[M+H]+	C14H18N2O2	247.144	247.141	-12.5	No MSMS	N/A	No formula found	0	4
	22 I	tryptophan betaine	6.09	3987	6.11	0.02	[M+H]+	C14H18N2O2	247.144	247.142	-9.1	No MSMS	N/A	No formula found	0	4
	22 L	tryptophan betaine	6.09	4142	6.12	0.03	[M+H]+	C14H18N2O2	247.144	247.141	-12.1	No MSMS	N/A	No formula found	0	4
	22 L	tryptophan betaine	6.09	5510	6.12	0.03	[M+H]+	C14H18N2O2	247.144	247.142	-9.4	No MSMS	N/A	No formula found	0	4
non ho il riferimento del MSMS con cui confrontarlo. Formula Finder conferma la formula	0 A	c-glycosyltryptophan	4.97	217000	4.94	0.03	[M+H]+	C17H22N2O7	367.15	367.147	-6.8	No Match	0	C17H22N2O7	49.99	3
	0 A	c-glycosyltryptophan	4.97	235600	4.94	0.03	[M+H]+	C17H22N2O7	367.15	367.15	-0.1	No Match	0	C17H22N2O7	92.893	3
	0 B	c-glycosyltryptophan	4.97	213300	5.03	0.06	[M+H]+	C17H22N2O7	367.15	367.148	-6.4	No Match	0	C17H22N2O7	61.38	3
	0 B	c-glycosyltryptophan	4.97	196900	4.91	0.06	[M+H]+	C17H22N2O7	367.15	367.148	-4.3	No Match	0	C17H22N2O7	70.148	3
	0 C	c-glycosyltryptophan	4.97	207000	5	0.03	[M+H]+	C17H22N2O7	367.15	367.15	-0.4	No Match	0	C17H22N2O7	91.1	3
	0 C	c-glycosyltryptophan	4.97	166500	4.81	0.16	[M+H]+	C17H22N2O7	367.15	367.149	-2.3	No Match	0	C17H22N2O7	86.273	3
	0 D	c-glycosyltryptophan	4.97	177300	5	0.03	[M+H]+	C17H22N2O7	367.15	367.15	-0.3	No Match	0	C17H22N2O7	89.63	3
	0 D	c-glycosyltryptophan	4.97	169000	5.01	0.04	[M+H]+	C17H22N2O7	367.15	367.15	0	No Match	0	C17H22N2O7	93.603	3
	0 E	c-glycosyltryptophan	4.97	187500	4.96	0.01	[M+H]+	C17H22N2O7	367.15	367.149	-1.9	No Match	0	C17H22N2O7	87.148	3
	0 E	c-glycosyltryptophan	4.97	200400	5.04	0.07	[M+H]+	C17H22N2O7	367.15	367.15	0	No MSMS	N/A	C17H22N2O7	99.844	3
	0 F	c-glycosyltryptophan	4.97	93340	4.85	0.12	[M+H]+	C17H22N2O7	367.15	367.149	-1.2	No Match	0	C17H22N2O7	85.097	3
	0 F	c-glycosyltryptophan	4.97	114600	4.95	0.02	[M+H]+	C17H22N2O7	367.15	367.15	-0.7	No Match	0	C17H22N2O7	87.403	3
	0 G	c-glycosyltryptophan	4.97	274400	5	0.03	[M+H]+	C17H22N2O7	367.15	367.15	0.5	No Match	0	C17H22N2O7	91.758	3
	0 G	c-glycosyltryptophan	4.97	241700	4.95	0.02	[M+H]+	C17H22N2O7	367.15	367.15	-0.6	No Match	0	C17H22N2O7	92.668	3
	0 H	c-glycosyltryptophan	4.97	164600	5.03	0.06	[M+H]+	C17H22N2O7	367.15	367.149	-2.4	No Match	0	C17H22N2O7	80.159	3
	0 H	c-glycosyltryptophan	4.97	129200	4.86	0.11	[M+H]+	C17H22N2O7	367.15	367.151	1.8	No Match	0	C17H22N2O7	83.677	3
	0 I	c-glycosyltryptophan	4.97	141100	4.96	0.01	[M+H]+	C17H22N2O7	367.15	367.15	1.2	No Match	0	C17H22N2O7	86.826	3
	0 I	c-glycosyltryptophan	4.97	138900	5	0.03	[M+H]+	C17H22N2O7	367.15	367.149	-2.7	No Match	0	C17H22N2O7	80.398	3
	0 L	c-glycosyltryptophan	4.97	294600	4.95	0.02	[M+H]+	C17H22N2O7	367.15	367.15	0.5	No Match	0	C17H22N2O7	87.668	3
	0 L	c-glycosyltryptophan	4.97	303600	5.03	0.06	[M+H]+	C17H22N2O7	367.15	367.149	-1.5	No MSMS	N/A	C17H22N2O7	89.825	3
	22 A	c-glycosyltryptophan	4.97	138600	4.89	0.08	[M+H]+	C17H22N2O7	367.15	367.148	-6.5	No Match	0	C17H22N2O7	63.693	3
	22 A	c-glycosyltryptophan	4.97	160500	4.95	0.02	[M+H]+	C17H22N2O7	367.15	367.15	-0.3	No Match	0	C17H22N2O7	80.525	3
	22 B	c-glycosyltryptophan	4.97	222700	5	0.03	[M+H]+	C17H22N2O7	367.15	367.149	-2.1	No MSMS	N/A	C17H22N2O7	85.848	3
	22 B	c-glycosyltryptophan	4.97	214100	5.04	0.07	[M+H]+	C17H22N2O7	367.15	367.149	-1.3	No Match	0	C17H22N2O7	82.094	3
	22 C	c-glycosyltryptophan	4.97	196400	5.01	0.04	[M+H]+	C17H22N2O7	367.15	367.149	-2	No Match	0	C17H22N2O7	74.809	3
	22 C	c-glycosyltryptophan	4.97	158700	4.88	0.09	[M+H]+	C17H22N2O7	367.15	367.148	-4.6	No Match	0	C17H22N2O7	66.851	3
	22 D	c-glycosyltryptophan	4.97	178000	4.98	0.01	[M+H]+	C17H22N2O7	367.15	367.147	-7.1	No Match	0	C17H22N2O7	47.474	3
	22 D	c-glycosyltryptophan	4.97	156000	4.96	0.01	[M+H]+	C17H22N2O7	367.15	367.148	-4.3	No Match	0	C17H22N2O7	68.086	3
	22 E	c-glycosyltryptophan	4.97	201000	5.04	0.07	[M+H]+	C17H22N2O7	367.15	367.148	-6.4	No Match	0	C17H22N2O7	57.458	3
	22 E	c-glycosyltryptophan	4.97	189300	4.96	0.01	[M+H]+	C17H22N2O7	367.15	367.149	-4	No Match	0	C17H22N2O7	69.431	3
	22 F	c-glycosyltryptophan	4.97	94810	4.89	0.08	[M+H]+	C17H22N2O7	367.15	367.148	-4.5	No MSMS	N/A	C17H22N2O7	69.784	3
	22 F	c-glycosyltryptophan	4.97	111600	5.01	0.04	[M+H]+	C17H22N2O7	367.15	367.149	-3.2	No Match	0	C17H22N2O7	77.724	3
	22 G	c-glycosyltryptophan	4.97	202600	4.96	0.01	[M+H]+	C17H22N2O7	367.15	367.148	-4.3	No MSMS	N/A	C17H22N2O7	71.543	3
	22 G	c-glycosyltryptophan	4.97	201500	5.05	0.08	[M+H]+	C17H22N2O7	367.15	367.148	-5.3	No MSMS	N/A	C17H22N2O7	64.983	3
	22 H	c-glycosyltryptophan	4.97	186100	4.99	0.02	[M+H]+	C17H22N2O7	367.15	367.147	-8.4	No Match	0	C17H22N2O7	46.05	3
	22 H	c-glycosyltryptophan	4.97	178500	4.97	0	[M+H]+	C17H22N2O7	367.15	367.147	-6.8	No Match	0	C17H22N2O7	51.914	3
	22 I	c-glycosyltryptophan	4.97	151900	5.05	0.08	[M+H]+	C17H22N2O7	367.15	367.149	-3.9	No Match	0	C17H22N2O7	66.332	3
	22 I	c-glycosyltryptophan	4.97	149500	4.96	0.01	[M+H]+	C17H22N2O7	367.15	367.148	-6.2	No Match	0	C17H22N2O7	54.754	3
	22 L	c-glycosyltryptophan	4.97	265500	5.01	0.04	[M+H]+	C17H22N2O7	367.15	367.15	0.9	No Match	0	C17H22N2O7	81.827	3
	22 L	c-glycosyltryptophan	4.97	314500	5.03	0.06	[M+H]+	C17H22N2O7	367.15	367.149	-1.4	No Match	0	C17H22N2O7	88.295	3
ha il frammento a m/z 184.07 e 104.10 tipici di una phosphocholine	0 A	1-palmitoyl glycero phosphocholine	10.53	42010	10.53	0	[M+H]+	C24H50NO7P	496.34	496.345	11.1	Phosphocholine	0	Target formula not found	0	3
	0 A	1-palmitoyl glycero phosphocholine	10.53	41970	10.53	0	[M+H]+	C24H50NO7P	496.34	496.345	9.9	Phosphocholine	0	Target formula not found	0	3
	0 B	1-palmitoyl glycero phosphocholine	10.53	21050	10.52	0.01	[M+H]+	C24H50NO7P	496.34	496.346	13.5	No MSMS	N/A	Target formula not found	0	3
	0 B	1-palmitoyl glycero phosphocholine	10.53	16550	10.53	0	[M+H]+	C24H50NO7P	496.34	496.343	6.1	Phosphocholine	0	C24H50NO7P	60.611	3
	0 C	1-palmitoyl glycero phosphocholine	10.53	18930	10.53	0	[M+H]+	C24H50NO7P	496.34	496.354	29.8	Phosphocholine	0	Target formula not found	0	3
	0 C	1-palmitoyl glycero phosphocholine	10.53	20430	10.52	0.01	[M+H]+	C24H50NO7P	496.34	496.348	16.5	Phosphocholine	0	Target formula not found	0	3
	0 D	1-palmitoyl glycero phosphocholine	10.53	81750	10.53	0	[M+H]+	C24H50NO7P	496.34	496.341	2.5	Phosphocholine	0	C24H50NO7P	70.332	3
	0 D	1-palmitoyl glycero phosphocholine	10.53	75960	10.52	0.01	[M+H]+	C24H50NO7P	496.34	496.339	-1	Phosphocholine	0	C24H50NO7P	78.157	3
	0 E	1-palmitoyl glycero phosphocholine	10.53	23110	10.52	0.01	[M+H]+	C24H50NO7P	496.34	496.34	-0.2	Phosphocholine	0	C24H50NO7P	86.118	3
	0 E	1-palmitoyl glycero phosphocholine	10.53	23620	10.53	0	[M+H]+	C24H50NO7P	496.34	496.34	0.2	Phosphocholine	0	C24H50NO7P	86.011	3
	0 F	1-palmitoyl glycero phosphocholine	10.53	6627	10.53	0	[M+H]+	C24H50NO7P	496.34	496.349	18.5	No MSMS	N/A	Target formula not found	0	3
	0 F	1-palmitoyl glycero phosphocholine	10.53	10610	10.52	0.01	[M+H]+	C24H50NO7P	496.34	496.341	1.9	Phosphocholine	0	No formula found	0	3
	0 G	1-palmitoyl glycero phosphocholine	10.53	66040	10.52	0.01	[M+H]+	C24H50NO7P	496.34	496.344	8.9	Phosphocholine	0	C24H50NO7P	53.156	3
	0 G	1-palmitoyl glycero phosphocholine	10.53	49440	10.53	0	[M+H]+	C24H50NO7P	496.34	496.341	2.3	No MSMS	N/A	C24H50NO7P	84.885	3
	0 H	1-palmitoyl glycero phosphocholine	10.53	19240	10.52	0.01	[M+H]+	C24H50NO7P	496.34	496.349	18.6	Phosphocholine	0	Target formula not found	0	3
	0 H	1-palmitoyl glycero phosphocholine	10.53	29680	10.52	0.01	[M+H]+	C24H50NO7P	496.34	496.341	2.7	Phosphocholine	0	C24H50NO7P	76.642	3
	0 I	1-palmitoyl glycero phosphocholine	10.53	12330	10.54	0.01	[M+H]+	C24H50NO7P	496.34	496.349	19.1	Phosphocholine	0	Target formula not found	0	3
	0 I	1-palmitoyl glycero phosphocholine	10.53	19440	10.52	0.01	[M+H]+	C24H50NO7P	496.34	496.348	17	Phosphocholine	0	Target formula not found	0	3
	0 L	1-palmitoyl glycero phosphocholine	10.53	43630	10.53	0	[M+H]+	C24H50NO7P	496.34	496.342	4.9	Phosphocholine	0	C24H50NO7P	68.458	3
	0 L	1-palmitoyl glycero phosphocholine	10.53	45350	10.53	0	[M+H]+	C24H50NO7P	496.34	496.34	1.3	No MSMS	N/A	C24H50NO7P	91.453	3
	22 A	1-palmitoyl glycero phosphocholine	10.53	28110	10.53	0	[M+H]+	C24H50NO7P	496.34	496.345	10.2	Phosphocholine	0	Target formula not found	0	3
	22 A	1-palmitoyl glycero phosphocholine	10.53	27660	10.52	0.01	[M+H]+	C24H50NO7P	496.34	496.345	10.4	Phosphocholine	0	Target formula not found	0	3
	22 B	1-palmitoyl glycero phosphocholine	10.53	21450	10.53	0	[M+H]+	C24H50NO7P	496.34	496.342	5.1	Phosphocholine	0	C24H50NO7P	73.492	3
	22 B	1-palmitoyl glycero phosphocholine	10.53	23570	10.53	0	[M+H]+	C24H50NO7P	496.34	496.345	10.4	Phosphocholine	0	Target formula not found	0	3
	22 C	1-palmitoyl glycero phosphocholine	10.53	20750	10.52	0.01	[M+H]+	C24H50NO7P	496.34	496.346	12.8	Phosphocholine	0	Target formula not found	0	3
	22 C	1-palmitoyl glycero phosphocholine	10.53	22750	10.52	0.01	[M+H]+	C24H50NO7P	496.34	496.342	4.8	No MSMS	N/A	Target formula not found	0	3
	22 D	1-palmitoyl glycero phosphocholine	10.53	60300	10.53	0	[M+H]+	C24H50NO7P	496.34	496.34	0.9	Phosphocholine	0	C24H50NO7P	85.528	3
	22 D	1-palmitoyl glycero phosphocholine	10.53	58460	10.52	0.01	[M+H]+	C24H50NO7P	496.34	496.339	-0.7	Phosphocholine	0	C24H50NO7P	83.152	3
	22 E	1-palmitoyl glycero phosphocholine	10.53	41430	10.53	0	[M+H]+	C24H50NO7P	496.34	496.34	1.1	Phosphocholine	0	C24H50NO7P	78.506	3
	22 E	1-palmitoyl glycero phosphocholine	10.53	43860	10.52	0.01	[M+H]+	C24H50NO7P	496.34	496.339	-0.6	Phosphocholine	0	C24H50NO7P	80.867	3
	22 F	1-palmitoyl glycero phosphocholine	10.53	22100	10.52	0.01	[M+H]+	C24H50NO7P	496.34	496.351	23.3	Phosphocholine	0	Target formula not found	0	3
	22 F	1-palmitoyl glycero phosphocholine	10.53	20050	10.53	0	[M+H]+	C24H50NO7P	496.34	496.342	4.3	Phosphocholine	0	C24H50NO7P	63.301	3
	22 G	1-palmitoyl glycero phosphocholine	10.53	33660	10.52	0.01	[M+H]+	C24H50NO7P	496.34	496.34	0	Phosphocholine	0	C24H50NO7P	82.932	3
	22 G	1-palmitoyl glycero phosphocholine	10.53	30000	10.52	0.01	[M+H]+	C24H50NO7P	496.34	496.342	4.9	Phosphocholine	0	C24H50NO7P	60.757	3
	22 H	1-palmitoyl glycero phosphocholine	10.53	73140	10.52	0.01	[M+H]+	C24H50NO7P	496.34	496.341	2.3	Phosphocholine	0	C24H50NO7P	74.435	3
	22 H	1-palmitoyl glycero phosphocholine	10.53	62120	10.52	0.01	[M+H]+	C24H50NO7P	496.34	496.339	-1.5	Phosphocholine	0	C24H50NO7P	85.104	3
	22 I	1-palmitoyl glycero phosphocholine	10.53	48290	10.53	0	[M+H]+	C24H50NO7P	496.34	496.341	2.3	Phosphocholine	0	C24H50NO7P	77.088	3
	22 I	1-palmitoyl glycero phosphocholine	10.53	38050	10.52	0.01	[M+H]+	C24H50NO7P	496.34	496.344	8	Phosphocholine	0	C24H50NO7P	44.772	3
	22 L	1-palmitoyl glycero phosphocholine	10.53	135900	10.53	0	[M+H]+	C24H50NO7P	496.34	496.341	1.6	Phosphocholine	0	C24H50NO7P	87.606	3
	22 L	1-palmitoyl glycero phosphocholine	10.53	139300	10.53	0	[M+H]+	C24H50NO7P	496.34	496.341	1.9	Phosphocholine	0	C24H50NO7P	81.914	3
Pochi MSMS. Match con Library	0 A	alanine	0.97	1171	0.98	0.01	[M+H]+	C3H7NO2	90.055	90.0534	-17.5	No MSMS	N/A	No formula found	0	1
	0 A	alanine	0.97	1501	0.97	0	[M+H]+	C3H7NO2	90.055	90.0535	-16.1	No MSMS	N/A	No formula found	0	1
	0 B	alanine	0.97	819.4	0.98	0.01	[M+H]+	C3H7NO2	90.055	90.0533	-18	No MSMS	N/A	No formula found	0	1
	0 B	alanine	0.97	871.8	0.97	0	[M+H]+	C3H7NO2	90.055	90.0534	-17.2	No MSMS	N/A	No formula found	0	1
	0 C	alanine	0.97	699.9	0.98	0.01	[M+H]+	C3H7NO2	90.055	90.0543	-7.4	No MSMS	N/A	C3H7NO2	50.882	1
	0 C	alanine	0.97	1174	0.98	0.01	[M+H]+	C3H7NO2	90.055	90.0537	-14.3	Alanine (Ala)	100	No formula found	0	1
	0 D	alanine	0.97	874	0.97	0	[M+H]+	C3H7NO2	90.055	90.0534	-17.5	No MSMS	N/A	No formula found	0	1
	0 D	alanine	0.97	1141	0.98	0.01	[M+H]+	C3H7NO2	90.055	90.0546	-4.1	No MSMS	N/A	C3H7NO2	72.378	1
	0 E	alanine	0.97	1044	0.98	0.01	[M+H]+	C3H7NO2	90.055	90.0533	-18	No Match	0	No formula found	0	1
	0 E	alanine	0.97	1191	0.98	0.01	[M+H]+	C3H7NO2	90.055	90.0534	-17.3	Alanine (Ala)	100	No formula found	0	1
	0 F	alanine	0.97	385.2	0.98	0.01	[M+H]+	C3H7NO2	90.055	90.0534	-16.9	No MSMS	N/A	No formula found	0	1
	0 F	alanine	0.97	1445	0.97	0	[M+H]+	C3H7NO2	90.055	90.053	-22.2	No MSMS	N/A	No formula found	0	1
	0 G	alanine	0.97	1218	0.98	0.01	[M+H]+	C3H7NO2	90.055	90.0527	-25.4	Alanine (Ala)	100	No formula found	0	1
	0 G	alanine	0.97	865.8	0.98	0.01	[M+H]+	C3H7NO2	90.055	90.0535	-15.8	No MSMS	N/A	No formula found	0	1
	0 H	alanine	0.97	768.1	0.98	0.01	[M+H]+	C3H7NO2	90.055	90.0535	-16	No MSMS	N/A	No formula found	0	1
	0 H	alanine	0.97	527.4	0.98	0.01	[M+H]+	C3H7NO2	90.055	90.0532	-19.9	No MSMS	N/A	No formula found	0	1
	0 I	alanine	0.97	900.3	0.98	0.01	[M+H]+	C3H7NO2	90.055	90.0533	-18.5	No MSMS	N/A	No formula found	0	1
	0 I	alanine	0.97	1147	0.97	0	[M+H]+	C3H7NO2	90.055	90.0538	-12.9	No MSMS	N/A	No formula found	0	1
	0 L	alanine	0.97	656	0.97	0	[M+H]+	C3H7NO2	90.055	90.0534	-17	No MSMS	N/A	No formula found	0	1
	0 L	alanine	0.97	1087	0.98	0.01	[M+H]+	C3H7NO2	90.055	90.0533	-18.1	No MSMS	N/A	No formula found	0	1
	22 A	alanine	0.97	638.1	0.98	0.01	[M+H]+	C3H7NO2	90.055	90.0537	-14.4	No MSMS	N/A	No formula found	0	1
	22 A	alanine	0.97	844	0.97	0	[M+H]+	C3H7NO2	90.055	90.0534	-16.8	Alanine (Ala)	100	No formula found	0	1
	22 B	alanine	0.97	853.1	0.97	0	[M+H]+	C3H7NO2	90.055	90.0531	-20.9	No MSMS	N/A	No formula found	0	1
	22 B	alanine	0.97	1053	0.97	0	[M+H]+	C3H7NO2	90.055	90.0532	-19.3	No Match	0	No formula found	0	1
	22 C	alanine	0.97	1144	0.98	0.01	[M+H]+	C3H7NO2	90.055	90.0528	-23.5	No MSMS	N/A	No formula found	0	1
	22 C	alanine	0.97	544.8	0.97	0	[M+H]+	C3H7NO2	90.055	90.0528	-24.2	No MSMS	N/A	No formula found	0	1
	22 D	alanine	0.97	1127	0.98	0.01	[M+H]+	C3H7NO2	90.055	90.0529	-23.2	No MSMS	N/A	No formula found	0	1
	22 D	alanine	0.97	1250	0.98	0.01	[M+H]+	C3H7NO2	90.055	90.0536	-15.1	Alanine (Ala)	100	No formula found	0	1
	22 E	alanine	0.97	1450	0.98	0.01	[M+H]+	C3H7NO2	90.055	90.0533	-18	No MSMS	N/A	No formula found	0	1
	22 E	alanine	0.97	821	0.97	0	[M+H]+	C3H7NO2	90.055	90.0538	-12.4	No MSMS	N/A	No formula found	0	1
	22 F	alanine	0.97	414.1	0.98	0.01	[M+H]+	C3H7NO2	90.055	90.0536	-15	No MSMS	N/A	No formula found	0	1
	22 F	alanine	0.97	702.7	0.98	0.01	[M+H]+	C3H7NO2	90.055	90.0525	-27.5	No MSMS	N/A	No formula found	0	1
	22 G	alanine	0.97	1148	0.97	0	[M+H]+	C3H7NO2	90.055	90.0529	-23	Alanine (Ala)	100	No formula found	0	1
	22 G	alanine	0.97	930	0.98	0.01	[M+H]+	C3H7NO2	90.055	90.0529	-23	No MSMS	N/A	No formula found	0	1
	22 H	alanine	0.97	1096	0.98	0.01	[M+H]+	C3H7NO2	90.055	90.0528	-23.4	Alanine (Ala)	100	No formula found	0	1
	22 H	alanine	0.97	1442	0.97	0	[M+H]+	C3H7NO2	90.055	90.0533	-18.1	Alanine (Ala)	100	No formula found	0	1
	22 I	alanine	0.97	1142	0.97	0	[M+H]+	C3H7NO2	90.055	90.053	-21.8	No MSMS	N/A	No formula found	0	1
	22 I	alanine	0.97	997.1	0.97	0	[M+H]+	C3H7NO2	90.055	90.0537	-14.3	No MSMS	N/A	No formula found	0	1
	22 L	alanine	0.97	428.5	0.97	0	[M+H]+	C3H7NO2	90.055	90.0526	-25.6	No MSMS	N/A	No formula found	0	1
	22 L	alanine	0.97	928.8	0.97	0	[M+H]+	C3H7NO2	90.055	90.0534	-16.8	No MSMS	N/A	No formula found	0	1
no MSMS acquisiti	0 A	n-propylamine	0.92	5706	0.92	0	[M+H]+	C3H9N	60.081	60.0799	-14.7	No MSMS	N/A	No formula found	0	4
	0 A	n-propylamine	0.92	5781	0.91	0.01	[M+H]+	C3H9N	60.081	60.08	-12.7	No MSMS	N/A	No formula found	0	4
	0 B	n-propylamine	0.92	7197	0.93	0.01	[M+H]+	C3H9N	60.081	60.0805	-5	No MSMS	N/A	C3H9N	66.829	4
	0 B	n-propylamine	0.92	3715	0.92	0	[M+H]+	C3H9N	60.081	60.0798	-16.1	No MSMS	N/A	No formula found	0	4
	0 C	n-propylamine	0.92	5727	0.92	0	[M+H]+	C3H9N	60.081	60.0799	-14.1	No MSMS	N/A	No formula found	0	4
	0 C	n-propylamine	0.92	3669	0.92	0	[M+H]+	C3H9N	60.081	60.0804	-6.7	No MSMS	N/A	No formula found	0	4
	0 D	n-propylamine	0.92	5030	0.92	0	[M+H]+	C3H9N	60.081	60.0801	-11.8	No MSMS	N/A	No formula found	0	4
	0 D	n-propylamine	0.92	4585	0.92	0	[M+H]+	C3H9N	60.081	60.0801	-10.9	No MSMS	N/A	No formula found	0	4
	0 E	n-propylamine	0.92	5441	0.91	0.01	[M+H]+	C3H9N	60.081	60.0797	-17.1	No MSMS	N/A	No formula found	0	4
	0 E	n-propylamine	0.92	5269	0.92	0	[M+H]+	C3H9N	60.081	60.0802	-9.3	No MSMS	N/A	C3H9N	38.263	4
	0 F	n-propylamine	0.92	2526	0.92	0	[M+H]+	C3H9N	60.081	60.0797	-17.2	No MSMS	N/A	No formula found	0	4
	0 F	n-propylamine	0.92	6130	0.92	0	[M+H]+	C3H9N	60.081	60.08	-12.6	No MSMS	N/A	No formula found	0	4
	0 G	n-propylamine	0.92	4159	0.92	0	[M+H]+	C3H9N	60.081	60.0798	-16.3	No MSMS	N/A	No formula found	0	4
	0 G	n-propylamine	0.92	3148	0.91	0.01	[M+H]+	C3H9N	60.081	60.0797	-18.1	No MSMS	N/A	No formula found	0	4
	0 H	n-propylamine	0.92	3890	0.92	0	[M+H]+	C3H9N	60.081	60.08	-12.6	No MSMS	N/A	No formula found	0	4
	0 H	n-propylamine	0.92	3103	0.92	0	[M+H]+	C3H9N	60.081	60.0799	-15	No MSMS	N/A	No formula found	0	4
	0 I	n-propylamine	0.92	4420	0.92	0	[M+H]+	C3H9N	60.081	60.0797	-18.5	No MSMS	N/A	No formula found	0	4
	0 I	n-propylamine	0.92	4773	0.91	0.01	[M+H]+	C3H9N	60.081	60.0797	-17.1	No MSMS	N/A	No formula found	0	4
	0 L	n-propylamine	0.92	2460	0.91	0.01	[M+H]+	C3H9N	60.081	60.0792	-25.8	No MSMS	N/A	No formula found	0	4
	0 L	n-propylamine	0.92	3267	0.92	0	[M+H]+	C3H9N	60.081	60.0802	-9.3	No MSMS	N/A	C3H9N	37.855	4
	22 A	n-propylamine	0.92	3852	0.92	0	[M+H]+	C3H9N	60.081	60.0795	-21.4	No MSMS	N/A	No formula found	0	4
	22 A	n-propylamine	0.92	3894	0.91	0.01	[M+H]+	C3H9N	60.081	60.0798	-17	No MSMS	N/A	No formula found	0	4
	22 B	n-propylamine	0.92	8106	0.92	0	[M+H]+	C3H9N	60.081	60.0796	-19.9	No MSMS	N/A	No formula found	0	4
	22 B	n-propylamine	0.92	3948	0.92	0	[M+H]+	C3H9N	60.081	60.0796	-20	No MSMS	N/A	No formula found	0	4
	22 C	n-propylamine	0.92	4126	0.92	0	[M+H]+	C3H9N	60.081	60.0795	-21.1	No MSMS	N/A	No formula found	0	4
	22 C	n-propylamine	0.92	2219	0.92	0	[M+H]+	C3H9N	60.081	60.0796	-19.4	No MSMS	N/A	No formula found	0	4
	22 D	n-propylamine	0.92	4267	0.92	0	[M+H]+	C3H9N	60.081	60.0799	-14.1	No MSMS	N/A	No formula found	0	4
	22 D	n-propylamine	0.92	4997	0.92	0	[M+H]+	C3H9N	60.081	60.0799	-14.7	No MSMS	N/A	No formula found	0	4
	22 E	n-propylamine	0.92	4841	0.93	0.01	[M+H]+	C3H9N	60.081	60.08	-12.6	No MSMS	N/A	No formula found	0	4
	22 E	n-propylamine	0.92	4954	0.92	0	[M+H]+	C3H9N	60.081	60.0799	-15	No MSMS	N/A	No formula found	0	4
	22 F	n-propylamine	0.92	2284	0.91	0.01	[M+H]+	C3H9N	60.081	60.08	-12.7	No MSMS	N/A	No formula found	0	4
	22 F	n-propylamine	0.92	3803	0.92	0	[M+H]+	C3H9N	60.081	60.0794	-23	No MSMS	N/A	No formula found	0	4
	22 G	n-propylamine	0.92	5051	0.92	0	[M+H]+	C3H9N	60.081	60.0795	-21.3	No MSMS	N/A	No formula found	0	4
	22 G	n-propylamine	0.92	4343	0.92	0	[M+H]+	C3H9N	60.081	60.0795	-20.5	No MSMS	N/A	No formula found	0	4
	22 H	n-propylamine	0.92	3959	0.92	0	[M+H]+	C3H9N	60.081	60.0799	-15.4	No MSMS	N/A	No formula found	0	4
	22 H	n-propylamine	0.92	3923	0.92	0	[M+H]+	C3H9N	60.081	60.0798	-16.7	No MSMS	N/A	No formula found	0	4
	22 I	n-propylamine	0.92	5947	0.92	0	[M+H]+	C3H9N	60.081	60.0797	-18.2	No MSMS	N/A	No formula found	0	4
	22 I	n-propylamine	0.92	4903	0.92	0	[M+H]+	C3H9N	60.081	60.0798	-15.8	No MSMS	N/A	No formula found	0	4
	22 L	n-propylamine	0.92	3408	0.92	0	[M+H]+	C3H9N	60.081	60.0798	-16.7	No MSMS	N/A	No formula found	0	4
	22 L	n-propylamine	0.92	4414	0.92	0	[M+H]+	C3H9N	60.081	60.0798	-16.1	No MSMS	N/A	No formula found	0	4
ha il frammento a m/z 184.07 tipico delle sphingomyelin	0 A	stearoyl sphingomyelin	16.37	3549	16.38	0.01	[M+H]+	C41H83N2O6P	731.606	731.598	-10.8	No MSMS	N/A	Target formula not found	0	3
	0 A	stearoyl sphingomyelin	16.37	3323	16.38	0.01	[M+H]+	C41H83N2O6P	731.606	731.599	-9.3	No MSMS	N/A	C41H83N2O6P	38.071	3
	0 B	stearoyl sphingomyelin	16.37	5082	16.38	0.01	[M+H]+	C41H83N2O6P	731.606	731.602	-5.4	No MSMS	N/A	No formula found	0	3
	0 B	stearoyl sphingomyelin	16.37	4367	16.38	0.01	[M+H]+	C41H83N2O6P	731.606	731.599	-10	sphingomyelin	0	Target formula not found	0	3
	0 C	stearoyl sphingomyelin	16.37	1987	16.37	0	[M+H]+	C41H83N2O6P	731.606	731.598	-10.6	No MSMS	N/A	Target formula not found	0	3
	0 C	stearoyl sphingomyelin	16.37	3431	16.37	0	[M+H]+	C41H83N2O6P	731.606	731.6	-8.9	sphingomyelin	0	C41H83N2O6P	43.38	3
	0 D	stearoyl sphingomyelin	16.37	4898	16.37	0	[M+H]+	C41H83N2O6P	731.606	731.604	-3.7	No MSMS	N/A	C41H83N2O6P	75.643	3
	0 D	stearoyl sphingomyelin	16.37	4829	16.37	0	[M+H]+	C41H83N2O6P	731.606	731.601	-7.3	No MSMS	N/A	C41H83N2O6P	51.512	3
	0 E	stearoyl sphingomyelin	16.37	4572	16.37	0	[M+H]+	C41H83N2O6P	731.606	731.601	-6.9	No MSMS	N/A	Target formula not found	0	3
	0 E	stearoyl sphingomyelin	16.37	3846	16.38	0.01	[M+H]+	C41H83N2O6P	731.606	731.598	-11	No MSMS	N/A	Target formula not found	0	3
	0 F	stearoyl sphingomyelin	16.37	4557	16.38	0.01	[M+H]+	C41H83N2O6P	731.606	731.601	-6.5	No MSMS	N/A	C41H83N2O6P	56.567	3
	0 F	stearoyl sphingomyelin	16.37	3477	16.38	0.01	[M+H]+	C41H83N2O6P	731.606	731.601	-6.7	No MSMS	N/A	C41H83N2O6P	55.275	3
	0 G	stearoyl sphingomyelin	16.37	3104	16.38	0.01	[M+H]+	C41H83N2O6P	731.606	731.602	-5.3	sphingomyelin	0	C41H83N2O6P	73.4	3
	0 G	stearoyl sphingomyelin	16.37	3833	16.37	0	[M+H]+	C41H83N2O6P	731.606	731.606	-0.4	No MSMS	N/A	C41H83N2O6P	97.274	3
	0 H	stearoyl sphingomyelin	16.37	3782	16.37	0	[M+H]+	C41H83N2O6P	731.606	731.603	-4.5	sphingomyelin	0	C41H83N2O6P	73.879	3
	0 H	stearoyl sphingomyelin	16.37	3135	16.37	0	[M+H]+	C41H83N2O6P	731.606	731.606	-0.4	sphingomyelin	0	C41H83N2O6P	90.264	3
	0 I	stearoyl sphingomyelin	16.37	3668	16.37	0	[M+H]+	C41H83N2O6P	731.606	731.606	0.2	No MSMS	N/A	C41H83N2O6P	98.792	3
	0 I	stearoyl sphingomyelin	16.37	2322	16.37	0	[M+H]+	C41H83N2O6P	731.606	731.603	-4.5	No MSMS	N/A	C41H83N2O6P	69.765	3
	0 L	stearoyl sphingomyelin	16.37	2499	16.36	0.01	[M+H]+	C41H83N2O6P	731.606	731.603	-4.5	No MSMS	N/A	C41H83N2O6P	69.716	3
	0 L	stearoyl sphingomyelin	16.37	1431	16.38	0.01	[M+H]+	C41H83N2O6P	731.606	731.598	-10.8	No MSMS	N/A	Target formula not found	0	3
	22 A	stearoyl sphingomyelin	16.37	2043	16.38	0.01	[M+H]+	C41H83N2O6P	731.606	731.601	-7.8	No MSMS	N/A	C41H83N2O6P	48.207	3
	22 A	stearoyl sphingomyelin	16.37	2090	16.37	0	[M+H]+	C41H83N2O6P	731.606	731.601	-6.7	sphingomyelin	0	C41H83N2O6P	54.526	3
	22 B	stearoyl sphingomyelin	16.37	2905	16.37	0	[M+H]+	C41H83N2O6P	731.606	731.603	-3.9	sphingomyelin	0	C41H83N2O6P	65.965	3
	22 B	stearoyl sphingomyelin	16.37	2471	16.36	0.01	[M+H]+	C41H83N2O6P	731.606	731.599	-9.7	sphingomyelin	0	C41H83N2O6P	43.182	3
	22 C	stearoyl sphingomyelin	16.37	1155	16.37	0	[M+H]+	C41H83N2O6P	731.606	731.601	-7	sphingomyelin	0	Target formula not found	0	3
	22 C	stearoyl sphingomyelin	16.37	1411	16.36	0.01	[M+H]+	C41H83N2O6P	731.606	731.594	-16.3	No MSMS	N/A	Target formula not found	0	3
	22 D	stearoyl sphingomyelin	16.37	1298	16.37	0	[M+H]+	C41H83N2O6P	731.606	731.592	-19.7	sphingomyelin	0	Target formula not found	0	3
	22 D	stearoyl sphingomyelin	16.37	1749	16.37	0	[M+H]+	C41H83N2O6P	731.606	731.596	-13.8	sphingomyelin	0	Target formula not found	0	3
	22 E	stearoyl sphingomyelin	16.37	2485	16.37	0	[M+H]+	C41H83N2O6P	731.606	731.596	-13.7	No MSMS	N/A	Target formula not found	0	3
	22 E	stearoyl sphingomyelin	16.37	1609	16.37	0	[M+H]+	C41H83N2O6P	731.606	731.593	-17.3	No MSMS	N/A	Target formula not found	0	3
	22 F	stearoyl sphingomyelin	16.37	1674	16.37	0	[M+H]+	C41H83N2O6P	731.606	731.598	-10.9	sphingomyelin	0	Target formula not found	0	3
	22 F	stearoyl sphingomyelin	16.37	1876	16.37	0	[M+H]+	C41H83N2O6P	731.606	731.594	-17	sphingomyelin	0	Target formula not found	0	3
	22 G	stearoyl sphingomyelin	16.37	1361	16.36	0.01	[M+H]+	C41H83N2O6P	731.606	731.591	-20.9	No MSMS	N/A	Target formula not found	0	3
	22 G	stearoyl sphingomyelin	16.37	1819	16.37	0	[M+H]+	C41H83N2O6P	731.606	731.598	-11.7	No MSMS	N/A	Target formula not found	0	3
	22 H	stearoyl sphingomyelin	16.37	1508	16.37	0	[M+H]+	C41H83N2O6P	731.606	731.596	-13.3	No MSMS	N/A	Target formula not found	0	3
	22 H	stearoyl sphingomyelin	16.37	1824	16.37	0	[M+H]+	C41H83N2O6P	731.606	731.597	-12.5	sphingomyelin	0	Target formula not found	0	3
	22 I	stearoyl sphingomyelin	16.37	1481	16.37	0	[M+H]+	C41H83N2O6P	731.606	731.597	-11.8	No MSMS	N/A	Target formula not found	0	3
	22 I	stearoyl sphingomyelin	16.37	1703	16.37	0	[M+H]+	C41H83N2O6P	731.606	731.601	-6.7	No MSMS	N/A	Target formula not found	0	3
	22 L	stearoyl sphingomyelin	16.37	1227	16.38	0.01	[M+H]+	C41H83N2O6P	731.606	731.598	-10.8	No MSMS	N/A	Target formula not found	0	3
	22 L	stearoyl sphingomyelin	16.37	1096	16.36	0.01	[M+H]+	C41H83N2O6P	731.606	731.597	-12.1	No MSMS	N/A	Target formula not found	0	3
Match con Library.	0 A	uracil	2.75	11190	2.72	0.03	[M+H]+	C4H4N2O2	113.035	113.033	-17	No MSMS	N/A	No formula found	0	3
	0 A	uracil	2.75	9999	2.73	0.02	[M+H]+	C4H4N2O2	113.035	113.032	-20.9	No MSMS	N/A	No formula found	0	3
	0 B	uracil	2.75	16750	2.73	0.03	[M+H]+	C4H4N2O2	113.035	113.032	-19	No MSMS	N/A	No formula found	0	3
	0 B	uracil	2.75	17230	2.73	0.02	[M+H]+	C4H4N2O2	113.035	113.033	-10.8	No MSMS	N/A	No formula found	0	3
	0 C	uracil	2.75	23680	2.73	0.02	[M+H]+	C4H4N2O2	113.035	113.033	-12.5	No MSMS	N/A	No formula found	0	3
	0 C	uracil	2.75	21560	2.71	0.04	[M+H]+	C4H4N2O2	113.035	113.034	-4.3	No MSMS	N/A	No formula found	0	3
	0 D	uracil	2.75	20970	2.69	0.06	[M+H]+	C4H4N2O2	113.035	113.033	-14.1	No MSMS	N/A	No formula found	0	3
	0 D	uracil	2.75	18330	2.72	0.03	[M+H]+	C4H4N2O2	113.035	113.032	-17.9	No MSMS	N/A	No formula found	0	3
	0 E	uracil	2.75	19140	2.72	0.03	[M+H]+	C4H4N2O2	113.035	113.033	-13.7	No MSMS	N/A	No formula found	0	3
	0 E	uracil	2.75	20900	2.73	0.02	[M+H]+	C4H4N2O2	113.035	113.034	-4.6	No MSMS	N/A	C4H4N2O2	69.254	3
	0 F	uracil	2.75	10520	2.73	0.02	[M+H]+	C4H4N2O2	113.035	113.032	-19	No MSMS	N/A	No formula found	0	3
	0 F	uracil	2.75	13390	2.72	0.03	[M+H]+	C4H4N2O2	113.035	113.032	-19.7	No MSMS	N/A	No formula found	0	3
	0 G	uracil	2.75	20340	2.7	0.02	[M+H]+	C4H4N2O2	113.035	113.034	-8.4	No MSMS	N/A	C4H4N2O2	43.806	3
	0 G	uracil	2.75	17680	2.72	0.03	[M+H]+	C4H4N2O2	113.035	113.033	-11.3	No MSMS	N/A	No formula found	0	3
	0 H	uracil	2.75	18850	2.72	0.03	[M+H]+	C4H4N2O2	113.035	113.033	-14.3	No MSMS	N/A	No formula found	0	3
	0 H	uracil	2.75	15310	2.73	0.02	[M+H]+	C4H4N2O2	113.035	113.033	-10.1	Uracil	55.2	No formula found	0	3
	0 I	uracil	2.75	24210	2.72	0.03	[M+H]+	C4H4N2O2	113.035	113.034	-8.3	No MSMS	N/A	No formula found	0	3
	0 I	uracil	2.75	24260	2.74	0.01	[M+H]+	C4H4N2O2	113.035	113.034	-9	No MSMS	N/A	C4H4N2O2	39.824	3
	0 L	uracil	2.75	18080	2.73	0.02	[M+H]+	C4H4N2O2	113.035	113.033	-10.2	No MSMS	N/A	No formula found	0	3
	0 L	uracil	2.75	18120	2.74	0.01	[M+H]+	C4H4N2O2	113.035	113.034	-6.6	Uracil	44.9	C4H4N2O2	53.113	3
	22 A	uracil	2.75	16640	2.75	0	[M+H]+	C4H4N2O2	113.035	113.033	-13.9	No MSMS	N/A	No formula found	0	3
	22 A	uracil	2.75	17760	2.71	0.04	[M+H]+	C4H4N2O2	113.035	113.032	-19.2	No Match	0	No formula found	0	3
	22 B	uracil	2.75	12680	2.74	0.01	[M+H]+	C4H4N2O2	113.035	113.032	-21.7	No MSMS	N/A	No formula found	0	3
	22 B	uracil	2.75	10180	2.76	0.01	[M+H]+	C4H4N2O2	113.035	113.034	-8.5	Uracil	52.1	C4H4N2O2	52.097	3
	22 C	uracil	2.75	20140	2.69	0.06	[M+H]+	C4H4N2O2	113.035	113.033	-13.1	No MSMS	N/A	No formula found	0	3
	22 C	uracil	2.75	14780	2.74	0.01	[M+H]+	C4H4N2O2	113.035	113.032	-21.5	No MSMS	N/A	No formula found	0	3
	22 D	uracil	2.75	14320	2.71	0.04	[M+H]+	C4H4N2O2	113.035	113.033	-16.4	No MSMS	N/A	No formula found	0	3
	22 D	uracil	2.75	14420	2.73	0.02	[M+H]+	C4H4N2O2	113.035	113.033	-13	Uracil	60.2	No formula found	0	3
	22 E	uracil	2.75	21930	2.73	0.02	[M+H]+	C4H4N2O2	113.035	113.032	-17.8	No MSMS	N/A	No formula found	0	3
	22 E	uracil	2.75	21370	2.73	0.02	[M+H]+	C4H4N2O2	113.035	113.032	-19.7	No MSMS	N/A	No formula found	0	3
	22 F	uracil	2.75	12350	2.74	0.01	[M+H]+	C4H4N2O2	113.035	113.033	-17.1	No MSMS	N/A	No formula found	0	3
	22 F	uracil	2.75	15270	2.72	0.03	[M+H]+	C4H4N2O2	113.035	113.032	-20.6	No MSMS	N/A	No formula found	0	3
	22 G	uracil	2.75	14370	2.72	0.03	[M+H]+	C4H4N2O2	113.035	113.033	-15.2	No MSMS	N/A	No formula found	0	3
	22 G	uracil	2.75	15220	2.75	0	[M+H]+	C4H4N2O2	113.035	113.033	-10.8	No MSMS	N/A	No formula found	0	3
	22 H	uracil	2.75	28220	2.7	0.05	[M+H]+	C4H4N2O2	113.035	113.033	-10.6	No MSMS	N/A	No formula found	0	3
	22 H	uracil	2.75	26160	2.72	0.03	[M+H]+	C4H4N2O2	113.035	113.033	-16.1	No MSMS	N/A	No formula found	0	3
	22 I	uracil	2.75	20950	2.74	0.01	[M+H]+	C4H4N2O2	113.035	113.034	-3	Uracil	76.2	C4H4N2O2	79.519	3
	22 I	uracil	2.75	24670	2.73	0.02	[M+H]+	C4H4N2O2	113.035	113.033	-13.8	No MSMS	N/A	No formula found	0	3
	22 L	uracil	2.75	14830	2.72	0.03	[M+H]+	C4H4N2O2	113.035	113.034	-9.2	Uracil	76.6	C4H4N2O2	49.163	3
	22 L	uracil	2.75	17430	2.73	0.02	[M+H]+	C4H4N2O2	113.035	113.033	-17	No MSMS	N/A	No formula found	0	3
Match con Library.	0 A	creatinine	0.97	45160	0.97	0	[M+H]+	C4H7N3O	114.066	114.065	-13.6	Creatinine	42.4	No formula found	0	3
	0 A	creatinine	0.97	52910	0.97	0	[M+H]+	C4H7N3O	114.066	114.064	-14.6	Creatinine	61.1	No formula found	0	3
	0 B	creatinine	0.97	33160	0.98	0.01	[M+H]+	C4H7N3O	114.066	114.065	-7.3	Creatinine	43.6	No formula found	0	3
	0 B	creatinine	0.97	45140	0.97	0	[M+H]+	C4H7N3O	114.066	114.065	-13.2	Creatinine	51	No formula found	0	3
	0 C	creatinine	0.97	50710	0.98	0.01	[M+H]+	C4H7N3O	114.066	114.065	-9	Creatinine	61.8	No formula found	0	3
	0 C	creatinine	0.97	39790	0.97	0	[M+H]+	C4H7N3O	114.066	114.065	-10.4	Creatinine	76.8	No formula found	0	3
	0 D	creatinine	0.97	34980	0.97	0	[M+H]+	C4H7N3O	114.066	114.065	-7.7	Creatinine	50	No formula found	0	3
	0 D	creatinine	0.97	34250	0.97	0	[M+H]+	C4H7N3O	114.066	114.065	-8.4	Creatinine	66.4	No formula found	0	3
	0 E	creatinine	0.97	48230	0.97	0	[M+H]+	C4H7N3O	114.066	114.065	-9	Creatinine	39.9	No formula found	0	3
	0 E	creatinine	0.97	53630	0.97	0	[M+H]+	C4H7N3O	114.066	114.065	-10.5	Creatinine	30.4	No formula found	0	3
	0 F	creatinine	0.97	19700	0.97	0	[M+H]+	C4H7N3O	114.066	114.065	-10.3	Creatinine	67	No formula found	0	3
	0 F	creatinine	0.97	54790	0.96	0.01	[M+H]+	C4H7N3O	114.066	114.065	-12	Creatinine	56.3	No formula found	0	3
	0 G	creatinine	0.97	64340	0.97	0	[M+H]+	C4H7N3O	114.066	114.065	-10.8	Creatinine	63.3	No formula found	0	3
	0 G	creatinine	0.97	50640	0.97	0	[M+H]+	C4H7N3O	114.066	114.065	-11.4	Creatinine	43.1	No formula found	0	3
	0 H	creatinine	0.97	63560	0.97	0	[M+H]+	C4H7N3O	114.066	114.065	-9.6	No MSMS	N/A	No formula found	0	3
	0 H	creatinine	0.97	31470	0.97	0	[M+H]+	C4H7N3O	114.066	114.065	-11.5	Creatinine	72.4	No formula found	0	3
	0 I	creatinine	0.97	46440	0.97	0	[M+H]+	C4H7N3O	114.066	114.065	-11.2	Creatinine	68.4	No formula found	0	3
	0 I	creatinine	0.97	59850	0.96	0.01	[M+H]+	C4H7N3O	114.066	114.065	-9.5	Creatinine	35.4	No formula found	0	3
	0 L	creatinine	0.97	40200	0.96	0.01	[M+H]+	C4H7N3O	114.066	114.065	-9.2	Creatinine	57.4	No formula found	0	3
	0 L	creatinine	0.97	47850	0.97	0	[M+H]+	C4H7N3O	114.066	114.065	-14.2	Creatinine	56.8	No formula found	0	3
	22 A	creatinine	0.97	22160	0.97	0	[M+H]+	C4H7N3O	114.066	114.065	-14.3	Creatinine	62.8	No formula found	0	3
	22 A	creatinine	0.97	38110	0.97	0	[M+H]+	C4H7N3O	114.066	114.065	-9.4	Creatinine	26	No formula found	0	3
	22 B	creatinine	0.97	65400	0.96	0.01	[M+H]+	C4H7N3O	114.066	114.065	-13.4	Creatinine	22.3	No formula found	0	3
	22 B	creatinine	0.97	68890	0.97	0	[M+H]+	C4H7N3O	114.066	114.065	-8.8	Creatinine	64.1	No formula found	0	3
	22 C	creatinine	0.97	58820	0.97	0	[M+H]+	C4H7N3O	114.066	114.064	-15	Creatinine	65.5	No formula found	0	3
	22 C	creatinine	0.97	35090	0.97	0	[M+H]+	C4H7N3O	114.066	114.065	-7.6	Creatinine	80.6	C4H7N3O	52.688	3
	22 D	creatinine	0.97	29900	0.97	0	[M+H]+	C4H7N3O	114.066	114.064	-16.6	No Match	0	No formula found	0	3
	22 D	creatinine	0.97	32910	0.96	0.01	[M+H]+	C4H7N3O	114.066	114.064	-14.8	Creatinine	79.3	No formula found	0	3
	22 E	creatinine	0.97	37180	0.97	0	[M+H]+	C4H7N3O	114.066	114.065	-14.2	Creatinine	56.3	No formula found	0	3
	22 E	creatinine	0.97	33010	0.97	0	[M+H]+	C4H7N3O	114.066	114.064	-14.4	No MSMS	N/A	No formula found	0	3
	22 F	creatinine	0.97	13140	0.97	0	[M+H]+	C4H7N3O	114.066	114.065	-12.6	Creatinine	50.1	No formula found	0	3
	22 F	creatinine	0.97	25490	0.97	0	[M+H]+	C4H7N3O	114.066	114.064	-19.4	Creatinine	77.7	No formula found	0	3
	22 G	creatinine	0.97	53850	0.96	0.01	[M+H]+	C4H7N3O	114.066	114.064	-16.3	Creatinine	37.6	No formula found	0	3
	22 G	creatinine	0.97	57560	0.97	0	[M+H]+	C4H7N3O	114.066	114.064	-14.8	Creatinine	21.9	No formula found	0	3
	22 H	creatinine	0.97	50120	0.97	0	[M+H]+	C4H7N3O	114.066	114.064	-17.2	Creatinine	75.5	No formula found	0	3
	22 H	creatinine	0.97	57010	0.96	0.01	[M+H]+	C4H7N3O	114.066	114.065	-13.4	Creatinine	61.4	No formula found	0	3
	22 I	creatinine	0.97	45540	0.97	0	[M+H]+	C4H7N3O	114.066	114.065	-13.4	Creatinine	86.5	No formula found	0	3
	22 I	creatinine	0.97	47110	0.96	0.01	[M+H]+	C4H7N3O	114.066	114.065	-11.7	Creatinine	68.5	No formula found	0	3
	22 L	creatinine	0.97	24490	0.97	0	[M+H]+	C4H7N3O	114.066	114.064	-15.6	Creatinine	70.1	No formula found	0	3
	22 L	creatinine	0.97	42080	0.97	0	[M+H]+	C4H7N3O	114.066	114.064	-14.9	Creatinine	67.4	No formula found	0	3
Match con Library.	0 A	creatine	0.98	101100	0.98	0	[M+H]+	C4H9N3O2	132.077	132.076	-9.1	No MSMS	N/A	C4H9N3O2	39.086	3
diverso RT nella elaborazione MS-DIAL	0 A	creatine	0.98	120000	0.97	0.01	[M+H]+	C4H9N3O2	132.077	132.075	-10.1	No MSMS	N/A	No formula found	0	3
	0 B	creatine	0.98	66830	0.98	0	[M+H]+	C4H9N3O2	132.077	132.076	-5.2	No MSMS	N/A	C4H9N3O2	65.126	3
	0 B	creatine	0.98	95370	0.97	0.01	[M+H]+	C4H9N3O2	132.077	132.076	-8.1	No MSMS	N/A	C4H9N3O2	46.052	3
	0 C	creatine	0.98	76320	0.98	0	[M+H]+	C4H9N3O2	132.077	132.076	-8.7	Creatine	85.3	C4H9N3O2	51.077	3
	0 C	creatine	0.98	66140	0.98	0	[M+H]+	C4H9N3O2	132.077	132.076	-8.1	No MSMS	N/A	C4H9N3O2	45.806	3
	0 D	creatine	0.98	86160	0.98	0	[M+H]+	C4H9N3O2	132.077	132.076	-5.3	No MSMS	N/A	C4H9N3O2	64.965	3
	0 D	creatine	0.98	87970	0.98	0	[M+H]+	C4H9N3O2	132.077	132.076	-5.2	Creatine	85.2	C4H9N3O2	63.202	3
	0 E	creatine	0.98	87390	0.98	0	[M+H]+	C4H9N3O2	132.077	132.076	-7.5	No MSMS	N/A	C4H9N3O2	50.073	3
	0 E	creatine	0.98	103000	0.98	0	[M+H]+	C4H9N3O2	132.077	132.076	-6.5	Creatine	88.4	C4H9N3O2	71.277	3
	0 F	creatine	0.98	37800	0.98	0	[M+H]+	C4H9N3O2	132.077	132.076	-9.1	Creatine	73.6	C4H9N3O2	59.557	3
	0 F	creatine	0.98	110800	0.97	0.01	[M+H]+	C4H9N3O2	132.077	132.076	-6.8	Creatine	87.8	C4H9N3O2	69.645	3
	0 G	creatine	0.98	89920	0.98	0	[M+H]+	C4H9N3O2	132.077	132.076	-7.3	No MSMS	N/A	C4H9N3O2	51.202	3
	0 G	creatine	0.98	74230	0.97	0.01	[M+H]+	C4H9N3O2	132.077	132.076	-5.9	Creatine	83.7	C4H9N3O2	58.81	3
	0 H	creatine	0.98	97440	0.98	0	[M+H]+	C4H9N3O2	132.077	132.076	-6.4	No MSMS	N/A	C4H9N3O2	57.248	3
	0 H	creatine	0.98	50040	0.98	0	[M+H]+	C4H9N3O2	132.077	132.076	-5.3	Creatine	73.9	C4H9N3O2	76.31	3
	0 I	creatine	0.98	67180	0.98	0	[M+H]+	C4H9N3O2	132.077	132.076	-7.2	No MSMS	N/A	C4H9N3O2	52.15	3
	0 I	creatine	0.98	90980	0.97	0.01	[M+H]+	C4H9N3O2	132.077	132.076	-5.7	No MSMS	N/A	C4H9N3O2	61.853	3
	0 L	creatine	0.98	72290	0.97	0.01	[M+H]+	C4H9N3O2	132.077	132.076	-6.9	Creatine	81.9	C4H9N3O2	58.569	3
	0 L	creatine	0.98	84300	0.97	0.01	[M+H]+	C4H9N3O2	132.077	132.076	-9.7	Creatine	69.9	C4H9N3O2	46.933	3
	22 A	creatine	0.98	61100	0.98	0	[M+H]+	C4H9N3O2	132.077	132.076	-9.4	Creatine	79.7	C4H9N3O2	57.726	3
	22 A	creatine	0.98	92920	0.98	0	[M+H]+	C4H9N3O2	132.077	132.076	-7.4	No MSMS	N/A	C4H9N3O2	50.675	3
	22 B	creatine	0.98	98930	0.97	0.01	[M+H]+	C4H9N3O2	132.077	132.076	-9.9	No MSMS	N/A	C4H9N3O2	34.283	3
	22 B	creatine	0.98	104900	0.97	0.01	[M+H]+	C4H9N3O2	132.077	132.076	-8.2	No MSMS	N/A	C4H9N3O2	45.552	3
	22 C	creatine	0.98	78830	0.97	0.01	[M+H]+	C4H9N3O2	132.077	132.075	-11.7	Creatine	74.9	No formula found	0	3
	22 C	creatine	0.98	50380	0.97	0.01	[M+H]+	C4H9N3O2	132.077	132.076	-5.4	No MSMS	N/A	C4H9N3O2	63.706	3
	22 D	creatine	0.98	79220	0.98	0	[M+H]+	C4H9N3O2	132.077	132.075	-11.6	No MSMS	N/A	No formula found	0	3
	22 D	creatine	0.98	89830	0.97	0.01	[M+H]+	C4H9N3O2	132.077	132.076	-9.7	Creatine	73.7	C4H9N3O2	36.795	3
	22 E	creatine	0.98	91360	0.97	0.01	[M+H]+	C4H9N3O2	132.077	132.076	-9.3	No MSMS	N/A	C4H9N3O2	37.9	3
	22 E	creatine	0.98	83590	0.97	0.01	[M+H]+	C4H9N3O2	132.077	132.075	-11.4	No MSMS	N/A	No formula found	0	3
	22 F	creatine	0.98	45570	0.97	0.01	[M+H]+	C4H9N3O2	132.077	132.076	-9.5	Creatine	82.7	C4H9N3O2	47.601	3
	22 F	creatine	0.98	78310	0.98	0	[M+H]+	C4H9N3O2	132.077	132.075	-15.3	No MSMS	N/A	No formula found	0	3
	22 G	creatine	0.98	86050	0.97	0.01	[M+H]+	C4H9N3O2	132.077	132.075	-12.9	No MSMS	N/A	No formula found	0	3
	22 G	creatine	0.98	92750	0.97	0.01	[M+H]+	C4H9N3O2	132.077	132.075	-11.2	No MSMS	N/A	No formula found	0	3
	22 H	creatine	0.98	98100	0.97	0.01	[M+H]+	C4H9N3O2	132.077	132.075	-12.2	Creatine	67.4	No formula found	0	3
	22 H	creatine	0.98	110200	0.97	0.01	[M+H]+	C4H9N3O2	132.077	132.076	-9.8	No MSMS	N/A	C4H9N3O2	34.511	3
	22 I	creatine	0.98	71160	0.98	0	[M+H]+	C4H9N3O2	132.077	132.075	-10	No MSMS	N/A	No formula found	0	3
	22 I	creatine	0.98	73390	0.97	0.01	[M+H]+	C4H9N3O2	132.077	132.076	-8.9	No MSMS	N/A	C4H9N3O2	40.467	3
	22 L	creatine	0.98	42040	0.97	0.01	[M+H]+	C4H9N3O2	132.077	132.075	-10.2	No MSMS	N/A	No formula found	0	3
	22 L	creatine	0.98	85200	0.97	0.01	[M+H]+	C4H9N3O2	132.077	132.076	-9.6	No MSMS	N/A	C4H9N3O2	36.016	3
Match con Library.	0 A	Methionine	1.46	33700	1.47	0.01	[M+H]+	C5H11NO2S	150.058	150.057	-7.4	L-Methionine	98.2	No formula found	0	1
	0 A	Methionine	1.46	34520	1.47	0.01	[M+H]+	C5H11NO2S	150.058	150.057	-10.6	L-Methionine	98	Target formula not found	0	1
	0 B	Methionine	1.46	10590	1.48	0.02	[M+H]+	C5H11NO2S	150.058	150.056	-16.7	L-Methionine	93.1	Target formula not found	0	1
	0 B	Methionine	1.46	16500	1.45	0.01	[M+H]+	C5H11NO2S	150.058	150.056	-12.1	L-Methionine	98.1	Target formula not found	0	1
	0 C	Methionine	1.46	7164	1.45	0.01	[M+H]+	C5H11NO2S	150.058	150.055	-19.8	L-Methionine	98.2	Target formula not found	0	1
	0 C	Methionine	1.46	11020	1.49	0.03	[M+H]+	C5H11NO2S	150.058	150.056	-12.9	No MSMS	N/A	Target formula not found	0	1
	0 D	Methionine	1.46	11570	1.46	0	[M+H]+	C5H11NO2S	150.058	150.056	-13.2	L-Methionine	95.9	Target formula not found	0	1
	0 D	Methionine	1.46	13930	1.5	0.04	[M+H]+	C5H11NO2S	150.058	150.056	-13.2	No MSMS	N/A	No formula found	0	1
	0 E	Methionine	1.46	17820	1.46	0	[M+H]+	C5H11NO2S	150.058	150.057	-9.1	L-Methionine	97.3	C5H11NO2S	52.678	1
	0 E	Methionine	1.46	17210	1.46	0	[M+H]+	C5H11NO2S	150.058	150.057	-6.2	L-Methionine	98.6	C5H11NO2S	60.808	1
	0 F	Methionine	1.46	8568	1.5	0.04	[M+H]+	C5H11NO2S	150.058	150.057	-7.7	No MSMS	N/A	C5H11NO2S	48.975	1
	0 F	Methionine	1.46	10690	1.49	0.03	[M+H]+	C5H11NO2S	150.058	150.056	-14	No MSMS	N/A	Target formula not found	0	1
	0 G	Methionine	1.46	15560	1.48	0.02	[M+H]+	C5H11NO2S	150.058	150.057	-11	L-Methionine	97.4	No formula found	0	1
	0 G	Methionine	1.46	15460	1.49	0.03	[M+H]+	C5H11NO2S	150.058	150.057	-7.2	L-Methionine	98.1	No formula found	0	1
	0 H	Methionine	1.46	6975	1.51	0.05	[M+H]+	C5H11NO2S	150.058	150.057	-10.8	No MSMS	N/A	Target formula not found	0	1
	0 H	Methionine	1.46	4212	1.46	0	[M+H]+	C5H11NO2S	150.058	150.056	-16.7	No MSMS	N/A	Target formula not found	0	1
	0 I	Methionine	1.46	10270	1.47	0.01	[M+H]+	C5H11NO2S	150.058	150.056	-12.4	No MSMS	N/A	Target formula not found	0	1
	0 I	Methionine	1.46	11360	1.46	0	[M+H]+	C5H11NO2S	150.058	150.056	-12.8	L-Methionine	95.5	Target formula not found	0	1
	0 L	Methionine	1.46	11170	1.49	0.03	[M+H]+	C5H11NO2S	150.058	150.056	-14.7	L-Methionine	95.4	Target formula not found	0	1
	0 L	Methionine	1.46	11420	1.5	0.04	[M+H]+	C5H11NO2S	150.058	150.056	-12.1	L-Methionine	98	Target formula not found	0	1
	22 A	Methionine	1.46	9210	1.5	0.04	[M+H]+	C5H11NO2S	150.058	150.056	-12.7	No MSMS	N/A	No formula found	0	1
	22 A	Methionine	1.46	10470	1.47	0.01	[M+H]+	C5H11NO2S	150.058	150.056	-16.8	L-Methionine	99	Target formula not found	0	1
	22 B	Methionine	1.46	13720	1.47	0.01	[M+H]+	C5H11NO2S	150.058	150.056	-16	No MSMS	N/A	Target formula not found	0	1
	22 B	Methionine	1.46	13880	1.46	0	[M+H]+	C5H11NO2S	150.058	150.057	-11.6	L-Methionine	98.9	No formula found	0	1
	22 C	Methionine	1.46	12250	1.53	0.07	[M+H]+	C5H11NO2S	150.058	150.056	-18.2	No MSMS	N/A	No formula found	0	1
	22 C	Methionine	1.46	7876	1.46	0	[M+H]+	C5H11NO2S	150.058	150.056	-16.9	No MSMS	N/A	Target formula not found	0	1
	22 D	Methionine	1.46	15390	1.48	0.02	[M+H]+	C5H11NO2S	150.058	150.056	-15.7	L-Methionine	98.6	Target formula not found	0	1
	22 D	Methionine	1.46	16450	1.48	0.02	[M+H]+	C5H11NO2S	150.058	150.056	-13.8	L-Methionine	97.4	No formula found	0	1
	22 E	Methionine	1.46	15850	1.47	0.01	[M+H]+	C5H11NO2S	150.058	150.056	-14.6	L-Methionine	99	Target formula not found	0	1
	22 E	Methionine	1.46	18200	1.47	0.01	[M+H]+	C5H11NO2S	150.058	150.057	-10.9	L-Methionine	98.4	No formula found	0	1
	22 F	Methionine	1.46	4318	1.48	0.02	[M+H]+	C5H11NO2S	150.058	150.055	-23	No MSMS	N/A	Target formula not found	0	1
	22 F	Methionine	1.46	7875	1.5	0.04	[M+H]+	C5H11NO2S	150.058	150.056	-13.1	No MSMS	N/A	No formula found	0	1
	22 G	Methionine	1.46	17740	1.49	0.03	[M+H]+	C5H11NO2S	150.058	150.056	-14.9	L-Methionine	98.3	Target formula not found	0	1
	22 G	Methionine	1.46	18870	1.48	0.02	[M+H]+	C5H11NO2S	150.058	150.056	-18.4	No MSMS	N/A	Target formula not found	0	1
	22 H	Methionine	1.46	8775	1.44	0.02	[M+H]+	C5H11NO2S	150.058	150.056	-17.3	L-Methionine	95.8	Target formula not found	0	1
	22 H	Methionine	1.46	9846	1.47	0.01	[M+H]+	C5H11NO2S	150.058	150.057	-8.3	No MSMS	N/A	C5H11NO2S	44.498	1
	22 I	Methionine	1.46	16660	1.48	0.02	[M+H]+	C5H11NO2S	150.058	150.056	-18.2	L-Methionine	99.5	Target formula not found	0	1
	22 I	Methionine	1.46	12880	1.49	0.03	[M+H]+	C5H11NO2S	150.058	150.056	-12.8	L-Methionine	100	Target formula not found	0	1
	22 L	Methionine	1.46	14930	1.55	0.09	[M+H]+	C5H11NO2S	150.058	150.056	-14.4	L-Methionine	95.4	No formula found	0	1
	22 L	Methionine	1.46	18080	1.53	0.07	[M+H]+	C5H11NO2S	150.058	150.056	-17.3	L-Methionine	98.1	Target formula not found	0	1
MSMS confrontato con database online	0 A	Xanthine	2.4	35530	2.38	0.02	[M+H]+	C5H4N4O2	153.041	153.04	-5.2	Match database online	0	C5H4N4O2	61.033	3
	0 A	Xanthine	2.4	35090	2.39	0.01	[M+H]+	C5H4N4O2	153.041	153.04	-5.1	Match database online	0	No formula found	0	3
	0 B	Xanthine	2.4	52520	2.39	0.01	[M+H]+	C5H4N4O2	153.041	153.041	2.8	No MSMS	N/A	No formula found	0	3
	0 B	Xanthine	2.4	39550	2.38	0.02	[M+H]+	C5H4N4O2	153.041	153.041	0.7	No MSMS	N/A	C5H4N4O2	95.307	3
	0 C	Xanthine	2.4	62330	2.39	0.01	[M+H]+	C5H4N4O2	153.041	153.04	-3.1	No MSMS	N/A	C5H4N4O2	79.259	3
	0 C	Xanthine	2.4	58990	2.38	0.02	[M+H]+	C5H4N4O2	153.041	153.041	-0.8	No MSMS	N/A	C5H4N4O2	94.378	3
	0 D	Xanthine	2.4	58390	2.39	0.01	[M+H]+	C5H4N4O2	153.041	153.041	-0.1	No MSMS	N/A	C5H4N4O2	99.337	3
	0 D	Xanthine	2.4	60070	2.37	0.03	[M+H]+	C5H4N4O2	153.041	153.04	-2.9	No MSMS	N/A	C5H4N4O2	80.735	3
	0 E	Xanthine	2.4	36570	2.39	0.01	[M+H]+	C5H4N4O2	153.041	153.04	-2.5	No MSMS	N/A	C5H4N4O2	83.605	3
	0 E	Xanthine	2.4	39540	2.39	0.01	[M+H]+	C5H4N4O2	153.041	153.041	-0.5	No MSMS	N/A	C5H4N4O2	96.7	3
	0 F	Xanthine	2.4	41990	2.39	0.01	[M+H]+	C5H4N4O2	153.041	153.041	-0.7	No MSMS	N/A	C5H4N4O2	95.569	3
	0 F	Xanthine	2.4	53830	2.38	0.02	[M+H]+	C5H4N4O2	153.041	153.041	-0.9	Match database online	0	C5H4N4O2	83.927	3
	0 G	Xanthine	2.4	49880	2.37	0.03	[M+H]+	C5H4N4O2	153.041	153.041	-0.9	No MSMS	N/A	C5H4N4O2	94.042	3
	0 G	Xanthine	2.4	32510	2.39	0.01	[M+H]+	C5H4N4O2	153.041	153.041	0.7	No MSMS	N/A	C5H4N4O2	95.582	3
	0 H	Xanthine	2.4	44700	2.4	0	[M+H]+	C5H4N4O2	153.041	153.041	-1.6	Match database online	32.5	C5H4N4O2	80.759	3
	0 H	Xanthine	2.4	37710	2.39	0.01	[M+H]+	C5H4N4O2	153.041	153.041	0.9	No MSMS	N/A	C5H4N4O2	93.699	3
	0 I	Xanthine	2.4	58810	2.39	0.01	[M+H]+	C5H4N4O2	153.041	153.041	0.5	No MSMS	N/A	C5H4N4O2	96.351	3
	0 I	Xanthine	2.4	52890	2.4	0	[M+H]+	C5H4N4O2	153.041	153.041	-0.6	No MSMS	N/A	C5H4N4O2	96.17	3
	0 L	Xanthine	2.4	44040	2.38	0.02	[M+H]+	C5H4N4O2	153.041	153.041	-0.2	Match database online	0	C5H4N4O2	92.412	3
	0 L	Xanthine	2.4	36750	2.39	0.01	[M+H]+	C5H4N4O2	153.041	153.041	-0.4	Match database online	0	C5H4N4O2	88.133	3
	22 A	Xanthine	2.4	33210	2.39	0.01	[M+H]+	C5H4N4O2	153.041	153.04	-4.6	Match database online	38.3	C5H4N4O2	65.853	3
	22 A	Xanthine	2.4	47570	2.37	0.03	[M+H]+	C5H4N4O2	153.041	153.04	-4.9	No MSMS	N/A	C5H4N4O2	67.275	3
	22 B	Xanthine	2.4	41560	2.38	0.02	[M+H]+	C5H4N4O2	153.041	153.04	-8.1	No MSMS	N/A	C5H4N4O2	45.852	3
	22 B	Xanthine	2.4	40690	2.39	0.01	[M+H]+	C5H4N4O2	153.041	153.04	-5.2	No MSMS	N/A	C5H4N4O2	65.508	3
	22 C	Xanthine	2.4	60890	2.38	0.02	[M+H]+	C5H4N4O2	153.041	153.04	-3.2	Match database online	44.2	C5H4N4O2	64.919	3
	22 C	Xanthine	2.4	48160	2.39	0.01	[M+H]+	C5H4N4O2	153.041	153.04	-2.4	No MSMS	N/A	C5H4N4O2	83.694	3
	22 D	Xanthine	2.4	29970	2.39	0.01	[M+H]+	C5H4N4O2	153.041	153.04	-7.4	No MSMS	N/A	C5H4N4O2	50.797	3
	22 D	Xanthine	2.4	33390	2.38	0.02	[M+H]+	C5H4N4O2	153.041	153.04	-4.5	No MSMS	N/A	C5H4N4O2	70.09	3
	22 E	Xanthine	2.4	32110	2.38	0.02	[M+H]+	C5H4N4O2	153.041	153.04	-2.4	No MSMS	N/A	No formula found	0	3
	22 E	Xanthine	2.4	32820	2.37	0.03	[M+H]+	C5H4N4O2	153.041	153.039	-10.7	No MSMS	N/A	Target formula not found	0	3
	22 F	Xanthine	2.4	32450	2.38	0.02	[M+H]+	C5H4N4O2	153.041	153.039	-9.8	No MSMS	N/A	No formula found	0	3
	22 F	Xanthine	2.4	33270	2.38	0.02	[M+H]+	C5H4N4O2	153.041	153.04	-2.9	No MSMS	N/A	C5H4N4O2	80.635	3
	22 G	Xanthine	2.4	61420	2.38	0.02	[M+H]+	C5H4N4O2	153.041	153.04	-5.6	No MSMS	N/A	C5H4N4O2	62.73	3
	22 G	Xanthine	2.4	46980	2.37	0.03	[M+H]+	C5H4N4O2	153.041	153.04	-3.1	Match database online	0	C5H4N4O2	64.823	3
	22 H	Xanthine	2.4	51970	2.39	0.01	[M+H]+	C5H4N4O2	153.041	153.04	-3.6	No MSMS	N/A	C5H4N4O2	75.675	3
	22 H	Xanthine	2.4	53200	2.38	0.02	[M+H]+	C5H4N4O2	153.041	153.04	-2.4	No MSMS	N/A	C5H4N4O2	83.783	3
	22 I	Xanthine	2.4	51410	2.38	0.02	[M+H]+	C5H4N4O2	153.041	153.041	-0.5	No MSMS	N/A	C5H4N4O2	96.6	3
	22 I	Xanthine	2.4	49980	2.37	0.03	[M+H]+	C5H4N4O2	153.041	153.041	0	No MSMS	N/A	C5H4N4O2	99.724	3
	22 L	Xanthine	2.4	33800	2.38	0.02	[M+H]+	C5H4N4O2	153.041	153.04	-3.7	No MSMS	N/A	C5H4N4O2	75.587	3
	22 L	Xanthine	2.4	34780	2.38	0.02	[M+H]+	C5H4N4O2	153.041	153.04	-6.5	No MSMS	N/A	C5H4N4O2	56.955	3
Ile+Leu con questo metodo non si separano	0 A	isoleucine+leucine	2.43	822700	2.39	0.04	[M+H]+	C6H13NO2	132.102	132.101	-5.9	No MSMS	N/A	C6H13NO2	60.395	1
	0 A	isoleucine+leucine	2.43	1103000	2.41	0.02	[M+H]+	C6H13NO2	132.102	132.101	-4.3	L-Leucine	99.1	C6H13NO2	75.981	1
	0 B	isoleucine+leucine	2.43	507400	2.42	0.01	[M+H]+	C6H13NO2	132.102	132.102	0.5	L-Leucine	98.8	C6H13NO2	92.098	1
	0 B	isoleucine+leucine	2.43	531800	2.4	0.03	[M+H]+	C6H13NO2	132.102	132.101	-4.3	No MSMS	N/A	C6H13NO2	71.522	1
	0 C	isoleucine+leucine	2.43	387500	2.41	0.02	[M+H]+	C6H13NO2	132.102	132.101	-7.3	No MSMS	N/A	C6H13NO2	51.242	1
	0 C	isoleucine+leucine	2.43	290000	2.4	0.03	[M+H]+	C6H13NO2	132.102	132.102	-2.4	No MSMS	N/A	C6H13NO2	83.772	1
	0 D	isoleucine+leucine	2.43	293500	2.4	0.03	[M+H]+	C6H13NO2	132.102	132.102	-0.7	No MSMS	N/A	C6H13NO2	95.278	1
	0 D	isoleucine+leucine	2.43	267500	2.39	0.04	[M+H]+	C6H13NO2	132.102	132.101	-2.8	No MSMS	N/A	C6H13NO2	81.662	1
	0 E	isoleucine+leucine	2.43	323800	2.41	0.02	[M+H]+	C6H13NO2	132.102	132.101	-7.1	No MSMS	N/A	C6H13NO2	52.662	1
	0 E	isoleucine+leucine	2.43	415100	2.41	0.02	[M+H]+	C6H13NO2	132.102	132.101	-3.4	No MSMS	N/A	C6H13NO2	77.638	1
	0 F	isoleucine+leucine	2.43	178500	2.39	0.04	[M+H]+	C6H13NO2	132.102	132.101	-3.4	No MSMS	N/A	C6H13NO2	77.147	1
	0 F	isoleucine+leucine	2.43	186600	2.4	0.03	[M+H]+	C6H13NO2	132.102	132.101	-2.8	No MSMS	N/A	C6H13NO2	81.144	1
	0 G	isoleucine+leucine	2.43	320200	2.4	0.03	[M+H]+	C6H13NO2	132.102	132.101	-3.2	L-Leucine	99.3	C6H13NO2	80.258	1
	0 G	isoleucine+leucine	2.43	309900	2.4	0.03	[M+H]+	C6H13NO2	132.102	132.102	-1	No MSMS	N/A	C6H13NO2	93.517	1
	0 H	isoleucine+leucine	2.43	231600	2.41	0.02	[M+H]+	C6H13NO2	132.102	132.102	-1.2	L-Leucine	98.9	C6H13NO2	91.981	1
	0 H	isoleucine+leucine	2.43	200900	2.42	0.01	[M+H]+	C6H13NO2	132.102	132.102	-2	No MSMS	N/A	C6H13NO2	86.721	1
	0 I	isoleucine+leucine	2.43	515900	2.41	0.02	[M+H]+	C6H13NO2	132.102	132.102	-1.1	L-Leucine	99.1	C6H13NO2	91.841	1
	0 I	isoleucine+leucine	2.43	430500	2.42	0.01	[M+H]+	C6H13NO2	132.102	132.102	-2.5	L-Leucine	98.7	C6H13NO2	82.912	1
	0 L	isoleucine+leucine	2.43	136800	2.39	0.04	[M+H]+	C6H13NO2	132.102	132.101	-3.7	No MSMS	N/A	C6H13NO2	75.156	1
	0 L	isoleucine+leucine	2.43	150900	2.42	0.01	[M+H]+	C6H13NO2	132.102	132.102	-1.3	No MSMS	N/A	C6H13NO2	91.467	1
	22 A	isoleucine+leucine	2.43	386700	2.41	0.02	[M+H]+	C6H13NO2	132.102	132.101	-7.6	No MSMS	N/A	C6H13NO2	49.218	1
	22 A	isoleucine+leucine	2.43	506000	2.4	0.03	[M+H]+	C6H13NO2	132.102	132.101	-6.8	No MSMS	N/A	C6H13NO2	54.448	1
	22 B	isoleucine+leucine	2.43	388600	2.41	0.02	[M+H]+	C6H13NO2	132.102	132.101	-5.9	L-Leucine	98.6	C6H13NO2	68.105	1
	22 B	isoleucine+leucine	2.43	382800	2.39	0.04	[M+H]+	C6H13NO2	132.102	132.101	-6.3	L-Leucine	99.2	C6H13NO2	67.443	1
	22 C	isoleucine+leucine	2.43	287400	2.4	0.03	[M+H]+	C6H13NO2	132.102	132.101	-9.4	No MSMS	N/A	C6H13NO2	37.587	1
	22 C	isoleucine+leucine	2.43	204900	2.41	0.02	[M+H]+	C6H13NO2	132.102	132.101	-6.6	No MSMS	N/A	C6H13NO2	55.876	1
	22 D	isoleucine+leucine	2.43	327600	2.4	0.03	[M+H]+	C6H13NO2	132.102	132.101	-2.9	No MSMS	N/A	C6H13NO2	80.549	1
	22 D	isoleucine+leucine	2.43	314800	2.4	0.03	[M+H]+	C6H13NO2	132.102	132.101	-5.9	L-Leucine	99.4	C6H13NO2	66.614	1
	22 E	isoleucine+leucine	2.43	425100	2.41	0.02	[M+H]+	C6H13NO2	132.102	132.101	-5.2	No MSMS	N/A	C6H13NO2	65.656	1
	22 E	isoleucine+leucine	2.43	413600	2.39	0.04	[M+H]+	C6H13NO2	132.102	132.101	-8.1	L-Leucine	98.8	C6H13NO2	59.863	1
	22 F	isoleucine+leucine	2.43	168500	2.4	0.03	[M+H]+	C6H13NO2	132.102	132.101	-3.3	No MSMS	N/A	C6H13NO2	78.003	1
	22 F	isoleucine+leucine	2.43	196000	2.41	0.02	[M+H]+	C6H13NO2	132.102	132.101	-8.7	No MSMS	N/A	C6H13NO2	41.967	1
	22 G	isoleucine+leucine	2.43	429200	2.39	0.04	[M+H]+	C6H13NO2	132.102	132.101	-6.2	No MSMS	N/A	C6H13NO2	58.476	1
	22 G	isoleucine+leucine	2.43	349400	2.37	0.06	[M+H]+	C6H13NO2	132.102	132.101	-7.1	L-Leucine	99.4	C6H13NO2	60.418	1
	22 H	isoleucine+leucine	2.43	427200	2.4	0.03	[M+H]+	C6H13NO2	132.102	132.101	-6.2	No MSMS	N/A	C6H13NO2	58.34	1
	22 H	isoleucine+leucine	2.43	351800	2.4	0.03	[M+H]+	C6H13NO2	132.102	132.101	-7.1	L-Leucine	99.4	C6H13NO2	65.731	1
	22 I	isoleucine+leucine	2.43	672600	2.4	0.03	[M+H]+	C6H13NO2	132.102	132.102	-2.1	No MSMS	N/A	C6H13NO2	85.997	1
	22 I	isoleucine+leucine	2.43	707100	2.39	0.04	[M+H]+	C6H13NO2	132.102	132.101	-6.3	No MSMS	N/A	C6H13NO2	58.251	1
	22 L	isoleucine+leucine	2.43	225400	2.4	0.03	[M+H]+	C6H13NO2	132.102	132.101	-6.3	No MSMS	N/A	C6H13NO2	57.855	1
	22 L	isoleucine+leucine	2.43	259600	2.4	0.03	[M+H]+	C6H13NO2	132.102	132.101	-5.8	L-Leucine	98.8	C6H13NO2	68.711	1
Match con Library.	0 A	lysine	0.8	3577	0.82	0.02	[M+H]+	C6H14N2O2	147.113	147.111	-9.2	L-Lysine	96.5	C6H14N2O2	56.657	1
	0 A	lysine	0.8	8158	0.87	0.07	[M+H]+	C6H14N2O2	147.113	147.11	-19.4	L-Lysine	96.3	Target formula not found	0	1
	0 B	lysine	0.8	2275	0.84	0.04	[M+H]+	C6H14N2O2	147.113	147.11	-16.3	No Match	0	No formula found	0	1
	0 B	lysine	0.8	2383	0.82	0.02	[M+H]+	C6H14N2O2	147.113	147.11	-16.1	L-Lysine	98.6	No formula found	0	1
	0 C	lysine	0.8	3501	0.84	0.04	[M+H]+	C6H14N2O2	147.113	147.11	-17	L-Lysine	94.3	No formula found	0	1
	0 C	lysine	0.8	2254	0.85	0.05	[M+H]+	C6H14N2O2	147.113	147.111	-9.6	L-Lysine	95.9	C6H14N2O2	47.167	1
	0 D	lysine	0.8	1553	0.87	0.07	[M+H]+	C6H14N2O2	147.113	147.111	-11.8	L-Lysine	96.7	Target formula not found	0	1
	0 D	lysine	0.8	1362	0.85	0.05	[M+H]+	C6H14N2O2	147.113	147.109	-22.5	L-Lysine	93.5	No formula found	0	1
	0 E	lysine	0.8	3791	0.89	0.09	[M+H]+	C6H14N2O2	147.113	147.109	-28	L-Lysine	97.6	Target formula not found	0	1
	0 E	lysine	0.8	3344	0.92	0.12	[M+H]+	C6H14N2O2	147.113	147.107	-37.4	L-Lysine	96.7	No formula found	0	1
	0 F	lysine	0.8	732.5	0.84	0.04	[M+H]+	C6H14N2O2	147.113	147.111	-13.5	L-Lysine	94.7	Target formula not found	0	1
	0 F	lysine	0.8	2235	0.89	0.09	[M+H]+	C6H14N2O2	147.113	147.111	-13.4	L-Lysine	95.6	Target formula not found	0	1
	0 G	lysine	0.8	2595	0.85	0.05	[M+H]+	C6H14N2O2	147.113	147.11	-20.4	L-Lysine	98.1	Target formula not found	0	1
	0 G	lysine	0.8	2525	0.83	0.03	[M+H]+	C6H14N2O2	147.113	147.11	-16.4	L-Lysine	96.2	Target formula not found	0	1
	0 H	lysine	0.8	2058	0.83	0.03	[M+H]+	C6H14N2O2	147.113	147.11	-17.2	L-Lysine	96.2	No formula found	0	1
	0 H	lysine	0.8	1705	0.85	0.05	[M+H]+	C6H14N2O2	147.113	147.112	-7.8	L-Lysine	96.1	C6H14N2O2	62.271	1
	0 I	lysine	0.8	2499	0.87	0.07	[M+H]+	C6H14N2O2	147.113	147.112	-7.6	L-Lysine	98.4	C6H14N2O2	64.581	1
	0 I	lysine	0.8	3529	0.84	0.04	[M+H]+	C6H14N2O2	147.113	147.111	-13.4	L-Lysine	96.6	Target formula not found	0	1
	0 L	lysine	0.8	1989	0.86	0.06	[M+H]+	C6H14N2O2	147.113	147.109	-27.9	L-Lysine	96.3	Target formula not found	0	1
	0 L	lysine	0.8	1380	0.84	0.04	[M+H]+	C6H14N2O2	147.113	147.111	-10.4	No MSMS	N/A	No formula found	0	1
	22 A	lysine	0.8	1868	0.82	0.02	[M+H]+	C6H14N2O2	147.113	147.11	-21.2	L-Lysine	96.5	Target formula not found	0	1
	22 A	lysine	0.8	2216	0.82	0.02	[M+H]+	C6H14N2O2	147.113	147.11	-16.9	L-Lysine	97.9	Target formula not found	0	1
	22 B	lysine	0.8	3265	0.82	0.02	[M+H]+	C6H14N2O2	147.113	147.111	-14.5	L-Lysine	99.8	Target formula not found	0	1
	22 B	lysine	0.8	3507	0.85	0.05	[M+H]+	C6H14N2O2	147.113	147.109	-25	L-Lysine	96.5	Target formula not found	0	1
	22 C	lysine	0.8	3015	0.82	0.02	[M+H]+	C6H14N2O2	147.113	147.11	-17.4	No MSMS	N/A	No formula found	0	1
	22 C	lysine	0.8	2344	0.83	0.03	[M+H]+	C6H14N2O2	147.113	147.111	-15.8	L-Lysine	95.8	No formula found	0	1
	22 D	lysine	0.8	1700	0.83	0.03	[M+H]+	C6H14N2O2	147.113	147.11	-18.5	L-Lysine	98.5	Target formula not found	0	1
	22 D	lysine	0.8	1949	0.83	0.03	[M+H]+	C6H14N2O2	147.113	147.109	-24.3	L-Lysine	93.8	Target formula not found	0	1
	22 E	lysine	0.8	1259	0.81	0.01	[M+H]+	C6H14N2O2	147.113	147.111	-12.5	L-Lysine	98.6	Target formula not found	0	1
	22 E	lysine	0.8	1719	0.82	0.02	[M+H]+	C6H14N2O2	147.113	147.11	-16.7	L-Lysine	97	Target formula not found	0	1
	22 F	lysine	0.8	1510	0.83	0.03	[M+H]+	C6H14N2O2	147.113	147.112	-7.3	L-Lysine	94	No formula found	0	1
	22 F	lysine	0.8	1102	0.86	0.06	[M+H]+	C6H14N2O2	147.113	147.109	-27.2	L-Lysine	94.8	Target formula not found	0	1
	22 G	lysine	0.8	1582	0.83	0.03	[M+H]+	C6H14N2O2	147.113	147.112	-7.5	L-Lysine	97.6	C6H14N2O2	63.475	1
	22 G	lysine	0.8	3858	0.84	0.04	[M+H]+	C6H14N2O2	147.113	147.11	-19.6	L-Lysine	89.8	No formula found	0	1
	22 H	lysine	0.8	2122	0.85	0.05	[M+H]+	C6H14N2O2	147.113	147.112	-4.6	L-Lysine	96.8	No formula found	0	1
	22 H	lysine	0.8	2225	0.84	0.04	[M+H]+	C6H14N2O2	147.113	147.11	-20.2	No Match	0	No formula found	0	1
	22 I	lysine	0.8	2788	0.85	0.05	[M+H]+	C6H14N2O2	147.113	147.11	-16.7	No Match	0	Target formula not found	0	1
	22 I	lysine	0.8	3371	0.85	0.05	[M+H]+	C6H14N2O2	147.113	147.11	-21.8	L-Lysine	98.5	Target formula not found	0	1
	22 L	lysine	0.8	1647	0.81	0.01	[M+H]+	C6H14N2O2	147.113	147.111	-12.3	L-Lysine	95.8	Target formula not found	0	1
Match con Library.	0 A	histidine	0.89	8035	0.89	0	[M+H]+	C6H9N3O2	156.077	156.075	-13.2	L-Histidine	95.5	No formula found	0	1
	0 A	histidine	0.89	8474	0.88	0.01	[M+H]+	C6H9N3O2	156.077	156.075	-9.2	L-Histidine	100	C6H9N3O2	50.705	1
	0 B	histidine	0.89	3835	0.91	0.02	[M+H]+	C6H9N3O2	156.077	156.076	-5.1	No MSMS	N/A	C6H9N3O2	66.089	1
	0 B	histidine	0.89	9629	0.89	0	[M+H]+	C6H9N3O2	156.077	156.076	-7.8	L-Histidine	97.6	C6H9N3O2	50.773	1
	0 C	histidine	0.89	6558	0.89	0	[M+H]+	C6H9N3O2	156.077	156.076	-8	L-Histidine	89.9	C6H9N3O2	47.933	1
	0 C	histidine	0.89	5035	0.89	0	[M+H]+	C6H9N3O2	156.077	156.075	-11.3	L-Histidine	96.8	No formula found	0	1
	0 D	histidine	0.89	8101	0.9	0.01	[M+H]+	C6H9N3O2	156.077	156.076	-3.9	L-Histidine	100	C6H9N3O2	67.547	1
	0 D	histidine	0.89	7802	0.9	0.01	[M+H]+	C6H9N3O2	156.077	156.075	-11.2	L-Histidine	99.3	No formula found	0	1
	0 E	histidine	0.89	8514	0.88	0.01	[M+H]+	C6H9N3O2	156.077	156.075	-10.7	L-Histidine	98.5	No formula found	0	1
	0 E	histidine	0.89	9197	0.9	0.01	[M+H]+	C6H9N3O2	156.077	156.075	-12	L-Histidine	99.1	No formula found	0	1
	0 F	histidine	0.89	3996	0.89	0	[M+H]+	C6H9N3O2	156.077	156.075	-9.2	L-Histidine	96.2	C6H9N3O2	50.676	1
	0 F	histidine	0.89	8353	0.9	0.01	[M+H]+	C6H9N3O2	156.077	156.075	-10.7	No Match	0	No formula found	0	1
	0 G	histidine	0.89	8190	0.89	0	[M+H]+	C6H9N3O2	156.077	156.076	-7.7	L-Histidine	100	C6H9N3O2	49.159	1
	0 G	histidine	0.89	7624	0.89	0	[M+H]+	C6H9N3O2	156.077	156.076	-7.5	L-Histidine	83.8	C6H9N3O2	60.677	1
	0 H	histidine	0.89	6779	0.89	0	[M+H]+	C6H9N3O2	156.077	156.075	-11.7	L-Histidine	98.1	No formula found	0	1
	0 H	histidine	0.89	5004	0.89	0	[M+H]+	C6H9N3O2	156.077	156.076	-6.1	L-Histidine	99.9	No formula found	0	1
	0 I	histidine	0.89	6162	0.89	0	[M+H]+	C6H9N3O2	156.077	156.075	-9.8	L-Histidine	100	C6H9N3O2	38.927	1
	0 I	histidine	0.89	5420	0.89	0	[M+H]+	C6H9N3O2	156.077	156.075	-9.7	L-Histidine	93.1	C6H9N3O2	40.381	1
	0 L	histidine	0.89	6138	0.89	0	[M+H]+	C6H9N3O2	156.077	156.075	-12	L-Histidine	95.1	No formula found	0	1
	0 L	histidine	0.89	5098	0.9	0.01	[M+H]+	C6H9N3O2	156.077	156.076	-6.9	L-Histidine	94.5	No formula found	0	1
	22 A	histidine	0.89	4179	0.89	0	[M+H]+	C6H9N3O2	156.077	156.074	-15.3	L-Histidine	100	No formula found	0	1
	22 A	histidine	0.89	6518	0.89	0	[M+H]+	C6H9N3O2	156.077	156.075	-13.9	L-Histidine	100	No formula found	0	1
	22 B	histidine	0.89	7063	0.89	0	[M+H]+	C6H9N3O2	156.077	156.075	-14.7	L-Histidine	99.3	No formula found	0	1
	22 B	histidine	0.89	8320	0.9	0.01	[M+H]+	C6H9N3O2	156.077	156.075	-12.2	L-Histidine	97.7	No formula found	0	1
	22 C	histidine	0.89	5358	0.89	0	[M+H]+	C6H9N3O2	156.077	156.074	-16.2	L-Histidine	90.5	Target formula not found	0	1
	22 C	histidine	0.89	4335	0.89	0	[M+H]+	C6H9N3O2	156.077	156.075	-13.8	L-Histidine	96.6	No formula found	0	1
	22 D	histidine	0.89	10120	0.89	0	[M+H]+	C6H9N3O2	156.077	156.075	-13.3	L-Histidine	99.4	No formula found	0	1
	22 D	histidine	0.89	7743	0.89	0	[M+H]+	C6H9N3O2	156.077	156.074	-15.7	No MSMS	N/A	No formula found	0	1
	22 E	histidine	0.89	10500	0.9	0.01	[M+H]+	C6H9N3O2	156.077	156.075	-14	L-Histidine	99.6	Target formula not found	0	1
	22 E	histidine	0.89	9435	0.89	0	[M+H]+	C6H9N3O2	156.077	156.074	-16.1	L-Histidine	97.9	No formula found	0	1
	22 F	histidine	0.89	4080	0.88	0.01	[M+H]+	C6H9N3O2	156.077	156.074	-20.1	L-Histidine	100	Target formula not found	0	1
	22 F	histidine	0.89	4890	0.89	0	[M+H]+	C6H9N3O2	156.077	156.074	-17	L-Histidine	95.5	No formula found	0	1
	22 G	histidine	0.89	10640	0.89	0	[M+H]+	C6H9N3O2	156.077	156.076	-6.1	L-Histidine	97.4	No formula found	0	1
	22 G	histidine	0.89	7753	0.9	0.01	[M+H]+	C6H9N3O2	156.077	156.074	-17.8	L-Histidine	92.2	No formula found	0	1
	22 H	histidine	0.89	6805	0.89	0	[M+H]+	C6H9N3O2	156.077	156.075	-12.3	L-Histidine	99.7	No formula found	0	1
	22 H	histidine	0.89	6215	0.89	0	[M+H]+	C6H9N3O2	156.077	156.075	-14.5	L-Histidine	98.3	No formula found	0	1
	22 I	histidine	0.89	7549	0.89	0	[M+H]+	C6H9N3O2	156.077	156.075	-11.8	L-Histidine	98.2	No formula found	0	1
	22 I	histidine	0.89	5904	0.89	0	[M+H]+	C6H9N3O2	156.077	156.075	-9.7	L-Histidine	98.6	C6H9N3O2	45.849	1
	22 L	histidine	0.89	3221	0.89	0	[M+H]+	C6H9N3O2	156.077	156.074	-16	L-Histidine	95.5	No formula found	0	1
	22 L	histidine	0.89	7185	0.89	0	[M+H]+	C6H9N3O2	156.077	156.075	-8.9	L-Histidine	100	C6H9N3O2	55.156	1
MSMS 96, 114, 125, 142 - non ho trovato uno spettro nei database con cui confrontare il MS/MS	0 A	N-isovaleroylglycine	5.24	7215	5.22	0.02	[M+H]+	C7H13NO3	160.097	160.094	-16.9	No MSMS	N/A	No formula found	0	3
	0 A	N-isovaleroylglycine	5.24	8113	5.21	0.03	[M+H]+	C7H13NO3	160.097	160.095	-8	No Match	0	C7H13NO3	56.021	3
	0 B	N-isovaleroylglycine	5.24	7475	5.28	0.04	[M+H]+	C7H13NO3	160.097	160.094	-15.9	No MSMS	N/A	Target formula not found	0	3
	0 B	N-isovaleroylglycine	5.24	7259	5.21	0.03	[M+H]+	C7H13NO3	160.097	160.094	-18.1	No MSMS	N/A	Target formula not found	0	3
	0 C	N-isovaleroylglycine	5.24	8361	5.25	0.01	[M+H]+	C7H13NO3	160.097	160.094	-15.1	No Match	0	Target formula not found	0	3
	0 C	N-isovaleroylglycine	5.24	7064	5.14	0.1	[M+H]+	C7H13NO3	160.097	160.095	-13.5	No MSMS	N/A	Target formula not found	0	3
	0 D	N-isovaleroylglycine	5.24	10350	5.26	0.02	[M+H]+	C7H13NO3	160.097	160.095	-12.5	No MSMS	N/A	Target formula not found	0	3
	0 D	N-isovaleroylglycine	5.24	12050	5.28	0.04	[M+H]+	C7H13NO3	160.097	160.095	-10	No MSMS	N/A	C7H13NO3	33.371	3
	0 E	N-isovaleroylglycine	5.24	4326	5.24	0	[M+H]+	C7H13NO3	160.097	160.095	-12.6	No MSMS	N/A	Target formula not found	0	3
	0 E	N-isovaleroylglycine	5.24	5898	5.28	0.04	[M+H]+	C7H13NO3	160.097	160.095	-9.6	No MSMS	N/A	Target formula not found	0	3
	0 F	N-isovaleroylglycine	5.24	8128	5.17	0.07	[M+H]+	C7H13NO3	160.097	160.095	-9.3	No MSMS	N/A	Target formula not found	0	3
	0 F	N-isovaleroylglycine	5.24	9609	5.23	0.01	[M+H]+	C7H13NO3	160.097	160.095	-14.6	No MSMS	N/A	Target formula not found	0	3
	0 G	N-isovaleroylglycine	5.24	9922	5.27	0.03	[M+H]+	C7H13NO3	160.097	160.096	-3.5	No Match	0	C7H13NO3	79.641	3
	0 G	N-isovaleroylglycine	5.24	9238	5.23	0.01	[M+H]+	C7H13NO3	160.097	160.095	-11.3	No MSMS	N/A	Target formula not found	0	3
	0 H	N-isovaleroylglycine	5.24	7899	5.28	0.04	[M+H]+	C7H13NO3	160.097	160.095	-9.5	No MSMS	N/A	Target formula not found	0	3
	0 H	N-isovaleroylglycine	5.24	8661	5.17	0.07	[M+H]+	C7H13NO3	160.097	160.095	-10	No Match	0	C7H13NO3	48.862	3
	0 I	N-isovaleroylglycine	5.24	8152	5.24	0	[M+H]+	C7H13NO3	160.097	160.094	-15	No MSMS	N/A	Target formula not found	0	3
	0 I	N-isovaleroylglycine	5.24	8774	5.27	0.03	[M+H]+	C7H13NO3	160.097	160.096	-7.4	No MSMS	N/A	C7H13NO3	50.985	3
	0 L	N-isovaleroylglycine	5.24	6013	5.23	0.01	[M+H]+	C7H13NO3	160.097	160.096	-5.4	No Match	0	C7H13NO3	68.978	3
	0 L	N-isovaleroylglycine	5.24	5438	5.28	0.04	[M+H]+	C7H13NO3	160.097	160.094	-16.2	No Match	0	Target formula not found	0	3
	22 A	N-isovaleroylglycine	5.24	6497	5.19	0.05	[M+H]+	C7H13NO3	160.097	160.094	-15.3	No MSMS	N/A	Target formula not found	0	3
	22 A	N-isovaleroylglycine	5.24	6702	5.23	0.01	[M+H]+	C7H13NO3	160.097	160.094	-15.1	No MSMS	N/A	Target formula not found	0	3
	22 B	N-isovaleroylglycine	5.24	7347	5.27	0.03	[M+H]+	C7H13NO3	160.097	160.094	-19.5	No MSMS	N/A	Target formula not found	0	3
	22 B	N-isovaleroylglycine	5.24	7538	5.3	0.06	[M+H]+	C7H13NO3	160.097	160.095	-14.2	No MSMS	N/A	Target formula not found	0	3
	22 C	N-isovaleroylglycine	5.24	9547	5.27	0.03	[M+H]+	C7H13NO3	160.097	160.095	-13.2	No Match	0	Target formula not found	0	3
	22 C	N-isovaleroylglycine	5.24	8929	5.18	0.06	[M+H]+	C7H13NO3	160.097	160.094	-18.6	No MSMS	N/A	Target formula not found	0	3
	22 D	N-isovaleroylglycine	5.24	8343	5.25	0.01	[M+H]+	C7H13NO3	160.097	160.094	-19.5	No MSMS	N/A	Target formula not found	0	3
	22 D	N-isovaleroylglycine	5.24	8099	5.23	0.01	[M+H]+	C7H13NO3	160.097	160.095	-14.4	No Match	0	Target formula not found	0	3
	22 E	N-isovaleroylglycine	5.24	5771	5.3	0.06	[M+H]+	C7H13NO3	160.097	160.095	-9.8	No Match	0	Target formula not found	0	3
	22 E	N-isovaleroylglycine	5.24	5928	5.24	0	[M+H]+	C7H13NO3	160.097	160.094	-15.4	No MSMS	N/A	Target formula not found	0	3
	22 F	N-isovaleroylglycine	5.24	8278	5.19	0.05	[M+H]+	C7H13NO3	160.097	160.094	-15.8	No MSMS	N/A	Target formula not found	0	3
	22 F	N-isovaleroylglycine	5.24	8620	5.27	0.03	[M+H]+	C7H13NO3	160.097	160.094	-18.8	No Match	0	Target formula not found	0	3
	22 G	N-isovaleroylglycine	5.24	8098	5.23	0.01	[M+H]+	C7H13NO3	160.097	160.093	-21.9	No MSMS	N/A	Target formula not found	0	3
	22 G	N-isovaleroylglycine	5.24	8045	5.3	0.06	[M+H]+	C7H13NO3	160.097	160.093	-24.8	No MSMS	N/A	Target formula not found	0	3
	22 H	N-isovaleroylglycine	5.24	7258	5.27	0.03	[M+H]+	C7H13NO3	160.097	160.094	-18.6	No MSMS	N/A	Target formula not found	0	3
	22 H	N-isovaleroylglycine	5.24	6138	5.24	0	[M+H]+	C7H13NO3	160.097	160.095	-12.6	No MSMS	N/A	Target formula not found	0	3
	22 I	N-isovaleroylglycine	5.24	8469	5.3	0.06	[M+H]+	C7H13NO3	160.097	160.095	-10.9	No Match	0	Target formula not found	0	3
	22 I	N-isovaleroylglycine	5.24	7334	5.24	0	[M+H]+	C7H13NO3	160.097	160.094	-15.5	No MSMS	N/A	Target formula not found	0	3
	22 L	N-isovaleroylglycine	5.24	6434	5.27	0.03	[M+H]+	C7H13NO3	160.097	160.095	-11.9	No Match	0	Target formula not found	0	3
	22 L	N-isovaleroylglycine	5.24	6610	5.29	0.05	[M+H]+	C7H13NO3	160.097	160.094	-15.2	No MSMS	N/A	Target formula not found	0	3
Match con Library.	0 A	carnitine	1.19	82490	1.19	0	[M+H]+	C7H15NO3	162.112	162.111	-8.4	L-Carnitine	98.8	C7H15NO3	49.815	2
	0 A	carnitine	1.19	135900	1.1	0.09	[M+H]+	C7H15NO3	162.112	162.112	-5.4	L-Carnitine	98	C7H15NO3	64.045	2
	0 B	carnitine	1.19	45310	1.2	0.01	[M+H]+	C7H15NO3	162.112	162.112	-4.5	L-Carnitine	99.2	C7H15NO3	68.381	2
	0 B	carnitine	1.19	84300	1.08	0.11	[M+H]+	C7H15NO3	162.112	162.112	-5.7	L-Carnitine	99	C7H15NO3	59.102	2
	0 C	carnitine	1.19	77500	1.11	0.08	[M+H]+	C7H15NO3	162.112	162.112	-5.1	L-Carnitine	99.7	C7H15NO3	71.439	2
	0 C	carnitine	1.19	62560	0.94	0.25	[M+H]+	C7H15NO3	162.112	162.111	-7.3	L-Carnitine	98.6	C7H15NO3	57.931	2
	0 D	carnitine	1.19	56520	0.94	0.25	[M+H]+	C7H15NO3	162.112	162.112	-3	L-Carnitine	99.2	C7H15NO3	77.123	2
	0 D	carnitine	1.19	50690	0.94	0.25	[M+H]+	C7H15NO3	162.112	162.112	-4.5	L-Carnitine	98.3	C7H15NO3	68.26	2
	0 E	carnitine	1.19	88530	0.93	0.26	[M+H]+	C7H15NO3	162.112	162.111	-7.9	L-Carnitine	98.8	C7H15NO3	52.3	2
	0 E	carnitine	1.19	119400	0.94	0.25	[M+H]+	C7H15NO3	162.112	162.112	-6	No MSMS	N/A	C7H15NO3	60.188	2
	0 F	carnitine	1.19	15330	1.15	0.04	[M+H]+	C7H15NO3	162.112	162.112	-4.8	L-Carnitine	97.7	C7H15NO3	67.592	2
	0 F	carnitine	1.19	60300	0.94	0.25	[M+H]+	C7H15NO3	162.112	162.111	-8.3	L-Carnitine	99.1	C7H15NO3	45.046	2
	0 G	carnitine	1.19	129100	0.94	0.25	[M+H]+	C7H15NO3	162.112	162.111	-6.8	L-Carnitine	99.7	C7H15NO3	63.843	2
	0 G	carnitine	1.19	110800	0.93	0.26	[M+H]+	C7H15NO3	162.112	162.112	-5.2	L-Carnitine	100	C7H15NO3	67.662	2
	0 H	carnitine	1.19	63600	0.94	0.25	[M+H]+	C7H15NO3	162.112	162.111	-6.9	L-Carnitine	99.7	C7H15NO3	58.204	2
	0 H	carnitine	1.19	31510	0.95	0.24	[M+H]+	C7H15NO3	162.112	162.112	-5.4	L-Carnitine	99.7	C7H15NO3	63.586	2
	0 I	carnitine	1.19	34330	1.15	0.04	[M+H]+	C7H15NO3	162.112	162.112	-3.3	L-Carnitine	97.5	C7H15NO3	74.402	2
	0 I	carnitine	1.19	47930	1.07	0.12	[M+H]+	C7H15NO3	162.112	162.112	-5.2	L-Carnitine	99.7	C7H15NO3	68.881	2
	0 L	carnitine	1.19	60180	0.93	0.26	[M+H]+	C7H15NO3	162.112	162.111	-7.4	L-Carnitine	99.3	C7H15NO3	58.536	2
	0 L	carnitine	1.19	69230	0.94	0.25	[M+H]+	C7H15NO3	162.112	162.111	-11	L-Carnitine	98.7	Target formula not found	0	2
	22 A	carnitine	1.19	70110	0.98	0.21	[M+H]+	C7H15NO3	162.112	162.111	-7.6	L-Carnitine	99.4	C7H15NO3	51.744	2
	22 A	carnitine	1.19	84890	1.04	0.15	[M+H]+	C7H15NO3	162.112	162.112	-4.9	L-Carnitine	99.2	C7H15NO3	69.789	2
	22 B	carnitine	1.19	67460	0.94	0.25	[M+H]+	C7H15NO3	162.112	162.111	-9.2	L-Carnitine	98.9	C7H15NO3	48.03	2
	22 B	carnitine	1.19	58930	0.95	0.24	[M+H]+	C7H15NO3	162.112	162.111	-7.4	L-Carnitine	99.4	C7H15NO3	58.145	2
	22 C	carnitine	1.19	80790	0.94	0.25	[M+H]+	C7H15NO3	162.112	162.111	-10.7	L-Carnitine	98.5	Target formula not found	0	2
	22 C	carnitine	1.19	53820	0.94	0.25	[M+H]+	C7H15NO3	162.112	162.112	-1	L-Carnitine	99.6	C7H15NO3	92.563	2
	22 D	carnitine	1.19	70650	0.94	0.25	[M+H]+	C7H15NO3	162.112	162.111	-11	L-Carnitine	99.1	Target formula not found	0	2
	22 D	carnitine	1.19	86410	0.93	0.26	[M+H]+	C7H15NO3	162.112	162.111	-10.9	L-Carnitine	99.1	Target formula not found	0	2
	22 E	carnitine	1.19	69830	0.95	0.24	[M+H]+	C7H15NO3	162.112	162.111	-10	L-Carnitine	98.8	Target formula not found	0	2
	22 E	carnitine	1.19	60550	0.96	0.23	[M+H]+	C7H15NO3	162.112	162.111	-7.7	L-Carnitine	99.7	C7H15NO3	46.464	2
	22 F	carnitine	1.19	26370	0.93	0.26	[M+H]+	C7H15NO3	162.112	162.111	-11.4	L-Carnitine	99.8	Target formula not found	0	2
	22 F	carnitine	1.19	38460	0.93	0.26	[M+H]+	C7H15NO3	162.112	162.11	-14.8	L-Carnitine	99	No formula found	0	2
	22 G	carnitine	1.19	57560	0.94	0.25	[M+H]+	C7H15NO3	162.112	162.11	-12.8	L-Carnitine	98.4	Target formula not found	0	2
	22 G	carnitine	1.19	67750	0.94	0.25	[M+H]+	C7H15NO3	162.112	162.111	-9.2	L-Carnitine	99.2	C7H15NO3	41.924	2
	22 H	carnitine	1.19	75300	0.98	0.21	[M+H]+	C7H15NO3	162.112	162.111	-8.6	L-Carnitine	98.9	Target formula not found	0	2
	22 H	carnitine	1.19	89680	0.94	0.25	[M+H]+	C7H15NO3	162.112	162.111	-8.9	L-Carnitine	99.6	C7H15NO3	50.213	2
	22 I	carnitine	1.19	53500	1.14	0.05	[M+H]+	C7H15NO3	162.112	162.112	-4.4	L-Carnitine	99.3	C7H15NO3	68.091	2
	22 I	carnitine	1.19	66550	1.05	0.14	[M+H]+	C7H15NO3	162.112	162.112	-0.5	L-Carnitine	99.6	C7H15NO3	84.517	2
	22 L	carnitine	1.19	30850	1.2	0.01	[M+H]+	C7H15NO3	162.112	162.112	-5.7	L-Carnitine	99.5	C7H15NO3	63.174	2
	22 L	carnitine	1.19	73900	0.94	0.25	[M+H]+	C7H15NO3	162.112	162.111	-9.2	L-Carnitine	96.9	C7H15NO3	45.974	2
Match con Library.	0 A	theobromine	5.22	204000	5.21	0.01	[M+H]+	C7H8N4O2	181.072	181.071	-4.8	Theobromine	88.4	No formula found	0	2
	0 A	theobromine	5.22	212000	5.2	0.02	[M+H]+	C7H8N4O2	181.072	181.072	0.4	Theobromine	92.4	C7H8N4O2	94.487	2
	0 B	theobromine	5.22	263300	5.27	0.05	[M+H]+	C7H8N4O2	181.072	181.072	-2	Theobromine	97.3	C7H8N4O2	78.685	2
	0 B	theobromine	5.22	262800	5.2	0.02	[M+H]+	C7H8N4O2	181.072	181.071	-4.5	Theobromine	100	No formula found	0	2
	0 C	theobromine	5.22	1020000	5.24	0.02	[M+H]+	C7H8N4O2	181.072	181.071	-3.1	Theobromine	100	C7H8N4O2	74.945	2
	0 C	theobromine	5.22	1030000	5.13	0.09	[M+H]+	C7H8N4O2	181.072	181.072	-1	Theobromine	100	C7H8N4O2	89.719	2
	0 D	theobromine	5.22	78970	5.25	0.03	[M+H]+	C7H8N4O2	181.072	181.071	-2.7	Theobromine	92.2	No formula found	0	2
	0 D	theobromine	5.22	73450	5.26	0.04	[M+H]+	C7H8N4O2	181.072	181.072	-1.3	Theobromine	74.9	No formula found	0	2
	0 E	theobromine	5.22	440500	5.23	0.01	[M+H]+	C7H8N4O2	181.072	181.072	-0.8	Theobromine	98.7	C7H8N4O2	90.569	2
	0 E	theobromine	5.22	456500	5.27	0.05	[M+H]+	C7H8N4O2	181.072	181.072	-1	Theobromine	85.4	C7H8N4O2	89.383	2
	0 F	theobromine	5.22	1190000	5.16	0.06	[M+H]+	C7H8N4O2	181.072	181.072	-1	Theobromine	100	C7H8N4O2	90.763	2
	0 F	theobromine	5.22	1213000	5.22	0	[M+H]+	C7H8N4O2	181.072	181.072	-1.8	Theobromine	100	C7H8N4O2	86.018	2
	0 G	theobromine	5.22	232400	5.26	0.04	[M+H]+	C7H8N4O2	181.072	181.072	0.8	Theobromine	93.4	C7H8N4O2	83.153	2
	0 G	theobromine	5.22	230900	5.22	0	[M+H]+	C7H8N4O2	181.072	181.072	-1	Theobromine	94.3	No formula found	0	2
	0 H	theobromine	5.22	37440	5.26	0.04	[M+H]+	C7H8N4O2	181.072	181.072	-0.9	Theobromine	89	C7H8N4O2	83.07	2
	0 H	theobromine	5.22	29940	5.16	0.06	[M+H]+	C7H8N4O2	181.072	181.072	-2.1	Theobromine	97.7	No formula found	0	2
	0 I	theobromine	5.22	446700	5.22	0	[M+H]+	C7H8N4O2	181.072	181.071	-2.8	Theobromine	100	C7H8N4O2	78.627	2
	0 I	theobromine	5.22	437900	5.25	0.03	[M+H]+	C7H8N4O2	181.072	181.072	-0.4	Theobromine	100	C7H8N4O2	93.72	2
	0 L	theobromine	5.22	449200	5.22	0	[M+H]+	C7H8N4O2	181.072	181.072	-1	Theobromine	100	C7H8N4O2	85.51	2
	0 L	theobromine	5.22	465900	5.26	0.04	[M+H]+	C7H8N4O2	181.072	181.071	-3.6	Theobromine	100	C7H8N4O2	69.921	2
	22 A	theobromine	5.22	587500	5.18	0.04	[M+H]+	C7H8N4O2	181.072	181.072	0	Theobromine	100	C7H8N4O2	92.25	2
	22 A	theobromine	5.22	677700	5.22	0	[M+H]+	C7H8N4O2	181.072	181.071	-4.8	Theobromine	100	C7H8N4O2	69.282	2
	22 B	theobromine	5.22	222300	5.25	0.03	[M+H]+	C7H8N4O2	181.072	181.071	-6.3	Theobromine	100	C7H8N4O2	62.978	2
	22 B	theobromine	5.22	232200	5.28	0.06	[M+H]+	C7H8N4O2	181.072	181.071	-3.9	Theobromine	85.5	No formula found	0	2
	22 C	theobromine	5.22	1304000	5.25	0.03	[M+H]+	C7H8N4O2	181.072	181.072	-2.1	Theobromine	100	C7H8N4O2	79.916	2
	22 C	theobromine	5.22	1185000	5.17	0.05	[M+H]+	C7H8N4O2	181.072	181.071	-8.3	Theobromine	100	C7H8N4O2	45.731	2
	22 D	theobromine	5.22	175100	5.24	0.02	[M+H]+	C7H8N4O2	181.072	181.071	-5.1	Theobromine	95.8	No formula found	0	2
	22 D	theobromine	5.22	172500	5.22	0	[M+H]+	C7H8N4O2	181.072	181.071	-6.3	Theobromine	97.1	No formula found	0	2
	22 E	theobromine	5.22	190600	5.28	0.06	[M+H]+	C7H8N4O2	181.072	181.072	-1.6	Theobromine	100	No formula found	0	2
	22 E	theobromine	5.22	176900	5.23	0.01	[M+H]+	C7H8N4O2	181.072	181.071	-6.1	Theobromine	98.8	No formula found	0	2
	22 F	theobromine	5.22	87030	5.18	0.04	[M+H]+	C7H8N4O2	181.072	181.071	-7.2	Theobromine	100	No formula found	0	2
	22 F	theobromine	5.22	96990	5.26	0.04	[M+H]+	C7H8N4O2	181.072	181.07	-11.6	Theobromine	100	No formula found	0	2
	22 G	theobromine	5.22	5728000	5.22	0	[M+H]+	C7H8N4O2	181.072	181.071	-7.3	Theobromine	100	C7H8N4O2	50.782	2
	22 G	theobromine	5.22	5886000	5.28	0.06	[M+H]+	C7H8N4O2	181.072	181.071	-6.7	Theobromine	100	C7H8N4O2	60.749	2
	22 H	theobromine	5.22	1522000	5.25	0.03	[M+H]+	C7H8N4O2	181.072	181.071	-2.5	Theobromine	100	C7H8N4O2	80.722	2
	22 H	theobromine	5.22	1525000	5.23	0.01	[M+H]+	C7H8N4O2	181.072	181.072	-0.3	Theobromine	100	C7H8N4O2	94.425	2
	22 I	theobromine	5.22	1173000	5.28	0.06	[M+H]+	C7H8N4O2	181.072	181.072	-0.9	Theobromine	100	C7H8N4O2	89.624	2
	22 I	theobromine	5.22	1160000	5.23	0.01	[M+H]+	C7H8N4O2	181.072	181.071	-3.3	Theobromine	100	C7H8N4O2	79.341	2
	22 L	theobromine	5.22	507400	5.25	0.03	[M+H]+	C7H8N4O2	181.072	181.071	-3.9	Theobromine	97.5	C7H8N4O2	70.93	2
	22 L	theobromine	5.22	547300	5.27	0.05	[M+H]+	C7H8N4O2	181.072	181.071	-3.8	Theobromine	100	C7H8N4O2	69.011	2
Match con Library.	0 A	theophylline	5.54	510100	5.54	0	[M+H]+	C7H8N4O2	181.072	181.072	-1.8	Theophylline	99.6	C7H8N4O2	79.796	2
	0 A	theophylline	5.54	474200	5.53	0.01	[M+H]+	C7H8N4O2	181.072	181.071	-4.5	Theophylline	100	C7H8N4O2	69.907	2
	0 B	theophylline	5.54	643600	5.6	0.06	[M+H]+	C7H8N4O2	181.072	181.072	0.4	Theophylline	100	C7H8N4O2	94.599	2
	0 B	theophylline	5.54	634700	5.52	0.02	[M+H]+	C7H8N4O2	181.072	181.072	-1.6	Theophylline	100	C7H8N4O2	80.746	2
	0 C	theophylline	5.54	1183000	5.56	0.02	[M+H]+	C7H8N4O2	181.072	181.072	-1.7	Theophylline	100	C7H8N4O2	80.752	2
	0 C	theophylline	5.54	1299000	5.48	0.06	[M+H]+	C7H8N4O2	181.072	181.072	-2	No MSMS	N/A	C7H8N4O2	86.525	2
	0 D	theophylline	5.54	1003	5.57	0.03	[M+H]+	C7H8N4O2	181.072	181.07	-11.2	No MSMS	N/A	No formula found	0	2
	0 D	theophylline	5.54	941.8	5.59	0.05	[M+H]+	C7H8N4O2	181.072	181.073	5.8	No MSMS	N/A	No formula found	0	2
	0 E	theophylline	5.54	983600	5.56	0.02	[M+H]+	C7H8N4O2	181.072	181.071	-3.8	Theophylline	100	C7H8N4O2	75.095	2
	0 E	theophylline	5.54	990600	5.59	0.05	[M+H]+	C7H8N4O2	181.072	181.072	-0.2	Theophylline	100	C7H8N4O2	95.303	2
	0 F	theophylline	5.54	1115000	5.51	0.03	[M+H]+	C7H8N4O2	181.072	181.072	-0.8	No MSMS	N/A	C7H8N4O2	94.643	2
	0 F	theophylline	5.54	1106000	5.55	0.01	[M+H]+	C7H8N4O2	181.072	181.072	-0.4	Theophylline	100	C7H8N4O2	93.936	2
	0 G	theophylline	5.54	163700	5.59	0.05	[M+H]+	C7H8N4O2	181.072	181.072	-0.6	Theophylline	100	C7H8N4O2	94.427	2
	0 G	theophylline	5.54	155400	5.55	0.01	[M+H]+	C7H8N4O2	181.072	181.072	0	Theophylline	100	C7H8N4O2	94.459	2
	0 H	theophylline	5.54	42940	5.59	0.05	[M+H]+	C7H8N4O2	181.072	181.072	-0.8	Theophylline	100	C7H8N4O2	91.284	2
	0 H	theophylline	5.54	41930	5.5	0.04	[M+H]+	C7H8N4O2	181.072	181.071	-5.2	No MSMS	N/A	C7H8N4O2	65.597	2
	0 I	theophylline	5.54	588400	5.55	0.01	[M+H]+	C7H8N4O2	181.072	181.071	-2.9	No MSMS	N/A	C7H8N4O2	80.758	2
	0 I	theophylline	5.54	602100	5.57	0.03	[M+H]+	C7H8N4O2	181.072	181.072	-2	Theophylline	100	C7H8N4O2	86.169	2
	0 L	theophylline	5.54	160200	5.54	0	[M+H]+	C7H8N4O2	181.072	181.071	-4.2	No MSMS	N/A	C7H8N4O2	72.327	2
	0 L	theophylline	5.54	161700	5.59	0.05	[M+H]+	C7H8N4O2	181.072	181.071	-4.3	Theophylline	100	C7H8N4O2	66.803	2
	22 A	theophylline	5.54	909100	5.53	0.01	[M+H]+	C7H8N4O2	181.072	181.072	-0.5	Theophylline	100	C7H8N4O2	89.435	2
	22 A	theophylline	5.54	929000	5.55	0.01	[M+H]+	C7H8N4O2	181.072	181.071	-4.5	Theophylline	100	C7H8N4O2	72.38	2
	22 B	theophylline	5.54	433000	5.58	0.04	[M+H]+	C7H8N4O2	181.072	181.071	-6.9	Theophylline	99.9	C7H8N4O2	61.557	2
	22 B	theophylline	5.54	459700	5.61	0.07	[M+H]+	C7H8N4O2	181.072	181.071	-5.1	Theophylline	100	C7H8N4O2	66.426	2
	22 C	theophylline	5.54	1659000	5.58	0.04	[M+H]+	C7H8N4O2	181.072	181.071	-6.1	No MSMS	N/A	C7H8N4O2	59.326	2
	22 C	theophylline	5.54	1553000	5.52	0.02	[M+H]+	C7H8N4O2	181.072	181.071	-7.5	Theophylline	100	C7H8N4O2	50.423	2
	22 D	theophylline	5.54	103300	5.57	0.03	[M+H]+	C7H8N4O2	181.072	181.071	-6	No MSMS	N/A	C7H8N4O2	60.258	2
	22 D	theophylline	5.54	99520	5.55	0.01	[M+H]+	C7H8N4O2	181.072	181.071	-8.2	Theophylline	100	C7H8N4O2	43.256	2
	22 E	theophylline	5.54	590700	5.61	0.07	[M+H]+	C7H8N4O2	181.072	181.071	-7	Theophylline	100	C7H8N4O2	58.393	2
	22 E	theophylline	5.54	571500	5.56	0.02	[M+H]+	C7H8N4O2	181.072	181.071	-4.7	Theophylline	100	C7H8N4O2	75.012	2
	22 F	theophylline	5.54	87030	5.18	0.36	[M+H]+	C7H8N4O2	181.072	181.071	-7.2	Theophylline	97.1	No formula found	0	2
	22 F	theophylline	5.54	100800	5.59	0.05	[M+H]+	C7H8N4O2	181.072	181.07	-12.6	Theophylline	100	Target formula not found	0	2
	22 G	theophylline	5.54	1787000	5.55	0.01	[M+H]+	C7H8N4O2	181.072	181.071	-6.3	No MSMS	N/A	C7H8N4O2	57.924	2
	22 G	theophylline	5.54	1764000	5.61	0.07	[M+H]+	C7H8N4O2	181.072	181.07	-8.8	Theophylline	100	C7H8N4O2	46.084	2
	22 H	theophylline	5.54	562300	5.58	0.04	[M+H]+	C7H8N4O2	181.072	181.072	0.4	Theophylline	100	C7H8N4O2	96.597	2
	22 H	theophylline	5.54	600100	5.56	0.02	[M+H]+	C7H8N4O2	181.072	181.071	-2.7	No MSMS	N/A	C7H8N4O2	82.25	2
	22 I	theophylline	5.54	453800	5.61	0.07	[M+H]+	C7H8N4O2	181.072	181.071	-3.2	Theophylline	100	C7H8N4O2	82.128	2
	22 I	theophylline	5.54	451200	5.56	0.02	[M+H]+	C7H8N4O2	181.072	181.072	-2	Theophylline	100	C7H8N4O2	87.106	2
	22 L	theophylline	5.54	16320	5.56	0.02	[M+H]+	C7H8N4O2	181.072	181.072	-0.8	No MSMS	N/A	C7H8N4O2	94.69	2
	22 L	theophylline	5.54	16460	5.6	0.06	[M+H]+	C7H8N4O2	181.072	181.07	-11.5	No MSMS	N/A	Target formula not found	0	2
MSMS confrontato con database online	0 A	caffeine	6.3	1017000	6.3	0	[M+H]+	C8H10N4O2	195.088	195.088	-0.9	Match database online	0	No formula found	0	2
	0 A	caffeine	6.3	1063000	6.3	0	[M+H]+	C8H10N4O2	195.088	195.088	-0.8	Match database online	0	No formula found	0	2
	0 B	caffeine	6.3	255100	6.32	0.02	[M+H]+	C8H10N4O2	195.088	195.087	-3.3	Match database online	0	No formula found	0	2
	0 B	caffeine	6.3	241300	6.3	0	[M+H]+	C8H10N4O2	195.088	195.087	-3.3	Match database online	0	No formula found	0	2
	0 C	caffeine	6.3	987700	6.31	0.01	[M+H]+	C8H10N4O2	195.088	195.087	-3.5	Match database online	0	No formula found	0	2
	0 C	caffeine	6.3	970900	6.27	0.03	[M+H]+	C8H10N4O2	195.088	195.088	0	Match database online	0	C8H10N4O2	97.277	2
	0 D	caffeine	6.3	1889	6.33	0.03	[M+H]+	C8H10N4O2	195.088	195.088	-0.4	No MSMS	N/A	No formula found	0	2
	0 D	caffeine	6.3	2701	6.33	0.03	[M+H]+	C8H10N4O2	195.088	195.096	45.6	No MSMS	N/A	No formula found	0	2
	0 E	caffeine	6.3	2649000	6.31	0.01	[M+H]+	C8H10N4O2	195.088	195.087	-2.6	Match database online	0	C8H10N4O2	81.932	2
	0 E	caffeine	6.3	2638000	6.32	0.02	[M+H]+	C8H10N4O2	195.088	195.088	-0.7	Match database online	0	C8H10N4O2	92.382	2
	0 F	caffeine	6.3	1502000	6.3	0	[M+H]+	C8H10N4O2	195.088	195.088	1.3	Match database online	0	C8H10N4O2	90.005	2
	0 F	caffeine	6.3	1626000	6.31	0.01	[M+H]+	C8H10N4O2	195.088	195.088	1	Match database online	0	No formula found	0	2
	0 G	caffeine	6.3	106900	6.33	0.03	[M+H]+	C8H10N4O2	195.088	195.088	-0.5	Match database online	0	C8H10N4O2	90.243	2
	0 G	caffeine	6.3	104100	6.31	0.01	[M+H]+	C8H10N4O2	195.088	195.088	-0.6	Match database online	0	C8H10N4O2	88.761	2
	0 H	caffeine	6.3	30930	6.32	0.02	[M+H]+	C8H10N4O2	195.088	195.088	-0.7	Match database online	0	No formula found	0	2
	0 H	caffeine	6.3	27330	6.29	0.01	[M+H]+	C8H10N4O2	195.088	195.088	-0.8	Match database online	0	No formula found	0	2
	0 I	caffeine	6.3	260500	6.31	0.01	[M+H]+	C8H10N4O2	195.088	195.087	-2.6	Match database online	0	No formula found	0	2
	0 I	caffeine	6.3	255800	6.33	0.03	[M+H]+	C8H10N4O2	195.088	195.087	-2.1	Match database online	0	No formula found	0	2
	0 L	caffeine	6.3	352400	6.3	0	[M+H]+	C8H10N4O2	195.088	195.088	-0.9	Match database online	0	No formula found	0	2
	0 L	caffeine	6.3	368200	6.33	0.03	[M+H]+	C8H10N4O2	195.088	195.088	-0.6	Match database online	0	No formula found	0	2
	22 A	caffeine	6.3	2326000	6.3	0	[M+H]+	C8H10N4O2	195.088	195.087	-3	Match database online	0	C8H10N4O2	79.344	2
	22 A	caffeine	6.3	2413000	6.31	0.01	[M+H]+	C8H10N4O2	195.088	195.087	-4.4	Match database online	0	C8H10N4O2	73.058	2
	22 B	caffeine	6.3	236400	6.33	0.03	[M+H]+	C8H10N4O2	195.088	195.086	-6.6	Match database online	0	No formula found	0	2
	22 B	caffeine	6.3	238000	6.33	0.03	[M+H]+	C8H10N4O2	195.088	195.087	-2.3	Match database online	0	No formula found	0	2
	22 C	caffeine	6.3	2956000	6.32	0.02	[M+H]+	C8H10N4O2	195.088	195.088	0.9	Match database online	0	C8H10N4O2	92.154	2
	22 C	caffeine	6.3	2939000	6.3	0	[M+H]+	C8H10N4O2	195.088	195.087	-6	Match database online	0	C8H10N4O2	59.182	2
	22 D	caffeine	6.3	157800	6.32	0.02	[M+H]+	C8H10N4O2	195.088	195.087	-6	Match database online	0	No formula found	0	2
	22 D	caffeine	6.3	154500	6.31	0.01	[M+H]+	C8H10N4O2	195.088	195.087	-6	Match database online	0	No formula found	0	2
	22 E	caffeine	6.3	1926000	6.32	0.02	[M+H]+	C8H10N4O2	195.088	195.087	-4.8	Match database online	0	C8H10N4O2	71.133	2
	22 E	caffeine	6.3	1932000	6.32	0.02	[M+H]+	C8H10N4O2	195.088	195.087	-4.1	Match database online	0	C8H10N4O2	68.744	2
	22 F	caffeine	6.3	110500	6.3	0	[M+H]+	C8H10N4O2	195.088	195.086	-6.9	Match database online	0	No formula found	0	2
	22 F	caffeine	6.3	113300	6.32	0.02	[M+H]+	C8H10N4O2	195.088	195.086	-8.4	Match database online	0	No formula found	0	2
	22 G	caffeine	6.3	5898000	6.31	0.01	[M+H]+	C8H10N4O2	195.088	195.086	-6.6	Match database online	0	C8H10N4O2	61.83	2
	22 G	caffeine	6.3	6070000	6.33	0.03	[M+H]+	C8H10N4O2	195.088	195.087	-4.8	Match database online	0	C8H10N4O2	72.155	2
	22 H	caffeine	6.3	624200	6.32	0.02	[M+H]+	C8H10N4O2	195.088	195.087	-2.5	Match database online	0	No formula found	0	2
	22 H	caffeine	6.3	615200	6.32	0.02	[M+H]+	C8H10N4O2	195.088	195.087	-4.3	Match database online	0	No formula found	0	2
	22 I	caffeine	6.3	3385000	6.33	0.03	[M+H]+	C8H10N4O2	195.088	195.087	-1.6	Match database online	0	C8H10N4O2	89.569	2
	22 I	caffeine	6.3	3589000	6.32	0.02	[M+H]+	C8H10N4O2	195.088	195.088	0.4	Match database online	0	C8H10N4O2	89.264	2
	22 L	caffeine	6.3	152700	6.32	0.02	[M+H]+	C8H10N4O2	195.088	195.087	-3.5	Match database online	0	No formula found	0	2
	22 L	caffeine	6.3	154700	6.33	0.03	[M+H]+	C8H10N4O2	195.088	195.087	-5.4	Match database online	0	No formula found	0	2
Match con Library.	0 A	Phenylalanine	4.94	1493000	4.91	0.03	[M+H]+	C9H11NO2	166.086	166.085	-8.4	L-Phenylalanine	100	C9H11NO2	47.881	1
	0 A	Phenylalanine	4.94	1513000	4.91	0.03	[M+H]+	C9H11NO2	166.086	166.086	-1	L-Phenylalanine	100	C9H11NO2	95.027	1
	0 B	Phenylalanine	4.94	1526000	5.01	0.07	[M+H]+	C9H11NO2	166.086	166.085	-6.7	L-Phenylalanine	100	C9H11NO2	59.76	1
	0 B	Phenylalanine	4.94	1587000	4.88	0.06	[M+H]+	C9H11NO2	166.086	166.086	-4.2	L-Phenylalanine	99.3	C9H11NO2	69.343	1
	0 C	Phenylalanine	4.94	704900	4.97	0.03	[M+H]+	C9H11NO2	166.086	166.086	-2.6	L-Phenylalanine	100	C9H11NO2	87.027	1
	0 C	Phenylalanine	4.94	725900	4.78	0.16	[M+H]+	C9H11NO2	166.086	166.086	-1.7	No MSMS	N/A	Target formula not found	0	1
	0 D	Phenylalanine	4.94	732300	4.98	0.04	[M+H]+	C9H11NO2	166.086	166.086	-1.4	No MSMS	N/A	C9H11NO2	90.36	1
	0 D	Phenylalanine	4.94	682500	4.99	0.05	[M+H]+	C9H11NO2	166.086	166.086	-0.2	L-Phenylalanine	100	C9H11NO2	93.299	1
	0 E	Phenylalanine	4.94	939400	4.93	0.01	[M+H]+	C9H11NO2	166.086	166.086	-2.1	L-Phenylalanine	100	C9H11NO2	90.184	1
	0 E	Phenylalanine	4.94	990400	5.01	0.07	[M+H]+	C9H11NO2	166.086	166.086	-0.3	No MSMS	N/A	C9H11NO2	98.021	1
	0 F	Phenylalanine	4.94	616800	4.82	0.12	[M+H]+	C9H11NO2	166.086	166.085	-6.4	L-Phenylalanine	100	C9H11NO2	66.873	1
	0 F	Phenylalanine	4.94	686300	4.93	0.01	[M+H]+	C9H11NO2	166.086	166.085	-5.1	No MSMS	N/A	C9H11NO2	65.791	1
	0 G	Phenylalanine	4.94	858800	4.98	0.04	[M+H]+	C9H11NO2	166.086	166.086	-0.8	L-Phenylalanine	100	C9H11NO2	87.508	1
	0 G	Phenylalanine	4.94	804500	4.92	0.02	[M+H]+	C9H11NO2	166.086	166.086	-2.3	No MSMS	N/A	C9H11NO2	84.411	1
	0 H	Phenylalanine	4.94	662300	5	0.06	[M+H]+	C9H11NO2	166.086	166.086	-3.3	L-Phenylalanine	100	C9H11NO2	81.112	1
	0 H	Phenylalanine	4.94	612700	4.82	0.12	[M+H]+	C9H11NO2	166.086	166.086	1	No MSMS	N/A	C9H11NO2	93.41	1
	0 I	Phenylalanine	4.94	1025000	4.93	0.01	[M+H]+	C9H11NO2	166.086	166.086	0.8	L-Phenylalanine	100	Target formula not found	0	1
	0 I	Phenylalanine	4.94	946600	4.97	0.03	[M+H]+	C9H11NO2	166.086	166.085	-6.3	L-Phenylalanine	100	Target formula not found	0	1
	0 L	Phenylalanine	4.94	643800	4.92	0.02	[M+H]+	C9H11NO2	166.086	166.086	-2.9	L-Phenylalanine	100	C9H11NO2	74.847	1
	0 L	Phenylalanine	4.94	637900	5.01	0.07	[M+H]+	C9H11NO2	166.086	166.085	-5.6	No MSMS	N/A	C9H11NO2	62.635	1
	22 A	Phenylalanine	4.94	963800	4.86	0.08	[M+H]+	C9H11NO2	166.086	166.085	-6.6	L-Phenylalanine	100	C9H11NO2	59.857	1
	22 A	Phenylalanine	4.94	1074000	4.93	0.01	[M+H]+	C9H11NO2	166.086	166.086	-3.6	No MSMS	N/A	C9H11NO2	75.781	1
	22 B	Phenylalanine	4.94	1312000	4.97	0.03	[M+H]+	C9H11NO2	166.086	166.085	-4.7	No MSMS	N/A	C9H11NO2	68.833	1
	22 B	Phenylalanine	4.94	1312000	5.02	0.08	[M+H]+	C9H11NO2	166.086	166.086	-2.8	No MSMS	N/A	C9H11NO2	81.139	1
	22 C	Phenylalanine	4.94	697500	4.98	0.04	[M+H]+	C9H11NO2	166.086	166.085	-5.4	L-Phenylalanine	97.9	C9H11NO2	58.875	1
	22 C	Phenylalanine	4.94	658100	4.85	0.09	[M+H]+	C9H11NO2	166.086	166.085	-5.6	L-Phenylalanine	98.2	Target formula not found	0	1
	22 D	Phenylalanine	4.94	863200	4.95	0.01	[M+H]+	C9H11NO2	166.086	166.085	-6.6	L-Phenylalanine	100	C9H11NO2	55.366	1
	22 D	Phenylalanine	4.94	807600	4.94	0	[M+H]+	C9H11NO2	166.086	166.085	-4.3	L-Phenylalanine	99.3	C9H11NO2	67.204	1
	22 E	Phenylalanine	4.94	1254000	5.03	0.09	[M+H]+	C9H11NO2	166.086	166.085	-5	L-Phenylalanine	100	C9H11NO2	73.359	1
	22 E	Phenylalanine	4.94	1279000	4.93	0.01	[M+H]+	C9H11NO2	166.086	166.086	-2.6	L-Phenylalanine	100	C9H11NO2	81.005	1
	22 F	Phenylalanine	4.94	701200	4.86	0.08	[M+H]+	C9H11NO2	166.086	166.085	-6.4	L-Phenylalanine	100	C9H11NO2	57.979	1
	22 F	Phenylalanine	4.94	709000	4.99	0.05	[M+H]+	C9H11NO2	166.086	166.085	-5.2	L-Phenylalanine	100	C9H11NO2	59.559	1
	22 G	Phenylalanine	4.94	1209000	4.92	0.02	[M+H]+	C9H11NO2	166.086	166.085	-4.3	No MSMS	N/A	C9H11NO2	71.361	1
	22 G	Phenylalanine	4.94	1184000	5.02	0.08	[M+H]+	C9H11NO2	166.086	166.085	-6.3	No MSMS	N/A	Target formula not found	0	1
	22 H	Phenylalanine	4.94	923600	4.96	0.02	[M+H]+	C9H11NO2	166.086	166.085	-8.6	L-Phenylalanine	100	Target formula not found	0	1
	22 H	Phenylalanine	4.94	897500	4.95	0.01	[M+H]+	C9H11NO2	166.086	166.085	-7.6	No MSMS	N/A	Target formula not found	0	1
	22 I	Phenylalanine	4.94	1414000	5.02	0.08	[M+H]+	C9H11NO2	166.086	166.085	-4.3	No MSMS	N/A	Target formula not found	0	1
	22 I	Phenylalanine	4.94	1507000	4.93	0.01	[M+H]+	C9H11NO2	166.086	166.085	-8.5	L-Phenylalanine	100	Target formula not found	0	1
	22 L	Phenylalanine	4.94	818600	4.98	0.04	[M+H]+	C9H11NO2	166.086	166.086	0.6	No MSMS	N/A	C9H11NO2	95.99	1
	22 L	Phenylalanine	4.94	944100	5.01	0.07	[M+H]+	C9H11NO2	166.086	166.086	-1.6	No MSMS	N/A	C9H11NO2	89.143	1
Match con Library.	0 A	tyrosine	2.57	391000	2.56	0.01	[M+H]+	C9H11NO3	182.081	182.08	-4.1	L-Tyrosine	100	C9H11NO3	63.91	1
	0 A	tyrosine	2.57	443800	2.56	0.01	[M+H]+	C9H11NO3	182.081	182.081	-2.3	L-Tyrosine	100	C9H11NO3	84.434	1
	0 B	tyrosine	2.57	264400	2.57	0	[M+H]+	C9H11NO3	182.081	182.081	-0.1	L-Tyrosine	100	C9H11NO3	79.873	1
	0 B	tyrosine	2.57	279600	2.55	0.02	[M+H]+	C9H11NO3	182.081	182.081	-1.8	No MSMS	N/A	C9H11NO3	87.944	1
	0 C	tyrosine	2.57	101000	2.56	0.01	[M+H]+	C9H11NO3	182.081	182.08	-4.2	L-Tyrosine	100	C9H11NO3	61.677	1
	0 C	tyrosine	2.57	102800	2.56	0.01	[M+H]+	C9H11NO3	182.081	182.081	-1.4	No MSMS	N/A	C9H11NO3	90.502	1
	0 D	tyrosine	2.57	171600	2.56	0.01	[M+H]+	C9H11NO3	182.081	182.081	0.3	No MSMS	N/A	C9H11NO3	97.997	1
	0 D	tyrosine	2.57	125300	2.56	0.01	[M+H]+	C9H11NO3	182.081	182.081	-1.1	No MSMS	N/A	C9H11NO3	92.39	1
	0 E	tyrosine	2.57	161000	2.56	0.01	[M+H]+	C9H11NO3	182.081	182.081	-0.3	No MSMS	N/A	C9H11NO3	98.082	1
	0 E	tyrosine	2.57	171600	2.56	0.01	[M+H]+	C9H11NO3	182.081	182.081	-1.4	No MSMS	N/A	C9H11NO3	90.425	1
	0 F	tyrosine	2.57	62240	2.57	0	[M+H]+	C9H11NO3	182.081	182.081	-0.8	L-Tyrosine	100	C9H11NO3	84.104	1
	0 F	tyrosine	2.57	89970	2.56	0.01	[M+H]+	C9H11NO3	182.081	182.081	0.5	No MSMS	N/A	C9H11NO3	96.423	1
	0 G	tyrosine	2.57	176200	2.56	0.01	[M+H]+	C9H11NO3	182.081	182.081	-0.8	No MSMS	N/A	C9H11NO3	94.778	1
	0 G	tyrosine	2.57	155300	2.55	0.02	[M+H]+	C9H11NO3	182.081	182.081	-1	No MSMS	N/A	C9H11NO3	93.428	1
	0 H	tyrosine	2.57	120700	2.57	0	[M+H]+	C9H11NO3	182.081	182.081	-0.9	No MSMS	N/A	C9H11NO3	93.891	1
	0 H	tyrosine	2.57	97190	2.56	0.01	[M+H]+	C9H11NO3	182.081	182.081	-0.7	No MSMS	N/A	C9H11NO3	95.096	1
	0 I	tyrosine	2.57	158300	2.56	0.01	[M+H]+	C9H11NO3	182.081	182.081	-0.8	No MSMS	N/A	C9H11NO3	94.987	1
	0 I	tyrosine	2.57	160100	2.57	0	[M+H]+	C9H11NO3	182.081	182.081	0	No MSMS	N/A	C9H11NO3	99.879	1
	0 L	tyrosine	2.57	79860	2.56	0.01	[M+H]+	C9H11NO3	182.081	182.081	-0.7	No MSMS	N/A	C9H11NO3	95.48	1
	0 L	tyrosine	2.57	95130	2.57	0	[M+H]+	C9H11NO3	182.081	182.081	-0.9	No MSMS	N/A	C9H11NO3	93.68	1
	22 A	tyrosine	2.57	206400	2.57	0	[M+H]+	C9H11NO3	182.081	182.081	-2.5	No MSMS	N/A	C9H11NO3	83.664	1
	22 A	tyrosine	2.57	222900	2.57	0	[M+H]+	C9H11NO3	182.081	182.081	-3.8	L-Tyrosine	99.9	C9H11NO3	71.421	1
	22 B	tyrosine	2.57	268400	2.57	0	[M+H]+	C9H11NO3	182.081	182.08	-5.4	No MSMS	N/A	C9H11NO3	63.739	1
	22 B	tyrosine	2.57	254500	2.56	0.01	[M+H]+	C9H11NO3	182.081	182.08	-4	L-Tyrosine	98.8	C9H11NO3	67.574	1
	22 C	tyrosine	2.57	107900	2.56	0.01	[M+H]+	C9H11NO3	182.081	182.08	-5.4	No MSMS	N/A	Target formula not found	0	1
	22 C	tyrosine	2.57	91770	2.56	0.01	[M+H]+	C9H11NO3	182.081	182.08	-5.6	No MSMS	N/A	C9H11NO3	62.373	1
	22 D	tyrosine	2.57	133800	2.55	0.02	[M+H]+	C9H11NO3	182.081	182.081	-2.4	No MSMS	N/A	Target formula not found	0	1
	22 D	tyrosine	2.57	117500	2.56	0.01	[M+H]+	C9H11NO3	182.081	182.081	-1.4	L-Tyrosine	100	Target formula not found	0	1
	22 E	tyrosine	2.57	255600	2.56	0.01	[M+H]+	C9H11NO3	182.081	182.081	-3.9	No MSMS	N/A	C9H11NO3	73.796	1
	22 E	tyrosine	2.57	245900	2.56	0.01	[M+H]+	C9H11NO3	182.081	182.081	-3.3	No MSMS	N/A	C9H11NO3	77.873	1
	22 F	tyrosine	2.57	55620	2.57	0	[M+H]+	C9H11NO3	182.081	182.081	-0.6	No MSMS	N/A	C9H11NO3	96.13	1
	22 F	tyrosine	2.57	65750	2.55	0.02	[M+H]+	C9H11NO3	182.081	182.08	-5	No MSMS	N/A	C9H11NO3	66.976	1
	22 G	tyrosine	2.57	277600	2.55	0.02	[M+H]+	C9H11NO3	182.081	182.081	-3.7	No MSMS	N/A	C9H11NO3	75.384	1
	22 G	tyrosine	2.57	252100	2.59	0.02	[M+H]+	C9H11NO3	182.081	182.08	-5.1	L-Tyrosine	100	C9H11NO3	69.215	1
	22 H	tyrosine	2.57	130500	2.56	0.01	[M+H]+	C9H11NO3	182.081	182.081	-2.3	No MSMS	N/A	C9H11NO3	84.348	1
	22 H	tyrosine	2.57	136500	2.55	0.02	[M+H]+	C9H11NO3	182.081	182.08	-4.3	No MSMS	N/A	C9H11NO3	71.257	1
	22 I	tyrosine	2.57	262500	2.56	0.01	[M+H]+	C9H11NO3	182.081	182.081	-3.4	No MSMS	N/A	C9H11NO3	77.233	1
	22 I	tyrosine	2.57	303000	2.53	0.04	[M+H]+	C9H11NO3	182.081	182.081	-1.1	No MSMS	N/A	C9H11NO3	92.445	1
	22 L	tyrosine	2.57	78490	2.56	0.01	[M+H]+	C9H11NO3	182.081	182.081	-2.8	No MSMS	N/A	C9H11NO3	81.276	1
	22 L	tyrosine	2.57	125800	2.56	0.01	[M+H]+	C9H11NO3	182.081	182.081	-3.2	No MSMS	N/A	Target formula not found	0	1
Match con Library.	0 A	acetylcarnitine	1.63	212000	1.58	0.05	[M+H]+	C9H17NO4	204.123	204.122	-5.5	L-Acetylcarnitine	97.6	C9H17NO4	57.295	2
	0 A	acetylcarnitine	1.63	226100	1.6	0.03	[M+H]+	C9H17NO4	204.123	204.123	-0.7	L-Acetylcarnitine	96.9	C9H17NO4	87.935	2
	0 B	acetylcarnitine	1.63	187800	1.61	0.02	[M+H]+	C9H17NO4	204.123	204.122	-4.2	L-Acetylcarnitine	97.8	C9H17NO4	74.352	2
	0 B	acetylcarnitine	1.63	186900	1.59	0.04	[M+H]+	C9H17NO4	204.123	204.123	-0.1	L-Acetylcarnitine	95.4	C9H17NO4	81.943	2
	0 C	acetylcarnitine	1.63	226300	1.59	0.04	[M+H]+	C9H17NO4	204.123	204.123	-2.7	L-Acetylcarnitine	97.7	C9H17NO4	75.933	2
	0 C	acetylcarnitine	1.63	172400	1.58	0.05	[M+H]+	C9H17NO4	204.123	204.123	0	L-Acetylcarnitine	98.6	C9H17NO4	94.715	2
	0 D	acetylcarnitine	1.63	127400	1.62	0.01	[M+H]+	C9H17NO4	204.123	204.123	-0.6	L-Acetylcarnitine	97.9	C9H17NO4	87.386	2
	0 D	acetylcarnitine	1.63	118900	1.6	0.03	[M+H]+	C9H17NO4	204.123	204.123	-0.4	L-Acetylcarnitine	90.2	C9H17NO4	93.485	2
	0 E	acetylcarnitine	1.63	232700	1.59	0.04	[M+H]+	C9H17NO4	204.123	204.123	-0.8	L-Acetylcarnitine	98.1	C9H17NO4	87.131	2
	0 E	acetylcarnitine	1.63	185000	1.6	0.03	[M+H]+	C9H17NO4	204.123	204.123	0	L-Acetylcarnitine	97.7	C9H17NO4	89.24	2
	0 F	acetylcarnitine	1.63	48000	1.59	0.04	[M+H]+	C9H17NO4	204.123	204.123	0.8	L-Acetylcarnitine	84.2	C9H17NO4	87.714	2
	0 F	acetylcarnitine	1.63	73000	1.6	0.03	[M+H]+	C9H17NO4	204.123	204.123	0.2	L-Acetylcarnitine	68.7	C9H17NO4	94.599	2
	0 G	acetylcarnitine	1.63	215700	1.6	0.03	[M+H]+	C9H17NO4	204.123	204.123	-0.8	L-Acetylcarnitine	98.4	C9H17NO4	85.87	2
	0 G	acetylcarnitine	1.63	278800	1.57	0.06	[M+H]+	C9H17NO4	204.123	204.123	-0.4	L-Acetylcarnitine	95.6	C9H17NO4	89.725	2
	0 H	acetylcarnitine	1.63	105200	1.6	0.03	[M+H]+	C9H17NO4	204.123	204.123	-0.4	L-Acetylcarnitine	95	C9H17NO4	92.528	2
	0 H	acetylcarnitine	1.63	52390	1.59	0.04	[M+H]+	C9H17NO4	204.123	204.123	-1	L-Acetylcarnitine	98.6	C9H17NO4	88.175	2
	0 I	acetylcarnitine	1.63	191800	1.58	0.05	[M+H]+	C9H17NO4	204.123	204.123	0	L-Acetylcarnitine	100	C9H17NO4	92.668	2
	0 I	acetylcarnitine	1.63	135500	1.6	0.03	[M+H]+	C9H17NO4	204.123	204.123	-0.6	L-Acetylcarnitine	98.2	C9H17NO4	87.049	2
	0 L	acetylcarnitine	1.63	155700	1.6	0.03	[M+H]+	C9H17NO4	204.123	204.123	0.1	L-Acetylcarnitine	98.5	C9H17NO4	95.029	2
	0 L	acetylcarnitine	1.63	172500	1.61	0.02	[M+H]+	C9H17NO4	204.123	204.123	-1	L-Acetylcarnitine	91.9	C9H17NO4	87.391	2
	22 A	acetylcarnitine	1.63	198600	1.59	0.04	[M+H]+	C9H17NO4	204.123	204.123	-0.6	L-Acetylcarnitine	98.3	C9H17NO4	93.899	2
	22 A	acetylcarnitine	1.63	244000	1.59	0.04	[M+H]+	C9H17NO4	204.123	204.123	-1.9	L-Acetylcarnitine	97.4	Target formula not found	0	2
	22 B	acetylcarnitine	1.63	130100	1.59	0.04	[M+H]+	C9H17NO4	204.123	204.123	-2.6	L-Acetylcarnitine	98.7	C9H17NO4	71.446	2
	22 B	acetylcarnitine	1.63	123500	1.61	0.02	[M+H]+	C9H17NO4	204.123	204.122	-2.9	L-Acetylcarnitine	98.3	C9H17NO4	79.029	2
	22 C	acetylcarnitine	1.63	229400	1.6	0.03	[M+H]+	C9H17NO4	204.123	204.123	-2.5	L-Acetylcarnitine	99	C9H17NO4	72.996	2
	22 C	acetylcarnitine	1.63	140800	1.59	0.04	[M+H]+	C9H17NO4	204.123	204.123	-1.9	L-Acetylcarnitine	98.8	C9H17NO4	85.733	2
	22 D	acetylcarnitine	1.63	120000	1.62	0.01	[M+H]+	C9H17NO4	204.123	204.122	-7.1	L-Acetylcarnitine	98.5	Target formula not found	0	2
	22 D	acetylcarnitine	1.63	109800	1.6	0.03	[M+H]+	C9H17NO4	204.123	204.123	-1.6	L-Acetylcarnitine	90.8	C9H17NO4	87.598	2
	22 E	acetylcarnitine	1.63	167200	1.61	0.02	[M+H]+	C9H17NO4	204.123	204.123	-1.2	L-Acetylcarnitine	98	C9H17NO4	85.147	2
	22 E	acetylcarnitine	1.63	159600	1.62	0.01	[M+H]+	C9H17NO4	204.123	204.122	-4.1	L-Acetylcarnitine	97.7	C9H17NO4	71.369	2
	22 F	acetylcarnitine	1.63	62350	1.58	0.05	[M+H]+	C9H17NO4	204.123	204.123	-2.2	L-Acetylcarnitine	95	C9H17NO4	84.546	2
	22 F	acetylcarnitine	1.63	95100	1.6	0.03	[M+H]+	C9H17NO4	204.123	204.123	-2.8	L-Acetylcarnitine	91.2	C9H17NO4	72.09	2
	22 G	acetylcarnitine	1.63	138800	1.6	0.03	[M+H]+	C9H17NO4	204.123	204.122	-3.9	L-Acetylcarnitine	97.6	C9H17NO4	73.285	2
	22 G	acetylcarnitine	1.63	149500	1.59	0.04	[M+H]+	C9H17NO4	204.123	204.123	-1.3	L-Acetylcarnitine	89.5	C9H17NO4	82.317	2
	22 H	acetylcarnitine	1.63	176800	1.59	0.04	[M+H]+	C9H17NO4	204.123	204.122	-3.9	L-Acetylcarnitine	97.4	C9H17NO4	76.541	2
	22 H	acetylcarnitine	1.63	181500	1.58	0.05	[M+H]+	C9H17NO4	204.123	204.123	-2.7	L-Acetylcarnitine	98.5	C9H17NO4	81.992	2
	22 I	acetylcarnitine	1.63	259000	1.6	0.03	[M+H]+	C9H17NO4	204.123	204.123	-0.4	L-Acetylcarnitine	98.1	C9H17NO4	85.074	2
	22 I	acetylcarnitine	1.63	277400	1.6	0.03	[M+H]+	C9H17NO4	204.123	204.123	0.6	L-Acetylcarnitine	98.2	C9H17NO4	92.784	2
	22 L	acetylcarnitine	1.63	101400	1.61	0.02	[M+H]+	C9H17NO4	204.123	204.123	0.8	L-Acetylcarnitine	95.4	C9H17NO4	85.911	2
	22 L	acetylcarnitine	1.63	131000	1.61	0.02	[M+H]+	C9H17NO4	204.123	204.123	-0.7	L-Acetylcarnitine	97.8	C9H17NO4	89.018	2
Match con Library.	0 A	pantothenate	5.14	17540	5.12	0.02	[M+H]+	C9H17NO5	220.118	220.116	-8.4	No MSMS	N/A	C9H17NO5	44.223	2
	0 A	pantothenate	5.14	19170	5.12	0.02	[M+H]+	C9H17NO5	220.118	220.117	-6.5	Pantothenic acid	76.5	C9H17NO5	64.458	2
	0 B	pantothenate	5.14	25530	5.19	0.05	[M+H]+	C9H17NO5	220.118	220.117	-3	Pantothenic acid	33.9	C9H17NO5	67.303	2
	0 B	pantothenate	5.14	28600	5.11	0.03	[M+H]+	C9H17NO5	220.118	220.117	-3	No Match	0	Target formula not found	0	2
	0 C	pantothenate	5.14	28190	5.16	0.02	[M+H]+	C9H17NO5	220.118	220.117	-5.2	Pantothenic acid	84.2	C9H17NO5	58.525	2
	0 C	pantothenate	5.14	29150	5.03	0.11	[M+H]+	C9H17NO5	220.118	220.117	-2.6	No MSMS	N/A	Target formula not found	0	2
	0 D	pantothenate	5.14	28010	5.17	0.03	[M+H]+	C9H17NO5	220.118	220.117	-6.2	Pantothenic acid	75	Target formula not found	0	2
	0 D	pantothenate	5.14	20820	5.18	0.04	[M+H]+	C9H17NO5	220.118	220.116	-7	No MSMS	N/A	Target formula not found	0	2
	0 E	pantothenate	5.14	33490	5.15	0.01	[M+H]+	C9H17NO5	220.118	220.116	-8.7	Pantothenic acid	23.2	Target formula not found	0	2
	0 E	pantothenate	5.14	35010	5.19	0.05	[M+H]+	C9H17NO5	220.118	220.118	-1.1	Pantothenic acid	35.6	Target formula not found	0	2
	0 F	pantothenate	5.14	20580	5.06	0.08	[M+H]+	C9H17NO5	220.118	220.118	0	No MSMS	N/A	C9H17NO5	99.903	2
	0 F	pantothenate	5.14	23990	5.14	0	[M+H]+	C9H17NO5	220.118	220.117	-2.8	Pantothenic acid	14.4	C9H17NO5	79.501	2
	0 G	pantothenate	5.14	28630	5.17	0.03	[M+H]+	C9H17NO5	220.118	220.117	-4.6	No MSMS	N/A	Target formula not found	0	2
	0 G	pantothenate	5.14	24510	5.13	0.01	[M+H]+	C9H17NO5	220.118	220.118	0.7	No MSMS	N/A	Target formula not found	0	2
	0 H	pantothenate	5.14	30440	5.18	0.04	[M+H]+	C9H17NO5	220.118	220.118	-0.4	No Match	0	C9H17NO5	89.173	2
	0 H	pantothenate	5.14	23540	5.06	0.08	[M+H]+	C9H17NO5	220.118	220.117	-6.3	No MSMS	N/A	Target formula not found	0	2
	0 I	pantothenate	5.14	18470	5.14	0	[M+H]+	C9H17NO5	220.118	220.117	-5.8	No Match	0	C9H17NO5	58.981	2
	0 I	pantothenate	5.14	19930	5.17	0.03	[M+H]+	C9H17NO5	220.118	220.117	-3	No MSMS	N/A	Target formula not found	0	2
	0 L	pantothenate	5.14	92190	5.13	0.01	[M+H]+	C9H17NO5	220.118	220.117	-5.9	Pantothenic acid	18.4	Target formula not found	0	2
	0 L	pantothenate	5.14	99870	5.19	0.05	[M+H]+	C9H17NO5	220.118	220.117	-4.7	Pantothenic acid	66.1	Target formula not found	0	2
	22 A	pantothenate	5.14	13240	5.09	0.05	[M+H]+	C9H17NO5	220.118	220.117	-5.1	No MSMS	N/A	Target formula not found	0	2
	22 A	pantothenate	5.14	12770	5.13	0.01	[M+H]+	C9H17NO5	220.118	220.118	0.1	No MSMS	N/A	C9H17NO5	99.511	2
	22 B	pantothenate	5.14	28950	5.17	0.03	[M+H]+	C9H17NO5	220.118	220.116	-8.7	No MSMS	N/A	Target formula not found	0	2
	22 B	pantothenate	5.14	29450	5.2	0.06	[M+H]+	C9H17NO5	220.118	220.117	-5.3	No MSMS	N/A	Target formula not found	0	2
	22 C	pantothenate	5.14	36650	5.17	0.03	[M+H]+	C9H17NO5	220.118	220.116	-10.8	No MSMS	N/A	Target formula not found	0	2
	22 C	pantothenate	5.14	30960	5.08	0.06	[M+H]+	C9H17NO5	220.118	220.115	-12.5	No MSMS	N/A	Target formula not found	0	2
	22 D	pantothenate	5.14	31110	5.16	0.02	[M+H]+	C9H17NO5	220.118	220.117	-6.3	No MSMS	N/A	Target formula not found	0	2
	22 D	pantothenate	5.14	30440	5.14	0	[M+H]+	C9H17NO5	220.118	220.116	-8.2	No MSMS	N/A	Target formula not found	0	2
	22 E	pantothenate	5.14	40090	5.2	0.06	[M+H]+	C9H17NO5	220.118	220.116	-10	Pantothenic acid	31.6	Target formula not found	0	2
	22 E	pantothenate	5.14	36610	5.14	0	[M+H]+	C9H17NO5	220.118	220.115	-12.4	Pantothenic acid	28	Target formula not found	0	2
	22 F	pantothenate	5.14	16170	5.09	0.05	[M+H]+	C9H17NO5	220.118	220.115	-12.4	No MSMS	N/A	Target formula not found	0	2
	22 F	pantothenate	5.14	19260	5.18	0.04	[M+H]+	C9H17NO5	220.118	220.115	-12	No MSMS	N/A	Target formula not found	0	2
	22 G	pantothenate	5.14	25220	5.14	0	[M+H]+	C9H17NO5	220.118	220.116	-10.9	No MSMS	N/A	Target formula not found	0	2
	22 G	pantothenate	5.14	25090	5.2	0.06	[M+H]+	C9H17NO5	220.118	220.115	-13	No MSMS	N/A	Target formula not found	0	2
	22 H	pantothenate	5.14	25600	5.17	0.03	[M+H]+	C9H17NO5	220.118	220.117	-6.4	No MSMS	N/A	C9H17NO5	57.343	2
	22 H	pantothenate	5.14	27510	5.15	0.01	[M+H]+	C9H17NO5	220.118	220.117	-5.5	Pantothenic acid	28.5	Target formula not found	0	2
	22 I	pantothenate	5.14	25050	5.21	0.07	[M+H]+	C9H17NO5	220.118	220.117	-6.7	No MSMS	N/A	C9H17NO5	55	2
	22 I	pantothenate	5.14	25740	5.14	0	[M+H]+	C9H17NO5	220.118	220.117	-2.4	No MSMS	N/A	Target formula not found	0	2
	22 L	pantothenate	5.14	13010	5.17	0.03	[M+H]+	C9H17NO5	220.118	220.117	-5.8	No MSMS	N/A	C9H17NO5	61.275	2
	22 L	pantothenate	5.14	16990	5.19	0.05	[M+H]+	C9H17NO5	220.118	220.116	-9.4	No MSMS	N/A	Target formula not found	0	2
Match con Library.	0 A	urea	0.9	186600	1.14	0.24	[M+H]+	CH4N2O	61.04	61.0391	-8.2	Urea	99.7	CH4N2O	56.405	2
	0 A	urea	0.9	242900	1.07	0.17	[M+H]+	CH4N2O	61.04	61.0392	-6.8	Urea	99.5	CH4N2O	69.615	2
	0 B	urea	0.9	111800	1.23	0.33	[M+H]+	CH4N2O	61.04	61.0391	-8.7	Urea	100	CH4N2O	58.795	2
	0 B	urea	0.9	192900	1.07	0.17	[M+H]+	CH4N2O	61.04	61.0394	-4.6	Urea	99.9	CH4N2O	79.341	2
	0 C	urea	0.9	172000	1.11	0.21	[M+H]+	CH4N2O	61.04	61.0392	-7.7	Urea	99.3	CH4N2O	65.85	2
	0 C	urea	0.9	135000	1	0.1	[M+H]+	CH4N2O	61.04	61.0396	-0.5	Urea	99.9	CH4N2O	85.531	2
	0 D	urea	0.9	149100	0.92	0.02	[M+H]+	CH4N2O	61.04	61.0396	-1.4	Urea	99.8	CH4N2O	93.728	2
	0 D	urea	0.9	139900	0.91	0.01	[M+H]+	CH4N2O	61.04	61.0392	-6.5	Urea	99.8	CH4N2O	71.287	2
	0 E	urea	0.9	100700	0.92	0.02	[M+H]+	CH4N2O	61.04	61.0393	-5.6	Urea	99.3	CH4N2O	75.295	2
	0 E	urea	0.9	109500	0.97	0.07	[M+H]+	CH4N2O	61.04	61.0393	-5.5	Urea	99.8	CH4N2O	75.718	2
	0 F	urea	0.9	40170	1.01	0.11	[M+H]+	CH4N2O	61.04	61.0393	-5.4	Urea	100	CH4N2O	76.026	2
	0 F	urea	0.9	94630	0.91	0.01	[M+H]+	CH4N2O	61.04	61.039	-10	Urea	99.5	CH4N2O	55.696	2
	0 G	urea	0.9	123500	0.91	0.01	[M+H]+	CH4N2O	61.04	61.0392	-6.4	Urea	99.6	CH4N2O	71.629	2
	0 G	urea	0.9	107500	0.95	0.05	[M+H]+	CH4N2O	61.04	61.0394	-4.5	Urea	99.5	CH4N2O	80.085	2
	0 H	urea	0.9	132900	0.94	0.04	[M+H]+	CH4N2O	61.04	61.0392	-6.4	Urea	100	CH4N2O	71.603	2
	0 H	urea	0.9	93960	0.92	0.02	[M+H]+	CH4N2O	61.04	61.0393	-5.8	Urea	99.9	CH4N2O	74.414	2
	0 I	urea	0.9	131000	1.07	0.17	[M+H]+	CH4N2O	61.04	61.0392	-7.4	Urea	99.5	CH4N2O	67.091	2
	0 I	urea	0.9	165900	0.94	0.04	[M+H]+	CH4N2O	61.04	61.0392	-7.4	Urea	99.8	CH4N2O	67.024	2
	0 L	urea	0.9	78970	0.9	0	[M+H]+	CH4N2O	61.04	61.0389	-12.4	Urea	99.2	No formula found	0	2
	0 L	urea	0.9	76130	0.91	0.01	[M+H]+	CH4N2O	61.04	61.0389	-12.7	Urea	100	No formula found	0	2
	22 A	urea	0.9	103900	0.91	0.01	[M+H]+	CH4N2O	61.04	61.0391	-9.3	Urea	99.9	CH4N2O	58.778	2
	22 A	urea	0.9	143800	0.91	0.01	[M+H]+	CH4N2O	61.04	61.0393	-5.1	Urea	100	CH4N2O	77.301	2
	22 B	urea	0.9	218200	0.95	0.05	[M+H]+	CH4N2O	61.04	61.0391	-8.1	Urea	99.9	CH4N2O	44.75	2
	22 B	urea	0.9	197300	0.91	0.01	[M+H]+	CH4N2O	61.04	61.0392	-6.6	Urea	99.8	CH4N2O	70.657	2
	22 C	urea	0.9	89800	0.91	0.01	[M+H]+	CH4N2O	61.04	61.0388	-13.5	Urea	99.9	No formula found	0	2
	22 C	urea	0.9	56450	0.91	0.01	[M+H]+	CH4N2O	61.04	61.0392	-7.1	Urea	99.4	CH4N2O	68.474	2
	22 D	urea	0.9	145100	0.93	0.03	[M+H]+	CH4N2O	61.04	61.0391	-8.3	Urea	99.4	CH4N2O	63.07	2
	22 D	urea	0.9	149000	0.9	0	[M+H]+	CH4N2O	61.04	61.0393	-5.2	Urea	99.5	No formula found	0	2
	22 E	urea	0.9	99910	0.95	0.05	[M+H]+	CH4N2O	61.04	61.0392	-6.8	Urea	99.4	CH4N2O	69.965	2
	22 E	urea	0.9	94880	0.94	0.04	[M+H]+	CH4N2O	61.04	61.0391	-9	Urea	99.9	CH4N2O	60.044	2
	22 F	urea	0.9	46880	0.91	0.01	[M+H]+	CH4N2O	61.04	61.0391	-9.1	Urea	99.9	CH4N2O	41.042	2
	22 F	urea	0.9	74600	0.91	0.01	[M+H]+	CH4N2O	61.04	61.0391	-8.7	Urea	99.7	CH4N2O	61.119	2
	22 G	urea	0.9	126100	0.9	0	[M+H]+	CH4N2O	61.04	61.0389	-12.7	Urea	100	No formula found	0	2
	22 G	urea	0.9	117800	0.91	0.01	[M+H]+	CH4N2O	61.04	61.039	-9.8	Urea	99.9	CH4N2O	56.338	2
	22 H	urea	0.9	161000	0.92	0.02	[M+H]+	CH4N2O	61.04	61.0392	-6.8	Urea	99.7	CH4N2O	69.894	2
	22 H	urea	0.9	166800	0.95	0.05	[M+H]+	CH4N2O	61.04	61.0391	-9.2	Urea	99.9	CH4N2O	53.879	2
	22 I	urea	0.9	166300	1.03	0.13	[M+H]+	CH4N2O	61.04	61.0393	-6.2	Urea	99	CH4N2O	72.548	2
	22 I	urea	0.9	168900	1.04	0.14	[M+H]+	CH4N2O	61.04	61.0392	-7.1	Urea	99.7	CH4N2O	68.294	2
	22 L	urea	0.9	49380	1.24	0.34	[M+H]+	CH4N2O	61.04	61.0392	-7.7	Urea	100	CH4N2O	60.335	2
	22 L	urea	0.9	97380	0.91	0.01	[M+H]+	CH4N2O	61.04	61.039	-10.3	Urea	99.9	No formula found	0	2
Match con Library.	0 A	hydroxyindoleacetic acid	6.19	959.9	6.19	0	[M+H]+	C10H9NO3	192.066	192.063	-11.6	5-Hydroxyindoleacetic acid	66.2	No formula found	0	3
	0 A	hydroxyindoleacetic acid	6.19	1193	6.17	0.02	[M+H]+	C10H9NO3	192.066	192.064	-10.3	No MSMS	N/A	No formula found	0	3
	0 B	hydroxyindoleacetic acid	6.19	2575	6.21	0.02	[M+H]+	C10H9NO3	192.066	192.064	-9.9	No MSMS	N/A	Target formula not found	0	3
	0 B	hydroxyindoleacetic acid	6.19	3044	6.17	0.02	[M+H]+	C10H9NO3	192.066	192.064	-8	No MSMS	N/A	No formula found	0	3
	0 C	hydroxyindoleacetic acid	6.19	1501	6.2	0.01	[M+H]+	C10H9NO3	192.066	192.062	-18.6	No MSMS	N/A	No formula found	0	3
	0 C	hydroxyindoleacetic acid	6.19	1866	6.15	0.04	[M+H]+	C10H9NO3	192.066	192.063	-11.2	No MSMS	N/A	Target formula not found	0	3
	0 D	hydroxyindoleacetic acid	6.19	N/A	N/A		[M+H]+	C10H9NO3	192.066	N/A	N/A	N/A	N/A	N/A	N/A
	0 D	hydroxyindoleacetic acid	6.19	N/A	N/A		[M+H]+	C10H9NO3	192.066	N/A	N/A	N/A	N/A	N/A	N/A
	0 E	hydroxyindoleacetic acid	6.19	1049	6.2	0.01	[M+H]+	C10H9NO3	192.066	192.064	-7.6	No MSMS	N/A	No formula found	0	3
	0 E	hydroxyindoleacetic acid	6.19	815.5	6.21	0.02	[M+H]+	C10H9NO3	192.066	192.063	-10.9	No MSMS	N/A	No formula found	0	3
	0 F	hydroxyindoleacetic acid	6.19	4270	6.17	0.02	[M+H]+	C10H9NO3	192.066	192.065	-2.1	No MSMS	N/A	Target formula not found	0	3
	0 F	hydroxyindoleacetic acid	6.19	4957	6.19	0	[M+H]+	C10H9NO3	192.066	192.064	-6.2	5-Hydroxyindoleacetic acid	98.9	C10H9NO3	66.779	3
	0 G	hydroxyindoleacetic acid	6.19	2394	6.22	0.03	[M+H]+	C10H9NO3	192.066	192.063	-11.1	No MSMS	N/A	No formula found	0	3
	0 G	hydroxyindoleacetic acid	6.19	1884	6.2	0.01	[M+H]+	C10H9NO3	192.066	192.064	-7.7	No MSMS	N/A	Target formula not found	0	3
	0 H	hydroxyindoleacetic acid	6.19	2875	6.22	0.03	[M+H]+	C10H9NO3	192.066	192.063	-12	No MSMS	N/A	Target formula not found	0	3
	0 H	hydroxyindoleacetic acid	6.19	1997	6.17	0.02	[M+H]+	C10H9NO3	192.066	192.064	-7.4	5-Hydroxyindoleacetic acid	97.5	C10H9NO3	55.953	3
	0 I	hydroxyindoleacetic acid	6.19	1345	6.19	0	[M+H]+	C10H9NO3	192.066	192.064	-7.8	No MSMS	N/A	No formula found	0	3
	0 I	hydroxyindoleacetic acid	6.19	1423	6.23	0.04	[M+H]+	C10H9NO3	192.066	192.064	-8.5	No MSMS	N/A	C10H9NO3	43.174	3
	0 L	hydroxyindoleacetic acid	6.19	1728	6.18	0.01	[M+H]+	C10H9NO3	192.066	192.062	-15.8	No MSMS	N/A	No formula found	0	3
	0 L	hydroxyindoleacetic acid	6.19	2847	6.22	0.03	[M+H]+	C10H9NO3	192.066	192.063	-11.1	5-Hydroxyindoleacetic acid	93.9	No formula found	0	3
	22 A	hydroxyindoleacetic acid	6.19	1326	6.18	0.01	[M+H]+	C10H9NO3	192.066	192.063	-14.6	No MSMS	N/A	No formula found	0	3
	22 A	hydroxyindoleacetic acid	6.19	1008	6.2	0.01	[M+H]+	C10H9NO3	192.066	192.062	-15.8	5-Hydroxyindoleacetic acid	59.3	No formula found	0	3
	22 B	hydroxyindoleacetic acid	6.19	3565	6.22	0.03	[M+H]+	C10H9NO3	192.066	192.063	-14.8	No MSMS	N/A	No formula found	0	3
	22 B	hydroxyindoleacetic acid	6.19	4167	6.22	0.03	[M+H]+	C10H9NO3	192.066	192.063	-12.8	5-Hydroxyindoleacetic acid	98.7	Target formula not found	0	3
	22 C	hydroxyindoleacetic acid	6.19	2198	6.2	0.01	[M+H]+	C10H9NO3	192.066	192.062	-19.9	No MSMS	N/A	Target formula not found	0	3
	22 C	hydroxyindoleacetic acid	6.19	1940	6.17	0.02	[M+H]+	C10H9NO3	192.066	192.063	-11.9	5-Hydroxyindoleacetic acid	60	Target formula not found	0	3
	22 D	hydroxyindoleacetic acid	6.19	1464	6.2	0.01	[M+H]+	C10H9NO3	192.066	192.062	-16.7	No MSMS	N/A	No formula found	0	3
	22 D	hydroxyindoleacetic acid	6.19	1003	6.2	0.01	[M+H]+	C10H9NO3	192.066	192.065	-4.9	No MSMS	N/A	No formula found	0	3
	22 E	hydroxyindoleacetic acid	6.19	656.2	6.21	0.02	[M+H]+	C10H9NO3	192.066	192.063	-12.6	No MSMS	N/A	No formula found	0	3
	22 E	hydroxyindoleacetic acid	6.19	505	6.2	0.01	[M+H]+	C10H9NO3	192.066	192.063	-12.5	No MSMS	N/A	No formula found	0	3
	22 F	hydroxyindoleacetic acid	6.19	1810	6.17	0.02	[M+H]+	C10H9NO3	192.066	192.063	-12.8	No MSMS	N/A	Target formula not found	0	3
	22 F	hydroxyindoleacetic acid	6.19	3227	6.21	0.02	[M+H]+	C10H9NO3	192.066	192.062	-17.4	5-Hydroxyindoleacetic acid	96.5	No formula found	0	3
	22 G	hydroxyindoleacetic acid	6.19	3248	6.2	0.01	[M+H]+	C10H9NO3	192.066	192.063	-14.4	5-Hydroxyindoleacetic acid	94.6	Target formula not found	0	3
	22 G	hydroxyindoleacetic acid	6.19	3128	6.22	0.03	[M+H]+	C10H9NO3	192.066	192.062	-16.8	5-Hydroxyindoleacetic acid	100	Target formula not found	0	3
	22 H	hydroxyindoleacetic acid	6.19	1823	6.2	0.01	[M+H]+	C10H9NO3	192.066	192.062	-19.2	No MSMS	N/A	Target formula not found	0	3
	22 H	hydroxyindoleacetic acid	6.19	1405	6.2	0.01	[M+H]+	C10H9NO3	192.066	192.062	-19.9	No MSMS	N/A	Target formula not found	0	3
	22 I	hydroxyindoleacetic acid	6.19	1120	6.22	0.03	[M+H]+	C10H9NO3	192.066	192.064	-6.9	No MSMS	N/A	C10H9NO3	53.903	3
	22 I	hydroxyindoleacetic acid	6.19	1401	6.19	0	[M+H]+	C10H9NO3	192.066	192.063	-12.6	No MSMS	N/A	No formula found	0	3
	22 L	hydroxyindoleacetic acid	6.19	1267	6.22	0.03	[M+H]+	C10H9NO3	192.066	192.062	-18.1	No MSMS	N/A	No formula found	0	3
	22 L	hydroxyindoleacetic acid	6.19	2005	6.22	0.03	[M+H]+	C10H9NO3	192.066	192.062	-15.9	No MSMS	N/A	No formula found	0	3
Match con Library.	0 A	tryptophan	5.55	135500	5.54	0.01	[M+H]+	C11H12N2O2	205.097	205.097	-2.8	L-Tryptophan	100	Target formula not found	0	1
	0 A	tryptophan	5.55	145400	5.53	0.02	[M+H]+	C11H12N2O2	205.097	205.096	-4.1	L-Tryptophan	100	C11H12N2O2	66.469	1
	0 B	tryptophan	5.55	197700	5.6	0.05	[M+H]+	C11H12N2O2	205.097	205.097	-1	L-Tryptophan	100	Target formula not found	0	1
	0 B	tryptophan	5.55	210200	5.52	0.03	[M+H]+	C11H12N2O2	205.097	205.097	-2.9	L-Tryptophan	100	Target formula not found	0	1
	0 C	tryptophan	5.55	90080	5.57	0.02	[M+H]+	C11H12N2O2	205.097	205.096	-3.6	L-Tryptophan	100	Target formula not found	0	1
	0 C	tryptophan	5.55	87460	5.48	0	[M+H]+	C11H12N2O2	205.097	205.096	-3.4	L-Tryptophan	100	Target formula not found	0	1
	0 D	tryptophan	5.55	88800	5.57	0.02	[M+H]+	C11H12N2O2	205.097	205.096	-3.2	L-Tryptophan	98.7	Target formula not found	0	1
	0 D	tryptophan	5.55	74730	5.59	0.04	[M+H]+	C11H12N2O2	205.097	205.096	-4.6	L-Tryptophan	99.2	C11H12N2O2	65.37	1
	0 E	tryptophan	5.55	145500	5.55	0	[M+H]+	C11H12N2O2	205.097	205.096	-5	L-Tryptophan	100	Target formula not found	0	1
	0 E	tryptophan	5.55	149000	5.59	0.04	[M+H]+	C11H12N2O2	205.097	205.097	0.4	L-Tryptophan	100	C11H12N2O2	95.689	1
	0 F	tryptophan	5.55	80040	5.51	0.04	[M+H]+	C11H12N2O2	205.097	205.096	-4.5	No MSMS	N/A	Target formula not found	0	1
	0 F	tryptophan	5.55	88890	5.55	0	[M+H]+	C11H12N2O2	205.097	205.097	-1.8	L-Tryptophan	100	Target formula not found	0	1
	0 G	tryptophan	5.55	144300	5.58	0.03	[M+H]+	C11H12N2O2	205.097	205.097	0.2	L-Tryptophan	100	C11H12N2O2	90.104	1
	0 G	tryptophan	5.55	146700	5.55	0	[M+H]+	C11H12N2O2	205.097	205.097	0.6	L-Tryptophan	100	C11H12N2O2	92.311	1
	0 H	tryptophan	5.55	75760	5.59	0.04	[M+H]+	C11H12N2O2	205.097	205.097	0	L-Tryptophan	100	C11H12N2O2	92.682	1
	0 H	tryptophan	5.55	63900	5.5	0.05	[M+H]+	C11H12N2O2	205.097	205.096	-3.8	L-Tryptophan	100	Target formula not found	0	1
	0 I	tryptophan	5.55	128300	5.55	0	[M+H]+	C11H12N2O2	205.097	205.096	-3.2	L-Tryptophan	100	Target formula not found	0	1
	0 I	tryptophan	5.55	129500	5.57	0.02	[M+H]+	C11H12N2O2	205.097	205.096	-3.1	No MSMS	N/A	Target formula not found	0	1
	0 L	tryptophan	5.55	93670	5.54	0.01	[M+H]+	C11H12N2O2	205.097	205.096	-3.2	L-Tryptophan	100	C11H12N2O2	75.7	1
	0 L	tryptophan	5.55	106800	5.59	0.04	[M+H]+	C11H12N2O2	205.097	205.096	-3.7	L-Tryptophan	100	Target formula not found	0	1
	22 A	tryptophan	5.55	144100	5.52	0.03	[M+H]+	C11H12N2O2	205.097	205.097	-2.3	L-Tryptophan	100	Target formula not found	0	1
	22 A	tryptophan	5.55	139200	5.55	0	[M+H]+	C11H12N2O2	205.097	205.096	-5.8	L-Tryptophan	100	Target formula not found	0	1
	22 B	tryptophan	5.55	153000	5.58	0.03	[M+H]+	C11H12N2O2	205.097	205.096	-6.8	L-Tryptophan	100	Target formula not found	0	1
	22 B	tryptophan	5.55	155200	5.61	0.06	[M+H]+	C11H12N2O2	205.097	205.096	-5.2	L-Tryptophan	100	Target formula not found	0	1
	22 C	tryptophan	5.55	110700	5.58	0.03	[M+H]+	C11H12N2O2	205.097	205.095	-8.3	L-Tryptophan	100	C11H12N2O2	49.852	1
	22 C	tryptophan	5.55	79990	5.51	0.04	[M+H]+	C11H12N2O2	205.097	205.095	-9.9	L-Tryptophan	100	C11H12N2O2	47.946	1
	22 D	tryptophan	5.55	90510	5.57	0.02	[M+H]+	C11H12N2O2	205.097	205.096	-5.4	L-Tryptophan	100	Target formula not found	0	1
	22 D	tryptophan	5.55	101800	5.54	0.01	[M+H]+	C11H12N2O2	205.097	205.095	-7.9	L-Tryptophan	100	Target formula not found	0	1
	22 E	tryptophan	5.55	141200	5.6	0.05	[M+H]+	C11H12N2O2	205.097	205.095	-8.6	L-Tryptophan	100	C11H12N2O2	45.705	1
	22 E	tryptophan	5.55	134900	5.55	0	[M+H]+	C11H12N2O2	205.097	205.096	-6	No MSMS	N/A	Target formula not found	0	1
	22 F	tryptophan	5.55	70350	5.51	0.04	[M+H]+	C11H12N2O2	205.097	205.095	-9.7	L-Tryptophan	100	Target formula not found	0	1
	22 F	tryptophan	5.55	70880	5.59	0.04	[M+H]+	C11H12N2O2	205.097	205.095	-11.7	L-Tryptophan	100	Target formula not found	0	1
	22 G	tryptophan	5.55	151000	5.55	0	[M+H]+	C11H12N2O2	205.097	205.095	-8.5	L-Tryptophan	100	C11H12N2O2	47.754	1
	22 G	tryptophan	5.55	140600	5.6	0.05	[M+H]+	C11H12N2O2	205.097	205.095	-10.3	No MSMS	N/A	Target formula not found	0	1
	22 H	tryptophan	5.55	99530	5.58	0.03	[M+H]+	C11H12N2O2	205.097	205.097	-0.4	L-Tryptophan	100	C11H12N2O2	94.652	1
	22 H	tryptophan	5.55	98850	5.55	0	[M+H]+	C11H12N2O2	205.097	205.096	-4.3	L-Tryptophan	100	Target formula not found	0	1
	22 I	tryptophan	5.55	201600	5.61	0	[M+H]+	C11H12N2O2	205.097	205.096	-3.8	No MSMS	N/A	Target formula not found	0	1
	22 I	tryptophan	5.55	217000	5.55	0	[M+H]+	C11H12N2O2	205.097	205.097	-2	L-Tryptophan	100	Target formula not found	0	1
	22 L	tryptophan	5.55	97990	5.57	0.02	[M+H]+	C11H12N2O2	205.097	205.097	-0.1	No MSMS	N/A	C11H12N2O2	99.105	1
	22 L	tryptophan	5.55	127800	5.6	0.05	[M+H]+	C11H12N2O2	205.097	205.095	-8.4	L-Tryptophan	100	Target formula not found	0	1
Match con Library.	0 A	uric acid	1.88	123800	1.85	0.03	[M+H]+	C5H4N4O3	169.036	169.035	-6.1	Uric Acid	93.6	C5H4N4O3	54.917	2
	0 A	uric acid	1.88	118500	1.85	0.03	[M+H]+	C5H4N4O3	169.036	169.035	-3.7	No MSMS	N/A	No formula found	0	2
	0 B	uric acid	1.88	479900	1.9	0.02	[M+H]+	C5H4N4O3	169.036	169.035	-5.5	Uric Acid	100	C5H4N4O3	61.702	2
	0 B	uric acid	1.88	344300	1.88	0	[M+H]+	C5H4N4O3	169.036	169.036	0.7	Uric Acid	100	C5H4N4O3	82.024	2
	0 C	uric acid	1.88	197200	1.89	0.01	[M+H]+	C5H4N4O3	169.036	169.035	-5.1	Uric Acid	96.9	C5H4N4O3	64.026	2
	0 C	uric acid	1.88	168000	1.86	0.02	[M+H]+	C5H4N4O3	169.036	169.036	-0.9	No MSMS	N/A	C5H4N4O3	94.13	2
	0 D	uric acid	1.88	1310	2.04	0.16	[M+H]+	C5H4N4O3	169.036	169.03	-31.7	No MSMS	N/A	Target formula not found	0	2
	0 D	uric acid	1.88	1402	2.05	0.17	[M+H]+	C5H4N4O3	169.036	169.031	-29.9	No MSMS	N/A	Target formula not found	0	2
	0 E	uric acid	1.88	189000	1.87	0.01	[M+H]+	C5H4N4O3	169.036	169.035	-3.8	Uric Acid	100	C5H4N4O3	74.548	2
	0 E	uric acid	1.88	200600	1.89	0.01	[M+H]+	C5H4N4O3	169.036	169.036	0.2	Uric Acid	94.3	C5H4N4O3	88.723	2
	0 F	uric acid	1.88	62140	1.87	0.01	[M+H]+	C5H4N4O3	169.036	169.036	0.3	No MSMS	N/A	C5H4N4O3	98.205	2
	0 F	uric acid	1.88	74930	1.87	0.01	[M+H]+	C5H4N4O3	169.036	169.036	0.5	Uric Acid	94.5	C5H4N4O3	85.92	2
	0 G	uric acid	1.88	309800	1.86	0.02	[M+H]+	C5H4N4O3	169.036	169.036	0.9	Uric Acid	93.2	C5H4N4O3	84.901	2
	0 G	uric acid	1.88	297900	1.87	0.01	[M+H]+	C5H4N4O3	169.036	169.036	-0.5	No MSMS	N/A	C5H4N4O3	96.45	2
	0 H	uric acid	1.88	86240	1.88	0	[M+H]+	C5H4N4O3	169.036	169.035	-1.5	Uric Acid	100	C5H4N4O3	86.413	2
	0 H	uric acid	1.88	66660	1.87	0.01	[M+H]+	C5H4N4O3	169.036	169.036	-0.7	No MSMS	N/A	C5H4N4O3	95.445	2
	0 I	uric acid	1.88	217600	1.87	0.01	[M+H]+	C5H4N4O3	169.036	169.036	-0.7	Uric Acid	98.8	C5H4N4O3	85.412	2
	0 I	uric acid	1.88	219100	1.88	0	[M+H]+	C5H4N4O3	169.036	169.036	-0.2	Uric Acid	100	C5H4N4O3	86.284	2
	0 L	uric acid	1.88	99790	1.88	0	[M+H]+	C5H4N4O3	169.036	169.036	-0.9	No MSMS	N/A	C5H4N4O3	94.248	2
	0 L	uric acid	1.88	125700	1.87	0.01	[M+H]+	C5H4N4O3	169.036	169.036	-0.9	No MSMS	N/A	C5H4N4O3	93.786	2
	22 A	uric acid	1.88	202200	1.87	0.01	[M+H]+	C5H4N4O3	169.036	169.035	-1.4	No MSMS	N/A	C5H4N4O3	90.529	2
	22 A	uric acid	1.88	245300	1.86	0.02	[M+H]+	C5H4N4O3	169.036	169.036	0	Uric Acid	95.5	C5H4N4O3	86.82	2
	22 B	uric acid	1.88	124400	1.89	0.01	[M+H]+	C5H4N4O3	169.036	169.035	-6.5	Uric Acid	100	C5H4N4O3	58.934	2
	22 B	uric acid	1.88	145500	1.89	0.01	[M+H]+	C5H4N4O3	169.036	169.035	-1.6	No MSMS	N/A	C5H4N4O3	89.1	2
	22 C	uric acid	1.88	138400	1.88	0	[M+H]+	C5H4N4O3	169.036	169.035	-5.4	No MSMS	N/A	C5H4N4O3	63.98	2
	22 C	uric acid	1.88	118800	1.87	0.01	[M+H]+	C5H4N4O3	169.036	169.035	-5.8	No MSMS	N/A	C5H4N4O3	61.22	2
	22 D	uric acid	1.88	110500	1.88	0	[M+H]+	C5H4N4O3	169.036	169.035	-5.5	No MSMS	N/A	C5H4N4O3	63.395	2
	22 D	uric acid	1.88	108200	1.87	0.01	[M+H]+	C5H4N4O3	169.036	169.035	-3.4	No MSMS	N/A	C5H4N4O3	77.279	2
	22 E	uric acid	1.88	173700	1.88	0	[M+H]+	C5H4N4O3	169.036	169.035	-2.7	Uric Acid	100	C5H4N4O3	73.872	2
	22 E	uric acid	1.88	207200	1.85	0.03	[M+H]+	C5H4N4O3	169.036	169.035	-2.1	No MSMS	N/A	No formula found	0	2
	22 F	uric acid	1.88	65820	1.86	0.02	[M+H]+	C5H4N4O3	169.036	169.035	-5.5	No MSMS	N/A	C5H4N4O3	63.288	2
	22 F	uric acid	1.88	82900	1.88	0	[M+H]+	C5H4N4O3	169.036	169.035	-5.4	Uric Acid	100	C5H4N4O3	63.539	2
	22 G	uric acid	1.88	187700	1.88	0	[M+H]+	C5H4N4O3	169.036	169.035	-5.3	Uric Acid	100	C5H4N4O3	64.149	2
	22 G	uric acid	1.88	236600	1.87	0.01	[M+H]+	C5H4N4O3	169.036	169.035	-6.8	No MSMS	N/A	C5H4N4O3	54.636	2
	22 H	uric acid	1.88	157800	1.89	0.01	[M+H]+	C5H4N4O3	169.036	169.035	-3.2	Uric Acid	100	C5H4N4O3	70.68	2
	22 H	uric acid	1.88	166200	1.88	0	[M+H]+	C5H4N4O3	169.036	169.035	-3.4	Uric Acid	100	C5H4N4O3	76.718	2
	22 I	uric acid	1.88	230700	1.89	0.01	[M+H]+	C5H4N4O3	169.036	169.036	0.4	Uric Acid	100	C5H4N4O3	87.835	2
	22 I	uric acid	1.88	311200	1.86	0.02	[M+H]+	C5H4N4O3	169.036	169.035	-1.5	Uric Acid	98.7	C5H4N4O3	83.389	2
	22 L	uric acid	1.88	120300	1.87	0.01	[M+H]+	C5H4N4O3	169.036	169.036	-0.4	No MSMS	N/A	C5H4N4O3	97.297	2
	22 L	uric acid	1.88	121900	1.87	0.01	[M+H]+	C5H4N4O3	169.036	169.035	-2.9	No MSMS	N/A	C5H4N4O3	80.953	2
Match con Library.	0 A	Pyroglutamic acid	1.9	1040000	1.87	0.03	[M+H]+	C5H7NO3	130.05	130.049	-6.7	Pyroglutamic acid	99.6	C5H7NO3	66.978	2
	0 A	Pyroglutamic acid	1.9	1167000	1.87	0.03	[M+H]+	C5H7NO3	130.05	130.049	-4.1	Pyroglutamic acid	99.7	C5H7NO3	79.667	2
	0 B	Pyroglutamic acid	1.9	199500	1.92	-0.02	[M+H]+	C5H7NO3	130.05	130.049	-9.2	Pyroglutamic acid	99.7	C5H7NO3	52.656	2
	0 B	Pyroglutamic acid	1.9	218300	1.88	0.02	[M+H]+	C5H7NO3	130.05	130.05	-0.8	No MSMS	N/A	C5H7NO3	94.977	2
	0 C	Pyroglutamic acid	1.9	549300	1.9	0	[M+H]+	C5H7NO3	130.05	130.049	-7.8	Pyroglutamic acid	99.6	C5H7NO3	55.363	2
	0 C	Pyroglutamic acid	1.9	423700	1.87	0.03	[M+H]+	C5H7NO3	130.05	130.049	-3.7	No MSMS	N/A	C5H7NO3	75.203	2
	0 D	Pyroglutamic acid	1.9	593000	1.87	0.03	[M+H]+	C5H7NO3	130.05	130.049	-3.8	Pyroglutamic acid	99.7	C5H7NO3	79.208	2
	0 D	Pyroglutamic acid	1.9	447100	1.87	0.03	[M+H]+	C5H7NO3	130.05	130.05	-0.9	No MSMS	N/A	C5H7NO3	93.945	2
	0 E	Pyroglutamic acid	1.9	204600	1.87	0.03	[M+H]+	C5H7NO3	130.05	130.049	-3.5	No MSMS	N/A	C5H7NO3	76.427	2
	0 E	Pyroglutamic acid	1.9	227300	1.9	0	[M+H]+	C5H7NO3	130.05	130.05	-2	Pyroglutamic acid	98.4	C5H7NO3	82.274	2
	0 F	Pyroglutamic acid	1.9	97820	1.88	0.02	[M+H]+	C5H7NO3	130.05	130.05	0.8	No MSMS	N/A	C5H7NO3	94.348	2
	0 F	Pyroglutamic acid	1.9	140000	1.87	0.03	[M+H]+	C5H7NO3	130.05	130.049	-2.8	No MSMS	N/A	C5H7NO3	81.368	2
	0 G	Pyroglutamic acid	1.9	142700	1.86	0.04	[M+H]+	C5H7NO3	130.05	130.049	-2.9	No MSMS	N/A	C5H7NO3	80.526	2
	0 G	Pyroglutamic acid	1.9	136200	1.87	0.03	[M+H]+	C5H7NO3	130.05	130.05	-0.6	No MSMS	N/A	C5H7NO3	95.792	2
	0 H	Pyroglutamic acid	1.9	190300	1.89	0.01	[M+H]+	C5H7NO3	130.05	130.049	-3.8	No MSMS	N/A	C5H7NO3	74.447	2
	0 H	Pyroglutamic acid	1.9	145800	1.87	0.03	[M+H]+	C5H7NO3	130.05	130.05	-0.2	No MSMS	N/A	C5H7NO3	98.363	2
	0 I	Pyroglutamic acid	1.9	149900	1.88	0.02	[M+H]+	C5H7NO3	130.05	130.05	-0.5	No MSMS	N/A	C5H7NO3	96.957	2
	0 I	Pyroglutamic acid	1.9	164100	1.88	0.02	[M+H]+	C5H7NO3	130.05	130.049	-2.9	Pyroglutamic acid	100	C5H7NO3	82.495	2
	0 L	Pyroglutamic acid	1.9	174900	1.88	0.02	[M+H]+	C5H7NO3	130.05	130.05	-1.4	No MSMS	N/A	C5H7NO3	90.889	2
	0 L	Pyroglutamic acid	1.9	183500	1.88	0.02	[M+H]+	C5H7NO3	130.05	130.049	-5.7	No MSMS	N/A	C5H7NO3	61.728	2
	22 A	Pyroglutamic acid	1.9	193600	1.87	0.03	[M+H]+	C5H7NO3	130.05	130.049	-3.5	No MSMS	N/A	C5H7NO3	76.549	2
	22 A	Pyroglutamic acid	1.9	168000	1.88	0.02	[M+H]+	C5H7NO3	130.05	130.049	-6	Pyroglutamic acid	99.7	C5H7NO3	70.317	2
	22 B	Pyroglutamic acid	1.9	185900	1.9	0	[M+H]+	C5H7NO3	130.05	130.049	-9.2	No MSMS	N/A	No formula found	0	2
	22 B	Pyroglutamic acid	1.9	174700	1.89	0.01	[M+H]+	C5H7NO3	130.05	130.049	-6.2	Pyroglutamic acid	99.7	C5H7NO3	65.646	2
	22 C	Pyroglutamic acid	1.9	218700	1.88	0.02	[M+H]+	C5H7NO3	130.05	130.049	-9.4	No MSMS	N/A	C5H7NO3	37.047	2
	22 C	Pyroglutamic acid	1.9	167400	1.88	0.02	[M+H]+	C5H7NO3	130.05	130.049	-5.6	Pyroglutamic acid	100	C5H7NO3	67.011	2
	22 D	Pyroglutamic acid	1.9	205500	1.88	0.02	[M+H]+	C5H7NO3	130.05	130.049	-7.5	No MSMS	N/A	C5H7NO3	49.667	2
	22 D	Pyroglutamic acid	1.9	237400	1.88	0.02	[M+H]+	C5H7NO3	130.05	130.049	-7.2	No MSMS	N/A	C5H7NO3	51.998	2
	22 E	Pyroglutamic acid	1.9	265000	1.89	0.01	[M+H]+	C5H7NO3	130.05	130.049	-3.8	No MSMS	N/A	C5H7NO3	74.711	2
	22 E	Pyroglutamic acid	1.9	233200	1.86	0.04	[M+H]+	C5H7NO3	130.05	130.049	-4.2	No MSMS	N/A	C5H7NO3	71.834	2
	22 F	Pyroglutamic acid	1.9	67950	1.86	0.04	[M+H]+	C5H7NO3	130.05	130.049	-4.6	No MSMS	N/A	C5H7NO3	69.166	2
	22 F	Pyroglutamic acid	1.9	85790	1.89	0.01	[M+H]+	C5H7NO3	130.05	130.049	-6.9	No MSMS	N/A	No formula found	0	2
	22 G	Pyroglutamic acid	1.9	209500	1.88	0.02	[M+H]+	C5H7NO3	130.05	130.049	-9.8	No MSMS	N/A	C5H7NO3	34.9	2
	22 G	Pyroglutamic acid	1.9	172500	1.87	0.03	[M+H]+	C5H7NO3	130.05	130.049	-8	No MSMS	N/A	C5H7NO3	46.58	2
	22 H	Pyroglutamic acid	1.9	207900	1.89	0.01	[M+H]+	C5H7NO3	130.05	130.049	-7.7	No MSMS	N/A	C5H7NO3	48.385	2
	22 H	Pyroglutamic acid	1.9	197600	1.89	0.01	[M+H]+	C5H7NO3	130.05	130.049	-4.4	No MSMS	N/A	C5H7NO3	70.899	2
	22 I	Pyroglutamic acid	1.9	103400	1.89	0.01	[M+H]+	C5H7NO3	130.05	130.049	-2.7	No MSMS	N/A	C5H7NO3	81.889	2
	22 I	Pyroglutamic acid	1.9	115400	1.86	0.04	[M+H]+	C5H7NO3	130.05	130.049	-5	No MSMS	N/A	C5H7NO3	66.895	2
	22 L	Pyroglutamic acid	1.9	79710	1.9	0	[M+H]+	C5H7NO3	130.05	130.05	-2.4	Pyroglutamic acid	94.2	C5H7NO3	71.243	2
	22 L	Pyroglutamic acid	1.9	155200	1.88	0.02	[M+H]+	C5H7NO3	130.05	130.049	-5.3	No MSMS	N/A	C5H7NO3	64.344	2
Match con Library.	0 A	glutamine	0.89	38550	0.89	0	[M+H]+	C5H10N2O3	147.076	147.075	-9.6	Glutamine (Gln)	96.5	C5H10N2O3	51.28	1
	0 A	glutamine	0.89	44390	0.89	0	[M+H]+	C5H10N2O3	147.076	147.076	-6.1	Glutamine (Gln)	96.3	C5H10N2O3	67.38	1
	0 B	glutamine	0.89	11610	0.91	0.02	[M+H]+	C5H10N2O3	147.076	147.076	-4.2	No MSMS	N/A	C5H10N2O3	72.107	1
	0 B	glutamine	0.89	36160	0.89	0	[M+H]+	C5H10N2O3	147.076	147.076	-5.5	Glutamine (Gln)	98.6	C5H10N2O3	70.067	1
	0 C	glutamine	0.89	45310	0.89	0	[M+H]+	C5H10N2O3	147.076	147.075	-8.4	Glutamine (Gln)	94.3	C5H10N2O3	58.941	1
	0 C	glutamine	0.89	27410	0.89	0	[M+H]+	C5H10N2O3	147.076	147.075	-7.2	Glutamine (Gln)	95.9	C5H10N2O3	60.002	1
	0 D	glutamine	0.89	39020	0.89	0	[M+H]+	C5H10N2O3	147.076	147.076	-1.5	Glutamine (Gln)	96.7	C5H10N2O3	82.106	1
	0 D	glutamine	0.89	35310	0.9	0.01	[M+H]+	C5H10N2O3	147.076	147.075	-7.3	Glutamine (Gln)	93.5	C5H10N2O3	63.271	1
	0 E	glutamine	0.89	69870	0.89	0	[M+H]+	C5H10N2O3	147.076	147.075	-8	Glutamine (Gln)	97.6	C5H10N2O3	57.658	1
	0 E	glutamine	0.89	66710	0.89	0	[M+H]+	C5H10N2O3	147.076	147.075	-7.2	Glutamine (Gln)	96.7	C5H10N2O3	64.957	1
	0 F	glutamine	0.89	23520	0.89	0	[M+H]+	C5H10N2O3	147.076	147.075	-8.1	Glutamine (Gln)	94.7	C5H10N2O3	58.026	1
	0 F	glutamine	0.89	42760	0.9	0.01	[M+H]+	C5H10N2O3	147.076	147.075	-7.9	Glutamine (Gln)	95.6	C5H10N2O3	60.198	1
	0 G	glutamine	0.89	49960	0.89	0	[M+H]+	C5H10N2O3	147.076	147.075	-7.1	Glutamine (Gln)	98.1	C5H10N2O3	62.543	1
	0 G	glutamine	0.89	41260	0.89	0	[M+H]+	C5H10N2O3	147.076	147.075	-6.8	Glutamine (Gln)	96.2	C5H10N2O3	68.144	1
	0 H	glutamine	0.89	43860	0.89	0	[M+H]+	C5H10N2O3	147.076	147.075	-6.8	Glutamine (Gln)	96.2	C5H10N2O3	64.784	1
	0 H	glutamine	0.89	28860	0.89	0	[M+H]+	C5H10N2O3	147.076	147.076	-4.7	Glutamine (Gln)	96.1	C5H10N2O3	75.707	1
	0 I	glutamine	0.89	28700	0.89	0	[M+H]+	C5H10N2O3	147.076	147.075	-7.9	Glutamine (Gln)	98.4	C5H10N2O3	61.983	1
	0 I	glutamine	0.89	34770	0.89	0	[M+H]+	C5H10N2O3	147.076	147.075	-8.3	Glutamine (Gln)	96.6	C5H10N2O3	58.277	1
	0 L	glutamine	0.89	43890	0.89	0	[M+H]+	C5H10N2O3	147.076	147.075	-8.1	Glutamine (Gln)	96.3	C5H10N2O3	54.3	1
	0 L	glutamine	0.89	37050	0.9	0.01	[M+H]+	C5H10N2O3	147.076	147.075	-10	No MSMS	N/A	C5H10N2O3	33.573	1
	22 A	glutamine	0.89	30910	0.89	0	[M+H]+	C5H10N2O3	147.076	147.075	-8.4	Glutamine (Gln)	96.5	C5H10N2O3	57.008	1
	22 A	glutamine	0.89	41190	0.89	0	[M+H]+	C5H10N2O3	147.076	147.075	-11.4	Glutamine (Gln)	97.9	No formula found	0	1
	22 B	glutamine	0.89	35300	0.89	0	[M+H]+	C5H10N2O3	147.076	147.075	-10.6	Glutamine (Gln)	99.8	Target formula not found	0	1
	22 B	glutamine	0.89	37890	0.9	0.01	[M+H]+	C5H10N2O3	147.076	147.075	-10.2	Glutamine (Gln)	96.5	Target formula not found	0	1
	22 C	glutamine	0.89	42150	0.89	0	[M+H]+	C5H10N2O3	147.076	147.075	-12.3	No MSMS	N/A	Target formula not found	0	1
	22 C	glutamine	0.89	26880	0.9	0.01	[M+H]+	C5H10N2O3	147.076	147.075	-10.1	Glutamine (Gln)	95.8	No formula found	0	1
	22 D	glutamine	0.89	40530	0.89	0	[M+H]+	C5H10N2O3	147.076	147.075	-11.9	Glutamine (Gln)	98.5	Target formula not found	0	1
	22 D	glutamine	0.89	42210	0.89	0	[M+H]+	C5H10N2O3	147.076	147.075	-11.7	Glutamine (Gln)	93.8	Target formula not found	0	1
	22 E	glutamine	0.89	47830	0.9	0.01	[M+H]+	C5H10N2O3	147.076	147.075	-9.7	Glutamine (Gln)	98.6	C5H10N2O3	51.072	1
	22 E	glutamine	0.89	52460	0.89	0	[M+H]+	C5H10N2O3	147.076	147.075	-10.5	Glutamine (Gln)	97	Target formula not found	0	1
	22 F	glutamine	0.89	15430	0.89	0	[M+H]+	C5H10N2O3	147.076	147.075	-13.2	Glutamine (Gln)	94	Target formula not found	0	1
	22 F	glutamine	0.89	25660	0.89	0	[M+H]+	C5H10N2O3	147.076	147.074	-16.3	Glutamine (Gln)	94.8	Target formula not found	0	1
	22 G	glutamine	0.89	51430	0.89	0	[M+H]+	C5H10N2O3	147.076	147.075	-11	Glutamine (Gln)	97.6	Target formula not found	0	1
	22 G	glutamine	0.89	45770	0.9	0.01	[M+H]+	C5H10N2O3	147.076	147.075	-10.4	No MSMS	N/A	No formula found	0	1
	22 H	glutamine	0.89	45650	0.89	0	[M+H]+	C5H10N2O3	147.076	147.075	-11.3	Glutamine (Gln)	96.8	Target formula not found	0	1
	22 H	glutamine	0.89	43700	0.89	0	[M+H]+	C5H10N2O3	147.076	147.075	-12.6	Glutamine (Gln)	96.2	Target formula not found	0	1
	22 I	glutamine	0.89	25620	0.9	0.01	[M+H]+	C5H10N2O3	147.076	147.075	-8	No MSMS	N/A	C5H10N2O3	46.551	1
	22 I	glutamine	0.89	32910	0.89	0	[M+H]+	C5H10N2O3	147.076	147.076	-6	Glutamine (Gln)	98.5	C5H10N2O3	70.484	1
	22 L	glutamine	0.89	11620	0.9	0.01	[M+H]+	C5H10N2O3	147.076	147.074	-14.2	Glutamine (Gln)	95.8	No formula found	0	1
	22 L	glutamine	0.89	40480	0.89	0	[M+H]+	C5H10N2O3	147.076	147.075	-9.9	No MSMS	N/A	C5H10N2O3	33.937	1
Internal standard	0 A	IS ChoP	0.89	4879	0.89	0	[M+H]+	C5 H5 2H9 N O4 P	193.13	193.128	-11.7
	0 A	IS ChoP	0.89	6607	0.89	0	[M+H]+	C5 H5 2H9 N O4 P	193.13	193.129	-6.1
	0 B	IS ChoP	0.89	620.5	0.91	0.02	[M+H]+	C5 H5 2H9 N O4 P	193.13	193.127	-12.9
	0 B	IS ChoP	0.89	4414	0.88	0.01	[M+H]+	C5 H5 2H9 N O4 P	193.13	193.129	-3.3
	0 C	IS ChoP	0.89	6265	0.89	0	[M+H]+	C5 H5 2H9 N O4 P	193.13	193.129	-5.7
	0 C	IS ChoP	0.89	5083	0.89	0	[M+H]+	C5 H5 2H9 N O4 P	193.13	193.128	-8
	0 D	IS ChoP	0.89	7224	0.89	0	[M+H]+	C5 H5 2H9 N O4 P	193.13	193.129	-4.8
	0 D	IS ChoP	0.89	6255	0.9	0.01	[M+H]+	C5 H5 2H9 N O4 P	193.13	193.129	-3.7
	0 E	IS ChoP	0.89	6089	0.88	0.01	[M+H]+	C5 H5 2H9 N O4 P	193.13	193.128	-9
	0 E	IS ChoP	0.89	5193	0.89	0	[M+H]+	C5 H5 2H9 N O4 P	193.13	193.129	-6.4
	0 F	IS ChoP	0.89	2872	0.89	0	[M+H]+	C5 H5 2H9 N O4 P	193.13	193.128	-8.6
	0 F	IS ChoP	0.89	6239	0.89	0	[M+H]+	C5 H5 2H9 N O4 P	193.13	193.129	-6.2
	0 G	IS ChoP	0.89	4474	0.89	0	[M+H]+	C5 H5 2H9 N O4 P	193.13	193.128	-7.9
	0 G	IS ChoP	0.89	3693	0.89	0	[M+H]+	C5 H5 2H9 N O4 P	193.13	193.128	-7.2
	0 H	IS ChoP	0.89	6324	0.89	0	[M+H]+	C5 H5 2H9 N O4 P	193.13	193.129	-4.9
	0 H	IS ChoP	0.89	4271	0.89	0	[M+H]+	C5 H5 2H9 N O4 P	193.13	193.129	-5.3
	0 I	IS ChoP	0.89	3697	0.88	0.01	[M+H]+	C5 H5 2H9 N O4 P	193.13	193.129	-6.1
	0 I	IS ChoP	0.89	3282	0.89	0	[M+H]+	C5 H5 2H9 N O4 P	193.13	193.128	-8.9
	0 L	IS ChoP	0.89	4964	0.88	0.01	[M+H]+	C5 H5 2H9 N O4 P	193.13	193.129	-6.8
	0 L	IS ChoP	0.89	4862	0.89	0	[M+H]+	C5 H5 2H9 N O4 P	193.13	193.129	-4.7
	22 A	IS ChoP	0.89	3005	0.89	0	[M+H]+	C5 H5 2H9 N O4 P	193.13	193.128	-11.6
	22 A	IS ChoP	0.89	5080	0.88	0.01	[M+H]+	C5 H5 2H9 N O4 P	193.13	193.127	-12.2
	22 B	IS ChoP	0.89	5093	0.88	0.01	[M+H]+	C5 H5 2H9 N O4 P	193.13	193.128	-10.5
	22 B	IS ChoP	0.89	4500	0.88	0.01	[M+H]+	C5 H5 2H9 N O4 P	193.13	193.128	-8.5
	22 C	IS ChoP	0.89	4483	0.89	0	[M+H]+	C5 H5 2H9 N O4 P	193.13	193.127	-16.2
	22 C	IS ChoP	0.89	2831	0.89	0	[M+H]+	C5 H5 2H9 N O4 P	193.13	193.128	-11
	22 D	IS ChoP	0.89	6866	0.89	0	[M+H]+	C5 H5 2H9 N O4 P	193.13	193.128	-8.8
	22 D	IS ChoP	0.89	7272	0.88	0.01	[M+H]+	C5 H5 2H9 N O4 P	193.13	193.127	-15
	22 E	IS ChoP	0.89	3229	0.89	0	[M+H]+	C5 H5 2H9 N O4 P	193.13	193.128	-10.4
	22 E	IS ChoP	0.89	3886	0.88	0.01	[M+H]+	C5 H5 2H9 N O4 P	193.13	193.128	-9.4
	22 F	IS ChoP	0.89	1872	0.89	0	[M+H]+	C5 H5 2H9 N O4 P	193.13	193.126	-20.5
	22 F	IS ChoP	0.89	2513	0.89	0	[M+H]+	C5 H5 2H9 N O4 P	193.13	193.127	-15.5
	22 G	IS ChoP	0.89	4713	0.89	0	[M+H]+	C5 H5 2H9 N O4 P	193.13	193.127	-13.1
	22 G	IS ChoP	0.89	3949	0.89	0	[M+H]+	C5 H5 2H9 N O4 P	193.13	193.128	-11.7
	22 H	IS ChoP	0.89	4347	0.88	0.01	[M+H]+	C5 H5 2H9 N O4 P	193.13	193.127	-13.4
	22 H	IS ChoP	0.89	3610	0.88	0.01	[M+H]+	C5 H5 2H9 N O4 P	193.13	193.127	-12.2
	22 I	IS ChoP	0.89	2117	0.89	0	[M+H]+	C5 H5 2H9 N O4 P	193.13	193.128	-8.7
	22 I	IS ChoP	0.89	2424	0.88	0.01	[M+H]+	C5 H5 2H9 N O4 P	193.13	193.128	-8.7
	22 L	IS ChoP	0.89	678.1	0.89	0	[M+H]+	C5 H5 2H9 N O4 P	193.13	193.126	-17.1
	22 L	IS ChoP	0.89	3685	0.89	0	[M+H]+	C5 H5 2H9 N O4 P	193.13	193.128	-11.5

## Sheet: NEG
Note	Sample	Name	Expected RT (min)	Area	RT (min)	RT delta (min)	Adduct	Formula	Precursor mass	Found at mass	Error Mass ppm	Library Hit	Library Score	Formula Finder	Formula Finder Score	Levels of confidence
Match con Library.	0 A	tryptophan	5.55	59770	5.55	0	[M-H]-	C11H12N2O2	203.083	203.083	1.3	L-Tryptophan	95.7	C11H12N2O2	81.357	1
	0 A	tryptophan	5.55	60180	5.54	0.01	[M-H]-	C11H12N2O2	203.083	203.084	5.4	No MSMS	N/A	C11H12N2O2	63.908	1
	0 B	tryptophan	5.55	95480	5.62	0.07	[M-H]-	C11H12N2O2	203.083	203.083	4	L-Tryptophan	100	C11H12N2O2	77.071	1
	0 B	tryptophan	5.55	89650	5.56	0.01	[M-H]-	C11H12N2O2	203.083	203.083	1	No MSMS	N/A	C11H12N2O2	93.405	1
	0 C	tryptophan	5.55	39750	5.55	0	[M-H]-	C11H12N2O2	203.083	203.083	0.9	L-Tryptophan	97.1	C11H12N2O2	87.561	1
	0 C	tryptophan	5.55	38250	5.51	0.04	[M-H]-	C11H12N2O2	203.083	203.083	0.2	L-Tryptophan	61.8	Target formula not found	0	1
	0 D	tryptophan	5.55	35920	5.55	0	[M-H]-	C11H12N2O2	203.083	203.083	3.2	L-Tryptophan	90.2	C11H12N2O2	82.324	1
	0 D	tryptophan	5.55	35060	5.55	0	[M-H]-	C11H12N2O2	203.083	203.084	6.1	L-Tryptophan	83.8	C11H12N2O2	65.017	1
	0 E	tryptophan	5.55	74550	5.61	0.06	[M-H]-	C11H12N2O2	203.083	203.083	3.4	No MSMS	N/A	C11H12N2O2	77.346	1
	0 E	tryptophan	5.55	80180	5.55	0	[M-H]-	C11H12N2O2	203.083	203.083	1.1	L-Tryptophan	96.6	C11H12N2O2	85.279	1
	0 F	tryptophan	5.55	43770	5.47	0.08	[M-H]-	C11H12N2O2	203.083	203.083	0.4	L-Tryptophan	94	C11H12N2O2	89.117	1
	0 F	tryptophan	5.55	42260	5.55	0	[M-H]-	C11H12N2O2	203.083	203.083	0.1	L-Tryptophan	65.5	C11H12N2O2	87.965	1
	0 G	tryptophan	5.55	68910	5.56	0.01	[M-H]-	C11H12N2O2	203.083	203.084	4.8	L-Tryptophan	94.4	C11H12N2O2	76.952	1
	0 G	tryptophan	5.55	66780	5.55	0	[M-H]-	C11H12N2O2	203.083	203.083	4	L-Tryptophan	92.6	C11H12N2O2	71.912	1
	0 H	tryptophan	5.55	32720	5.59	0.04	[M-H]-	C11H12N2O2	203.083	203.084	6.5	L-Tryptophan	29.3	C11H12N2O2	56.496	1
	0 H	tryptophan	5.55	35370	5.5	0.05	[M-H]-	C11H12N2O2	203.083	203.083	2.4	L-Tryptophan	90.4	C11H12N2O2	77.575	1
	0 I	tryptophan	5.55	66810	5.54	0.01	[M-H]-	C11H12N2O2	203.083	203.084	5.8	No MSMS	N/A	C11H12N2O2	61.492	1
	0 I	tryptophan	5.55	63570	5.54	0.01	[M-H]-	C11H12N2O2	203.083	203.083	2.8	L-Tryptophan	96.8	C11H12N2O2	79.967	1
	0 L	tryptophan	5.55	52210	5.55	0	[M-H]-	C11H12N2O2	203.083	203.083	0.4	L-Tryptophan	94.4	C11H12N2O2	87.401	1
	0 L	tryptophan	5.55	54960	5.53	0.02	[M-H]-	C11H12N2O2	203.083	203.083	-0.6	L-Tryptophan	96.2	C11H12N2O2	78.797	1
	22 A	tryptophan	5.55	78840	5.52	0.03	[M-H]-	C11H12N2O2	203.083	203.083	0.4	L-Tryptophan	97.6	C11H12N2O2	84.226	1
	22 A	tryptophan	5.55	75300	5.6	0.05	[M-H]-	C11H12N2O2	203.083	203.083	0.7	L-Tryptophan	97.5	C11H12N2O2	89.304	1
	22 B	tryptophan	5.55	69460	5.55	0	[M-H]-	C11H12N2O2	203.083	203.083	2.7	L-Tryptophan	92.8	C11H12N2O2	79.356	1
	22 B	tryptophan	5.55	73520	5.55	0	[M-H]-	C11H12N2O2	203.083	203.083	3	L-Tryptophan	92.1	C11H12N2O2	72.67	1
	22 C	tryptophan	5.55	46010	5.55	0	[M-H]-	C11H12N2O2	203.083	203.083	3	L-Tryptophan	69.2	C11H12N2O2	75.088	1
	22 C	tryptophan	5.55	49760	5.46	0.09	[M-H]-	C11H12N2O2	203.083	203.083	4.4	L-Tryptophan	94.7	C11H12N2O2	68.742	1
	22 D	tryptophan	5.55	38870	5.55	0	[M-H]-	C11H12N2O2	203.083	203.083	0.3	L-Tryptophan	92.9	C11H12N2O2	87.68	1
	22 D	tryptophan	5.55	38720	5.59	0.04	[M-H]-	C11H12N2O2	203.083	203.083	-0.2	L-Tryptophan	93	C11H12N2O2	86.805	1
	22 E	tryptophan	5.55	70950	5.55	0	[M-H]-	C11H12N2O2	203.083	203.083	2.3	L-Tryptophan	94.1	C11H12N2O2	80.129	1
	22 E	tryptophan	5.55	71460	5.54	0.01	[M-H]-	C11H12N2O2	203.083	203.083	1.6	L-Tryptophan	98.9	C11H12N2O2	80.684	1
	22 F	tryptophan	5.55	36710	5.48	0.07	[M-H]-	C11H12N2O2	203.083	203.083	2.9	L-Tryptophan	96	C11H12N2O2	74.273	1
	22 F	tryptophan	5.55	38350	5.54	0.01	[M-H]-	C11H12N2O2	203.083	203.084	4.7	L-Tryptophan	93.4	C11H12N2O2	71.895	1
	22 G	tryptophan	5.55	66470	5.55	0	[M-H]-	C11H12N2O2	203.083	203.083	1.3	L-Tryptophan	94.8	C11H12N2O2	85.202	1
	22 G	tryptophan	5.55	70550	5.6	0.05	[M-H]-	C11H12N2O2	203.083	203.084	5.8	L-Tryptophan	94.9	C11H12N2O2	67.649	1
	22 H	tryptophan	5.55	44860	5.55	0	[M-H]-	C11H12N2O2	203.083	203.083	-0.5	No MSMS	N/A	C11H12N2O2	96.638	1
	22 H	tryptophan	5.55	42120	5.54	0.01	[M-H]-	C11H12N2O2	203.083	203.083	1.1	L-Tryptophan	96.1	C11H12N2O2	83.843	1
	22 I	tryptophan	5.55	110800	5.59	0.04	[M-H]-	C11H12N2O2	203.083	203.083	0.3	L-Tryptophan	85.2	C11H12N2O2	89.759	1
	22 I	tryptophan	5.55	107300	5.53	0.02	[M-H]-	C11H12N2O2	203.083	203.083	0.1	L-Tryptophan	97.2	C11H12N2O2	86.786	1
	22 L	tryptophan	5.55	51360	5.52	0.03	[M-H]-	C11H12N2O2	203.083	203.083	3	No MSMS	N/A	C11H12N2O2	79.844	1
	22 L	tryptophan	5.55	53510	5.58	0.03	[M-H]-	C11H12N2O2	203.083	203.083	1.1	L-Tryptophan	54.6	C11H12N2O2	80.834	1
MSMS confrontato con database online	0 A	succinyladenosine	5.15	416500	5.14	0.01	[M-H]-	C14H17N5O8	382.1	382.1	-0.4	Match database online	0	C14H17N5O8	91.355	2
	0 A	succinyladenosine	5.15	415100	5.14	0.01	[M-H]-	C14H17N5O8	382.1	382.1	-0.9	Match database online	0	C14H17N5O8	91.243	2
	0 B	succinyladenosine	5.15	378400	5.2	0.05	[M-H]-	C14H17N5O8	382.1	382.101	0.7	Match database online	0	C14H17N5O8	95.439	2
	0 B	succinyladenosine	5.15	366300	5.15	0	[M-H]-	C14H17N5O8	382.1	382.1	-0.1	Match database online	0	C14H17N5O8	96.57	2
	0 C	succinyladenosine	5.15	358700	5.15	0	[M-H]-	C14H17N5O8	382.1	382.1	-1.8	Match database online	0	C14H17N5O8	85.065	2
	0 C	succinyladenosine	5.15	318800	5.11	0.04	[M-H]-	C14H17N5O8	382.1	382.099	-4.1	Match database online	0	C14H17N5O8	66.487	2
	0 D	succinyladenosine	5.15	243000	5.15	0	[M-H]-	C14H17N5O8	382.1	382.101	0.5	No MSMS	N/A	C14H17N5O8	96.349	2
	0 D	succinyladenosine	5.15	243000	5.14	0.01	[M-H]-	C14H17N5O8	382.1	382.101	0.9	Match database online	0	C14H17N5O8	93.083	2
	0 E	succinyladenosine	5.15	462500	5.19	0.04	[M-H]-	C14H17N5O8	382.1	382.1	0	Match database online	0	C14H17N5O8	98.363	2
	0 E	succinyladenosine	5.15	434100	5.14	0.01	[M-H]-	C14H17N5O8	382.1	382.1	-0.3	Match database online	0	C14H17N5O8	93.068	2
	0 F	succinyladenosine	5.15	192100	5.05	0.1	[M-H]-	C14H17N5O8	382.1	382.101	0.3	Match database online	0	C14H17N5O8	92.205	2
	0 F	succinyladenosine	5.15	222000	5.15	0	[M-H]-	C14H17N5O8	382.1	382.101	0.3	Match database online	0	C14H17N5O8	94.207	2
	0 G	succinyladenosine	5.15	521700	5.14	0.01	[M-H]-	C14H17N5O8	382.1	382.101	2.3	Match database online	0	C14H17N5O8	85.368	2
	0 G	succinyladenosine	5.15	492200	5.15	0	[M-H]-	C14H17N5O8	382.1	382.1	-0.5	Match database online	0	C14H17N5O8	92.61	2
	0 H	succinyladenosine	5.15	389300	5.18	0.03	[M-H]-	C14H17N5O8	382.1	382.101	0.6	Match database online	0	C14H17N5O8	94.197	2
	0 H	succinyladenosine	5.15	351200	5.08	0.07	[M-H]-	C14H17N5O8	382.1	382.101	0.3	Match database online	0	C14H17N5O8	91.155	2
	0 I	succinyladenosine	5.15	240100	5.14	0.01	[M-H]-	C14H17N5O8	382.1	382.1	-0.8	Match database online	0	C14H17N5O8	91.922	2
	0 I	succinyladenosine	5.15	257800	5.14	0.01	[M-H]-	C14H17N5O8	382.1	382.1	-0.2	Match database online	0	C14H17N5O8	91.246	2
	0 L	succinyladenosine	5.15	529800	5.15	0	[M-H]-	C14H17N5O8	382.1	382.1	-1.3	Match database online	0	C14H17N5O8	86.439	2
	0 L	succinyladenosine	5.15	543800	5.14	0.01	[M-H]-	C14H17N5O8	382.1	382.099	-3	Match database online	0	C14H17N5O8	80.021	2
	22 A	succinyladenosine	5.15	293100	5.11	0.04	[M-H]-	C14H17N5O8	382.1	382.101	0.3	Match database online	0	C14H17N5O8	94.096	2
	22 A	succinyladenosine	5.15	310900	5.19	0.04	[M-H]-	C14H17N5O8	382.1	382.1	-0.8	Match database online	0	C14H17N5O8	91.479	2
	22 B	succinyladenosine	5.15	432600	5.14	0.01	[M-H]-	C14H17N5O8	382.1	382.101	1	Match database online	0	C14H17N5O8	93.604	2
	22 B	succinyladenosine	5.15	431100	5.14	0.01	[M-H]-	C14H17N5O8	382.1	382.101	0.9	Match database online	0	C14H17N5O8	89.778	2
	22 C	succinyladenosine	5.15	331000	5.14	0.01	[M-H]-	C14H17N5O8	382.1	382.1	-0.3	Match database online	0	C14H17N5O8	91.694	2
	22 C	succinyladenosine	5.15	295000	5.05	0.1	[M-H]-	C14H17N5O8	382.1	382.1	-0.3	Match database online	0	C14H17N5O8	95.202	2
	22 D	succinyladenosine	5.15	269900	5.15	0	[M-H]-	C14H17N5O8	382.1	382.1	-2.3	Match database online	0	C14H17N5O8	83.205	2
	22 D	succinyladenosine	5.15	273800	5.19	0.04	[M-H]-	C14H17N5O8	382.1	382.099	-2.8	Match database online	0	C14H17N5O8	80.924	2
	22 E	succinyladenosine	5.15	456400	5.14	0.01	[M-H]-	C14H17N5O8	382.1	382.1	-1.5	Match database online	0	C14H17N5O8	86.026	2
	22 E	succinyladenosine	5.15	449100	5.14	0.01	[M-H]-	C14H17N5O8	382.1	382.1	-0.8	Match database online	0	C14H17N5O8	90.571	2
	22 F	succinyladenosine	5.15	177700	5.06	0.09	[M-H]-	C14H17N5O8	382.1	382.1	-0.8	Match database online	0	C14H17N5O8	88.769	2
	22 F	succinyladenosine	5.15	202900	5.14	0.01	[M-H]-	C14H17N5O8	382.1	382.1	-0.8	Match database online	0	C14H17N5O8	93.071	2
	22 G	succinyladenosine	5.15	452200	5.14	0.01	[M-H]-	C14H17N5O8	382.1	382.101	0.7	Match database online	0	C14H17N5O8	93.864	2
	22 G	succinyladenosine	5.15	474900	5.18	0.03	[M-H]-	C14H17N5O8	382.1	382.101	1.3	Match database online	0	C14H17N5O8	91.787	2
	22 H	succinyladenosine	5.15	447100	5.13	0.02	[M-H]-	C14H17N5O8	382.1	382.099	-2.7	Match database online	0	C14H17N5O8	83.762	2
	22 H	succinyladenosine	5.15	429300	5.14	0.01	[M-H]-	C14H17N5O8	382.1	382.101	0.5	Match database online	0	C14H17N5O8	94.385	2
	22 I	succinyladenosine	5.15	244900	5.18	0.03	[M-H]-	C14H17N5O8	382.1	382.101	1.3	Match database online	0	C14H17N5O8	87.854	2
	22 I	succinyladenosine	5.15	237100	5.12	0.03	[M-H]-	C14H17N5O8	382.1	382.1	-1.8	Match database online	0	C14H17N5O8	84.366	2
	22 L	succinyladenosine	5.15	497000	5.13	0.02	[M-H]-	C14H17N5O8	382.1	382.1	-0.1	Match database online	0	C14H17N5O8	95.435	2
	22 L	succinyladenosine	5.15	518900	5.16	0.01	[M-H]-	C14H17N5O8	382.1	382.1	-2.1	Match database online	0	C14H17N5O8	83.853	2
MSMS confrontato con database online	0 A	c-glycosyltryptophan	4.98	30900	4.96	0.02	[M-H]-	C17H22N2O7	365.135	365.135	-1.1	Match database online	0	Target formula not found	0	2
	0 A	c-glycosyltryptophan	4.98	29070	4.96	0.02	[M-H]-	C17H22N2O7	365.135	365.135	-2.6	Match database online	0	C17H22N2O7	82.24	2
	0 B	c-glycosyltryptophan	4.98	30800	5.06	0.08	[M-H]-	C17H22N2O7	365.135	365.134	-4	Match database online	0	C17H22N2O7	70.589	2
	0 B	c-glycosyltryptophan	4.98	28450	4.97	0.01	[M-H]-	C17H22N2O7	365.135	365.134	-5.2	Match database online	0	C17H22N2O7	71.842	2
	0 C	c-glycosyltryptophan	4.98	23810	4.98	0	[M-H]-	C17H22N2O7	365.135	365.135	0	Match database online	0	C17H22N2O7	95.138	2
	0 C	c-glycosyltryptophan	4.98	22090	4.89	0.09	[M-H]-	C17H22N2O7	365.135	365.135	-0.7	Match database online	0	C17H22N2O7	91.307	2
	0 D	c-glycosyltryptophan	4.98	20480	4.97	0.01	[M-H]-	C17H22N2O7	365.135	365.135	-1.5	Match database online	0	C17H22N2O7	86.659	2
	0 D	c-glycosyltryptophan	4.98	22510	4.98	0	[M-H]-	C17H22N2O7	365.135	365.135	-1.2	Match database online	0	C17H22N2O7	87.364	2
	0 E	c-glycosyltryptophan	4.98	30330	5.05	0.07	[M-H]-	C17H22N2O7	365.135	365.135	-0.8	Match database online	0	C17H22N2O7	87.524	2
	0 E	c-glycosyltryptophan	4.98	26480	4.95	0.03	[M-H]-	C17H22N2O7	365.135	365.135	-0.4	No MSMS	N/A	No formula found	0	2
	0 F	c-glycosyltryptophan	4.98	13010	4.8	0.18	[M-H]-	C17H22N2O7	365.135	365.136	0.5	Match database online	0	C17H22N2O7	90.758	2
	0 F	c-glycosyltryptophan	4.98	14280	4.98	0	[M-H]-	C17H22N2O7	365.135	365.135	-1.6	Match database online	0	No formula found	0	2
	0 G	c-glycosyltryptophan	4.98	38320	4.96	0.02	[M-H]-	C17H22N2O7	365.135	365.135	-0.5	Match database online	0	C17H22N2O7	91.842	2
	0 G	c-glycosyltryptophan	4.98	37380	4.97	0.01	[M-H]-	C17H22N2O7	365.135	365.136	2.1	Match database online	0	C17H22N2O7	84.849	2
	0 H	c-glycosyltryptophan	4.98	22480	5.04	0.06	[M-H]-	C17H22N2O7	365.135	365.135	-0.8	Match database online	0	C17H22N2O7	83.866	2
	0 H	c-glycosyltryptophan	4.98	19350	4.85	0.13	[M-H]-	C17H22N2O7	365.135	365.135	0.1	Match database online	0	C17H22N2O7	93.338	2
	0 I	c-glycosyltryptophan	4.98	18990	4.95	0.03	[M-H]-	C17H22N2O7	365.135	365.135	-0.3	Match database online	0	C17H22N2O7	88.682	2
	0 I	c-glycosyltryptophan	4.98	19550	4.96	0.02	[M-H]-	C17H22N2O7	365.135	365.135	0.2	Match database online	0	C17H22N2O7	92.014	2
	0 L	c-glycosyltryptophan	4.98	41830	4.95	0.03	[M-H]-	C17H22N2O7	365.135	365.135	-1.9	Match database online	0	No formula found	0	2
	0 L	c-glycosyltryptophan	4.98	43220	4.95	0.03	[M-H]-	C17H22N2O7	365.135	365.135	0.3	No MSMS	N/A	C17H22N2O7	98.247	2
	22 A	c-glycosyltryptophan	4.98	21040	4.9	0.08	[M-H]-	C17H22N2O7	365.135	365.135	0.1	Match database online	0	C17H22N2O7	89.845	2
	22 A	c-glycosyltryptophan	4.98	25880	5.04	0.06	[M-H]-	C17H22N2O7	365.135	365.136	1.5	No MSMS	N/A	C17H22N2O7	89.854	2
	22 B	c-glycosyltryptophan	4.98	29050	4.96	0.02	[M-H]-	C17H22N2O7	365.135	365.135	-0.3	Match database online	0	C17H22N2O7	92.2	2
	22 B	c-glycosyltryptophan	4.98	30540	4.96	0.02	[M-H]-	C17H22N2O7	365.135	365.134	-4.3	Match database online	0	Target formula not found	0	2
	22 C	c-glycosyltryptophan	4.98	28970	4.96	0.02	[M-H]-	C17H22N2O7	365.135	365.134	-3.7	Match database online	0	C17H22N2O7	69.996	2
	22 C	c-glycosyltryptophan	4.98	22460	4.77	0.21	[M-H]-	C17H22N2O7	365.135	365.133	-7	Match database online	0	C17H22N2O7	54.179	2
	22 D	c-glycosyltryptophan	4.98	22690	4.97	0.01	[M-H]-	C17H22N2O7	365.135	365.136	0.5	Match database online	0	C17H22N2O7	89.931	2
	22 D	c-glycosyltryptophan	4.98	24970	5.04	0.06	[M-H]-	C17H22N2O7	365.135	365.135	-0.8	No MSMS	N/A	No formula found	0	2
	22 E	c-glycosyltryptophan	4.98	31210	4.95	0.03	[M-H]-	C17H22N2O7	365.135	365.134	-3.8	Match database online	0	C17H22N2O7	71.456	2
	22 E	c-glycosyltryptophan	4.98	30750	4.96	0.02	[M-H]-	C17H22N2O7	365.135	365.134	-3.2	Match database online	0	C17H22N2O7	72.692	2
	22 F	c-glycosyltryptophan	4.98	14720	4.82	0.16	[M-H]-	C17H22N2O7	365.135	365.136	1.7	Match database online	0	C17H22N2O7	85.684	2
	22 F	c-glycosyltryptophan	4.98	15700	4.94	0.04	[M-H]-	C17H22N2O7	365.135	365.135	-0.8	No MSMS	N/A	No formula found	0	2
	22 G	c-glycosyltryptophan	4.98	27120	4.97	0.01	[M-H]-	C17H22N2O7	365.135	365.134	-3.2	Match database online	0	C17H22N2O7	73.964	2
	22 G	c-glycosyltryptophan	4.98	29510	5.04	0.06	[M-H]-	C17H22N2O7	365.135	365.135	0.1	Match database online	0	C17H22N2O7	94.913	2
	22 H	c-glycosyltryptophan	4.98	25380	4.95	0.03	[M-H]-	C17H22N2O7	365.135	365.136	0.5	No MSMS	N/A	C17H22N2O7	96.987	2
	22 H	c-glycosyltryptophan	4.98	23480	4.95	0.03	[M-H]-	C17H22N2O7	365.135	365.135	-0.7	Match database online	0	C17H22N2O7	92.611	2
	22 I	c-glycosyltryptophan	4.98	24670	5.03	0.05	[M-H]-	C17H22N2O7	365.135	365.135	0.2	Match database online	0	C17H22N2O7	88.282	2
	22 I	c-glycosyltryptophan	4.98	22940	4.93	0.05	[M-H]-	C17H22N2O7	365.135	365.135	0	Match database online	0	C17H22N2O7	93.018	2
	22 L	c-glycosyltryptophan	4.98	40290	4.93	0.05	[M-H]-	C17H22N2O7	365.135	365.136	0.8	Match database online	0	C17H22N2O7	87.288	2
	22 L	c-glycosyltryptophan	4.98	45620	5.02	0.04	[M-H]-	C17H22N2O7	365.135	365.135	0.2	Match database online	0	C17H22N2O7	89.312	2
MSMS confrontato con database online	0 A	lactate	1.41	493800	1.4	0.01	[M-H]-	C3H6O3	89.024	89.0244	-0.4	Match database online	0	C3H6O3	91.73	2
	0 A	lactate	1.41	470200	1.4	0.01	[M-H]-	C3H6O3	89.024	89.0245	0.9	Match database online	0	C3H6O3	89.791	2
	0 B	lactate	1.41	483100	1.42	0.01	[M-H]-	C3H6O3	89.024	89.0248	4.8	Match database online	0	C3H6O3	67.489	2
	0 B	lactate	1.41	511500	1.4	0.01	[M-H]-	C3H6O3	89.024	89.0247	3.6	Match database online	0	C3H6O3	74.99	2
	0 C	lactate	1.41	468700	1.41	0	[M-H]-	C3H6O3	89.024	89.025	6.3	Match database online	0	C3H6O3	60.19	2
	0 C	lactate	1.41	441500	1.42	0.01	[M-H]-	C3H6O3	89.024	89.0243	-0.9	Match database online	0	C3H6O3	84.805	2
	0 D	lactate	1.41	614700	1.4	0.01	[M-H]-	C3H6O3	89.024	89.0248	3.9	Match database online	0	C3H6O3	74.981	2
	0 D	lactate	1.41	690900	1.39	0.02	[M-H]-	C3H6O3	89.024	89.0248	4.7	Match database online	0	C3H6O3	65.817	2
	0 E	lactate	1.41	524400	1.41	0	[M-H]-	C3H6O3	89.024	89.0245	1	Match database online	0	C3H6O3	88.771	2
	0 E	lactate	1.41	520100	1.41	0	[M-H]-	C3H6O3	89.024	89.0247	2.9	Match database online	0	C3H6O3	81.205	2
	0 F	lactate	1.41	411500	1.41	0	[M-H]-	C3H6O3	89.024	89.0247	2.8	Match database online	0	C3H6O3	74.028	2
	0 F	lactate	1.41	434100	1.43	0.02	[M-H]-	C3H6O3	89.024	89.0246	1.9	Match database online	0	C3H6O3	82.804	2
	0 G	lactate	1.41	552900	1.4	0.01	[M-H]-	C3H6O3	89.024	89.0246	2.5	Match database online	0	C3H6O3	85.537	2
	0 G	lactate	1.41	552600	1.43	0.02	[M-H]-	C3H6O3	89.024	89.0249	5.6	Match database online	0	C3H6O3	67.176	2
	0 H	lactate	1.41	470100	1.42	0.01	[M-H]-	C3H6O3	89.024	89.0246	1.8	Match database online	0	C3H6O3	85.939	2
	0 H	lactate	1.41	439600	1.43	0.02	[M-H]-	C3H6O3	89.024	89.0246	2	Match database online	0	C3H6O3	88.041	2
	0 I	lactate	1.41	540400	1.42	0.01	[M-H]-	C3H6O3	89.024	89.025	6.2	Match database online	0	C3H6O3	56.325	2
	0 I	lactate	1.41	527300	1.42	0.01	[M-H]-	C3H6O3	89.024	89.0247	3	Match database online	0	C3H6O3	80.903	2
	0 L	lactate	1.41	447700	1.43	0.02	[M-H]-	C3H6O3	89.024	89.0243	-0.9	Match database online	0	C3H6O3	91.144	2
	0 L	lactate	1.41	467800	1.42	0.01	[M-H]-	C3H6O3	89.024	89.0244	0.3	Match database online	0	C3H6O3	83.661	2
	22 A	lactate	1.41	382900	1.4	0.01	[M-H]-	C3H6O3	89.024	89.0246	2.1	Match database online	0	C3H6O3	86.169	2
	22 A	lactate	1.41	417000	1.41	0	[M-H]-	C3H6O3	89.024	89.0244	-0.3	Match database online	0	C3H6O3	91.871	2
	22 B	lactate	1.41	534200	1.41	0	[M-H]-	C3H6O3	89.024	89.0248	4.6	Match database online	0	C3H6O3	69.748	2
	22 B	lactate	1.41	530700	1.4	0.01	[M-H]-	C3H6O3	89.024	89.0245	0.4	Match database online	0	C3H6O3	94.279	2
	22 C	lactate	1.41	456300	1.43	0.02	[M-H]-	C3H6O3	89.024	89.0247	3.6	Match database online	0	C3H6O3	77.914	2
	22 C	lactate	1.41	423100	1.4	0.01	[M-H]-	C3H6O3	89.024	89.0245	1.2	D-Lactic acid	12.7	C3H6O3	94.738	2
	22 D	lactate	1.41	456200	1.41	0	[M-H]-	C3H6O3	89.024	89.0246	2.1	Match database online	0	C3H6O3	83.403	2
	22 D	lactate	1.41	465900	1.44	0.03	[M-H]-	C3H6O3	89.024	89.0245	0.9	Match database online	0	C3H6O3	91.117	2
	22 E	lactate	1.41	554200	1.41	0	[M-H]-	C3H6O3	89.024	89.0245	0.9	Match database online	0	C3H6O3	84.979	2
	22 E	lactate	1.41	525900	1.42	0.01	[M-H]-	C3H6O3	89.024	89.0246	2	Match database online	0	C3H6O3	83.816	2
	22 F	lactate	1.41	302400	1.41	0	[M-H]-	C3H6O3	89.024	89.025	6.1	Match database online	0	C3H6O3	61.632	2
	22 F	lactate	1.41	330800	1.43	0.02	[M-H]-	C3H6O3	89.024	89.0248	4	Match database online	0	C3H6O3	71.885	2
	22 G	lactate	1.41	630300	1.41	0	[M-H]-	C3H6O3	89.024	89.0246	2.2	Match database online	0	C3H6O3	81.236	2
	22 G	lactate	1.41	601600	1.43	0.02	[M-H]-	C3H6O3	89.024	89.0251	7.5	Match database online	0	C3H6O3	63.439	2
	22 H	lactate	1.41	440600	1.41	0	[M-H]-	C3H6O3	89.024	89.0248	4.2	Match database online	0	C3H6O3	68.679	2
	22 H	lactate	1.41	457300	1.41	0	[M-H]-	C3H6O3	89.024	89.0248	3.8	Match database online	0	C3H6O3	75.486	2
	22 I	lactate	1.41	614400	1.4	0.01	[M-H]-	C3H6O3	89.024	89.0248	4	Match database online	0	C3H6O3	72.437	2
	22 I	lactate	1.41	605000	1.41	0	[M-H]-	C3H6O3	89.024	89.0248	4.4	Match database online	0	C3H6O3	69.86	2
	22 L	lactate	1.41	360300	1.41	0	[M-H]-	C3H6O3	89.024	89.0245	0.8	Match database online	0	C3H6O3	83.038	2
	22 L	lactate	1.41	347600	1.41	0	[M-H]-	C3H6O3	89.024	89.0245	0.9	Match database online	0	C3H6O3	85.087	2
Alpha-Hydroxyisobutyric acid o Beta. Isobutyric o Butyric?	0 A	Alpha-Beta-Hydroxybutyric acid	2.58	141700	2.58	0	[M-H]-	C4H8O3	103.04	103.04	-0.1	No MSMS	N/A	C4H8O3	99.023	2
	0 A	Alpha-Beta-Hydroxybutyric acid	2.58	135700	2.58	0	[M-H]-	C4H8O3	103.04	103.04	0.2	No MSMS	N/A	C4H8O3	98.366	2
	0 B	Alpha-Beta-Hydroxybutyric acid	2.58	271100	2.59	0.01	[M-H]-	C4H8O3	103.04	103.04	0.2	Alpha-Beta-Hydroxybutyric acid	74.3	C4H8O3	87.95	2
	0 B	Alpha-Beta-Hydroxybutyric acid	2.58	274000	2.58	0	[M-H]-	C4H8O3	103.04	103.04	0.9	Alpha-Beta-Hydroxybutyric acid	93.2	C4H8O3	94.031	2
	0 C	Alpha-Beta-Hydroxybutyric acid	2.58	145600	2.59	0.01	[M-H]-	C4H8O3	103.04	103.04	0	No MSMS	N/A	C4H8O3	99.843	2
	0 C	Alpha-Beta-Hydroxybutyric acid	2.58	145100	2.57	0.02	[M-H]-	C4H8O3	103.04	103.04	0.7	No MSMS	N/A	C4H8O3	95.421	2
	0 D	Alpha-Beta-Hydroxybutyric acid	2.58	151900	2.58	0	[M-H]-	C4H8O3	103.04	103.04	0.8	No MSMS	N/A	C4H8O3	94.899	2
	0 D	Alpha-Beta-Hydroxybutyric acid	2.58	149500	2.58	0	[M-H]-	C4H8O3	103.04	103.04	0.4	Alpha-Beta-Hydroxybutyric acid	50.7	C4H8O3	87.409	2
	0 E	Alpha-Beta-Hydroxybutyric acid	2.58	88890	2.58	0	[M-H]-	C4H8O3	103.04	103.04	-0.5	No MSMS	N/A	C4H8O3	96.415	2
	0 E	Alpha-Beta-Hydroxybutyric acid	2.58	91290	2.57	0.01	[M-H]-	C4H8O3	103.04	103.04	0.9	Alpha-Beta-Hydroxybutyric acid	51.1	C4H8O3	85.667	2
	0 F	Alpha-Beta-Hydroxybutyric acid	2.58	56860	2.55	0.03	[M-H]-	C4H8O3	103.04	103.04	1.2	Alpha-Beta-Hydroxybutyric acid	12.3	C4H8O3	90.831	2
	0 F	Alpha-Beta-Hydroxybutyric acid	2.58	57170	2.58	0	[M-H]-	C4H8O3	103.04	103.04	1	No MSMS	N/A	C4H8O3	93.179	2
	0 G	Alpha-Beta-Hydroxybutyric acid	2.58	209700	2.57	0.01	[M-H]-	C4H8O3	103.04	103.04	-1.8	No MSMS	N/A	C4H8O3	88.138	2
	0 G	Alpha-Beta-Hydroxybutyric acid	2.58	204000	2.57	0.01	[M-H]-	C4H8O3	103.04	103.04	2.7	No MSMS	N/A	C4H8O3	81.845	2
	0 H	Alpha-Beta-Hydroxybutyric acid	2.58	115400	2.59	0.02	[M-H]-	C4H8O3	103.04	103.04	-0.9	No MSMS	N/A	C4H8O3	93.992	2
	0 H	Alpha-Beta-Hydroxybutyric acid	2.58	124400	2.59	0.02	[M-H]-	C4H8O3	103.04	103.04	0.6	No MSMS	N/A	C4H8O3	96.048	2
	0 I	Alpha-Beta-Hydroxybutyric acid	2.58	231000	2.58	0	[M-H]-	C4H8O3	103.04	103.04	1.7	No MSMS	N/A	C4H8O3	88.644	2
	0 I	Alpha-Beta-Hydroxybutyric acid	2.58	133300	2.59	0.01	[M-H]-	C4H8O3	103.04	103.04	0	No MSMS	N/A	C4H8O3	99.802	2
	0 L	Alpha-Beta-Hydroxybutyric acid	2.58	155100	2.56	0.02	[M-H]-	C4H8O3	103.04	103.04	-0.3	No MSMS	N/A	C4H8O3	98.303	2
	0 L	Alpha-Beta-Hydroxybutyric acid	2.58	153700	2.57	0.01	[M-H]-	C4H8O3	103.04	103.04	0	No MSMS	N/A	C4H8O3	99.688	2
	22 A	Alpha-Beta-Hydroxybutyric acid	2.58	128800	2.57	0.01	[M-H]-	C4H8O3	103.04	103.04	0.7	No MSMS	N/A	C4H8O3	95.351	2
	22 A	Alpha-Beta-Hydroxybutyric acid	2.58	130600	2.58	0	[M-H]-	C4H8O3	103.04	103.04	2.3	Alpha-Beta-Hydroxybutyric acid	58.6	C4H8O3	83.592	2
	22 B	Alpha-Beta-Hydroxybutyric acid	2.58	242300	2.58	0	[M-H]-	C4H8O3	103.04	103.04	-1	No MSMS	N/A	C4H8O3	93.469	2
	22 B	Alpha-Beta-Hydroxybutyric acid	2.58	237900	2.58	0	[M-H]-	C4H8O3	103.04	103.04	0.9	No MSMS	N/A	C4H8O3	94.254	2
	22 C	Alpha-Beta-Hydroxybutyric acid	2.58	134200	2.57	0.01	[M-H]-	C4H8O3	103.04	103.04	0.4	No MSMS	N/A	C4H8O3	97.13	2
	22 C	Alpha-Beta-Hydroxybutyric acid	2.58	134700	2.56	0.02	[M-H]-	C4H8O3	103.04	103.04	0.5	No MSMS	N/A	C4H8O3	96.465	2
	22 D	Alpha-Beta-Hydroxybutyric acid	2.58	105000	2.58	0	[M-H]-	C4H8O3	103.04	103.04	0.5	Alpha-Beta-Hydroxybutyric acid	83.9	C4H8O3	86.521	2
	22 D	Alpha-Beta-Hydroxybutyric acid	2.58	104500	2.58	0	[M-H]-	C4H8O3	103.04	103.04	0.8	No MSMS	N/A	C4H8O3	94.457	2
	22 E	Alpha-Beta-Hydroxybutyric acid	2.58	89120	2.57	0.01	[M-H]-	C4H8O3	103.04	103.04	0	No MSMS	N/A	C4H8O3	99.948	2
	22 E	Alpha-Beta-Hydroxybutyric acid	2.58	89800	2.58	0	[M-H]-	C4H8O3	103.04	103.04	-0.2	No MSMS	N/A	C4H8O3	98.753	2
	22 F	Alpha-Beta-Hydroxybutyric acid	2.58	186700	2.57	0.01	[M-H]-	C4H8O3	103.04	103.04	2.3	No MSMS	N/A	C4H8O3	84.897	2
	22 F	Alpha-Beta-Hydroxybutyric acid	2.58	195300	2.57	0.01	[M-H]-	C4H8O3	103.04	103.04	-0.1	No MSMS	N/A	C4H8O3	99.117	2
	22 G	Alpha-Beta-Hydroxybutyric acid	2.58	137900	2.59	0.01	[M-H]-	C4H8O3	103.04	103.04	0.7	No MSMS	N/A	C4H8O3	95.373	2
	22 G	Alpha-Beta-Hydroxybutyric acid	2.58	139200	2.57	0.01	[M-H]-	C4H8O3	103.04	103.04	-0.5	No MSMS	N/A	C4H8O3	96.635	2
	22 H	Alpha-Beta-Hydroxybutyric acid	2.58	181500	2.57	0.01	[M-H]-	C4H8O3	103.04	103.04	0.7	No MSMS	N/A	C4H8O3	95.123	2
	22 H	Alpha-Beta-Hydroxybutyric acid	2.58	173300	2.59	0.01	[M-H]-	C4H8O3	103.04	103.04	0.2	Alpha-Beta-Hydroxybutyric acid	77.7	C4H8O3	95.689	2
	22 I	Alpha-Beta-Hydroxybutyric acid	2.58	164900	2.58	0	[M-H]-	C4H8O3	103.04	103.04	0.6	Alpha-Beta-Hydroxybutyric acid	94.2	C4H8O3	92.598	2
	22 I	Alpha-Beta-Hydroxybutyric acid	2.58	162200	2.57	0.01	[M-H]-	C4H8O3	103.04	103.04	-0.9	No MSMS	N/A	C4H8O3	93.866	2
	22 L	Alpha-Beta-Hydroxybutyric acid	2.58	114700	2.58	0	[M-H]-	C4H8O3	103.04	103.04	-0.4	No MSMS	N/A	C4H8O3	97.624	2
	22 L	Alpha-Beta-Hydroxybutyric acid	2.58	115200	2.59	0.01	[M-H]-	C4H8O3	103.04	103.04	0.1	Alpha-Beta-Hydroxybutyric acid	94.6	C4H8O3	93.925	2
MSMS confrontato con database online	0 A	threonate	0.93	67650	0.93	0	[M-H]-	C4H8O5	135.03	135.03	4	Match database online	0	C4H8O5	71.551	2
	0 A	threonate	0.93	70200	0.92	0.01	[M-H]-	C4H8O5	135.03	135.03	3.1	Match database online	0	C4H8O5	78.294	2
	0 B	threonate	0.93	35480	0.93	0	[M-H]-	C4H8O5	135.03	135.03	0.5	Match database online	0	C4H8O5	97.93	2
	0 B	threonate	0.93	33130	0.93	0	[M-H]-	C4H8O5	135.03	135.031	6.1	Match database online	0	C4H8O5	58.358	2
	0 C	threonate	0.93	127700	0.93	0	[M-H]-	C4H8O5	135.03	135.031	6.9	Match database online	0	C4H8O5	54.652	2
	0 C	threonate	0.93	112200	0.93	0	[M-H]-	C4H8O5	135.03	135.031	4.9	Match database online	0	C4H8O5	61.523	2
	0 D	threonate	0.93	56390	0.93	0	[M-H]-	C4H8O5	135.03	135.031	6.4	Match database online	0	C4H8O5	57.042	2
	0 D	threonate	0.93	58650	0.93	0	[M-H]-	C4H8O5	135.03	135.03	0.6	Match database online	0	C4H8O5	88.55	2
	0 E	threonate	0.93	111900	0.94	0.01	[M-H]-	C4H8O5	135.03	135.031	6.6	Match database online	0	C4H8O5	61.611	2
	0 E	threonate	0.93	121300	0.93	0	[M-H]-	C4H8O5	135.03	135.03	3	Match database online	0	C4H8O5	74.219	2
	0 F	threonate	0.93	85480	0.94	0.01	[M-H]-	C4H8O5	135.03	135.031	9.6	Match database online	0	C4H8O5	50.145	2
	0 F	threonate	0.93	95940	0.93	0	[M-H]-	C4H8O5	135.03	135.031	5.1	Match database online	0	C4H8O5	67.817	2
	0 G	threonate	0.93	102000	0.93	0	[M-H]-	C4H8O5	135.03	135.031	5.7	Match database online	0	C4H8O5	69.433	2
	0 G	threonate	0.93	92720	0.93	0	[M-H]-	C4H8O5	135.03	135.031	7.4	Match database online	0	C4H8O5	58.191	2
	0 H	threonate	0.93	133600	0.94	0.01	[M-H]-	C4H8O5	135.03	135.031	6.6	Match database online	0	C4H8O5	64.161	2
	0 H	threonate	0.93	130600	0.94	0.01	[M-H]-	C4H8O5	135.03	135.031	8.3	Match database online	0	C4H8O5	49.538	2
	0 I	threonate	0.93	47910	0.93	0	[M-H]-	C4H8O5	135.03	135.031	9.3	Match database online	0	C4H8O5	48.94	2
	0 I	threonate	0.93	49630	0.93	0	[M-H]-	C4H8O5	135.03	135.03	4.2	Match database online	0	Target formula not found	0	2
	0 L	threonate	0.93	96480	0.94	0.01	[M-H]-	C4H8O5	135.03	135.031	5	Match database online	0	C4H8O5	60.076	2
	0 L	threonate	0.93	94690	0.93	0	[M-H]-	C4H8O5	135.03	135.031	7.7	Match database online	0	C4H8O5	53.353	2
	22 A	threonate	0.93	81160	0.93	0	[M-H]-	C4H8O5	135.03	135.031	7.2	Match database online	0	C4H8O5	59.759	2
	22 A	threonate	0.93	83820	0.94	0.01	[M-H]-	C4H8O5	135.03	135.031	8.6	Match database online	0	C4H8O5	51.378	2
	22 B	threonate	0.93	81630	0.93	0	[M-H]-	C4H8O5	135.03	135.031	6	Match database online	0	C4H8O5	62.448	2
	22 B	threonate	0.93	92680	0.93	0	[M-H]-	C4H8O5	135.03	135.03	3.9	Match database online	0	C4H8O5	68.63	2
	22 C	threonate	0.93	111900	0.94	0.01	[M-H]-	C4H8O5	135.03	135.03	4.8	Match database online	0	C4H8O5	72.26	2
	22 C	threonate	0.93	115100	0.93	0	[M-H]-	C4H8O5	135.03	135.031	6.6	Match database online	0	C4H8O5	54.121	2
	22 D	threonate	0.93	146300	0.93	0	[M-H]-	C4H8O5	135.03	135.031	8.6	Match database online	0	C4H8O5	52.816	2
	22 D	threonate	0.93	146600	0.94	0.01	[M-H]-	C4H8O5	135.03	135.031	5.4	Match database online	0	C4H8O5	64.12	2
	22 E	threonate	0.93	133100	0.94	0.01	[M-H]-	C4H8O5	135.03	135.031	5.3	Match database online	0	C4H8O5	68.681	2
	22 E	threonate	0.93	136800	0.93	0	[M-H]-	C4H8O5	135.03	135.031	8	Match database online	0	C4H8O5	52.144	2
	22 F	threonate	0.93	74540	0.94	0.01	[M-H]-	C4H8O5	135.03	135.031	8.7	Match database online	0	C4H8O5	61.402	2
	22 F	threonate	0.93	77560	0.93	0	[M-H]-	C4H8O5	135.03	135.031	9.5	Match database online	0	C4H8O5	48.499	2
	22 G	threonate	0.93	64070	0.93	0	[M-H]-	C4H8O5	135.03	135.031	6.5	Match database online	0	C4H8O5	65.462	2
	22 G	threonate	0.93	71730	0.94	0.01	[M-H]-	C4H8O5	135.03	135.031	9	Match database online	0	C4H8O5	47.77	2
	22 H	threonate	0.93	132500	0.93	0	[M-H]-	C4H8O5	135.03	135.031	6.9	Match database online	0	C4H8O5	58.123	2
	22 H	threonate	0.93	130700	0.93	0	[M-H]-	C4H8O5	135.03	135.031	7.2	Match database online	0	C4H8O5	62.954	2
	22 I	threonate	0.93	109000	0.94	0.01	[M-H]-	C4H8O5	135.03	135.031	8.3	Match database online	0	C4H8O5	63.109	2
	22 I	threonate	0.93	112100	0.93	0	[M-H]-	C4H8O5	135.03	135.031	6.6	Match database online	0	C4H8O5	70.762	2
	22 L	threonate	0.93	118800	0.93	0	[M-H]-	C4H8O5	135.03	135.03	4.7	Match database online	0	C4H8O5	73.618	2
	22 L	threonate	0.93	128700	0.94	0.01	[M-H]-	C4H8O5	135.03	135.03	4	Match database online	0	C4H8O5	74.767	2
3-Hydroxyisovaleric acid e' sinonimo di 3-Hydroxy-3-methylbutyric acid	0 A	3-Hydroxyisovaleric acid	5.24	114900	5.23	0.01	[M-H]-	C5H10O3	117.056	117.056	-0.7	Hydroxy-methylbutyric acid	91.2	C5H10O3	77.113	2
o qualche isomero come il 2-hydroxy-2-methylbutyric acid	0 A	3-Hydroxyisovaleric acid	5.24	114300	5.22	0.02	[M-H]-	C5H10O3	117.056	117.056	-0.2	Hydroxy-methylbutyric acid	89.4	C5H10O3	82.722	2
	0 B	3-Hydroxyisovaleric acid	5.24	140800	5.31	0.07	[M-H]-	C5H10O3	117.056	117.056	4.8	Hydroxy-methylbutyric acid	94	C5H10O3	69.93	2
	0 B	3-Hydroxyisovaleric acid	5.24	142500	5.23	0.01	[M-H]-	C5H10O3	117.056	117.056	1.2	No Match	0	C5H10O3	83.108	2
	0 C	3-Hydroxyisovaleric acid	5.24	137400	5.23	0.01	[M-H]-	C5H10O3	117.056	117.056	3.9	No MSMS	N/A	C5H10O3	73.703	2
	0 C	3-Hydroxyisovaleric acid	5.24	129900	5.18	0.06	[M-H]-	C5H10O3	117.056	117.056	0.3	Hydroxy-methylbutyric acid	98	C5H10O3	88.684	2
	0 D	3-Hydroxyisovaleric acid	5.24	83940	5.23	0.01	[M-H]-	C5H10O3	117.056	117.056	-0.3	Hydroxy-methylbutyric acid	90.3	C5H10O3	90.16	2
	0 D	3-Hydroxyisovaleric acid	5.24	82160	5.23	0.01	[M-H]-	C5H10O3	117.056	117.056	4.9	Hydroxy-methylbutyric acid	95.6	C5H10O3	75.897	2
	0 E	3-Hydroxyisovaleric acid	5.24	128600	5.29	0.05	[M-H]-	C5H10O3	117.056	117.056	0.8	Hydroxy-methylbutyric acid	92.8	C5H10O3	75.287	2
	0 E	3-Hydroxyisovaleric acid	5.24	126500	5.23	0.01	[M-H]-	C5H10O3	117.056	117.056	1.6	Hydroxy-methylbutyric acid	96.7	C5H10O3	86.289	2
	0 F	3-Hydroxyisovaleric acid	5.24	50170	5.1	0.14	[M-H]-	C5H10O3	117.056	117.056	2.3	Hydroxy-methylbutyric acid	78.6	C5H10O3	70.532	2
	0 F	3-Hydroxyisovaleric acid	5.24	53870	5.23	0.01	[M-H]-	C5H10O3	117.056	117.056	2.8	Hydroxy-methylbutyric acid	95.8	C5H10O3	80.577	2
	0 G	3-Hydroxyisovaleric acid	5.24	140800	5.24	0	[M-H]-	C5H10O3	117.056	117.056	0.1	Hydroxy-methylbutyric acid	92.1	C5H10O3	92.923	2
	0 G	3-Hydroxyisovaleric acid	5.24	137300	5.23	0.01	[M-H]-	C5H10O3	117.056	117.056	2.5	Hydroxy-methylbutyric acid	96	C5H10O3	79.155	2
	0 H	3-Hydroxyisovaleric acid	5.24	144100	5.28	0.04	[M-H]-	C5H10O3	117.056	117.056	1.1	Hydroxy-methylbutyric acid	91.3	C5H10O3	85.886	2
	0 H	3-Hydroxyisovaleric acid	5.24	144100	5.15	0.09	[M-H]-	C5H10O3	117.056	117.056	2	Hydroxy-methylbutyric acid	95.5	C5H10O3	80.865	2
	0 I	3-Hydroxyisovaleric acid	5.24	159000	5.22	0.02	[M-H]-	C5H10O3	117.056	117.056	4.2	Hydroxy-methylbutyric acid	89.8	C5H10O3	67.807	2
	0 I	3-Hydroxyisovaleric acid	5.24	156900	5.22	0.02	[M-H]-	C5H10O3	117.056	117.056	-1.1	No MSMS	N/A	C5H10O3	92.883	2
	0 L	3-Hydroxyisovaleric acid	5.24	39100	5.22	0.02	[M-H]-	C5H10O3	117.056	117.056	0.5	Hydroxy-methylbutyric acid	87.1	C5H10O3	85.28	2
	0 L	3-Hydroxyisovaleric acid	5.24	41840	5.22	0.02	[M-H]-	C5H10O3	117.056	117.056	-0.2	Hydroxy-methylbutyric acid	92.2	C5H10O3	81.868	2
	22 A	3-Hydroxyisovaleric acid	5.24	123400	5.18	0.06	[M-H]-	C5H10O3	117.056	117.056	3.2	Hydroxy-methylbutyric acid	98.6	C5H10O3	77.429	2
	22 A	3-Hydroxyisovaleric acid	5.24	121100	5.29	0.05	[M-H]-	C5H10O3	117.056	117.056	1.6	No MSMS	N/A	C5H10O3	89.366	2
	22 B	3-Hydroxyisovaleric acid	5.24	133600	5.23	0.01	[M-H]-	C5H10O3	117.056	117.056	1	Hydroxy-methylbutyric acid	95.2	C5H10O3	92.356	2
	22 B	3-Hydroxyisovaleric acid	5.24	128300	5.23	0.01	[M-H]-	C5H10O3	117.056	117.056	0.7	Hydroxy-methylbutyric acid	85.4	C5H10O3	84.319	2
	22 C	3-Hydroxyisovaleric acid	5.24	100600	5.23	0.01	[M-H]-	C5H10O3	117.056	117.056	-1.2	Hydroxy-methylbutyric acid	94.6	C5H10O3	93.605	2
	22 C	3-Hydroxyisovaleric acid	5.24	97600	5.09	0.15	[M-H]-	C5H10O3	117.056	117.056	1.2	Hydroxy-methylbutyric acid	92	C5H10O3	72.932	2
	22 D	3-Hydroxyisovaleric acid	5.24	94430	5.24	0	[M-H]-	C5H10O3	117.056	117.056	4.3	Hydroxy-methylbutyric acid	95.3	C5H10O3	67.388	2
	22 D	3-Hydroxyisovaleric acid	5.24	97420	5.28	0.04	[M-H]-	C5H10O3	117.056	117.056	1	Hydroxy-methylbutyric acid	96.8	C5H10O3	78.889	2
	22 E	3-Hydroxyisovaleric acid	5.24	151600	5.23	0.01	[M-H]-	C5H10O3	117.056	117.056	1	Hydroxy-methylbutyric acid	98.6	C5H10O3	80.339	2
	22 E	3-Hydroxyisovaleric acid	5.24	152700	5.23	0.01	[M-H]-	C5H10O3	117.056	117.056	2.1	No MSMS	N/A	C5H10O3	85.935	2
	22 F	3-Hydroxyisovaleric acid	5.24	96230	5.12	0.12	[M-H]-	C5H10O3	117.056	117.056	3.6	Hydroxy-methylbutyric acid	98.6	C5H10O3	67.096	2
	22 F	3-Hydroxyisovaleric acid	5.24	97900	5.22	0.02	[M-H]-	C5H10O3	117.056	117.056	2.1	Hydroxy-methylbutyric acid	92.6	C5H10O3	87.625	2
	22 G	3-Hydroxyisovaleric acid	5.24	175200	5.24	0	[M-H]-	C5H10O3	117.056	117.056	2.1	Hydroxy-methylbutyric acid	99.1	C5H10O3	80.569	2
	22 G	3-Hydroxyisovaleric acid	5.24	185800	5.28	0.04	[M-H]-	C5H10O3	117.056	117.056	5.2	Hydroxy-methylbutyric acid	95.5	C5H10O3	71.902	2
	22 H	3-Hydroxyisovaleric acid	5.24	251500	5.22	0.02	[M-H]-	C5H10O3	117.056	117.056	4.5	Hydroxy-methylbutyric acid	98.9	C5H10O3	65.197	2
	22 H	3-Hydroxyisovaleric acid	5.24	245000	5.23	0.01	[M-H]-	C5H10O3	117.056	117.056	0.8	No Match	0	C5H10O3	88.928	2
	22 I	3-Hydroxyisovaleric acid	5.24	197300	5.28	0.04	[M-H]-	C5H10O3	117.056	117.056	1.4	Hydroxy-methylbutyric acid	98.1	C5H10O3	85.104	2
	22 I	3-Hydroxyisovaleric acid	5.24	195300	5.21	0.03	[M-H]-	C5H10O3	117.056	117.056	0.9	Hydroxy-methylbutyric acid	98.6	C5H10O3	90.113	2
	22 L	3-Hydroxyisovaleric acid	5.24	93020	5.2	0.04	[M-H]-	C5H10O3	117.056	117.056	-1.3	Hydroxy-methylbutyric acid	97.8	C5H10O3	82.667	2
	22 L	3-Hydroxyisovaleric acid	5.24	105300	5.26	0.02	[M-H]-	C5H10O3	117.056	117.056	0.6	No MSMS	N/A	C5H10O3	95.802	2
solo qualche frammento coincide con il MSMS di HMDB	0 A	ribonic acid	0.91	38950	0.91	0	[M-H]-	C5H10O6	165.04	165.041	0.1	Match database online	0	C5H10O6	90.447	3
	0 A	ribonic acid	0.91	36890	0.9	0.01	[M-H]-	C5H10O6	165.04	165.041	1.1	Match database online	0	C5H10O6	80.954	3
	0 B	ribonic acid	0.91	14710	0.91	0	[M-H]-	C5H10O6	165.04	165.04	-3.1	Match database online	0	C5H10O6	76.428	3
	0 B	ribonic acid	0.91	15640	0.91	0	[M-H]-	C5H10O6	165.04	165.041	3.9	No MSMS	N/A	C5H10O6	74.131	3
	0 C	ribonic acid	0.91	35830	0.9	0.01	[M-H]-	C5H10O6	165.04	165.041	3	Match database online	0	C5H10O6	72.235	3
	0 C	ribonic acid	0.91	33020	0.9	0.01	[M-H]-	C5H10O6	165.04	165.041	2.8	Match database online	0	C5H10O6	76.174	3
	0 D	ribonic acid	0.91	12410	0.91	0	[M-H]-	C5H10O6	165.04	165.041	5.4	Match database online	0	No formula found	0	3
	0 D	ribonic acid	0.91	12580	0.91	0	[M-H]-	C5H10O6	165.04	165.041	0.2	Match database online	0	C5H10O6	91.311	3
	0 E	ribonic acid	0.91	30270	0.91	0	[M-H]-	C5H10O6	165.04	165.041	4.9	Match database online	0	C5H10O6	62.574	3
	0 E	ribonic acid	0.91	27790	0.91	0	[M-H]-	C5H10O6	165.04	165.04	-5.3	Match database online	0	C5H10O6	69.754	3
	0 F	ribonic acid	0.91	10160	0.92	0.01	[M-H]-	C5H10O6	165.04	165.042	6.7	No MSMS	N/A	C5H10O6	55.611	3
	0 F	ribonic acid	0.91	9625	0.91	0	[M-H]-	C5H10O6	165.04	165.041	0.5	Match database online	0	C5H10O6	97.691	3
	0 G	ribonic acid	0.91	28790	0.91	0	[M-H]-	C5H10O6	165.04	165.042	9	Match database online	0	C5H10O6	49.489	3
	0 G	ribonic acid	0.91	24490	0.91	0	[M-H]-	C5H10O6	165.04	165.041	5	Match database online	0	C5H10O6	67.993	3
	0 H	ribonic acid	0.91	34940	0.91	0	[M-H]-	C5H10O6	165.04	165.041	4	Match database online	0	C5H10O6	69.737	3
	0 H	ribonic acid	0.91	31240	0.91	0	[M-H]-	C5H10O6	165.04	165.042	6.3	Match database online	0	C5H10O6	61.644	3
	0 I	ribonic acid	0.91	11510	0.92	0.01	[M-H]-	C5H10O6	165.04	165.041	3	Match database online	0	C5H10O6	73.998	3
	0 I	ribonic acid	0.91	9525	0.91	0	[M-H]-	C5H10O6	165.04	165.041	5.7	Match database online	0	C5H10O6	61.269	3
	0 L	ribonic acid	0.91	23500	0.91	0	[M-H]-	C5H10O6	165.04	165.041	2.6	Match database online	0	C5H10O6	73.978	3
	0 L	ribonic acid	0.91	26530	0.9	0.01	[M-H]-	C5H10O6	165.04	165.042	8.7	Match database online	0	C5H10O6	49.061	3
	22 A	ribonic acid	0.91	28290	0.91	0	[M-H]-	C5H10O6	165.04	165.042	6.2	Match database online	0	C5H10O6	64.062	3
	22 A	ribonic acid	0.91	26310	0.92	0.01	[M-H]-	C5H10O6	165.04	165.042	6.7	Match database online	0	C5H10O6	56.026	3
	22 B	ribonic acid	0.91	27750	0.91	0	[M-H]-	C5H10O6	165.04	165.041	5.8	Match database online	0	C5H10O6	71.705	3
	22 B	ribonic acid	0.91	32500	0.91	0	[M-H]-	C5H10O6	165.04	165.041	1.7	Match database online	0	C5H10O6	76.512	3
	22 C	ribonic acid	0.91	33930	0.91	0	[M-H]-	C5H10O6	165.04	165.041	1.9	Match database online	0	C5H10O6	71.333	3
	22 C	ribonic acid	0.91	31700	0.91	0	[M-H]-	C5H10O6	165.04	165.042	6.2	Match database online	0	C5H10O6	64.749	3
	22 D	ribonic acid	0.91	18670	0.9	0.01	[M-H]-	C5H10O6	165.04	165.041	5.5	No MSMS	N/A	C5H10O6	63.486	3
	22 D	ribonic acid	0.91	20410	0.91	0	[M-H]-	C5H10O6	165.04	165.041	1.3	Match database online	0	Target formula not found	0	3
	22 E	ribonic acid	0.91	41160	0.91	0	[M-H]-	C5H10O6	165.04	165.041	5.8	Match database online	0	C5H10O6	61.188	3
	22 E	ribonic acid	0.91	40360	0.91	0	[M-H]-	C5H10O6	165.04	165.041	5.4	Match database online	0	Target formula not found	0	3
	22 F	ribonic acid	0.91	7295	0.91	0	[M-H]-	C5H10O6	165.04	165.042	12.1	No MSMS	N/A	Target formula not found	0	3
	22 F	ribonic acid	0.91	7117	0.91	0	[M-H]-	C5H10O6	165.04	165.042	7.8	No MSMS	N/A	C5H10O6	47.74	3
	22 G	ribonic acid	0.91	29630	0.91	0	[M-H]-	C5H10O6	165.04	165.042	6.1	Match database online	0	C5H10O6	65.402	3
	22 G	ribonic acid	0.91	31300	0.92	0.01	[M-H]-	C5H10O6	165.04	165.042	8.9	Match database online	0	C5H10O6	49.725	3
	22 H	ribonic acid	0.91	32580	0.91	0	[M-H]-	C5H10O6	165.04	165.041	5	Match database online	0	C5H10O6	65.254	3
	22 H	ribonic acid	0.91	31360	0.9	0.01	[M-H]-	C5H10O6	165.04	165.041	5.7	Match database online	0	C5H10O6	63.248	3
	22 I	ribonic acid	0.91	11810	0.91	0	[M-H]-	C5H10O6	165.04	165.041	4	Match database online	0	C5H10O6	76.268	3
	22 I	ribonic acid	0.91	12220	0.91	0	[M-H]-	C5H10O6	165.04	165.041	2.5	No MSMS	N/A	C5H10O6	83.225	3
	22 L	ribonic acid	0.91	26750	0.9	0.01	[M-H]-	C5H10O6	165.04	165.041	4.3	Match database online	0	C5H10O6	71.555	3
	22 L	ribonic acid	0.91	24600	0.91	0	[M-H]-	C5H10O6	165.04	165.041	2.8	Match database online	0	C5H10O6	76.064	3
MSMS confrontato con database online	0 A	Xanthine	2.38	17160	2.37	0.01	[M-H]-	C5H4N4O2	151.026	151.027	2.9	No MSMS	N/A	C5H4N4O2	80.416	3
	0 A	Xanthine	2.38	17180	2.37	0.01	[M-H]-	C5H4N4O2	151.026	151.026	-1.4	No MSMS	N/A	C5H4N4O2	90.441	3
	0 B	Xanthine	2.38	22230	2.39	0.01	[M-H]-	C5H4N4O2	151.026	151.027	3.9	No MSMS	N/A	C5H4N4O2	74.225	3
	0 B	Xanthine	2.38	22430	2.38	0	[M-H]-	C5H4N4O2	151.026	151.026	0.7	No MSMS	N/A	C5H4N4O2	95.475	3
	0 C	Xanthine	2.38	29010	2.38	0	[M-H]-	C5H4N4O2	151.026	151.026	-0.8	No MSMS	N/A	C5H4N4O2	94.608	3
	0 C	Xanthine	2.38	29780	2.37	0.01	[M-H]-	C5H4N4O2	151.026	151.026	0.4	No MSMS	N/A	C5H4N4O2	97.151	3
	0 D	Xanthine	2.38	31860	2.38	0	[M-H]-	C5H4N4O2	151.026	151.026	0.4	Match database online	0	C5H4N4O2	79.342	3
	0 D	Xanthine	2.38	27480	2.39	0.01	[M-H]-	C5H4N4O2	151.026	151.026	0.5	No MSMS	N/A	C5H4N4O2	96.486	3
	0 E	Xanthine	2.38	21860	2.39	0.01	[M-H]-	C5H4N4O2	151.026	151.026	-1.6	No MSMS	N/A	C5H4N4O2	89.392	3
	0 E	Xanthine	2.38	23740	2.36	0.02	[M-H]-	C5H4N4O2	151.026	151.026	0.6	No MSMS	N/A	C5H4N4O2	95.745	3
	0 F	Xanthine	2.38	33280	2.36	0.02	[M-H]-	C5H4N4O2	151.026	151.026	0	No MSMS	N/A	C5H4N4O2	99.717	3
	0 F	Xanthine	2.38	31360	2.39	0.01	[M-H]-	C5H4N4O2	151.026	151.026	0.6	No MSMS	N/A	C5H4N4O2	95.861	3
	0 G	Xanthine	2.38	27750	2.36	0.02	[M-H]-	C5H4N4O2	151.026	151.027	2.8	No MSMS	N/A	C5H4N4O2	81.456	3
	0 G	Xanthine	2.38	25180	2.37	0.01	[M-H]-	C5H4N4O2	151.026	151.027	3.6	No MSMS	N/A	C5H4N4O2	76.109	3
	0 H	Xanthine	2.38	27570	2.39	0.01	[M-H]-	C5H4N4O2	151.026	151.026	1.2	No MSMS	N/A	C5H4N4O2	92.251	3
	0 H	Xanthine	2.38	28900	2.37	0.01	[M-H]-	C5H4N4O2	151.026	151.026	1.8	No MSMS	N/A	C5H4N4O2	87.873	3
	0 I	Xanthine	2.38	39230	2.37	0.01	[M-H]-	C5H4N4O2	151.026	151.026	0.9	Match database online	0	C5H4N4O2	85.134	3
	0 I	Xanthine	2.38	37570	2.38	0	[M-H]-	C5H4N4O2	151.026	151.026	0	No MSMS	N/A	C5H4N4O2	99.913	3
	0 L	Xanthine	2.38	21860	2.38	0	[M-H]-	C5H4N4O2	151.026	151.026	-1.2	No MSMS	N/A	C5H4N4O2	91.766	3
	0 L	Xanthine	2.38	23400	2.38	0	[M-H]-	C5H4N4O2	151.026	151.026	-1.9	No MSMS	N/A	C5H4N4O2	87.069	3
	22 A	Xanthine	2.38	24670	2.37	0.01	[M-H]-	C5H4N4O2	151.026	151.026	-1.7	No MSMS	N/A	C5H4N4O2	88.592	3
	22 A	Xanthine	2.38	24140	2.39	0.01	[M-H]-	C5H4N4O2	151.026	151.026	1.4	No MSMS	N/A	C5H4N4O2	90.628	3
	22 B	Xanthine	2.38	29510	2.38	0	[M-H]-	C5H4N4O2	151.026	151.026	0.8	No MSMS	N/A	C5H4N4O2	94.479	3
	22 B	Xanthine	2.38	31680	2.36	0.02	[M-H]-	C5H4N4O2	151.026	151.026	-0.8	No MSMS	N/A	C5H4N4O2	94.536	3
	22 C	Xanthine	2.38	7537	2.4	0.02	[M-H]-	C5H4N4O2	151.026	151.026	-0.1	No MSMS	N/A	C5H4N4O2	99.58	3
	22 C	Xanthine	2.38	34440	2.35	0.03	[M-H]-	C5H4N4O2	151.026	151.026	-0.7	No MSMS	N/A	C5H4N4O2	95.418	3
	22 D	Xanthine	2.38	20060	2.38	0	[M-H]-	C5H4N4O2	151.026	151.026	-2.2	No MSMS	N/A	C5H4N4O2	85.097	3
	22 D	Xanthine	2.38	21240	2.38	0	[M-H]-	C5H4N4O2	151.026	151.026	0	No MSMS	N/A	C5H4N4O2	99.762	3
	22 E	Xanthine	2.38	18910	2.35	0.03	[M-H]-	C5H4N4O2	151.026	151.026	0.3	No MSMS	N/A	C5H4N4O2	97.814	3
	22 E	Xanthine	2.38	18850	2.38	0	[M-H]-	C5H4N4O2	151.026	151.026	-2.6	Match database online	0	C5H4N4O2	74.421	3
	22 F	Xanthine	2.38	21310	2.37	0.01	[M-H]-	C5H4N4O2	151.026	151.027	4.1	No MSMS	N/A	Target formula not found	0	3
	22 F	Xanthine	2.38	21750	2.38	0	[M-H]-	C5H4N4O2	151.026	151.026	-1.9	No MSMS	N/A	C5H4N4O2	87.156	3
	22 G	Xanthine	2.38	30670	2.38	0	[M-H]-	C5H4N4O2	151.026	151.026	0.4	No MSMS	N/A	C5H4N4O2	97.572	3
	22 G	Xanthine	2.38	32340	2.38	0	[M-H]-	C5H4N4O2	151.026	151.026	-0.8	No MSMS	N/A	C5H4N4O2	94.418	3
	22 H	Xanthine	2.38	31780	2.36	0.02	[M-H]-	C5H4N4O2	151.026	151.026	0.4	No MSMS	N/A	C5H4N4O2	97.032	3
	22 H	Xanthine	2.38	29690	2.37	0.01	[M-H]-	C5H4N4O2	151.026	151.026	1	No MSMS	N/A	C5H4N4O2	93.206	3
	22 I	Xanthine	2.38	32070	2.39	0.01	[M-H]-	C5H4N4O2	151.026	151.026	0.6	No MSMS	N/A	C5H4N4O2	95.78	3
	22 I	Xanthine	2.38	32660	2.37	0.01	[M-H]-	C5H4N4O2	151.026	151.026	0.6	No MSMS	N/A	C5H4N4O2	96.234	3
	22 L	Xanthine	2.38	20300	2.38	0	[M-H]-	C5H4N4O2	151.026	151.025	-4.7	No MSMS	N/A	C5H4N4O2	68.757	3
	22 L	Xanthine	2.38	18500	2.39	0.01	[M-H]-	C5H4N4O2	151.026	151.026	0.3	No MSMS	N/A	C5H4N4O2	98.158	3
Match con Library.	0 A	uric acid	1.89	225600	1.87	0.02	[M-H]-	C5H4N4O3	167.021	167.021	0.1	No MSMS	N/A	C5H4N4O3	99.356	2
	0 A	uric acid	1.89	202000	1.86	0.03	[M-H]-	C5H4N4O3	167.021	167.021	0.7	Uric Acid	99.4	C5H4N4O3	89.057	2
	0 B	uric acid	1.89	476300	1.89	0	[M-H]-	C5H4N4O3	167.021	167.021	1.6	Uric Acid	99.3	C5H4N4O3	86.218	2
	0 B	uric acid	1.89	495000	1.88	0.01	[M-H]-	C5H4N4O3	167.021	167.021	1	Uric Acid	99.4	C5H4N4O3	85.252	2
	0 C	uric acid	1.89	307800	1.88	0.01	[M-H]-	C5H4N4O3	167.021	167.021	1	Uric Acid	99.2	C5H4N4O3	87.996	2
	0 C	uric acid	1.89	285100	1.86	0.03	[M-H]-	C5H4N4O3	167.021	167.021	0.7	No MSMS	N/A	C5H4N4O3	95.353	2
	0 D	uric acid	1.89	N/A	N/A	N/A	[M-H]-	C5H4N4O3	167.021	N/A	N/A	N/A	N/A	N/A	N/A
	0 D	uric acid	1.89	N/A	N/A	N/A	[M-H]-	C5H4N4O3	167.021	N/A	N/A	N/A	N/A	N/A	N/A
	0 E	uric acid	1.89	286700	1.88	0.01	[M-H]-	C5H4N4O3	167.021	167.021	0.7	No MSMS	N/A	C5H4N4O3	95.514	2
	0 E	uric acid	1.89	301400	1.88	0.01	[M-H]-	C5H4N4O3	167.021	167.021	0.9	Uric Acid	99	C5H4N4O3	86.871	2
	0 F	uric acid	1.89	82940	1.87	0.02	[M-H]-	C5H4N4O3	167.021	167.021	-0.7	No MSMS	N/A	C5H4N4O3	95.431	2
	0 F	uric acid	1.89	87430	1.88	0.01	[M-H]-	C5H4N4O3	167.021	167.021	0.5	No MSMS	N/A	C5H4N4O3	96.821	2
	0 G	uric acid	1.89	487500	1.87	0.02	[M-H]-	C5H4N4O3	167.021	167.021	0.8	Uric Acid	98.2	C5H4N4O3	91.992	2
	0 G	uric acid	1.89	471300	1.88	0.01	[M-H]-	C5H4N4O3	167.021	167.021	0.4	Uric Acid	99.5	C5H4N4O3	92.935	2
	0 H	uric acid	1.89	115700	1.89	0	[M-H]-	C5H4N4O3	167.021	167.021	0.4	Uric Acid	98.6	C5H4N4O3	93.953	2
	0 H	uric acid	1.89	110600	1.88	0.01	[M-H]-	C5H4N4O3	167.021	167.021	-0.3	No MSMS	N/A	C5H4N4O3	98.157	2
	0 I	uric acid	1.89	333400	1.88	0.01	[M-H]-	C5H4N4O3	167.021	167.021	0	Uric Acid	99.3	C5H4N4O3	93.963	2
	0 I	uric acid	1.89	321700	1.87	0.02	[M-H]-	C5H4N4O3	167.021	167.021	0.1	Uric Acid	99.3	C5H4N4O3	95.602	2
	0 L	uric acid	1.89	144700	1.88	0.01	[M-H]-	C5H4N4O3	167.021	167.021	0.9	No MSMS	N/A	C5H4N4O3	93.689	2
	0 L	uric acid	1.89	141700	1.89	0	[M-H]-	C5H4N4O3	167.021	167.021	0.4	No MSMS	N/A	C5H4N4O3	97.162	2
	22 A	uric acid	1.89	375200	1.86	0.03	[M-H]-	C5H4N4O3	167.021	167.021	-0.7	No MSMS	N/A	C5H4N4O3	95.395	2
	22 A	uric acid	1.89	410400	1.89	0	[M-H]-	C5H4N4O3	167.021	167.021	-0.6	Uric Acid	100	C5H4N4O3	88.152	2
	22 B	uric acid	1.89	187500	1.88	0.01	[M-H]-	C5H4N4O3	167.021	167.021	0.6	No MSMS	N/A	C5H4N4O3	96.167	2
	22 B	uric acid	1.89	188900	1.87	0.02	[M-H]-	C5H4N4O3	167.021	167.021	-0.1	No MSMS	N/A	C5H4N4O3	99.586	2
	22 C	uric acid	1.89	212700	1.88	0.01	[M-H]-	C5H4N4O3	167.021	167.021	0.9	Uric Acid	99.2	C5H4N4O3	88.036	2
	22 C	uric acid	1.89	202400	1.87	0.02	[M-H]-	C5H4N4O3	167.021	167.021	0.6	No MSMS	N/A	C5H4N4O3	95.672	2
	22 D	uric acid	1.89	155800	1.88	0.01	[M-H]-	C5H4N4O3	167.021	167.021	-0.9	No MSMS	N/A	C5H4N4O3	94.179	2
	22 D	uric acid	1.89	161500	1.88	0.01	[M-H]-	C5H4N4O3	167.021	167.021	0.8	No MSMS	N/A	C5H4N4O3	94.658	2
	22 E	uric acid	1.89	326300	1.88	0.01	[M-H]-	C5H4N4O3	167.021	167.021	0.8	Uric Acid	99.3	C5H4N4O3	88.075	2
	22 E	uric acid	1.89	302300	1.87	0.02	[M-H]-	C5H4N4O3	167.021	167.021	-0.7	No MSMS	N/A	C5H4N4O3	95.467	2
	22 F	uric acid	1.89	109000	1.88	0.01	[M-H]-	C5H4N4O3	167.021	167.021	0.2	No MSMS	N/A	C5H4N4O3	98.763	2
	22 F	uric acid	1.89	122700	1.88	0.01	[M-H]-	C5H4N4O3	167.021	167.021	1.1	No MSMS	N/A	C5H4N4O3	92.753	2
	22 G	uric acid	1.89	298200	1.88	0.01	[M-H]-	C5H4N4O3	167.021	167.021	0.2	No MSMS	N/A	C5H4N4O3	98.617	2
	22 G	uric acid	1.89	296300	1.89	0	[M-H]-	C5H4N4O3	167.021	167.021	1.2	Uric Acid	96.3	C5H4N4O3	89.988	2
	22 H	uric acid	1.89	260600	1.87	0.02	[M-H]-	C5H4N4O3	167.021	167.021	0.3	Uric Acid	99.3	C5H4N4O3	90.355	2
	22 H	uric acid	1.89	259700	1.89	0	[M-H]-	C5H4N4O3	167.021	167.021	0.6	Uric Acid	99.3	C5H4N4O3	91.77	2
	22 I	uric acid	1.89	430000	1.89	0	[M-H]-	C5H4N4O3	167.021	167.021	0.3	Uric Acid	98.8	C5H4N4O3	87.109	2
	22 I	uric acid	1.89	426400	1.87	0.02	[M-H]-	C5H4N4O3	167.021	167.021	1.7	Uric Acid	99.4	C5H4N4O3	85.237	2
	22 L	uric acid	1.89	146300	1.87	0.02	[M-H]-	C5H4N4O3	167.021	167.021	0.9	No MSMS	N/A	C5H4N4O3	94.059	2
	22 L	uric acid	1.89	138500	1.89	0	[M-H]-	C5H4N4O3	167.021	167.021	-0.5	No MSMS	N/A	C5H4N4O3	96.447	2
Match con Library.	0 A	Pyroglutamic acid	1.9	1042000	1.89	0.01	[M-H]-	C5H7NO3	128.035	128.035	0.6	No MSMS	N/A	C5H7NO3	96.151	2
	0 A	Pyroglutamic acid	1.9	1265000	1.88	0.02	[M-H]-	C5H7NO3	128.035	128.035	0.8	Pyroglutamic acid	79.8	C5H7NO3	87.548	2
	0 B	Pyroglutamic acid	1.9	212300	1.9	0	[M-H]-	C5H7NO3	128.035	128.035	0.6	Pyroglutamic acid	100	C5H7NO3	89.267	2
	0 B	Pyroglutamic acid	1.9	221800	1.9	0	[M-H]-	C5H7NO3	128.035	128.035	0.5	Pyroglutamic acid	76.4	C5H7NO3	88.682	2
	0 C	Pyroglutamic acid	1.9	498900	1.9	0	[M-H]-	C5H7NO3	128.035	128.035	0.8	Pyroglutamic acid	70.5	C5H7NO3	90.269	2
	0 C	Pyroglutamic acid	1.9	442700	1.87	0.03	[M-H]-	C5H7NO3	128.035	128.035	0.4	Pyroglutamic acid	100	C5H7NO3	91.522	2
	0 D	Pyroglutamic acid	1.9	556400	1.89	0.01	[M-H]-	C5H7NO3	128.035	128.035	1	No MSMS	N/A	C5H7NO3	93.393	2
	0 D	Pyroglutamic acid	1.9	583800	1.88	0.02	[M-H]-	C5H7NO3	128.035	128.035	0.1	Pyroglutamic acid	82.6	C5H7NO3	99.002	2
	0 E	Pyroglutamic acid	1.9	197900	1.89	0.01	[M-H]-	C5H7NO3	128.035	128.035	0.5	No MSMS	N/A	C5H7NO3	96.711	2
	0 E	Pyroglutamic acid	1.9	212600	1.9	0	[M-H]-	C5H7NO3	128.035	128.035	-0.6	Pyroglutamic acid	100	C5H7NO3	95.537	2
	0 F	Pyroglutamic acid	1.9	146100	1.88	0.02	[M-H]-	C5H7NO3	128.035	128.035	-0.9	No MSMS	N/A	C5H7NO3	94.025	2
	0 F	Pyroglutamic acid	1.9	154200	1.89	0.01	[M-H]-	C5H7NO3	128.035	128.035	0.8	Pyroglutamic acid	85.8	C5H7NO3	77.548	2
	0 G	Pyroglutamic acid	1.9	142200	1.89	0.01	[M-H]-	C5H7NO3	128.035	128.035	0.7	Pyroglutamic acid	78	C5H7NO3	93.344	2
	0 G	Pyroglutamic acid	1.9	119000	1.89	0.01	[M-H]-	C5H7NO3	128.035	128.035	0	Pyroglutamic acid	77.8	C5H7NO3	90.999	2
	0 H	Pyroglutamic acid	1.9	215200	1.9	0	[M-H]-	C5H7NO3	128.035	128.035	0	Pyroglutamic acid	85.5	C5H7NO3	97.411	2
	0 H	Pyroglutamic acid	1.9	200700	1.89	0.01	[M-H]-	C5H7NO3	128.035	128.035	0.4	No MSMS	N/A	C5H7NO3	97.541	2
	0 I	Pyroglutamic acid	1.9	146700	1.9	0	[M-H]-	C5H7NO3	128.035	128.035	0.9	Pyroglutamic acid	84.2	C5H7NO3	88.309	2
	0 I	Pyroglutamic acid	1.9	172500	1.89	0.01	[M-H]-	C5H7NO3	128.035	128.035	1	No MSMS	N/A	C5H7NO3	93.471	2
	0 L	Pyroglutamic acid	1.9	170700	1.89	0.01	[M-H]-	C5H7NO3	128.035	128.035	0.5	No MSMS	N/A	C5H7NO3	96.344	2
	0 L	Pyroglutamic acid	1.9	173700	1.89	0.01	[M-H]-	C5H7NO3	128.035	128.035	-0.9	Pyroglutamic acid	100	C5H7NO3	92.427	2
	22 A	Pyroglutamic acid	1.9	237100	1.88	0.02	[M-H]-	C5H7NO3	128.035	128.035	-0.8	Pyroglutamic acid	71.4	C5H7NO3	82.985	2
	22 A	Pyroglutamic acid	1.9	256900	1.91	0.01	[M-H]-	C5H7NO3	128.035	128.035	0	Pyroglutamic acid	73.3	C5H7NO3	91.937	2
	22 B	Pyroglutamic acid	1.9	144300	1.89	0.01	[M-H]-	C5H7NO3	128.035	128.035	0.1	No MSMS	N/A	C5H7NO3	99.274	2
	22 B	Pyroglutamic acid	1.9	179500	1.89	0.01	[M-H]-	C5H7NO3	128.035	128.035	0.8	No MSMS	N/A	C5H7NO3	94.61	2
	22 C	Pyroglutamic acid	1.9	243500	1.88	0.02	[M-H]-	C5H7NO3	128.035	128.035	0.6	No MSMS	N/A	C5H7NO3	96.114	2
	22 C	Pyroglutamic acid	1.9	238500	1.88	0.02	[M-H]-	C5H7NO3	128.035	128.035	1	No MSMS	N/A	C5H7NO3	93.657	2
	22 D	Pyroglutamic acid	1.9	243900	1.88	0.02	[M-H]-	C5H7NO3	128.035	128.035	-0.7	No MSMS	N/A	C5H7NO3	95.483	2
	22 D	Pyroglutamic acid	1.9	250500	1.89	0.01	[M-H]-	C5H7NO3	128.035	128.035	0.2	Pyroglutamic acid	69.7	C5H7NO3	89.029	2
	22 E	Pyroglutamic acid	1.9	310000	1.9	0	[M-H]-	C5H7NO3	128.035	128.035	-0.7	Pyroglutamic acid	100	C5H7NO3	87.129	2
	22 E	Pyroglutamic acid	1.9	292800	1.89	0.01	[M-H]-	C5H7NO3	128.035	128.035	1	Pyroglutamic acid	74.8	C5H7NO3	92.903	2
	22 F	Pyroglutamic acid	1.9	90920	1.88	0.02	[M-H]-	C5H7NO3	128.035	128.035	-1.3	Pyroglutamic acid	82.5	C5H7NO3	93.714	2
	22 F	Pyroglutamic acid	1.9	100800	1.88	0.02	[M-H]-	C5H7NO3	128.035	128.035	1	No MSMS	N/A	C5H7NO3	93.069	2
	22 G	Pyroglutamic acid	1.9	188100	1.89	0.01	[M-H]-	C5H7NO3	128.035	128.035	0.9	No MSMS	N/A	C5H7NO3	93.857	2
	22 G	Pyroglutamic acid	1.9	192900	1.9	0	[M-H]-	C5H7NO3	128.035	128.036	2	Pyroglutamic acid	73.4	C5H7NO3	87.594	2
	22 H	Pyroglutamic acid	1.9	192000	1.89	0.01	[M-H]-	C5H7NO3	128.035	128.035	0.1	No MSMS	N/A	C5H7NO3	99.338	2
	22 H	Pyroglutamic acid	1.9	190900	1.9	0	[M-H]-	C5H7NO3	128.035	128.035	0.4	Pyroglutamic acid	78.6	C5H7NO3	94.622	2
	22 I	Pyroglutamic acid	1.9	129000	1.91	0.01	[M-H]-	C5H7NO3	128.035	128.035	0.5	Pyroglutamic acid	98.6	C5H7NO3	97.778	2
	22 I	Pyroglutamic acid	1.9	127300	1.9	0	[M-H]-	C5H7NO3	128.035	128.035	0.6	Pyroglutamic acid	100	C5H7NO3	82.818	2
	22 L	Pyroglutamic acid	1.9	139300	1.88	0.02	[M-H]-	C5H7NO3	128.035	128.035	0.8	No MSMS	N/A	C5H7NO3	94.597	2
	22 L	Pyroglutamic acid	1.9	134400	1.89	0.01	[M-H]-	C5H7NO3	128.035	128.035	0.5	No MSMS	N/A	C5H7NO3	96.63	2
area molto bassa. Non ci sono MSMS acquisiti	0 A	Glutamic acid	1.06	1908	1.06	0	[M-H]-	C5H9NO4	146.046	146.049	19.2	No MSMS	N/A	Target formula not found	0	3
	0 A	Glutamic acid	1.06	2084	1.04	0.02	[M-H]-	C5H9NO4	146.046	146.049	19.6	No MSMS	N/A	Target formula not found	0	3
	0 B	Glutamic acid	1.06	981.8	1.07	0.01	[M-H]-	C5H9NO4	146.046	146.048	11.9	No MSMS	N/A	Target formula not found	0	3
	0 B	Glutamic acid	1.06	592.3	1.06	0	[M-H]-	C5H9NO4	146.046	146.045	-6.8	No MSMS	N/A	C5H9NO4	54.83	3
	0 C	Glutamic acid	1.06	1739	1.05	0.01	[M-H]-	C5H9NO4	146.046	146.047	5.7	No MSMS	N/A	C5H9NO4	62.022	3
	0 C	Glutamic acid	1.06	1379	1.05	0.01	[M-H]-	C5H9NO4	146.046	146.047	4.2	No MSMS	N/A	C5H9NO4	72.028	3
	0 D	Glutamic acid	1.06	909.3	1.06	0	[M-H]-	C5H9NO4	146.046	146.049	20	No MSMS	N/A	No formula found	0	3
	0 D	Glutamic acid	1.06	1206	1.05	0.01	[M-H]-	C5H9NO4	146.046	146.048	17.2	No MSMS	N/A	Target formula not found	0	3
	0 E	Glutamic acid	1.06	1565	1.05	0.01	[M-H]-	C5H9NO4	146.046	146.048	13	No MSMS	N/A	Target formula not found	0	3
	0 E	Glutamic acid	1.06	2076	1.05	0.01	[M-H]-	C5H9NO4	146.046	146.048	15.2	No MSMS	N/A	Target formula not found	0	3
	0 F	Glutamic acid	1.04	380.7	1.05	0.01	[M-H]-	C5H9NO4	146.046	146.045	-6.9	No MSMS	N/A	C5H9NO4	53.803	3
	0 F	Glutamic acid	1.06	868.4	1.07	0.01	[M-H]-	C5H9NO4	146.046	146.046	-2.2	No MSMS	N/A	C5H9NO4	85.202	3
	0 G	Glutamic acid	1.06	1328	1.05	0.01	[M-H]-	C5H9NO4	146.046	146.047	4.7	No MSMS	N/A	C5H9NO4	68.503	3
	0 G	Glutamic acid	1.06	1651	1.06	0	[M-H]-	C5H9NO4	146.046	146.048	11.5	No MSMS	N/A	Target formula not found	0	3
	0 H	Glutamic acid	1.06	1885	1.05	0.01	[M-H]-	C5H9NO4	146.046	146.047	6.5	No MSMS	N/A	C5H9NO4	56.342	3
	0 H	Glutamic acid	1.06	1418	1.05	0.01	[M-H]-	C5H9NO4	146.046	146.047	9.2	No MSMS	N/A	C5H9NO4	38.367	3
	0 I	Glutamic acid	1.06	912.1	1.05	0.01	[M-H]-	C5H9NO4	146.046	146.046	2.5	No MSMS	N/A	No formula found	0	3
	0 I	Glutamic acid	1.06	734.5	1.04	0.02	[M-H]-	C5H9NO4	146.046	146.046	1.8	No MSMS	N/A	No formula found	0	3
	0 L	Glutamic acid	1.06	1221	1.05	0.01	[M-H]-	C5H9NO4	146.046	146.047	6.9	No MSMS	N/A	C5H9NO4	54.045	3
	0 L	Glutamic acid	1.06	1356	1.08	0.02	[M-H]-	C5H9NO4	146.046	146.047	8.7	No MSMS	N/A	C5H9NO4	41.906	3
	22 A	Glutamic acid	1.06	835.6	1.04	0.02	[M-H]-	C5H9NO4	146.046	146.05	26.8	No MSMS	N/A	Target formula not found	0	3
	22 A	Glutamic acid	1.06	1155	1.08	0.02	[M-H]-	C5H9NO4	146.046	146.047	7.8	No MSMS	N/A	C5H9NO4	47.681	3
	22 B	Glutamic acid	1.06	1332	1.05	0.01	[M-H]-	C5H9NO4	146.046	146.047	6	No MSMS	N/A	C5H9NO4	59.871	3
	22 B	Glutamic acid	1.06	1477	1.04	0.02	[M-H]-	C5H9NO4	146.046	146.047	4.8	No MSMS	N/A	No formula found	0	3
	22 C	Glutamic acid	1.06	1130	1.05	0.01	[M-H]-	C5H9NO4	146.046	146.047	4.1	No MSMS	N/A	C5H9NO4	72.757	3
	22 C	Glutamic acid	1.06	1143	1.05	0.01	[M-H]-	C5H9NO4	146.046	146.049	18.8	No MSMS	N/A	Target formula not found	0	3
	22 D	Glutamic acid	1.06	994	1.05	0.01	[M-H]-	C5H9NO4	146.046	146.047	5.8	No MSMS	N/A	No formula found	0	3
	22 D	Glutamic acid	1.06	1089	1.05	0.01	[M-H]-	C5H9NO4	146.046	146.047	5.2	No MSMS	N/A	C5H9NO4	65.443	3
	22 E	Glutamic acid	1.06	2320	1.04	0.02	[M-H]-	C5H9NO4	146.046	146.048	16.9	No MSMS	N/A	No formula found	0	3
	22 E	Glutamic acid	1.06	1593	1.04	0.02	[M-H]-	C5H9NO4	146.046	146.047	4.6	No MSMS	N/A	C5H9NO4	69.491	3
	22 F	Glutamic acid	1.06	603.5	1.06	0	[M-H]-	C5H9NO4	146.046	146.046	3.8	No MSMS	N/A	C5H9NO4	74.429	3
	22 F	Glutamic acid	1.06	591.1	1.06	0	[M-H]-	C5H9NO4	146.046	146.046	3.1	No MSMS	N/A	C5H9NO4	79.306	3
	22 G	Glutamic acid	1.06	1727	1.06	0	[M-H]-	C5H9NO4	146.046	146.047	7.3	No MSMS	N/A	No formula found	0	3
	22 G	Glutamic acid	1.06	1683	1.05	0.01	[M-H]-	C5H9NO4	146.046	146.047	10.3	No MSMS	N/A	No formula found	0	3
	22 H	Glutamic acid	1.06	2266	1.05	0.01	[M-H]-	C5H9NO4	146.046	146.047	8.2	No MSMS	N/A	C5H9NO4	45.474	3
	22 H	Glutamic acid	1.06	1357	1.05	0.01	[M-H]-	C5H9NO4	146.046	146.048	12	No MSMS	N/A	Target formula not found	0	3
	22 I	Glutamic acid	1.06	747.7	1.05	0.01	[M-H]-	C5H9NO4	146.046	146.045	-6.9	No MSMS	N/A	C5H9NO4	53.864	3
	22 I	Glutamic acid	1.06	1044	1.04	0.02	[M-H]-	C5H9NO4	146.046	146.048	15	No MSMS	N/A	Target formula not found	0	3
	22 L	Glutamic acid	1.06	2087	1.05	0.01	[M-H]-	C5H9NO4	146.046	146.046	3.8	No MSMS	N/A	C5H9NO4	74.794	3
	22 L	Glutamic acid	1.06	2106	1.06	0	[M-H]-	C5H9NO4	146.046	146.047	6.5	No MSMS	N/A	C5H9NO4	56.998	3
area bassa, pochi MSMS	0 A	ketoleucine	6.08	931.3	6.07	0.01	[M-H]-	C6H10O3	129.056	129.058	19.7	No MSMS	N/A	Target formula not found	0	3
ketoleucina+ketoisoleucina non sappiamo distinguere	0 A	ketoleucine	6.08	765.2	6.07	0.01	[M-H]-	C6H10O3	129.056	129.057	12.1	No MSMS	N/A	No formula found	0	3
	0 B	ketoleucine	6.08	761.3	6.13	0.05	[M-H]-	C6H10O3	129.056	129.056	4.4	No MSMS	N/A	C6H10O3	70.593	3
	0 B	ketoleucine	6.08	773.3	6.08	0	[M-H]-	C6H10O3	129.056	129.055	-1.3	No MSMS	N/A	C6H10O3	91.195	3
	0 C	ketoleucine	6.08	N/A	N/A	N/A	[M-H]-	C6H10O3	129.056	N/A	N/A	N/A	N/A	N/A	N/A
	0 C	ketoleucine	6.08	N/A	N/A	N/A	[M-H]-	C6H10O3	129.056	N/A	N/A	N/A	N/A	N/A	N/A
	0 D	ketoleucine	6.08	4913	6.08	0	[M-H]-	C6H10O3	129.056	129.056	3.6	Ketoleucine	26.1	C6H10O3	83.567	3
	0 D	ketoleucine	6.08	4990	6.09	0.01	[M-H]-	C6H10O3	129.056	129.055	-3	No Match	0	C6H10O3	86.734	3
	0 E	ketoleucine	6.08	N/A	N/A	N/A	[M-H]-	C6H10O3	129.056	N/A	N/A	N/A	N/A	N/A	N/A
	0 E	ketoleucine	6.08	515.3	6.07	0.01	[M-H]-	C6H10O3	129.056	129.057	7.1	No MSMS	N/A	C6H10O3	52.689	3
	0 F	ketoleucine	6.08	412.5	6.02	0.06	[M-H]-	C6H10O3	129.056	129.056	2.2	No MSMS	N/A	C6H10O3	85.468	3
	0 F	ketoleucine	6.08	N/A	N/A	N/A	[M-H]-	C6H10O3	129.056	N/A	N/A		N/A		N/A
	0 G	ketoleucine	6.08	1099	6.08	0	[M-H]-	C6H10O3	129.056	129.055	-3.7	No MSMS	N/A	C6H10O3	75.07	3
	0 G	ketoleucine	6.08	2022	6.09	0.01	[M-H]-	C6H10O3	129.056	129.057	8.1	No MSMS	N/A	C6H10O3	46.212	3
	0 H	ketoleucine	6.08	N/A	N/A	N/A	[M-H]-	C6H10O3	129.056	N/A	N/A	N/A	N/A	N/A	N/A
	0 H	ketoleucine	6.08	N/A	N/A	N/A	[M-H]-	C6H10O3	129.056	N/A	N/A	N/A	N/A	N/A	N/A
	0 I	ketoleucine	6.08	1712	6.07	0.01	[M-H]-	C6H10O3	129.056	129.056	1.2	No MSMS	N/A	C6H10O3	91.86	3
	0 I	ketoleucine	6.08	1461	6.08	0	[M-H]-	C6H10O3	129.056	129.056	2	No MSMS	N/A	C6H10O3	86.615	3
	0 L	ketoleucine	6.08	1449	6.09	0.01	[M-H]-	C6H10O3	129.056	129.056	0	No MSMS	N/A	C6H10O3	99.692	3
	0 L	ketoleucine	6.08	1466	6.08	0	[M-H]-	C6H10O3	129.056	129.055	-1.6	No MSMS	N/A	C6H10O3	89.202	3
	22 A	ketoleucine	6.08	N/A	N/A	N/A	[M-H]-	C6H10O3	129.056	N/A	N/A	N/A	N/A	N/A	N/A
	22 A	ketoleucine	6.08	N/A	N/A	N/A	[M-H]-	C6H10O3	129.056	N/A	N/A	N/A	N/A	N/A	N/A
	22 B	ketoleucine	6.08	4527	6.07	0.01	[M-H]-	C6H10O3	129.056	129.056	4.9	Ketoleucine	10.7	C6H10O3	78.209	3
	22 B	ketoleucine	6.08	5993	6.08	0	[M-H]-	C6H10O3	129.056	129.056	-0.7	Ketoleucine	29.3	C6H10O3	84.683	3
	22 C	ketoleucine	6.08	667.1	6.1	0.02	[M-H]-	C6H10O3	129.056	129.055	-6.9	No MSMS	N/A	C6H10O3	54.095	3
	22 C	ketoleucine	6.08	521	5.99	0.09	[M-H]-	C6H10O3	129.056	129.056	-0.8	No MSMS	N/A	C6H10O3	94.508	3
	22 D	ketoleucine	6.08	N/A	N/A	N/A	[M-H]-	C6H10O3	129.056	N/A	N/A	N/A	N/A	N/A	N/A
	22 D	ketoleucine	6.08	N/A	N/A	N/A	[M-H]-	C6H10O3	129.056	N/A	N/A	N/A	N/A	N/A	N/A
	22 E	ketoleucine	6.08	1466	6.08	0	[M-H]-	C6H10O3	129.056	129.056	2.1	No MSMS	N/A	C6H10O3	86.039	3
	22 E	ketoleucine	6.08	1076	6.08	0	[M-H]-	C6H10O3	129.056	129.056	0.3	No MSMS	N/A	C6H10O3	97.761	3
	22 F	ketoleucine	6.08	N/A	N/A	N/A	[M-H]-	C6H10O3	129.056	N/A	N/A	N/A	N/A	N/A	N/A
	22 F	ketoleucine	6.08	N/A	N/A	N/A	[M-H]-	C6H10O3	129.056	N/A	N/A	N/A	N/A	N/A	N/A
	22 G	ketoleucine	6.08	1309	6.08	0	[M-H]-	C6H10O3	129.056	129.056	1.1	No MSMS	N/A	C6H10O3	92.541	3
	22 G	ketoleucine	6.08	1185	6.13	0.05	[M-H]-	C6H10O3	129.056	129.056	6.1	No MSMS	N/A	C6H10O3	59.429	3
	22 H	ketoleucine	6.08	1498	6.07	0.01	[M-H]-	C6H10O3	129.056	129.055	-2.5	No MSMS	N/A	C6H10O3	83.06	3
	22 H	ketoleucine	6.08	1063	6.07	0.01	[M-H]-	C6H10O3	129.056	129.057	7.7	No MSMS	N/A	C6H10O3	48.732	3
	22 I	ketoleucine	6.08	3979	6.11	0.03	[M-H]-	C6H10O3	129.056	129.056	1.1	Ketoleucine	37.7	C6H10O3	75.328	3
	22 I	ketoleucine	6.08	4946	6.07	0.01	[M-H]-	C6H10O3	129.056	129.055	-1.5	No MSMS	N/A	C6H10O3	90.136	3
	22 L	ketoleucine	6.08	500.5	6.06	0.02	[M-H]-	C6H10O3	129.056	129.055	-7.9	No MSMS	N/A	C6H10O3	47.19	3
	22 L	ketoleucine	6.08	899.7	6.09	0	[M-H]-	C6H10O3	129.056	129.056	0.3	No MSMS	N/A	C6H10O3	98.163	3
area molto bassa	0 A	ornithine	0.94	N/A	N/A	N/A	[M-H]-	C5H12N2O2	131.083	N/A	N/A	N/A	N/A	N/A	N/A
	0 A	ornithine	0.94	692.1	0.95	0.01	[M-H]-	C5H12N2O2	131.083	131.081	-9.4	No MSMS	N/A	C5H12N2O2	37.105	3
	0 B	ornithine	0.94	N/A	N/A	N/A	[M-H]-	C5H12N2O2	131.083	N/A	N/A	N/A	N/A	N/A	N/A
	0 B	ornithine	0.94	N/A	N/A	N/A	[M-H]-	C5H12N2O2	131.083	N/A	N/A	N/A	N/A	N/A	N/A
	0 C	ornithine	0.94	638.5	0.89	0.05	[M-H]-	C5H12N2O2	131.083	131.083	7.1	Ornithine	96	C5H12N2O2	68.533	3
	0 C	ornithine	0.94	N/A	N/A	N/A	[M-H]-	C5H12N2O2	131.083	N/A	N/A	N/A	N/A	N/A	N/A
	0 D	ornithine	0.94	N/A	N/A	N/A	[M-H]-	C5H12N2O2	131.083	N/A	N/A	N/A	N/A	N/A	N/A
	0 D	ornithine	0.94	N/A	N/A	N/A	[M-H]-	C5H12N2O2	131.083	N/A	N/A	N/A	N/A	N/A	N/A
	0 E	ornithine	0.94	520	0.89	0.05	[M-H]-	C5H12N2O2	131.083	131.083	6.8	Ornithine	97.8	C5H12N2O2	69.624	3
	0 E	ornithine	0.94	N/A	N/A	N/A	[M-H]-	C5H12N2O2	131.083	N/A	N/A	N/A	N/A	N/A	N/A
	0 F	ornithine	0.94	368.7	0.91	0.03	[M-H]-	C5H12N2O2	131.083	131.084	14.2	Ornithine	96.4	No formula found	0	3
	0 F	ornithine	0.94	N/A	N/A	N/A	[M-H]-	C5H12N2O2	131.083	N/A	N/A	N/A	N/A	N/A	N/A
	0 G	ornithine	0.94	479.9	0.92	0.02	[M-H]-	C5H12N2O2	131.083	131.083	1.7	Ornithine	99.9	C5H12N2O2	92.386	3
	0 G	ornithine	0.94	N/A	N/A	N/A	[M-H]-	C5H12N2O2	131.083	N/A	N/A	N/A	N/A	N/A	N/A
	0 H	ornithine	0.94	N/A	N/A	N/A	[M-H]-	C5H12N2O2	131.083	N/A	N/A	N/A	N/A	N/A	N/A
	0 H	ornithine	0.94	N/A	N/A	N/A	[M-H]-	C5H12N2O2	131.083	N/A	N/A	N/A	N/A	N/A	N/A
	0 I	ornithine	0.94	663.5	0.96	0.02	[M-H]-	C5H12N2O2	131.083	131.082	-4.8	Ornithine	100	C5H12N2O2	78.86	3
	0 I	ornithine	0.94	N/A	N/A	N/A	[M-H]-	C5H12N2O2	131.083	N/A	N/A	N/A	N/A	N/A	N/A
	0 L	ornithine	0.94	N/A	N/A	N/A	[M-H]-	C5H12N2O2	131.083	N/A	N/A	N/A	N/A	N/A	N/A
	0 L	ornithine	0.94	N/A	N/A	N/A	[M-H]-	C5H12N2O2	131.083	N/A	N/A	N/A	N/A	N/A	N/A
	22 A	ornithine	0.94	N/A	N/A	N/A	[M-H]-	C5H12N2O2	131.083	N/A	N/A	N/A	N/A	N/A	N/A
	22 A	ornithine	0.94	598.8	0.95	0.01	[M-H]-	C5H12N2O2	131.083	131.084	14.5	No MSMS	N/A	No formula found	0	3
	22 B	ornithine	0.94	N/A	N/A	N/A	[M-H]-	C5H12N2O2	131.083	N/A	N/A	N/A	N/A	N/A	N/A
	22 B	ornithine	0.94	412.2	0.94	0	[M-H]-	C5H12N2O2	131.083	131.083	5.1	Ornithine	88.2	C5H12N2O2	77.268	3
	22 C	ornithine	0.94	539.6	0.96	0.02	[M-H]-	C5H12N2O2	131.083	131.085	16.8	No MSMS	N/A	No formula found	0	3
	22 C	ornithine	0.94	566.6	0.9	0.04	[M-H]-	C5H12N2O2	131.083	131.083	3.6	No MSMS	N/A	C5H12N2O2	76.209	3
	22 D	ornithine	0.94	509.4	0.9	0.04	[M-H]-	C5H12N2O2	131.083	131.084	10.4	No MSMS	N/A	No formula found	0	3
	22 D	ornithine	0.94	N/A	N/A	N/A	[M-H]-	C5H12N2O2	131.083	N/A	N/A	N/A	N/A	N/A	N/A
	22 E	ornithine	0.94	588.8	0.91	0.03	[M-H]-	C5H12N2O2	131.083	131.083	5.3	Ornithine	77.2	C5H12N2O2	76.498	3
	22 E	ornithine	0.94	836.9	0.9	0.04	[M-H]-	C5H12N2O2	131.083	131.085	15.4	Ornithine	84.9	No formula found	0	3
	22 F	ornithine	0.94	N/A	N/A	N/A	[M-H]-	C5H12N2O2	131.083	N/A	N/A	N/A	N/A	N/A	N/A
	22 F	ornithine	0.94	N/A	N/A	N/A	[M-H]-	C5H12N2O2	131.083	N/A	N/A	N/A	N/A	N/A	N/A
	22 G	ornithine	0.94	505.2	0.86	0.08	[M-H]-	C5H12N2O2	131.083	131.085	15.9	Ornithine	100	No formula found	0	3
	22 G	ornithine	0.94	569.3	0.94	0	[M-H]-	C5H12N2O2	131.083	131.085	18.8	Ornithine	77	No formula found	0	3
	22 H	ornithine	0.94	533	0.91	0.03	[M-H]-	C5H12N2O2	131.083	131.083	6.1	Ornithine	99.7	C5H12N2O2	72.692	3
	22 H	ornithine	0.94	N/A	N/A	N/A	[M-H]-	C5H12N2O2	131.083	N/A	N/A	N/A	N/A	N/A	N/A
	22 I	ornithine	0.94	546.2	0.94	0	[M-H]-	C5H12N2O2	131.083	131.084	14.1	Ornithine	100	No formula found	0	3
	22 I	ornithine	0.94	834.6	0.91	0.03	[M-H]-	C5H12N2O2	131.083	131.083	5	Ornithine	93.1	No formula found	0	3
	22 L	ornithine	0.94	N/A	N/A	N/A	[M-H]-	C5H12N2O2	131.083	N/A	N/A	N/A	N/A	N/A	N/A
	22 L	ornithine	0.94	625.8	0.94	0	[M-H]-	C5H12N2O2	131.083	131.085	17.5	Ornithine	91.7	No formula found	0	3
Match con Library.	0 A	glutamine	0.93	101900	0.94	0.01	[M-H]-	C5H10N2O3	145.062	145.062	1.7	No Match	0	C5H10N2O3	83.101	1
	0 A	glutamine	0.93	104700	0.92	0.01	[M-H]-	C5H10N2O3	145.062	145.062	-0.1	L-Glutamine	82.5	C5H10N2O3	88.874	1
	0 B	glutamine	0.93	65710	0.95	0.02	[M-H]-	C5H10N2O3	145.062	145.062	0.1	L-Glutamine	77.8	C5H10N2O3	84.931	1
	0 B	glutamine	0.93	62720	0.92	0.01	[M-H]-	C5H10N2O3	145.062	145.062	3.1	L-Glutamine	83.3	C5H10N2O3	72.704	1
	0 C	glutamine	0.93	92040	0.93	0	[M-H]-	C5H10N2O3	145.062	145.062	3.2	L-Glutamine	44.2	C5H10N2O3	74.065	1
	0 C	glutamine	0.93	79450	0.91	0.02	[M-H]-	C5H10N2O3	145.062	145.062	1.3	L-Glutamine	78.6	C5H10N2O3	85.045	1
	0 D	glutamine	0.93	60540	0.91	0.02	[M-H]-	C5H10N2O3	145.062	145.062	2.5	L-Glutamine	61.2	C5H10N2O3	74.888	1
	0 D	glutamine	0.93	63050	0.91	0.02	[M-H]-	C5H10N2O3	145.062	145.062	-1.6	L-Glutamine	83.4	C5H10N2O3	84.704	1
	0 E	glutamine	0.93	111800	0.93	0	[M-H]-	C5H10N2O3	145.062	145.062	-1.3	L-Glutamine	85.3	C5H10N2O3	85.109	1
	0 E	glutamine	0.93	112100	0.94	0.01	[M-H]-	C5H10N2O3	145.062	145.062	-1.5	L-Glutamine	73.6	C5H10N2O3	85.916	1
	0 F	glutamine	0.93	40520	0.9	0.03	[M-H]-	C5H10N2O3	145.062	145.063	8	L-Glutamine	81.2	C5H10N2O3	52.787	1
	0 F	glutamine	0.93	52880	0.9	0.03	[M-H]-	C5H10N2O3	145.062	145.062	-1	L-Glutamine	76.1	C5H10N2O3	85.481	1
	0 G	glutamine	0.93	79310	0.94	0.01	[M-H]-	C5H10N2O3	145.062	145.062	1.4	L-Glutamine	80	C5H10N2O3	80.867	1
	0 G	glutamine	0.93	72210	0.95	0.02	[M-H]-	C5H10N2O3	145.062	145.062	0.2	L-Glutamine	73.3	C5H10N2O3	90.115	1
	0 H	glutamine	0.93	101500	0.94	0.01	[M-H]-	C5H10N2O3	145.062	145.062	3.2	L-Glutamine	84.2	C5H10N2O3	85.735	1
	0 H	glutamine	0.93	87580	0.94	0.01	[M-H]-	C5H10N2O3	145.062	145.062	0.9	L-Glutamine	80.9	C5H10N2O3	89.791	1
	0 I	glutamine	0.93	77210	0.96	0.03	[M-H]-	C5H10N2O3	145.062	145.062	3.9	L-Glutamine	84.7	C5H10N2O3	78.272	1
	0 I	glutamine	0.93	77620	0.95	0.02	[M-H]-	C5H10N2O3	145.062	145.062	-0.2	L-Glutamine	73.8	C5H10N2O3	81.829	1
	0 L	glutamine	0.93	59810	0.94	0.01	[M-H]-	C5H10N2O3	145.062	145.062	-0.9	L-Glutamine	88.2	C5H10N2O3	89.346	1
	0 L	glutamine	0.93	62030	0.91	0.02	[M-H]-	C5H10N2O3	145.062	145.062	3	L-Glutamine	75.4	C5H10N2O3	78.715	1
	22 A	glutamine	0.93	100300	0.93	0	[M-H]-	C5H10N2O3	145.062	145.062	2.3	L-Glutamine	74.4	C5H10N2O3	72.473	1
	22 A	glutamine	0.93	109200	0.95	0.02	[M-H]-	C5H10N2O3	145.062	145.062	0.8	L-Glutamine	76.2	C5H10N2O3	83.837	1
	22 B	glutamine	0.93	85710	0.93	0	[M-H]-	C5H10N2O3	145.062	145.062	3.3	L-Glutamine	74.8	C5H10N2O3	76.286	1
	22 B	glutamine	0.93	81570	0.91	0.02	[M-H]-	C5H10N2O3	145.062	145.062	0.5	L-Glutamine	63.2	C5H10N2O3	97.989	1
	22 C	glutamine	0.93	94910	0.94	0.01	[M-H]-	C5H10N2O3	145.062	145.062	0.4	L-Glutamine	80	C5H10N2O3	90.391	1
	22 C	glutamine	0.93	74420	0.9	0.03	[M-H]-	C5H10N2O3	145.062	145.062	1.2	L-Glutamine	79.8	C5H10N2O3	78.776	1
	22 D	glutamine	0.93	88550	0.9	0.03	[M-H]-	C5H10N2O3	145.062	145.062	-1.3	L-Glutamine	75.1	C5H10N2O3	86.318	1
	22 D	glutamine	0.93	91100	0.91	0.02	[M-H]-	C5H10N2O3	145.062	145.062	2.4	L-Glutamine	39.6	C5H10N2O3	84.97	1
	22 E	glutamine	0.93	133200	0.94	0.01	[M-H]-	C5H10N2O3	145.062	145.062	-1.2	L-Glutamine	75.8	C5H10N2O3	87.153	1
	22 E	glutamine	0.93	135300	0.93	0	[M-H]-	C5H10N2O3	145.062	145.062	0.8	L-Glutamine	81.5	C5H10N2O3	82.63	1
	22 F	glutamine	0.93	36440	0.91	0.02	[M-H]-	C5H10N2O3	145.062	145.062	4.2	L-Glutamine	63.2	C5H10N2O3	74.966	1
	22 F	glutamine	0.93	42520	0.9	0.03	[M-H]-	C5H10N2O3	145.062	145.062	4.1	L-Glutamine	63.1	No formula found	0	1
	22 G	glutamine	0.93	103500	0.93	0	[M-H]-	C5H10N2O3	145.062	145.062	4.4	L-Glutamine	25.6	C5H10N2O3	72.03	1
	22 G	glutamine	0.93	102800	0.92	0.01	[M-H]-	C5H10N2O3	145.062	145.062	4.1	L-Glutamine	72.6	C5H10N2O3	77.251	1
	22 H	glutamine	0.93	100200	0.93	0	[M-H]-	C5H10N2O3	145.062	145.062	3.4	L-Glutamine	67.7	C5H10N2O3	75.114	1
	22 H	glutamine	0.93	103200	0.94	0.01	[M-H]-	C5H10N2O3	145.062	145.062	1.9	L-Glutamine	73.9	C5H10N2O3	82.461	1
	22 I	glutamine	0.93	88590	0.93	0	[M-H]-	C5H10N2O3	145.062	145.062	1.6	L-Glutamine	73.9	C5H10N2O3	80.978	1
	22 I	glutamine	0.93	88060	0.93	0	[M-H]-	C5H10N2O3	145.062	145.063	5.5	L-Glutamine	74.6	C5H10N2O3	65.079	1
	22 L	glutamine	0.93	84960	0.95	0.02	[M-H]-	C5H10N2O3	145.062	145.062	0.4	L-Glutamine	59.2	C5H10N2O3	76.509	1
	22 L	glutamine	0.93	86990	0.95	0.02	[M-H]-	C5H10N2O3	145.062	145.062	1.3	L-Glutamine	87.7	C5H10N2O3	86.981	1
Galactonic o gluconic stessa formula e MSMS	0 A	galactonate	0.9	9001	0.91	0.01	[M-H]-	C6H12O7	195.051	195.05	-2.6	Galactonic acid	31.1	C6H12O7	74.335	3
	0 A	galactonate	0.9	9165	0.9	0	[M-H]-	C6H12O7	195.051	195.051	-1.8	Galactonic acid	48.3	Target formula not found	0	3
	0 B	galactonate	0.9	4103	0.92	0.02	[M-H]-	C6H12O7	195.051	195.052	4.6	No MSMS	N/A	Target formula not found	0	3
	0 B	galactonate	0.9	3514	0.91	0.01	[M-H]-	C6H12O7	195.051	195.051	1.9	No MSMS	N/A	C6H12O7	87.472	3
	0 C	galactonate	0.9	8474	0.9	0	[M-H]-	C6H12O7	195.051	195.052	2.2	Galactonic acid	19.3	C6H12O7	78.854	3
	0 C	galactonate	0.9	7362	0.9	0	[M-H]-	C6H12O7	195.051	195.051	-0.6	Galactonic acid	22.4	C6H12O7	90.103	3
	0 D	galactonate	0.9	7331	0.91	0.01	[M-H]-	C6H12O7	195.051	195.052	4.1	No MSMS	N/A	C6H12O7	72.481	3
	0 D	galactonate	0.9	6164	0.9	0	[M-H]-	C6H12O7	195.051	195.051	0.2	No MSMS	N/A	Target formula not found	0	3
	0 E	galactonate	0.9	4656	0.91	0.01	[M-H]-	C6H12O7	195.051	195.052	5.2	No MSMS	N/A	C6H12O7	65.012	3
	0 E	galactonate	0.9	5127	0.9	0	[M-H]-	C6H12O7	195.051	195.049	-8.8	Galactonic acid	20.6	Target formula not found	0	3
	0 F	galactonate	0.9	3072	0.91	0.01	[M-H]-	C6H12O7	195.051	195.052	6	No MSMS	N/A	C6H12O7	59.742	3
	0 F	galactonate	0.9	3169	0.91	0.01	[M-H]-	C6H12O7	195.051	195.05	-6.3	No MSMS	N/A	C6H12O7	58.313	3
	0 G	galactonate	0.9	7974	0.91	0.01	[M-H]-	C6H12O7	195.051	195.052	5.2	No MSMS	N/A	No formula found	0	3
	0 G	galactonate	0.9	7392	0.91	0.01	[M-H]-	C6H12O7	195.051	195.052	6.3	No MSMS	N/A	C6H12O7	57.955	3
	0 H	galactonate	0.9	7358	0.9	0	[M-H]-	C6H12O7	195.051	195.051	0.9	Galactonic acid	35.1	C6H12O7	88.815	3
	0 H	galactonate	0.9	6014	0.91	0.01	[M-H]-	C6H12O7	195.051	195.052	5.5	Galactonic acid	21.7	C6H12O7	64.679	3
	0 I	galactonate	0.9	3630	0.91	0.01	[M-H]-	C6H12O7	195.051	195.053	7.8	No MSMS	N/A	C6H12O7	48.151	3
	0 I	galactonate	0.9	3436	0.91	0.01	[M-H]-	C6H12O7	195.051	195.053	8.4	No MSMS	N/A	C6H12O7	43.715	3
	0 L	galactonate	0.9	6395	0.91	0.01	[M-H]-	C6H12O7	195.051	195.051	-1	Galactonic acid	25.3	C6H12O7	87.695	3
	0 L	galactonate	0.9	7892	0.9	0	[M-H]-	C6H12O7	195.051	195.052	3.1	Galactonic acid	27	C6H12O7	78.762	3
	22 A	galactonate	0.9	5725	0.9	0	[M-H]-	C6H12O7	195.051	195.052	3.6	No Match	0	Target formula not found	0	3
	22 A	galactonate	0.9	5415	0.91	0.01	[M-H]-	C6H12O7	195.051	195.053	8.1	No MSMS	N/A	C6H12O7	46.213	3
	22 B	galactonate	0.9	6485	0.91	0.01	[M-H]-	C6H12O7	195.051	195.051	0.9	No MSMS	N/A	Target formula not found	0	3
	22 B	galactonate	0.9	8157	0.91	0.01	[M-H]-	C6H12O7	195.051	195.051	0.4	Galactonic acid	18.9	C6H12O7	86.628	3
	22 C	galactonate	0.9	6798	0.9	0	[M-H]-	C6H12O7	195.051	195.051	2.1	Galactonic acid	46.9	Target formula not found	0	3
	22 C	galactonate	0.9	6699	0.9	0	[M-H]-	C6H12O7	195.051	195.051	-0.4	Gluconic acid	15.6	C6H12O7	90.064	3
	22 D	galactonate	0.9	8742	0.9	0	[M-H]-	C6H12O7	195.051	195.053	7.5	Galactonic acid	53.3	C6H12O7	64.324	3
	22 D	galactonate	0.9	9406	0.91	0.01	[M-H]-	C6H12O7	195.051	195.051	1	Gluconic acid	18.9	C6H12O7	86.709	3
	22 E	galactonate	0.9	6802	0.91	0.01	[M-H]-	C6H12O7	195.051	195.052	3.4	Galactonic acid	23.4	C6H12O7	74.314	3
	22 E	galactonate	0.9	7032	0.9	0	[M-H]-	C6H12O7	195.051	195.052	4.1	Galactonic acid	19.7	C6H12O7	68.054	3
	22 F	galactonate	0.9	1831	0.91	0.01	[M-H]-	C6H12O7	195.051	195.052	5.9	No MSMS	N/A	C6H12O7	60.354	3
	22 F	galactonate	0.9	1903	0.91	0.01	[M-H]-	C6H12O7	195.051	195.052	4.9	No MSMS	N/A	C6H12O7	67.052	3
	22 G	galactonate	0.9	5650	0.91	0.01	[M-H]-	C6H12O7	195.051	195.052	5.5	Galactonic acid	17.5	C6H12O7	66.792	3
	22 G	galactonate	0.9	6127	0.91	0.01	[M-H]-	C6H12O7	195.051	195.053	9.2	Galactonic acid	20	Target formula not found	0	3
	22 H	galactonate	0.9	6674	0.9	0	[M-H]-	C6H12O7	195.051	195.051	-0.8	Galactonic acid	19	C6H12O7	82.562	3
	22 H	galactonate	0.9	5734	0.9	0	[M-H]-	C6H12O7	195.051	195.052	3	No MSMS	N/A	C6H12O7	79.847	3
	22 I	galactonate	0.9	3910	0.91	0.01	[M-H]-	C6H12O7	195.051	195.052	7	No MSMS	N/A	C6H12O7	53.641	3
	22 I	galactonate	0.9	4116	0.91	0.01	[M-H]-	C6H12O7	195.051	195.052	6.9	No MSMS	N/A	Target formula not found	0	3
	22 L	galactonate	0.9	7154	0.9	0	[M-H]-	C6H12O7	195.051	195.052	3.9	Galactonic acid	17.2	C6H12O7	74.154	3
	22 L	galactonate	0.9	5768	0.91	0.01	[M-H]-	C6H12O7	195.051	195.051	-0.5	Galactonic acid	24.4	C6H12O7	86.019	3
quando lo trova, l'errore di ms e' basso e la formula coincide. no MSMS acquisiti	0 A	catechol sulfate	4.87	N/A	N/A	N/A	[M-H]-	C6H6O5S	188.986	N/A	N/A	N/A	N/A	N/A	N/A
	0 A	catechol sulfate	4.87	N/A	N/A	N/A	[M-H]-	C6H6O5S	188.986	N/A	N/A	N/A	N/A	N/A	N/A
	0 B	catechol sulfate	4.87	N/A	N/A	N/A	[M-H]-	C6H6O5S	188.986	N/A	N/A	N/A	N/A	N/A	N/A
	0 B	catechol sulfate	4.87	951.6	4.84	0.03	[M-H]-	C6H6O5S	188.986	188.987	1.8	No MSMS	N/A	C6H6O5S	88.257	3
	0 C	catechol sulfate	4.87	1030	4.85	0.02	[M-H]-	C6H6O5S	188.986	188.986	-4.5	No MSMS	N/A	C6H6O5S	70.029	3
	0 C	catechol sulfate	4.87	2341	4.79	0.08	[M-H]-	C6H6O5S	188.986	188.986	0.1	No MSMS	N/A	C6H6O5S	99.567	3
	0 D	catechol sulfate	4.87	N/A	N/A	N/A	[M-H]-	C6H6O5S	188.986	N/A	N/A	N/A	N/A	N/A	N/A
	0 D	catechol sulfate	4.87	N/A	N/A	N/A	[M-H]-	C6H6O5S	188.986	N/A	N/A	N/A	N/A	N/A	N/A
	0 E	catechol sulfate	4.87	N/A	N/A	N/A	[M-H]-	C6H6O5S	188.986	N/A	N/A	N/A	N/A	N/A	N/A
	0 E	catechol sulfate	4.87	1350	4.85	0.02	[M-H]-	C6H6O5S	188.986	188.987	0.9	No MSMS	N/A	C6H6O5S	93.667	3
	0 F	catechol sulfate	4.87	N/A	N/A	N/A	[M-H]-	C6H6O5S	188.986	N/A	N/A	N/A	N/A	N/A	N/A
	0 F	catechol sulfate	4.87	N/A	N/A	N/A	[M-H]-	C6H6O5S	188.986	N/A	N/A	N/A	N/A	N/A	N/A
	0 G	catechol sulfate	4.87	482.6	4.84	0.03	[M-H]-	C6H6O5S	188.986	188.986	-2.3	No MSMS	N/A	C6H6O5S	84.952	3
	0 G	catechol sulfate	4.87	647.5	4.86	0.01	[M-H]-	C6H6O5S	188.986	188.988	6.8	No MSMS	N/A	C6H6O5S	54.776	3
	0 H	catechol sulfate	4.87	N/A	N/A	N/A	[M-H]-	C6H6O5S	188.986	N/A	N/A	N/A	N/A	N/A	N/A
	0 H	catechol sulfate	4.87	N/A	N/A	N/A	[M-H]-	C6H6O5S	188.986	N/A	N/A	N/A	N/A	N/A	N/A
	0 I	catechol sulfate	4.87	1373	4.83	0.04	[M-H]-	C6H6O5S	188.986	188.987	5.3	No MSMS	N/A	C6H6O5S	64.45	3
	0 I	catechol sulfate	4.87	1049	4.84	0.03	[M-H]-	C6H6O5S	188.986	188.988	6.7	No MSMS	N/A	C6H6O5S	55.034	3
	0 L	catechol sulfate	4.87	N/A	N/A	N/A	[M-H]-	C6H6O5S	188.986	N/A	N/A	N/A	N/A	N/A	N/A
	0 L	catechol sulfate	4.87	N/A	N/A	N/A	[M-H]-	C6H6O5S	188.986	N/A	N/A	N/A	N/A	N/A	N/A
	22 A	catechol sulfate	4.87	1278	4.79	0.08	[M-H]-	C6H6O5S	188.986	188.985	-7.3	No MSMS	N/A	C6H6O5S	51.449	3
	22 A	catechol sulfate	4.87	N/A	N/A	N/A	[M-H]-	C6H6O5S	188.986	N/A	N/A	N/A	N/A	N/A	N/A
	22 B	catechol sulfate	4.87	1093	4.84	0.03	[M-H]-	C6H6O5S	188.986	188.987	6	No MSMS	N/A	C6H6O5S	60.131	3
	22 B	catechol sulfate	4.87	866.1	4.85	0.02	[M-H]-	C6H6O5S	188.986	188.986	-2.7	No MSMS	N/A	C6H6O5S	81.942	3
	22 C	catechol sulfate	4.87	2335	4.84	0.03	[M-H]-	C6H6O5S	188.986	188.987	2.3	No MSMS	N/A	C6H6O5S	84.612	3
	22 C	catechol sulfate	4.87	4701	4.69	0.18	[M-H]-	C6H6O5S	188.986	188.987	1.9	No MSMS	N/A	C6H6O5S	87.322	3
	22 D	catechol sulfate	4.87	N/A	N/A	N/A	[M-H]-	C6H6O5S	188.986	N/A	N/A	N/A	N/A	N/A	N/A
	22 D	catechol sulfate	4.87	N/A	N/A	N/A	[M-H]-	C6H6O5S	188.986	N/A	N/A	N/A	N/A	N/A	N/A
	22 E	catechol sulfate	4.87	815.9	4.83	0.04	[M-H]-	C6H6O5S	188.986	188.987	1.1	No MSMS	N/A	C6H6O5S	92.479	3
	22 E	catechol sulfate	4.87	1046	4.84	0.03	[M-H]-	C6H6O5S	188.986	188.986	-4.3	No MSMS	N/A	C6H6O5S	71.05	3
	22 F	catechol sulfate	4.87	N/A	N/A	N/A	[M-H]-	C6H6O5S	188.986	N/A	N/A	N/A	N/A	N/A	N/A
	22 F	catechol sulfate	4.87	N/A	N/A	N/A	[M-H]-	C6H6O5S	188.986	N/A	N/A	N/A	N/A	N/A	N/A
	22 G	catechol sulfate	4.87	1731	4.86	0.01	[M-H]-	C6H6O5S	188.986	188.987	3.9	No MSMS	N/A	C6H6O5S	74.289	3
	22 G	catechol sulfate	4.87	766.4	4.89	0.02	[M-H]-	C6H6O5S	188.986	188.986	-3.5	No MSMS	N/A	C6H6O5S	76.971	3
	22 H	catechol sulfate	4.87	N/A	N/A	N/A	[M-H]-	C6H6O5S	188.986	N/A	N/A	N/A	N/A	N/A	N/A
	22 H	catechol sulfate	4.87	N/A	N/A	N/A	[M-H]-	C6H6O5S	188.986	N/A	N/A	N/A	N/A	N/A	N/A
	22 I	catechol sulfate	4.87	402.8	4.9	0.03	[M-H]-	C6H6O5S	188.986	188.987	3.8	No MSMS	N/A	C6H6O5S	74.745	3
	22 I	catechol sulfate	4.87	1402	4.81	0.06	[M-H]-	C6H6O5S	188.986	188.986	-2.2	No MSMS	N/A	C6H6O5S	85.038	3
	22 L	catechol sulfate	4.87	N/A	N/A	N/A	[M-H]-	C6H6O5S	188.986	N/A	N/A	N/A	N/A	N/A	N/A
	22 L	catechol sulfate	4.87	N/A	N/A	N/A	[M-H]-	C6H6O5S	188.986	N/A	N/A	N/A	N/A	N/A	N/A
Match con libreria basso	0 A	trans-acotinate	1.71	9336	1.71	0	[M-H]-	C6H6O6	173.009	173.009	-2.9	No MSMS	N/A	C6H6O6	81	3
	0 A	trans-acotinate	1.71	9268	1.7	0.01	[M-H]-	C6H6O6	173.009	173.008	-8.7	trans-Aconitic acid	18.3	C6H6O6	46.252	3
	0 B	trans-acotinate	1.71	15830	1.73	0.02	[M-H]-	C6H6O6	173.009	173.009	-0.1	No Match	0	C6H6O6	90.732	3
	0 B	trans-acotinate	1.71	14590	1.71	0	[M-H]-	C6H6O6	173.009	173.008	-3.8	trans-Aconitic acid	30.8	C6H6O6	83.033	3
	0 C	trans-acotinate	1.71	12140	1.71	0	[M-H]-	C6H6O6	173.009	173.01	4.6	trans-Aconitic acid	61	C6H6O6	77.35	3
	0 C	trans-acotinate	1.71	10710	1.69	0.02	[M-H]-	C6H6O6	173.009	173.008	-4.3	No MSMS	N/A	C6H6O6	71.105	3
	0 D	trans-acotinate	1.71	7393	1.7	0.01	[M-H]-	C6H6O6	173.009	173.009	-1.8	No MSMS	N/A	C6H6O6	87.882	3
	0 D	trans-acotinate	1.71	7562	1.71	0	[M-H]-	C6H6O6	173.009	173.01	2.1	No Match	0	C6H6O6	86.126	3
	0 E	trans-acotinate	1.71	9555	1.73	0.02	[M-H]-	C6H6O6	173.009	173.009	0.5	No MSMS	N/A	C6H6O6	96.712	3
	0 E	trans-acotinate	1.71	10440	1.7	0.01	[M-H]-	C6H6O6	173.009	173.01	5.5	trans-Aconitic acid	18.9	C6H6O6	67.242	3
	0 F	trans-acotinate	1.71	4163	1.71	0	[M-H]-	C6H6O6	173.009	173.009	-2.3	No MSMS	N/A	C6H6O6	84.813	3
	0 F	trans-acotinate	1.71	4693	1.71	0	[M-H]-	C6H6O6	173.009	173.009	-1.5	No MSMS	N/A	C6H6O6	89.867	3
	0 G	trans-acotinate	1.71	10350	1.71	0	[M-H]-	C6H6O6	173.009	173.009	-0.3	trans-Aconitic acid	20.9	C6H6O6	98.525	3
	0 G	trans-acotinate	1.71	8017	1.7	0.01	[M-H]-	C6H6O6	173.009	173.01	1.8	No MSMS	N/A	C6H6O6	87.975	3
	0 H	trans-acotinate	1.71	8180	1.73	0.02	[M-H]-	C6H6O6	173.009	173.01	7	trans-Aconitic acid	15.3	C6H6O6	63.52	3
	0 H	trans-acotinate	1.71	9112	1.71	0	[M-H]-	C6H6O6	173.009	173.009	-0.8	No MSMS	N/A	C6H6O6	94.892	3
	0 I	trans-acotinate	1.71	12670	1.71	0	[M-H]-	C6H6O6	173.009	173.01	5.4	No MSMS	N/A	C6H6O6	64.309	3
	0 I	trans-acotinate	1.71	8413	1.71	0	[M-H]-	C6H6O6	173.009	173.01	2.4	No MSMS	N/A	C6H6O6	84.215	3
	0 L	trans-acotinate	1.71	8236	1.72	0.01	[M-H]-	C6H6O6	173.009	173.009	-3.1	No MSMS	N/A	C6H6O6	79.176	3
	0 L	trans-acotinate	1.71	9031	1.71	0	[M-H]-	C6H6O6	173.009	173.01	1.9	No MSMS	N/A	Target formula not found	0	3
	22 A	trans-acotinate	1.71	15980	1.7	0.01	[M-H]-	C6H6O6	173.009	173.01	4.4	No MSMS	N/A	C6H6O6	70.891	3
	22 A	trans-acotinate	1.71	17790	1.71	0	[M-H]-	C6H6O6	173.009	173.009	-1.6	No Match	0	C6H6O6	88.266	3
	22 B	trans-acotinate	1.71	9590	1.72	0.01	[M-H]-	C6H6O6	173.009	173.01	3.7	No MSMS	N/A	C6H6O6	75.443	3
	22 B	trans-acotinate	1.71	7915	1.71	0	[M-H]-	C6H6O6	173.009	173.008	-5.6	No MSMS	N/A	C6H6O6	62.674	3
	22 C	trans-acotinate	1.71	11980	1.72	0.01	[M-H]-	C6H6O6	173.009	173.01	2.6	No MSMS	N/A	C6H6O6	82.816	3
	22 C	trans-acotinate	1.71	10320	1.69	0.02	[M-H]-	C6H6O6	173.009	173.009	-0.9	No MSMS	N/A	C6H6O6	94.015	3
	22 D	trans-acotinate	1.71	5765	1.71	0	[M-H]-	C6H6O6	173.009	173.009	-3.4	No MSMS	N/A	C6H6O6	77.462	3
	22 D	trans-acotinate	1.71	4509	1.72	0.01	[M-H]-	C6H6O6	173.009	173.008	-5.5	No MSMS	N/A	C6H6O6	63.312	3
	22 E	trans-acotinate	1.71	10140	1.71	0	[M-H]-	C6H6O6	173.009	173.009	1.4	trans-Aconitic acid	12.9	C6H6O6	75.762	3
	22 E	trans-acotinate	1.71	8268	1.72	0.01	[M-H]-	C6H6O6	173.009	173.01	4.1	No MSMS	N/A	Target formula not found	0	3
	22 F	trans-acotinate	1.71	6129	1.71	0	[M-H]-	C6H6O6	173.009	173.01	2.9	trans-Aconitic acid	14.2	Target formula not found	0	3
	22 F	trans-acotinate	1.71	5750	1.71	0	[M-H]-	C6H6O6	173.009	173.01	5.9	No MSMS	N/A	C6H6O6	60.706	3
	22 G	trans-acotinate	1.71	13060	1.71	0	[M-H]-	C6H6O6	173.009	173.009	0.7	trans-Aconitic acid	36.1	C6H6O6	86.317	3
	22 G	trans-acotinate	1.71	12220	1.73	0.02	[M-H]-	C6H6O6	173.009	173.009	-0.5	trans-Aconitic acid	41.5	C6H6O6	78.936	3
	22 H	trans-acotinate	1.71	14880	1.7	0.01	[M-H]-	C6H6O6	173.009	173.009	-0.2	No MSMS	N/A	C6H6O6	98.81	3
	22 H	trans-acotinate	1.71	15000	1.71	0	[M-H]-	C6H6O6	173.009	173.01	4.9	No MSMS	N/A	Target formula not found	0	3
	22 I	trans-acotinate	1.71	17570	1.72	0.01	[M-H]-	C6H6O6	173.009	173.009	0	trans-Aconitic acid	29.1	C6H6O6	92.378	3
	22 I	trans-acotinate	1.71	16650	1.72	0.01	[M-H]-	C6H6O6	173.009	173.01	6.5	trans-Aconitic acid	27.7	C6H6O6	62.494	3
	22 L	trans-acotinate	1.71	6375	1.71	0	[M-H]-	C6H6O6	173.009	173.01	5.5	No MSMS	N/A	C6H6O6	63.145	3
	22 L	trans-acotinate	1.71	5793	1.72	0.01	[M-H]-	C6H6O6	173.009	173.009	-2.8	No MSMS	N/A	C6H6O6	81.658	3
acido citrico o isocitrico	0 A	citrate	1.72	566500	1.71	0.01	[M-H]-	C6H8O7	191.02	191.019	-0.9	Citric acid	99.1	C6H8O7	88.776	2
	0 A	citrate	1.72	549900	1.7	0.02	[M-H]-	C6H8O7	191.02	191.02	-0.4	Citric acid	99.9	C6H8O7	88.21	2
	0 B	citrate	1.72	1115000	1.72	0	[M-H]-	C6H8O7	191.02	191.02	2.2	Citric acid	98.8	C6H8O7	84.97	2
	0 B	citrate	1.72	1087000	1.7	0.02	[M-H]-	C6H8O7	191.02	191.02	0.8	Citric acid	99.7	C6H8O7	88.407	2
	0 C	citrate	1.72	762400	1.71	0.01	[M-H]-	C6H8O7	191.02	191.02	0.2	Citric acid	98.9	C6H8O7	94.238	2
	0 C	citrate	1.72	702500	1.69	0.03	[M-H]-	C6H8O7	191.02	191.019	-1	Citric acid	98	C6H8O7	84.241	2
	0 D	citrate	1.72	542600	1.7	0.02	[M-H]-	C6H8O7	191.02	191.02	-0.8	Citric acid	97.2	C6H8O7	87.907	2
	0 D	citrate	1.72	550300	1.72	0	[M-H]-	C6H8O7	191.02	191.02	0	Citric acid	99.1	C6H8O7	95.543	2
	0 E	citrate	1.72	692800	1.73	0.01	[M-H]-	C6H8O7	191.02	191.02	1	Citric acid	99	C6H8O7	83.394	2
	0 E	citrate	1.72	719900	1.7	0.02	[M-H]-	C6H8O7	191.02	191.02	0.1	Citric acid	99.9	C6H8O7	86.969	2
	0 F	citrate	1.72	292800	1.7	0.02	[M-H]-	C6H8O7	191.02	191.02	0.9	Citric acid	100	C6H8O7	83.774	2
	0 F	citrate	1.72	313500	1.71	0.01	[M-H]-	C6H8O7	191.02	191.02	1	Citric acid	99.1	C6H8O7	84.869	2
	0 G	citrate	1.72	716600	1.71	0.01	[M-H]-	C6H8O7	191.02	191.02	0.7	Citric acid	99.8	C6H8O7	84.365	2
	0 G	citrate	1.72	692500	1.71	0.01	[M-H]-	C6H8O7	191.02	191.02	0.6	Citric acid	98.9	C6H8O7	93.486	2
	0 H	citrate	1.72	679100	1.71	0.01	[M-H]-	C6H8O7	191.02	191.02	0.9	Citric acid	99.9	C6H8O7	80.982	2
	0 H	citrate	1.72	723600	1.71	0.01	[M-H]-	C6H8O7	191.02	191.02	1.2	No MSMS	N/A	C6H8O7	92.165	2
	0 I	citrate	1.72	988700	1.7	0.02	[M-H]-	C6H8O7	191.02	191.02	0	Citric acid	99.9	C6H8O7	97.809	2
	0 I	citrate	1.72	847200	1.7	0.02	[M-H]-	C6H8O7	191.02	191.02	0	No MSMS	N/A	C6H8O7	99.816	2
	0 L	citrate	1.72	679500	1.71	0.01	[M-H]-	C6H8O7	191.02	191.02	0.9	Citric acid	98.6	C6H8O7	88.977	2
	0 L	citrate	1.72	682000	1.71	0.01	[M-H]-	C6H8O7	191.02	191.02	0.6	No MSMS	N/A	C6H8O7	96.183	2
	22 A	citrate	1.72	1294000	1.7	0.02	[M-H]-	C6H8O7	191.02	191.02	-0.4	Citric acid	99.9	C6H8O7	94.641	2
	22 A	citrate	1.72	1224000	1.71	0.01	[M-H]-	C6H8O7	191.02	191.02	0.3	Citric acid	99.9	C6H8O7	97.087	2
	22 B	citrate	1.72	646900	1.71	0.01	[M-H]-	C6H8O7	191.02	191.02	1.3	Citric acid	99	C6H8O7	88.976	2
	22 B	citrate	1.72	625200	1.71	0.01	[M-H]-	C6H8O7	191.02	191.02	0	Citric acid	98.1	C6H8O7	92.6	2
	22 C	citrate	1.72	849200	1.72	0	[M-H]-	C6H8O7	191.02	191.02	0.2	Citric acid	99.8	C6H8O7	95.11	2
	22 C	citrate	1.72	796600	1.69	0.03	[M-H]-	C6H8O7	191.02	191.02	0.7	Citric acid	98.9	C6H8O7	79.073	2
	22 D	citrate	1.72	425200	1.71	0.01	[M-H]-	C6H8O7	191.02	191.02	-0.8	Citric acid	99	C6H8O7	91.996	2
	22 D	citrate	1.72	455400	1.72	0	[M-H]-	C6H8O7	191.02	191.02	-0.8	No MSMS	N/A	C6H8O7	94.417	2
	22 E	citrate	1.72	691200	1.7	0.02	[M-H]-	C6H8O7	191.02	191.02	0.2	Citric acid	99.8	C6H8O7	90.292	2
	22 E	citrate	1.72	609000	1.71	0.01	[M-H]-	C6H8O7	191.02	191.02	0.3	No MSMS	N/A	C6H8O7	98.037	2
	22 F	citrate	1.72	514900	1.72	0	[M-H]-	C6H8O7	191.02	191.02	1	Citric acid	99.9	C6H8O7	92.516	2
	22 F	citrate	1.72	581700	1.71	0.01	[M-H]-	C6H8O7	191.02	191.02	1.1	No MSMS	N/A	C6H8O7	92.89	2
	22 G	citrate	1.72	905700	1.71	0.01	[M-H]-	C6H8O7	191.02	191.02	0.8	Citric acid	99.9	C6H8O7	85.542	2
	22 G	citrate	1.72	936600	1.73	0.01	[M-H]-	C6H8O7	191.02	191.02	2	No MSMS	N/A	C6H8O7	86.497	2
	22 H	citrate	1.72	1058000	1.7	0.02	[M-H]-	C6H8O7	191.02	191.02	0.2	Citric acid	98.8	C6H8O7	94.747	2
	22 H	citrate	1.72	989500	1.71	0.01	[M-H]-	C6H8O7	191.02	191.02	0.8	Citric acid	99.7	C6H8O7	83.814	2
	22 I	citrate	1.72	1188000	1.73	0.01	[M-H]-	C6H8O7	191.02	191.02	-0.4	Citric acid	99.8	C6H8O7	95.896	2
	22 I	citrate	1.72	1119000	1.7	0.02	[M-H]-	C6H8O7	191.02	191.02	1.8	Citric acid	99.1	C6H8O7	91.45	2
	22 L	citrate	1.72	580600	1.71	0.01	[M-H]-	C6H8O7	191.02	191.02	1	Citric acid	98.7	C6H8O7	88.645	2
	22 L	citrate	1.72	463300	1.72	0	[M-H]-	C6H8O7	191.02	191.02	-0.4	No MSMS	N/A	C6H8O7	97.546	2
pochi MSMS. Library Score basso	0 A	histidine	0.98	10510	0.97	0.01	[M-H]-	C6H9N3O2	154.062	154.063	2.9	No MSMS	N/A	C6H9N3O2	80.782	1
	0 A	histidine	0.98	9794	0.97	0.01	[M-H]-	C6H9N3O2	154.062	154.062	-2.3	No MSMS	N/A	No formula found	0	1
	0 B	histidine	0.98	5408	0.99	0.01	[M-H]-	C6H9N3O2	154.062	154.063	2.3	No MSMS	N/A	No formula found	0	1
	0 B	histidine	0.98	5607	0.96	0.02	[M-H]-	C6H9N3O2	154.062	154.062	-0.7	No MSMS	N/A	C6H9N3O2	95.423	1
	0 C	histidine	0.98	6962	0.95	0.03	[M-H]-	C6H9N3O2	154.062	154.063	3	No MSMS	N/A	C6H9N3O2	80.104	1
	0 C	histidine	0.88	7312	0.95	0.07	[M-H]-	C6H9N3O2	154.062	154.063	5.2	No MSMS	N/A	C6H9N3O2	65.318	1
	0 D	histidine	0.98	5186	0.95	0.03	[M-H]-	C6H9N3O2	154.062	154.063	5.1	No MSMS	N/A	C6H9N3O2	66.153	1
	0 D	histidine	0.98	5553	0.94	0.04	[M-H]-	C6H9N3O2	154.062	154.063	3.1	No MSMS	N/A	C6H9N3O2	79.145	1
	0 E	histidine	0.98	9813	0.98	0	[M-H]-	C6H9N3O2	154.062	154.064	9.2	No MSMS	N/A	No formula found	0	1
	0 E	histidine	0.98	11170	0.98	0	[M-H]-	C6H9N3O2	154.062	154.062	0.7	No MSMS	N/A	C6H9N3O2	95.52	1
	0 F	histidine	0.98	4091	0.93	0.05	[M-H]-	C6H9N3O2	154.062	154.065	15.2	No MSMS	N/A	No formula found	0	1
	0 F	histidine	0.98	5596	0.96	0.02	[M-H]-	C6H9N3O2	154.062	154.062	1.3	No MSMS	N/A	C6H9N3O2	91.184	1
	0 G	histidine	0.98	8347	0.99	0.01	[M-H]-	C6H9N3O2	154.062	154.062	-2.6	No MSMS	N/A	No formula found	0	1
	0 G	histidine	0.98	7480	0.96	0.02	[M-H]-	C6H9N3O2	154.062	154.062	-0.3	No MSMS	N/A	C6H9N3O2	98.04	1
	0 H	histidine	0.98	6784	0.98	0	[M-H]-	C6H9N3O2	154.062	154.062	-1.6	No MSMS	N/A	C6H9N3O2	89.449	1
	0 H	histidine	0.98	6499	1	0.02	[M-H]-	C6H9N3O2	154.062	154.061	-4.4	No MSMS	N/A	C6H9N3O2	70.539	1
	0 I	histidine	0.98	6638	0.98	0	[M-H]-	C6H9N3O2	154.062	154.063	4.5	No MSMS	N/A	C6H9N3O2	70.068	1
	0 I	histidine	0.98	6553	0.99	0.01	[M-H]-	C6H9N3O2	154.062	154.062	-3.8	No MSMS	N/A	No formula found	0	1
	0 L	histidine	0.98	4706	0.96	0.02	[M-H]-	C6H9N3O2	154.062	154.062	1.8	No MSMS	N/A	C6H9N3O2	88.144	1
	0 L	histidine	0.98	5301	0.96	0.02	[M-H]-	C6H9N3O2	154.062	154.062	0.5	No MSMS	N/A	C6H9N3O2	96.467	1
	22 A	histidine	0.98	9543	0.97	0.01	[M-H]-	C6H9N3O2	154.062	154.063	6.9	L-Histidine	56.4	C6H9N3O2	58.827	1
	22 A	histidine	0.98	10640	0.97	0.01	[M-H]-	C6H9N3O2	154.062	154.063	5	No MSMS	N/A	C6H9N3O2	66.337	1
	22 B	histidine	0.98	6579	0.96	0.02	[M-H]-	C6H9N3O2	154.062	154.062	1.1	No MSMS	N/A	C6H9N3O2	92.405	1
	22 B	histidine	0.98	6240	0.97	0.01	[M-H]-	C6H9N3O2	154.062	154.061	-4.5	No MSMS	N/A	C6H9N3O2	69.877	1
	22 C	histidine	0.98	7619	0.99	0.01	[M-H]-	C6H9N3O2	154.062	154.062	-1.6	No MSMS	N/A	C6H9N3O2	89.27	1
	22 C	histidine	0.98	6199	0.94	0.04	[M-H]-	C6H9N3O2	154.062	154.063	7.7	No MSMS	N/A	C6H9N3O2	48.991	1
	22 D	histidine	0.98	9024	0.95	0.03	[M-H]-	C6H9N3O2	154.062	154.063	5.7	No MSMS	N/A	C6H9N3O2	61.726	1
	22 D	histidine	0.98	9193	0.98	0	[M-H]-	C6H9N3O2	154.062	154.064	10.1	No MSMS	N/A	No formula found	0	1
	22 E	histidine	0.98	12250	0.97	0.01	[M-H]-	C6H9N3O2	154.062	154.062	-2.6	L-Histidine	43.3	C6H9N3O2	88.252	1
	22 E	histidine	0.98	11330	0.97	0.01	[M-H]-	C6H9N3O2	154.062	154.063	6.4	No MSMS	N/A	C6H9N3O2	57.031	1
	22 F	histidine	0.98	3927	0.96	0.02	[M-H]-	C6H9N3O2	154.062	154.063	3.5	No MSMS	N/A	C6H9N3O2	76.383	1
	22 F	histidine	0.98	4279	0.95	0.03	[M-H]-	C6H9N3O2	154.062	154.064	8.6	No MSMS	N/A	C6H9N3O2	42.915	1
	22 G	histidine	0.98	8542	0.98	0	[M-H]-	C6H9N3O2	154.062	154.063	3.9	No MSMS	N/A	C6H9N3O2	74.055	1
	22 G	histidine	0.98	7292	0.98	0	[M-H]-	C6H9N3O2	154.062	154.063	6.8	No MSMS	N/A	C6H9N3O2	54.345	1
	22 H	histidine	0.98	7553	0.96	0.02	[M-H]-	C6H9N3O2	154.062	154.061	-7.8	No MSMS	N/A	C6H9N3O2	48.315	1
	22 H	histidine	0.98	8004	0.97	0.01	[M-H]-	C6H9N3O2	154.062	154.063	2.3	No MSMS	N/A	C6H9N3O2	84.641	1
	22 I	histidine	0.98	8691	0.96	0.02	[M-H]-	C6H9N3O2	154.062	154.063	6.3	L-Histidine	13.3	C6H9N3O2	52.713	1
	22 I	histidine	0.98	9137	0.97	0.01	[M-H]-	C6H9N3O2	154.062	154.063	3.9	No MSMS	N/A	C6H9N3O2	74.031	1
	22 L	histidine	0.98	8682	0.98	0	[M-H]-	C6H9N3O2	154.062	154.062	-3.2	No MSMS	N/A	No formula found	0	1
	22 L	histidine	0.98	9093	0.99	0.01	[M-H]-	C6H9N3O2	154.062	154.062	2	No MSMS	N/A	C6H9N3O2	86.598	1
Buon Library Score, alto errore di MS	0 A	glycylproline	7.48	3610	7.48	0	[M-H]-	C7H12N2O3	171.078	171.067	-58.9	Glycylproline	90.9	Target formula not found	0	3
	0 A	glycylproline	7.48	2951	7.48	0	[M-H]-	C7H12N2O3	171.078	171.067	-63.2	No Match	0	Target formula not found	0	3
	0 B	glycylproline	7.48	4558	7.5	0.02	[M-H]-	C7H12N2O3	171.078	171.067	-62.6	Glycylproline	91.9	Target formula not found	0	3
	0 B	glycylproline	7.48	4093	7.48	0	[M-H]-	C7H12N2O3	171.078	171.066	-64.4	Glycylproline	92.6	Target formula not found	0	3
	0 C	glycylproline	7.48	3481	7.49	0.01	[M-H]-	C7H12N2O3	171.078	171.067	-62.3	Glycylproline	91.8	Target formula not found	0	3
	0 C	glycylproline	7.48	3848	7.47	0.01	[M-H]-	C7H12N2O3	171.078	171.067	-62.7	Glycylproline	93.3	Target formula not found	0	3
	0 D	glycylproline	7.48	4760	7.48	0	[M-H]-	C7H12N2O3	171.078	171.067	-63.7	Glycylproline	94.8	Target formula not found	0	3
	0 D	glycylproline	7.48	4397	7.48	0	[M-H]-	C7H12N2O3	171.078	171.066	-65.7	Glycylproline	93.6	Target formula not found	0	3
	0 E	glycylproline	7.48	4064	7.5	0.02	[M-H]-	C7H12N2O3	171.078	171.067	-63.9	Glycylproline	90.2	Target formula not found	0	3
	0 E	glycylproline	7.48	3363	7.48	0	[M-H]-	C7H12N2O3	171.078	171.065	-71.3	Glycylproline	87.3	Target formula not found	0	3
	0 F	glycylproline	7.48	3168	7.45	0.03	[M-H]-	C7H12N2O3	171.078	171.067	-62.5	Glycylproline	94.6	Target formula not found	0	3
	0 F	glycylproline	7.48	2838	7.49	0.01	[M-H]-	C7H12N2O3	171.078	171.067	-61.2	Glycylproline	87.2	Target formula not found	0	3
	0 G	glycylproline	7.48	4257	7.49	0.01	[M-H]-	C7H12N2O3	171.078	171.067	-60.3	Glycylproline	91.6	Target formula not found	0	3
	0 G	glycylproline	7.48	3902	7.48	0	[M-H]-	C7H12N2O3	171.078	171.067	-60.3	Glycylproline	95.4	Target formula not found	0	3
	0 H	glycylproline	7.48	6069	7.49	0.01	[M-H]-	C7H12N2O3	171.078	171.068	-56	Glycylproline	90.7	Target formula not found	0	3
	0 H	glycylproline	7.48	6273	7.47	0.01	[M-H]-	C7H12N2O3	171.078	171.067	-59.4	Glycylproline	89.8	Target formula not found	0	3
	0 I	glycylproline	7.48	2831	7.48	0	[M-H]-	C7H12N2O3	171.078	171.067	-63.1	Glycylproline	88.5	Target formula not found	0	3
	0 I	glycylproline	7.48	2853	7.48	0	[M-H]-	C7H12N2O3	171.078	171.067	-62.8	No MSMS	N/A	Target formula not found	0	3
	0 L	glycylproline	7.48	3333	7.48	0	[M-H]-	C7H12N2O3	171.078	171.066	-65.5	Glycylproline	89.4	Target formula not found	0	3
	0 L	glycylproline	7.48	3848	7.48	0	[M-H]-	C7H12N2O3	171.078	171.066	-66.5	Glycylproline	87.3	Target formula not found	0	3
	22 A	glycylproline	7.48	4411	7.48	0	[M-H]-	C7H12N2O3	171.078	171.067	-61.9	Glycylproline	92.5	Target formula not found	0	3
	22 A	glycylproline	7.48	4384	7.48	0	[M-H]-	C7H12N2O3	171.078	171.067	-60.4	Glycylproline	91.5	Target formula not found	0	3
	22 B	glycylproline	7.48	3147	7.48	0	[M-H]-	C7H12N2O3	171.078	171.066	-64.2	Glycylproline	85	No formula found	0	3
	22 B	glycylproline	7.48	3259	7.49	0.01	[M-H]-	C7H12N2O3	171.078	171.066	-68.5	Glycylproline	95.2	No formula found	0	3
	22 C	glycylproline	7.48	3762	7.49	0.01	[M-H]-	C7H12N2O3	171.078	171.066	-65.3	Glycylproline	87.9	Target formula not found	0	3
	22 C	glycylproline	7.48	3867	7.45	0.03	[M-H]-	C7H12N2O3	171.078	171.066	-65.5	Glycylproline	87.6	Target formula not found	0	3
	22 D	glycylproline	7.48	3094	7.48	0	[M-H]-	C7H12N2O3	171.078	171.066	-67	Glycylproline	95.4	Target formula not found	0	3
	22 D	glycylproline	7.48	3453	7.49	0.01	[M-H]-	C7H12N2O3	171.078	171.067	-62.2	Glycylproline	94.6	Target formula not found	0	3
	22 E	glycylproline	7.48	3440	7.49	0.01	[M-H]-	C7H12N2O3	171.078	171.067	-62.9	Glycylproline	94.1	Target formula not found	0	3
	22 E	glycylproline	7.48	3904	7.49	0.01	[M-H]-	C7H12N2O3	171.078	171.067	-61.8	Glycylproline	95	Target formula not found	0	3
	22 F	glycylproline	7.48	3018	7.45	0.03	[M-H]-	C7H12N2O3	171.078	171.067	-62.1	No MSMS	N/A	Target formula not found	0	3
	22 F	glycylproline	7.48	2520	7.49	0.01	[M-H]-	C7H12N2O3	171.078	171.066	-66.4	No MSMS	N/A	Target formula not found	0	3
	22 G	glycylproline	7.48	3728	7.48	0	[M-H]-	C7H12N2O3	171.078	171.066	-67.2	Glycylproline	91.3	Target formula not found	0	3
	22 G	glycylproline	7.48	4483	7.5	0.02	[M-H]-	C7H12N2O3	171.078	171.068	-57.4	Glycylproline	91.3	Target formula not found	0	3
	22 H	glycylproline	7.48	4350	7.49	0.01	[M-H]-	C7H12N2O3	171.078	171.067	-64	Glycylproline	94.2	Target formula not found	0	3
	22 H	glycylproline	7.48	4335	7.48	0	[M-H]-	C7H12N2O3	171.078	171.067	-59.6	Glycylproline	90.4	Target formula not found	0	3
	22 I	glycylproline	7.48	4080	7.5	0.02	[M-H]-	C7H12N2O3	171.078	171.066	-64.5	Glycylproline	88.6	Target formula not found	0	3
	22 I	glycylproline	7.48	4148	7.47	0.01	[M-H]-	C7H12N2O3	171.078	171.066	-65.9	Glycylproline	94.1	Target formula not found	0	3
	22 L	glycylproline	7.48	3602	7.48	0	[M-H]-	C7H12N2O3	171.078	171.067	-63.2	Glycylproline	93.4	Target formula not found	0	3
	22 L	glycylproline	7.48	3421	7.48	0	[M-H]-	C7H12N2O3	171.078	171.066	-68.6	Glycylproline	90.3	Target formula not found	0	3
MSMS confrontato con database online	0 A	N-isovaleroylglycine	5.25	198600	5.24	0.01	[M-H]-	C7H13NO3	158.082	158.082	0.8	No MSMS	N/A	C7H13NO3	94.871	2
	0 A	N-isovaleroylglycine	5.25	186600	5.23	0.02	[M-H]-	C7H13NO3	158.082	158.082	0.1	Match database online	0	C7H13NO3	87.366	2
	0 B	N-isovaleroylglycine	5.25	168600	5.32	0.07	[M-H]-	C7H13NO3	158.082	158.083	3.8	Match database online	0	C7H13NO3	66.083	2
	0 B	N-isovaleroylglycine	5.25	172300	5.25	0	[M-H]-	C7H13NO3	158.082	158.082	0.3	Match database online	0	C7H13NO3	90.828	2
	0 C	N-isovaleroylglycine	5.25	168200	5.25	0	[M-H]-	C7H13NO3	158.082	158.082	0.8	Match database online	0	C7H13NO3	83.69	2
	0 C	N-isovaleroylglycine	5.25	158300	5.2	0.05	[M-H]-	C7H13NO3	158.082	158.082	0.9	Match database online	0	C7H13NO3	87.817	2
	0 D	N-isovaleroylglycine	5.25	323200	5.25	0	[M-H]-	C7H13NO3	158.082	158.082	-0.1	Match database online	0	C7H13NO3	88.383	2
	0 D	N-isovaleroylglycine	5.25	321700	5.24	0.01	[M-H]-	C7H13NO3	158.082	158.083	2.3	Match database online	0	C7H13NO3	78.916	2
	0 E	N-isovaleroylglycine	5.25	125500	5.3	0.05	[M-H]-	C7H13NO3	158.082	158.082	-0.1	Match database online	0	C7H13NO3	94.427	2
	0 E	N-isovaleroylglycine	5.25	129400	5.24	0.01	[M-H]-	C7H13NO3	158.082	158.083	2.1	Match database online	0	C7H13NO3	84.197	2
	0 F	N-isovaleroylglycine	5.25	239000	5.13	0.12	[M-H]-	C7H13NO3	158.082	158.083	4	Match database online	0	C7H13NO3	76.845	2
	0 F	N-isovaleroylglycine	5.25	250100	5.24	0.01	[M-H]-	C7H13NO3	158.082	158.083	3.7	Match database online	0	C7H13NO3	73.425	2
	0 G	N-isovaleroylglycine	5.25	252400	5.26	0.01	[M-H]-	C7H13NO3	158.082	158.082	0.7	No MSMS	N/A	C7H13NO3	95.179	2
	0 G	N-isovaleroylglycine	5.25	244600	5.24	0.01	[M-H]-	C7H13NO3	158.082	158.083	3.1	Match database online	0	C7H13NO3	75.935	2
	0 H	N-isovaleroylglycine	5.25	210600	5.29	0.04	[M-H]-	C7H13NO3	158.082	158.082	1.1	Match database online	0	C7H13NO3	89.747	2
	0 H	N-isovaleroylglycine	5.25	201300	5.18	0.07	[M-H]-	C7H13NO3	158.082	158.083	2.4	Match database online	0	C7H13NO3	77.738	2
	0 I	N-isovaleroylglycine	5.25	213000	5.24	0.01	[M-H]-	C7H13NO3	158.082	158.083	3.2	Match database online	0	C7H13NO3	76.783	2
	0 I	N-isovaleroylglycine	5.25	217600	5.23	0.02	[M-H]-	C7H13NO3	158.082	158.082	-1.1	Match database online	0	C7H13NO3	86.536	2
	0 L	N-isovaleroylglycine	5.25	123000	5.24	0.01	[M-H]-	C7H13NO3	158.082	158.082	0.3	Match database online	0	C7H13NO3	90.373	2
	0 L	N-isovaleroylglycine	5.25	130300	5.23	0.02	[M-H]-	C7H13NO3	158.082	158.082	0.4	Match database online	0	C7H13NO3	90.389	2
	22 A	N-isovaleroylglycine	5.25	184100	5.2	0.05	[M-H]-	C7H13NO3	158.082	158.082	1	Match database online	0	C7H13NO3	86.323	2
	22 A	N-isovaleroylglycine	5.25	191000	5.29	0.04	[M-H]-	C7H13NO3	158.082	158.083	2.2	Match database online	0	C7H13NO3	81.866	2
	22 B	N-isovaleroylglycine	5.25	178200	5.25	0	[M-H]-	C7H13NO3	158.082	158.082	-0.8	Match database online	0	C7H13NO3	93.764	2
	22 B	N-isovaleroylglycine	5.25	179300	5.25	0	[M-H]-	C7H13NO3	158.082	158.083	2.2	Match database online	0	C7H13NO3	84.174	2
	22 C	N-isovaleroylglycine	5.25	269000	5.24	0.01	[M-H]-	C7H13NO3	158.082	158.082	-1.2	Match database online	0	C7H13NO3	87.05	2
	22 C	N-isovaleroylglycine	5.25	269900	5.13	0.12	[M-H]-	C7H13NO3	158.082	158.082	1	Match database online	0	C7H13NO3	89.399	2
	22 D	N-isovaleroylglycine	5.25	224300	5.25	0	[M-H]-	C7H13NO3	158.082	158.083	3	No MSMS	N/A	C7H13NO3	79.754	2
	22 D	N-isovaleroylglycine	5.25	225200	5.3	0.05	[M-H]-	C7H13NO3	158.082	158.082	0.6	Match database online	0	C7H13NO3	92.25	2
	22 E	N-isovaleroylglycine	5.25	144300	5.24	0.01	[M-H]-	C7H13NO3	158.082	158.082	0.7	Match database online	0	C7H13NO3	89.797	2
	22 E	N-isovaleroylglycine	5.25	148100	5.24	0.01	[M-H]-	C7H13NO3	158.082	158.082	1.1	Match database online	0	C7H13NO3	85.24	2
	22 F	N-isovaleroylglycine	5.25	253400	5.15	0.1	[M-H]-	C7H13NO3	158.082	158.083	4.4	Match database online	0	C7H13NO3	73.478	2
	22 F	N-isovaleroylglycine	5.25	259100	5.24	0.01	[M-H]-	C7H13NO3	158.082	158.083	1.2	Match database online	0	C7H13NO3	82.265	2
	22 G	N-isovaleroylglycine	5.25	165000	5.25	0	[M-H]-	C7H13NO3	158.082	158.082	0.7	Match database online	0	C7H13NO3	85.488	2
	22 G	N-isovaleroylglycine	5.25	174900	5.29	0.04	[M-H]-	C7H13NO3	158.082	158.083	3.1	Match database online	0	C7H13NO3	71.902	2
	22 H	N-isovaleroylglycine	5.25	153800	5.24	0.01	[M-H]-	C7H13NO3	158.082	158.083	2.7	Match database online	0	C7H13NO3	76.555	2
	22 H	N-isovaleroylglycine	5.25	146400	5.24	0.01	[M-H]-	C7H13NO3	158.082	158.082	0.6	Match database online	0	C7H13NO3	84.894	2
	22 I	N-isovaleroylglycine	5.25	198200	5.29	0.04	[M-H]-	C7H13NO3	158.082	158.083	1.3	Match database online	0	C7H13NO3	89.154	2
	22 I	N-isovaleroylglycine	5.25	200400	5.23	0.02	[M-H]-	C7H13NO3	158.082	158.083	1.6	No MSMS	N/A	C7H13NO3	89.598	2
	22 L	N-isovaleroylglycine	5.25	157600	5.22	0.03	[M-H]-	C7H13NO3	158.082	158.082	-0.7	Match database online	0	C7H13NO3	89.707	2
	22 L	N-isovaleroylglycine	5.25	164200	5.27	0.02	[M-H]-	C7H13NO3	158.082	158.082	-0.6	Match database online	0	C7H13NO3	90.242	2
Per la Theophylline non c'e' il MSMS in NEG nella library --> confronto con database online	0 A	theophylline	5.58	39810	5.58	0	[M-H]-	C7H8N4O2	179.057	179.057	-0.1	Match database online	0	C7H8N4O2	87.457	2
	0 A	theophylline	5.58	37010	5.57	0.01	[M-H]-	C7H8N4O2	179.057	179.058	1.8	Match database online	0	C7H8N4O2	86.988	2
	0 B	theophylline	5.58	26720	5.65	0.07	[M-H]-	C7H8N4O2	179.057	179.058	1	Match database online	0	Target formula not found	0	2
	0 B	theophylline	5.58	27650	5.58	0	[M-H]-	C7H8N4O2	179.057	179.058	0.2	Match database online	0	Target formula not found	0	2
	0 C	theophylline	5.58	80450	5.58	0	[M-H]-	C7H8N4O2	179.057	179.058	1	Match database online	0	C7H8N4O2	91.119	2
	0 C	theophylline	5.58	79720	5.55	0.03	[M-H]-	C7H8N4O2	179.057	179.057	-0.3	Match database online	0	C7H8N4O2	89.801	2
	0 D	theophylline	5.58	N/A	N/A	N/A	[M-H]-	C7H8N4O2	179.057	N/A	N/A	N/A	N/A	N/A	N/A
	0 D	theophylline	5.58	N/A	N/A	N/A	[M-H]-	C7H8N4O2	179.057	N/A	N/A	N/A	N/A	N/A	N/A
	0 E	theophylline	5.58	113800	5.63	0.05	[M-H]-	C7H8N4O2	179.057	179.058	0.7	Match database online	0	C7H8N4O2	91.636	2
	0 E	theophylline	5.58	114600	5.58	0	[M-H]-	C7H8N4O2	179.057	179.058	0.9	Match database online	0	C7H8N4O2	91.229	2
	0 F	theophylline	5.58	103800	5.5	0.08	[M-H]-	C7H8N4O2	179.057	179.057	-0.1	Match database online	0	C7H8N4O2	88.014	2
	0 F	theophylline	5.58	98120	5.57	0.01	[M-H]-	C7H8N4O2	179.057	179.058	2.9	Match database online	0	C7H8N4O2	82.73	2
	0 G	theophylline	5.58	15770	5.59	0.01	[M-H]-	C7H8N4O2	179.057	179.057	-0.3	Match database online	0	C7H8N4O2	89.089	2
	0 G	theophylline	5.58	14590	5.58	0	[M-H]-	C7H8N4O2	179.057	179.058	1	Match database online	0	C7H8N4O2	91.214	2
	0 H	theophylline	5.58	2975	5.63	0.05	[M-H]-	C7H8N4O2	179.057	179.059	6.7	Match database online	0	C7H8N4O2	63.729	2
	0 H	theophylline	5.58	2703	5.53	0.05	[M-H]-	C7H8N4O2	179.057	179.057	0	No MSMS	N/A	C7H8N4O2	99.769	2
	0 I	theophylline	5.58	28500	5.57	0.01	[M-H]-	C7H8N4O2	179.057	179.058	1.7	Match database online	0	C7H8N4O2	86.203	2
	0 I	theophylline	5.58	27830	5.56	0.02	[M-H]-	C7H8N4O2	179.057	179.057	-0.3	Match database online	0	C7H8N4O2	88.94	2
	0 L	theophylline	5.58	5644	5.58	0	[M-H]-	C7H8N4O2	179.057	179.058	1.1	No MSMS	N/A	C7H8N4O2	92.976	2
	0 L	theophylline	5.58	6531	5.57	0.01	[M-H]-	C7H8N4O2	179.057	179.057	-4.2	No MSMS	N/A	Target formula not found	0	2
	22 A	theophylline	5.58	138200	5.55	0.03	[M-H]-	C7H8N4O2	179.057	179.057	-0.5	Match database online	0	C7H8N4O2	91.883	2
	22 A	theophylline	5.58	134200	5.63	0.05	[M-H]-	C7H8N4O2	179.057	179.058	0.9	Match database online	0	C7H8N4O2	96.088	2
	22 B	theophylline	5.58	22680	5.58	0	[M-H]-	C7H8N4O2	179.057	179.057	-0.1	Match database online	0	C7H8N4O2	95.696	2
	22 B	theophylline	5.58	23460	5.58	0	[M-H]-	C7H8N4O2	179.057	179.058	0.9	Match database online	0	C7H8N4O2	92.752	2
	22 C	theophylline	5.58	112500	5.58	0	[M-H]-	C7H8N4O2	179.057	179.058	1.3	Match database online	0	C7H8N4O2	87.865	2
	22 C	theophylline	5.58	110900	5.5	0.08	[M-H]-	C7H8N4O2	179.057	179.057	-0.8	Match database online	0	C7H8N4O2	90.123	2
	22 D	theophylline	5.58	5787	5.59	0.01	[M-H]-	C7H8N4O2	179.057	179.058	2	Match database online	0	C7H8N4O2	84.593	2
	22 D	theophylline	5.58	5639	5.63	0.05	[M-H]-	C7H8N4O2	179.057	179.058	0.5	Match database online	0	C7H8N4O2	85.369	2
	22 E	theophylline	5.58	55080	5.57	0.01	[M-H]-	C7H8N4O2	179.057	179.058	0.4	Match database online	0	C7H8N4O2	85.195	2
	22 E	theophylline	5.58	52990	5.58	0	[M-H]-	C7H8N4O2	179.057	179.058	0.7	Match database online	0	C7H8N4O2	92.674	2
	22 F	theophylline	5.58	8950	5.51	0.07	[M-H]-	C7H8N4O2	179.057	179.058	0.2	Match database online	0	C7H8N4O2	92.653	2
	22 F	theophylline	5.58	10270	5.57	0.01	[M-H]-	C7H8N4O2	179.057	179.058	2.3	Match database online	0	C7H8N4O2	86.183	2
	22 G	theophylline	5.58	115400	5.57	0.01	[M-H]-	C7H8N4O2	179.057	179.058	0.8	Match database online	0	C7H8N4O2	93.324	2
	22 G	theophylline	5.58	123500	5.63	0.05	[M-H]-	C7H8N4O2	179.057	179.058	5.4	Match database online	0	C7H8N4O2	70.462	2
	22 H	theophylline	5.58	31900	5.57	0.01	[M-H]-	C7H8N4O2	179.057	179.057	-1.4	Match database online	0	C7H8N4O2	80.035	2
	22 H	theophylline	5.58	30950	5.57	0.01	[M-H]-	C7H8N4O2	179.057	179.058	0.2	Match database online	0	C7H8N4O2	86.644	2
	22 I	theophylline	5.58	24010	5.62	0.04	[M-H]-	C7H8N4O2	179.057	179.057	-1	Match database online	0	C7H8N4O2	79.331	2
	22 I	theophylline	5.58	22240	5.56	0.02	[M-H]-	C7H8N4O2	179.057	179.057	-0.5	No MSMS	N/A	C7H8N4O2	96.345	2
	22 L	theophylline	5.58	928.3	5.56	0.02	[M-H]-	C7H8N4O2	179.057	179.057	-2.2	No MSMS	N/A	C7H8N4O2	85.099	2
	22 L	theophylline	5.58	977.4	5.6	0.02	[M-H]-	C7H8N4O2	179.057	179.057	-2.6	No MSMS	N/A	C7H8N4O2	82.643	2
uno zucchero	0 A	inositol	0.98	24100	0.98	0	[M-H]-	C6H12O6	179.056	179.056	-1.9	sugar	28.9	Target formula not found	0	3
	0 A	inositol	0.98	24140	0.98	0	[M-H]-	C6H12O6	179.056	179.056	0.2	sugar	47.7	Target formula not found	0	3
	0 B	inositol	0.98	16150	0.98	0	[M-H]-	C6H12O6	179.056	179.057	6.6	sugar	31.1	Target formula not found	0	3
	0 B	inositol	0.98	15560	0.98	0	[M-H]-	C6H12O6	179.056	179.057	3.3	sugar	79.3	C6H12O6	85.225	3
	0 C	inositol	0.98	20720	0.99	0.01	[M-H]-	C6H12O6	179.056	179.057	5.9	sugar	29.6	Target formula not found	0	3
	0 C	inositol	0.98	18370	0.96	0.02	[M-H]-	C6H12O6	179.056	179.056	-2.1	sugar	34.7	Target formula not found	0	3
	0 D	inositol	0.98	14920	0.98	0	[M-H]-	C6H12O6	179.056	179.057	3.9	sugar	0	Target formula not found	0	3
	0 D	inositol	0.98	14900	0.96	0.02	[M-H]-	C6H12O6	179.056	179.056	-1	sugar	40.1	Target formula not found	0	3
	0 E	inositol	0.98	17190	0.98	0	[M-H]-	C6H12O6	179.056	179.057	3.3	sugar	86.9	C6H12O6	69.933	3
	0 E	inositol	0.98	18010	0.98	0	[M-H]-	C6H12O6	179.056	179.056	-0.6	sugar	40	Target formula not found	0	3
	0 F	inositol	0.98	12040	0.96	0.02	[M-H]-	C6H12O6	179.056	179.058	10.7	sugar	0	No formula found	0	3
	0 F	inositol	0.98	12310	0.95	0.03	[M-H]-	C6H12O6	179.056	179.057	6.5	sugar	14.5	No formula found	0	3
	0 G	inositol	0.98	15080	0.97	0.01	[M-H]-	C6H12O6	179.056	179.056	1.5	sugar	62.4	Target formula not found	0	3
	0 G	inositol	0.98	16800	0.98	0	[M-H]-	C6H12O6	179.056	179.056	2	sugar	93.6	Target formula not found	0	3
	0 H	inositol	0.98	18810	0.97	0.01	[M-H]-	C6H12O6	179.056	179.055	-5	sugar	94.1	C6H12O6	68.647	3
	0 H	inositol	0.98	18040	0.95	0.03	[M-H]-	C6H12O6	179.056	179.057	3.4	sugar	85	No formula found	0	3
	0 I	inositol	0.98	19990	0.96	0.02	[M-H]-	C6H12O6	179.056	179.058	8.3	sugar	26.6	Target formula not found	0	3
	0 I	inositol	0.98	20790	0.96	0.02	[M-H]-	C6H12O6	179.056	179.057	4.5	sugar	54.8	Target formula not found	0	3
	0 L	inositol	0.98	13940	0.98	0	[M-H]-	C6H12O6	179.056	179.055	-3.4	sugar	36.1	No formula found	0	3
	0 L	inositol	0.98	14740	0.99	0.01	[M-H]-	C6H12O6	179.056	179.058	8.2	sugar	27.1	Target formula not found	0	3
	22 A	inositol	0.98	13360	0.96	0.02	[M-H]-	C6H12O6	179.056	179.056	1.4	sugar	0	No formula found	0	3
	22 A	inositol	0.98	19320	0.97	0.01	[M-H]-	C6H12O6	179.056	179.056	1.6	sugar	25.5	Target formula not found	0	3
	22 B	inositol	0.98	21180	0.97	0.01	[M-H]-	C6H12O6	179.056	179.056	0.7	sugar	38.9	No formula found	0	3
	22 B	inositol	0.98	20010	0.97	0.01	[M-H]-	C6H12O6	179.056	179.056	1.4	sugar	25.3	Target formula not found	0	3
	22 C	inositol	0.98	20640	1	0.02	[M-H]-	C6H12O6	179.056	179.056	0.9	sugar	40.8	C6H12O6	81.301	3
	22 C	inositol	0.98	17410	0.97	0.01	[M-H]-	C6H12O6	179.056	179.057	5.4	sugar	72.2	C6H12O6	71.131	3
	22 D	inositol	0.98	15570	0.97	0.01	[M-H]-	C6H12O6	179.056	179.058	7.5	sugar	38.8	Target formula not found	0	3
	22 D	inositol	0.98	16490	0.98	0	[M-H]-	C6H12O6	179.056	179.057	5.2	sugar	30.3	Target formula not found	0	3
	22 E	inositol	0.98	23390	0.99	0.01	[M-H]-	C6H12O6	179.056	179.057	3	sugar	15	No formula found	0	3
	22 E	inositol	0.98	21870	0.96	0.02	[M-H]-	C6H12O6	179.056	179.057	3.4	sugar	38.7	Target formula not found	0	3
	22 F	inositol	0.98	10290	0.94	0.04	[M-H]-	C6H12O6	179.056	179.057	4.1	sugar	0	Target formula not found	0	3
	22 F	inositol	0.98	11570	0.94	0.04	[M-H]-	C6H12O6	179.056	179.057	4.5	sugar	0	No formula found	0	3
	22 G	inositol	0.98	25700	0.96	0.02	[M-H]-	C6H12O6	179.056	179.056	1	sugar	17.4	Target formula not found	0	3
	22 G	inositol	0.98	23880	0.97	0.01	[M-H]-	C6H12O6	179.056	179.058	7.6	sugar	37.2	Target formula not found	0	3
	22 H	inositol	0.98	20700	0.97	0.01	[M-H]-	C6H12O6	179.056	179.056	0.5	sugar	24.4	Target formula not found	0	3
	22 H	inositol	0.98	21440	0.98	0	[M-H]-	C6H12O6	179.056	179.057	3	sugar	48.5	Target formula not found	0	3
	22 I	inositol	0.98	25470	0.95	0.03	[M-H]-	C6H12O6	179.056	179.057	6.5	sugar	77.2	C6H12O6	59.411	3
	22 I	inositol	0.98	26650	0.96	0.02	[M-H]-	C6H12O6	179.056	179.057	4.2	sugar	0	Target formula not found	0	3
	22 L	inositol	0.98	18700	0.99	0.01	[M-H]-	C6H12O6	179.056	179.057	5	sugar	24.2	C6H12O6	58.079	3
	22 L	inositol	0.98	18060	0.99	0.01	[M-H]-	C6H12O6	179.056	179.056	1.2	sugar	30.9	No formula found	0	3
Match con Library.	0 A	Phenylalanine	4.95	260900	4.94	0.01	[M-H]-	C9H11NO2	164.072	164.072	2.5	L-Phenylalanine	92.7	C9H11NO2	75.966	1
	0 A	Phenylalanine	4.95	252300	4.93	0.02	[M-H]-	C9H11NO2	164.072	164.072	0.1	L-Phenylalanine	97.7	C9H11NO2	85.603	1
	0 B	Phenylalanine	4.95	298800	5.04	0.09	[M-H]-	C9H11NO2	164.072	164.072	0.8	L-Phenylalanine	97.8	C9H11NO2	80.496	1
	0 B	Phenylalanine	4.95	298100	4.94	0.01	[M-H]-	C9H11NO2	164.072	164.072	-0.1	L-Phenylalanine	97.2	C9H11NO2	88.152	1
	0 C	Phenylalanine	4.95	112800	4.94	0.01	[M-H]-	C9H11NO2	164.072	164.072	3.7	L-Phenylalanine	97.5	C9H11NO2	77.16	1
	0 C	Phenylalanine	4.95	117100	4.86	0.09	[M-H]-	C9H11NO2	164.072	164.072	2.8	L-Phenylalanine	90.4	C9H11NO2	75.591	1
	0 D	Phenylalanine	4.95	122900	4.94	0.01	[M-H]-	C9H11NO2	164.072	164.072	0.9	L-Phenylalanine	98	C9H11NO2	80.211	1
	0 D	Phenylalanine	4.95	120500	4.94	0.01	[M-H]-	C9H11NO2	164.072	164.072	0.6	L-Phenylalanine	97.7	C9H11NO2	80.704	1
	0 E	Phenylalanine	4.95	170100	5.02	0.07	[M-H]-	C9H11NO2	164.072	164.072	0.1	L-Phenylalanine	98.4	C9H11NO2	78.101	1
	0 E	Phenylalanine	4.95	175400	4.93	0.02	[M-H]-	C9H11NO2	164.072	164.072	-0.3	L-Phenylalanine	99.8	C9H11NO2	89.055	1
	0 F	Phenylalanine	4.95	109100	4.75	0.2	[M-H]-	C9H11NO2	164.072	164.072	0.9	L-Phenylalanine	97.1	C9H11NO2	81.781	1
	0 F	Phenylalanine	4.95	114900	4.94	0.01	[M-H]-	C9H11NO2	164.072	164.072	-0.7	L-Phenylalanine	96.9	C9H11NO2	85.848	1
	0 G	Phenylalanine	4.95	142900	4.94	0.01	[M-H]-	C9H11NO2	164.072	164.072	1.7	L-Phenylalanine	96.6	C9H11NO2	73.092	1
	0 G	Phenylalanine	4.95	145100	4.94	0.01	[M-H]-	C9H11NO2	164.072	164.073	6.3	L-Phenylalanine	98.4	C9H11NO2	64.841	1
	0 H	Phenylalanine	4.95	106300	5.01	0.06	[M-H]-	C9H11NO2	164.072	164.072	-0.5	L-Phenylalanine	98	C9H11NO2	83.524	1
	0 H	Phenylalanine	4.95	111000	4.83	0.12	[M-H]-	C9H11NO2	164.072	164.072	0.9	No MSMS	N/A	C9H11NO2	93.845	1
	0 I	Phenylalanine	4.95	173900	4.92	0.03	[M-H]-	C9H11NO2	164.072	164.072	0.1	L-Phenylalanine	89.1	C9H11NO2	91.772	1
	0 I	Phenylalanine	4.95	183000	4.94	0.01	[M-H]-	C9H11NO2	164.072	164.072	2.4	L-Phenylalanine	97.5	C9H11NO2	82.431	1
	0 L	Phenylalanine	4.95	112100	4.93	0.02	[M-H]-	C9H11NO2	164.072	164.072	-0.4	L-Phenylalanine	97.6	C9H11NO2	87.432	1
	0 L	Phenylalanine	4.95	117400	4.93	0.02	[M-H]-	C9H11NO2	164.072	164.072	0.9	L-Phenylalanine	97	C9H11NO2	82.652	1
	22 A	Phenylalanine	4.95	194300	4.87	0.08	[M-H]-	C9H11NO2	164.072	164.072	0.8	L-Phenylalanine	98.3	C9H11NO2	92.967	1
	22 A	Phenylalanine	4.95	199600	5.02	0.07	[M-H]-	C9H11NO2	164.072	164.072	2.6	L-Phenylalanine	97.2	C9H11NO2	82.146	1
	22 B	Phenylalanine	4.95	219000	4.94	0.01	[M-H]-	C9H11NO2	164.072	164.072	1	No MSMS	N/A	C9H11NO2	93.464	1
	22 B	Phenylalanine	4.95	211200	4.94	0.01	[M-H]-	C9H11NO2	164.072	164.072	0.1	L-Phenylalanine	97.8	C9H11NO2	81.019	1
	22 C	Phenylalanine	4.95	115400	4.93	0.02	[M-H]-	C9H11NO2	164.072	164.072	0.4	L-Phenylalanine	97	C9H11NO2	88.221	1
	22 C	Phenylalanine	4.95	117000	4.74	0.21	[M-H]-	C9H11NO2	164.072	164.072	-0.3	L-Phenylalanine	99.3	Target formula not found	0	1
	22 D	Phenylalanine	4.95	139400	4.95	0	[M-H]-	C9H11NO2	164.072	164.072	1.5	L-Phenylalanine	97.4	C9H11NO2	77.961	1
	22 D	Phenylalanine	4.95	146100	5.02	0.07	[M-H]-	C9H11NO2	164.072	164.072	1.7	No MSMS	N/A	C9H11NO2	88.65	1
	22 E	Phenylalanine	4.95	272000	4.93	0.02	[M-H]-	C9H11NO2	164.072	164.072	0.7	L-Phenylalanine	98.4	C9H11NO2	83.015	1
	22 E	Phenylalanine	4.95	268700	4.93	0.02	[M-H]-	C9H11NO2	164.072	164.072	0.7	L-Phenylalanine	97.7	C9H11NO2	86.267	1
	22 F	Phenylalanine	4.95	132200	4.78	0.17	[M-H]-	C9H11NO2	164.072	164.072	1.7	L-Phenylalanine	96.2	C9H11NO2	85.679	1
	22 F	Phenylalanine	4.95	141100	4.92	0.03	[M-H]-	C9H11NO2	164.072	164.072	0.1	L-Phenylalanine	96.8	C9H11NO2	89.122	1
	22 G	Phenylalanine	4.95	212800	4.95	0	[M-H]-	C9H11NO2	164.072	164.072	0.8	L-Phenylalanine	98.2	C9H11NO2	74.826	1
	22 G	Phenylalanine	4.95	205100	5.02	0.07	[M-H]-	C9H11NO2	164.072	164.072	1.6	L-Phenylalanine	98.1	C9H11NO2	88.496	1
	22 H	Phenylalanine	4.95	141600	4.93	0.02	[M-H]-	C9H11NO2	164.072	164.072	4	L-Phenylalanine	96.8	C9H11NO2	73.611	1
	22 H	Phenylalanine	4.95	164100	4.92	0.03	[M-H]-	C9H11NO2	164.072	164.072	1	L-Phenylalanine	99.3	C9H11NO2	79.15	1
	22 I	Phenylalanine	4.95	296600	5.01	0.06	[M-H]-	C9H11NO2	164.072	164.072	1.7	L-Phenylalanine	98.2	C9H11NO2	81.875	1
	22 I	Phenylalanine	4.95	289600	4.91	0.04	[M-H]-	C9H11NO2	164.072	164.072	0.2	No MSMS	N/A	C9H11NO2	98.539	1
	22 L	Phenylalanine	4.95	151100	4.9	0.05	[M-H]-	C9H11NO2	164.072	164.072	0.5	L-Phenylalanine	96.4	C9H11NO2	88.207	1
	22 L	Phenylalanine	4.95	159600	4.99	0.04	[M-H]-	C9H11NO2	164.072	164.071	-1.4	L-Phenylalanine	98	C9H11NO2	84.218	1
Match con Library. Pochi MSMS	0 A	tyrosine	2.54	93530	2.53	0.01	[M-H]-	C9H11NO3	180.067	180.066	-0.9	L-Tyrosine	73.1	C9H11NO3	90.102	1
	0 A	tyrosine	2.54	87520	2.54	0.01	[M-H]-	C9H11NO3	180.067	180.066	-0.9	No MSMS	N/A	C9H11NO3	93.918	1
	0 B	tyrosine	2.54	56980	2.54	0	[M-H]-	C9H11NO3	180.067	180.067	0.1	No MSMS	N/A	C9H11NO3	99.466	1
	0 B	tyrosine	2.54	57460	2.52	0.02	[M-H]-	C9H11NO3	180.067	180.067	0.2	No MSMS	N/A	C9H11NO3	98.441	1
	0 C	tyrosine	2.54	25550	2.55	0.01	[M-H]-	C9H11NO3	180.067	180.067	2.2	No MSMS	N/A	C9H11NO3	85.149	1
	0 C	tyrosine	2.54	26040	2.52	0.02	[M-H]-	C9H11NO3	180.067	180.066	-1	No MSMS	N/A	C9H11NO3	93.042	1
	0 D	tyrosine	2.54	28980	2.53	0.01	[M-H]-	C9H11NO3	180.067	180.066	-1.2	No MSMS	N/A	C9H11NO3	91.685	1
	0 D	tyrosine	2.54	29050	2.54	0	[M-H]-	C9H11NO3	180.067	180.067	0.1	No MSMS	N/A	C9H11NO3	99.326	1
	0 E	tyrosine	2.54	43970	2.55	0.02	[M-H]-	C9H11NO3	180.067	180.067	0.9	No MSMS	N/A	C9H11NO3	93.968	1
	0 E	tyrosine	2.54	46160	2.53	0.01	[M-H]-	C9H11NO3	180.067	180.067	-0.1	No MSMS	N/A	C9H11NO3	99.119	1
	0 F	tyrosine	2.54	25590	2.52	0.02	[M-H]-	C9H11NO3	180.067	180.067	5.1	No MSMS	N/A	C9H11NO3	66.118	1
	0 F	tyrosine	2.54	24540	2.54	0	[M-H]-	C9H11NO3	180.067	180.067	3.8	L-Tyrosine	37.1	C9H11NO3	73.072	1
	0 G	tyrosine	2.54	39370	2.53	0.01	[M-H]-	C9H11NO3	180.067	180.067	-0.3	No MSMS	N/A	C9H11NO3	98.298	1
	0 G	tyrosine	2.54	37820	2.52	0.02	[M-H]-	C9H11NO3	180.067	180.067	0.3	No MSMS	N/A	C9H11NO3	98.158	1
	0 H	tyrosine	2.54	30350	2.53	0.01	[M-H]-	C9H11NO3	180.067	180.066	-1	No MSMS	N/A	C9H11NO3	93.361	1
	0 H	tyrosine	2.54	30280	2.53	0.01	[M-H]-	C9H11NO3	180.067	180.066	-1.4	No MSMS	N/A	C9H11NO3	90.395	1
	0 I	tyrosine	2.54	40620	2.52	0.02	[M-H]-	C9H11NO3	180.067	180.067	0.1	No MSMS	N/A	C9H11NO3	99.226	1
	0 I	tyrosine	2.54	41260	2.53	0.01	[M-H]-	C9H11NO3	180.067	180.066	-1	No MSMS	N/A	C9H11NO3	93.367	1
	0 L	tyrosine	2.54	24040	2.53	0.01	[M-H]-	C9H11NO3	180.067	180.066	-3	No MSMS	N/A	C9H11NO3	79.709	1
	0 L	tyrosine	2.54	23480	2.53	0.01	[M-H]-	C9H11NO3	180.067	180.067	0.8	No MSMS	N/A	C9H11NO3	94.632	1
	22 A	tyrosine	2.54	63740	2.54	0	[M-H]-	C9H11NO3	180.067	180.067	0.6	No MSMS	N/A	C9H11NO3	96.048	1
	22 A	tyrosine	2.54	65630	2.54	0	[M-H]-	C9H11NO3	180.067	180.066	-0.8	No MSMS	N/A	C9H11NO3	94.592	1
	22 B	tyrosine	2.54	60290	2.53	0.01	[M-H]-	C9H11NO3	180.067	180.067	0.8	No MSMS	N/A	C9H11NO3	94.852	1
	22 B	tyrosine	2.54	62750	2.51	0.03	[M-H]-	C9H11NO3	180.067	180.067	0.1	No MSMS	N/A	C9H11NO3	99.388	1
	22 C	tyrosine	2.54	26930	2.53	0.01	[M-H]-	C9H11NO3	180.067	180.066	-0.7	No MSMS	N/A	C9H11NO3	95.483	1
	22 C	tyrosine	2.54	27120	2.52	0.02	[M-H]-	C9H11NO3	180.067	180.066	-1.6	No MSMS	N/A	C9H11NO3	89.481	1
	22 D	tyrosine	2.54	33580	2.53	0.01	[M-H]-	C9H11NO3	180.067	180.067	1.3	No MSMS	N/A	C9H11NO3	91.34	1
	22 D	tyrosine	2.54	35400	2.54	0	[M-H]-	C9H11NO3	180.067	180.066	-0.9	No MSMS	N/A	C9H11NO3	94.262	1
	22 E	tyrosine	2.54	74860	2.53	0.01	[M-H]-	C9H11NO3	180.067	180.067	0.3	No MSMS	N/A	C9H11NO3	98.167	1
	22 E	tyrosine	2.54	74080	2.55	0.01	[M-H]-	C9H11NO3	180.067	180.067	0	No MSMS	N/A	C9H11NO3	99.735	1
	22 F	tyrosine	2.54	15620	2.53	0.01	[M-H]-	C9H11NO3	180.067	180.067	4.7	No MSMS	N/A	C9H11NO3	68.465	1
	22 F	tyrosine	2.54	17330	2.53	0.01	[M-H]-	C9H11NO3	180.067	180.067	3	No MSMS	N/A	C9H11NO3	79.94	1
	22 G	tyrosine	2.54	65600	2.54	0	[M-H]-	C9H11NO3	180.067	180.066	-0.8	No MSMS	N/A	C9H11NO3	94.57	1
	22 G	tyrosine	2.54	67920	2.52	0.02	[M-H]-	C9H11NO3	180.067	180.067	0.4	No MSMS	N/A	C9H11NO3	97.368	1
	22 H	tyrosine	2.54	35780	2.51	0.03	[M-H]-	C9H11NO3	180.067	180.066	-0.8	No MSMS	N/A	C9H11NO3	94.482	1
	22 H	tyrosine	2.54	33070	2.53	0.01	[M-H]-	C9H11NO3	180.067	180.068	6.4	No MSMS	N/A	C9H11NO3	57.533	1
	22 I	tyrosine	2.54	75400	2.53	0.01	[M-H]-	C9H11NO3	180.067	180.067	0.7	No MSMS	N/A	C9H11NO3	95.49	1
	22 I	tyrosine	2.54	77590	2.52	0.02	[M-H]-	C9H11NO3	180.067	180.066	-1	No MSMS	N/A	C9H11NO3	93.517	1
	22 L	tyrosine	2.54	31080	2.54	0	[M-H]-	C9H11NO3	180.067	180.067	1.9	No MSMS	N/A	C9H11NO3	87.131	1
	22 L	tyrosine	2.54	29910	2.54	0	[M-H]-	C9H11NO3	180.067	180.067	0.9	No MSMS	N/A	C9H11NO3	94.298	1
1 MSMS con basso Library score. Potrebbe essere anche l'uridina.	0 A	pseudouridine	2.74	15710	2.72	0.02	[M-H]-	C9H12N2O6	243.062	243.062	0.3	No MSMS	N/A	C9H12N2O6	98.159	3
	0 A	pseudouridine	2.74	11820	2.74	0	[M-H]-	C9H12N2O6	243.062	243.062	1.1	No MSMS	N/A	C9H12N2O6	92.746	3
	0 B	pseudouridine	2.74	24030	2.75	0.01	[M-H]-	C9H12N2O6	243.062	243.062	0.8	No MSMS	N/A	C9H12N2O6	94.833	3
	0 B	pseudouridine	2.74	21740	2.73	0.01	[M-H]-	C9H12N2O6	243.062	243.062	-1.1	No MSMS	N/A	C9H12N2O6	92.604	3
	0 C	pseudouridine	2.74	43080	2.74	0	[M-H]-	C9H12N2O6	243.062	243.062	-0.5	No MSMS	N/A	C9H12N2O6	96.349	3
	0 C	pseudouridine	2.74	36750	2.72	0.02	[M-H]-	C9H12N2O6	243.062	243.062	-0.3	No MSMS	N/A	C9H12N2O6	98.06	3
	0 D	pseudouridine	2.74	30910	2.75	0.01	[M-H]-	C9H12N2O6	243.062	243.062	0.8	No MSMS	N/A	C9H12N2O6	94.733	3
	0 D	pseudouridine	2.74	28540	2.72	0.02	[M-H]-	C9H12N2O6	243.062	243.062	0.5	No MSMS	N/A	C9H12N2O6	96.565	3
	0 E	pseudouridine	2.74	41390	2.74	0	[M-H]-	C9H12N2O6	243.062	243.062	0.8	No MSMS	N/A	C9H12N2O6	94.729	3
	0 E	pseudouridine	2.74	44130	2.73	0.01	[M-H]-	C9H12N2O6	243.062	243.062	0	No MSMS	N/A	C9H12N2O6	99.9	3
	0 F	pseudouridine	2.74	21520	2.69	0.05	[M-H]-	C9H12N2O6	243.062	243.06	-7.4	No Match	0	C9H12N2O6	51.098	3
	0 F	pseudouridine	2.74	20250	2.72	0.02	[M-H]-	C9H12N2O6	243.062	243.061	-3.6	No MSMS	N/A	C9H12N2O6	75.968	3
	0 G	pseudouridine	2.74	36460	2.74	0	[M-H]-	C9H12N2O6	243.062	243.062	0.5	No MSMS	N/A	C9H12N2O6	96.452	3
	0 G	pseudouridine	2.74	35300	2.72	0.02	[M-H]-	C9H12N2O6	243.062	243.062	0.7	No MSMS	N/A	C9H12N2O6	95.238	3
	0 H	pseudouridine	2.74	33540	2.73	0.01	[M-H]-	C9H12N2O6	243.062	243.062	-0.3	No MSMS	N/A	C9H12N2O6	97.681	3
	0 H	pseudouridine	2.74	34770	2.73	0.01	[M-H]-	C9H12N2O6	243.062	243.062	0.3	No MSMS	N/A	C9H12N2O6	98.145	3
	0 I	pseudouridine	2.74	45510	2.72	0.02	[M-H]-	C9H12N2O6	243.062	243.062	0.1	No MSMS	N/A	C9H12N2O6	99.352	3
	0 I	pseudouridine	2.74	37160	2.74	0	[M-H]-	C9H12N2O6	243.062	243.062	-0.4	No MSMS	N/A	C9H12N2O6	97.559	3
	0 L	pseudouridine	2.74	33790	2.74	0	[M-H]-	C9H12N2O6	243.062	243.062	-0.4	Uridine	32.2	C9H12N2O6	86.271	3
	0 L	pseudouridine	2.74	26940	2.72	0.02	[M-H]-	C9H12N2O6	243.062	243.062	-0.8	No MSMS	N/A	C9H12N2O6	94.742	3
	22 A	pseudouridine	2.74	32750	2.74	0	[M-H]-	C9H12N2O6	243.062	243.062	0.9	No MSMS	N/A	C9H12N2O6	94.326	3
	22 A	pseudouridine	2.74	3390	2.74	0	[M-H]-	C9H12N2O6	243.062	243.063	2.5	No MSMS	N/A	C9H12N2O6	83.344	3
	22 B	pseudouridine	2.74	16790	2.74	0	[M-H]-	C9H12N2O6	243.062	243.062	-2.8	No MSMS	N/A	C9H12N2O6	81.019	3
	22 B	pseudouridine	2.74	24560	2.73	0.01	[M-H]-	C9H12N2O6	243.062	243.062	0.7	No MSMS	N/A	C9H12N2O6	95.558	3
	22 C	pseudouridine	2.74	26420	2.73	0.01	[M-H]-	C9H12N2O6	243.062	243.062	1	No MSMS	N/A	C9H12N2O6	93.417	3
	22 C	pseudouridine	2.74	35380	2.72	0.02	[M-H]-	C9H12N2O6	243.062	243.062	0.6	No MSMS	N/A	C9H12N2O6	95.936	3
	22 D	pseudouridine	2.74	24490	2.73	0.01	[M-H]-	C9H12N2O6	243.062	243.062	0	No MSMS	N/A	C9H12N2O6	99.749	3
	22 D	pseudouridine	2.74	27040	2.73	0.01	[M-H]-	C9H12N2O6	243.062	243.062	-0.9	No MSMS	N/A	C9H12N2O6	93.747	3
	22 E	pseudouridine	2.74	55710	2.72	0.02	[M-H]-	C9H12N2O6	243.062	243.062	-0.7	No MSMS	N/A	C9H12N2O6	95.384	3
	22 E	pseudouridine	2.74	53390	2.74	0	[M-H]-	C9H12N2O6	243.062	243.062	0.4	No MSMS	N/A	C9H12N2O6	97.235	3
	22 F	pseudouridine	2.74	21810	2.74	0	[M-H]-	C9H12N2O6	243.062	243.062	0.3	No MSMS	N/A	C9H12N2O6	97.686	3
	22 F	pseudouridine	2.74	20100	2.74	0	[M-H]-	C9H12N2O6	243.062	243.062	1.1	No MSMS	N/A	C9H12N2O6	92.71	3
	22 G	pseudouridine	2.74	25410	2.73	0.01	[M-H]-	C9H12N2O6	243.062	243.062	0.1	No MSMS	N/A	C9H12N2O6	99.529	3
	22 G	pseudouridine	2.74	26360	2.75	0.02	[M-H]-	C9H12N2O6	243.062	243.062	-0.5	No MSMS	N/A	C9H12N2O6	96.875	3
	22 H	pseudouridine	2.74	60800	2.74	0	[M-H]-	C9H12N2O6	243.062	243.062	-0.5	No MSMS	N/A	C9H12N2O6	96.997	3
	22 H	pseudouridine	2.74	41150	2.74	0	[M-H]-	C9H12N2O6	243.062	243.062	-0.2	No MSMS	N/A	C9H12N2O6	98.988	3
	22 I	pseudouridine	2.74	55730	2.75	0.01	[M-H]-	C9H12N2O6	243.062	243.062	0.4	No MSMS	N/A	C9H12N2O6	97.436	3
	22 I	pseudouridine	2.74	53160	2.74	0	[M-H]-	C9H12N2O6	243.062	243.062	0.8	No MSMS	N/A	C9H12N2O6	94.47	3
	22 L	pseudouridine	2.74	28120	2.75	0.01	[M-H]-	C9H12N2O6	243.062	243.062	-1.7	No MSMS	N/A	C9H12N2O6	88.796	3
	22 L	pseudouridine	2.74	28050	2.75	0.01	[M-H]-	C9H12N2O6	243.062	243.062	1	No MSMS	N/A	Target formula not found	0	3
Match con Library.	0 A	pantothenate	5.15	8822	5.14	0.01	[M-H]-	C9H17NO5	218.103	218.103	-1.3	Pantothenic acid	88.3	C9H17NO5	85.122	2
	0 A	pantothenate	5.15	7882	5.14	0.01	[M-H]-	C9H17NO5	218.103	218.103	0.3	Pantothenic acid	95.6	C9H17NO5	93.028	2
	0 B	pantothenate	5.15	13760	5.21	0.06	[M-H]-	C9H17NO5	218.103	218.104	1.7	Pantothenic acid	94.1	C9H17NO5	79.44	2
	0 B	pantothenate	5.15	13500	5.15	0	[M-H]-	C9H17NO5	218.103	218.104	3.3	Pantothenic acid	92	C9H17NO5	73.583	2
	0 C	pantothenate	5.15	16760	5.15	0	[M-H]-	C9H17NO5	218.103	218.103	-0.9	Pantothenic acid	93.2	C9H17NO5	88.962	2
	0 C	pantothenate	5.15	16040	5.09	0.06	[M-H]-	C9H17NO5	218.103	218.103	-2.6	Pantothenic acid	94.1	C9H17NO5	76.504	2
	0 D	pantothenate	5.15	11190	5.16	0.01	[M-H]-	C9H17NO5	218.103	218.104	2	Pantothenic acid	90.7	C9H17NO5	81.853	2
	0 D	pantothenate	5.15	11210	5.15	0	[M-H]-	C9H17NO5	218.103	218.104	2.6	Pantothenic acid	95.5	C9H17NO5	81.129	2
	0 E	pantothenate	5.15	16540	5.2	0.05	[M-H]-	C9H17NO5	218.103	218.104	1	Pantothenic acid	95.2	C9H17NO5	88.139	2
	0 E	pantothenate	5.15	16900	5.14	0.01	[M-H]-	C9H17NO5	218.103	218.103	-0.7	Pantothenic acid	92.2	C9H17NO5	86.109	2
	0 F	pantothenate	5.15	10940	5.01	0.14	[M-H]-	C9H17NO5	218.103	218.103	0	Pantothenic acid	94	C9H17NO5	82.873	2
	0 F	pantothenate	5.15	10570	5.15	0	[M-H]-	C9H17NO5	218.103	218.104	2.6	Pantothenic acid	93.3	C9H17NO5	75.546	2
	0 G	pantothenate	5.15	12400	5.14	0.01	[M-H]-	C9H17NO5	218.103	218.104	3.3	Pantothenic acid	94.3	C9H17NO5	79.9	2
	0 G	pantothenate	5.15	12740	5.15	0	[M-H]-	C9H17NO5	218.103	218.103	-2	Pantothenic acid	89.9	C9H17NO5	82.494	2
	0 H	pantothenate	5.15	13330	5.19	0.04	[M-H]-	C9H17NO5	218.103	218.104	3.3	Pantothenic acid	91.3	C9H17NO5	75.973	2
	0 H	pantothenate	5.15	12110	5.06	0.09	[M-H]-	C9H17NO5	218.103	218.103	0	Pantothenic acid	88.8	C9H17NO5	94.121	2
	0 I	pantothenate	5.15	11140	5.13	0.02	[M-H]-	C9H17NO5	218.103	218.104	2.8	Pantothenic acid	90.4	C9H17NO5	77.581	2
	0 I	pantothenate	5.15	10770	5.13	0.02	[M-H]-	C9H17NO5	218.103	218.103	-0.2	Pantothenic acid	90.6	C9H17NO5	88.527	2
	0 L	pantothenate	5.15	58050	5.14	0.01	[M-H]-	C9H17NO5	218.103	218.103	-0.4	Pantothenic acid	91.3	C9H17NO5	85.475	2
	0 L	pantothenate	5.15	60070	5.14	0.01	[M-H]-	C9H17NO5	218.103	218.103	-0.9	No MSMS	N/A	C9H17NO5	93.73	2
	22 A	pantothenate	5.15	7206	5.1	0.05	[M-H]-	C9H17NO5	218.103	218.103	-3.4	Pantothenic acid	92.2	C9H17NO5	67.976	2
	22 A	pantothenate	5.15	8701	5.2	0.05	[M-H]-	C9H17NO5	218.103	218.104	0.8	Pantothenic acid	92.8	C9H17NO5	87.723	2
	22 B	pantothenate	5.15	12770	5.14	0.01	[M-H]-	C9H17NO5	218.103	218.104	3.2	Pantothenic acid	97.2	C9H17NO5	68.374	2
	22 B	pantothenate	5.15	12560	5.15	0	[M-H]-	C9H17NO5	218.103	218.103	-2.2	Pantothenic acid	92.1	Target formula not found	0	2
	22 C	pantothenate	5.15	19770	5.14	0.01	[M-H]-	C9H17NO5	218.103	218.104	0.9	No MSMS	N/A	C9H17NO5	93.778	2
	22 C	pantothenate	5.15	18640	5	0.15	[M-H]-	C9H17NO5	218.103	218.104	1.2	Pantothenic acid	95.3	C9H17NO5	80.502	2
	22 D	pantothenate	5.15	14520	5.15	0	[M-H]-	C9H17NO5	218.103	218.103	0.6	Pantothenic acid	94.2	C9H17NO5	90.271	2
	22 D	pantothenate	5.15	14290	5.2	0.05	[M-H]-	C9H17NO5	218.103	218.103	-2.6	Pantothenic acid	94.3	C9H17NO5	70.296	2
	22 E	pantothenate	5.15	21560	5.14	0.01	[M-H]-	C9H17NO5	218.103	218.103	-0.5	Pantothenic acid	83.8	C9H17NO5	85.346	2
	22 E	pantothenate	5.15	22680	5.15	0	[M-H]-	C9H17NO5	218.103	218.104	1	Pantothenic acid	90.9	C9H17NO5	86.339	2
	22 F	pantothenate	5.15	9786	5.03	0.12	[M-H]-	C9H17NO5	218.103	218.104	3.8	Pantothenic acid	93.4	C9H17NO5	75.953	2
	22 F	pantothenate	5.15	9559	5.13	0.02	[M-H]-	C9H17NO5	218.103	218.103	0.5	Pantothenic acid	81.1	C9H17NO5	91.293	2
	22 G	pantothenate	5.15	13250	5.15	0	[M-H]-	C9H17NO5	218.103	218.103	0.1	Pantothenic acid	77.9	C9H17NO5	82.852	2
	22 G	pantothenate	5.15	12790	5.19	0.04	[M-H]-	C9H17NO5	218.103	218.104	4.2	Pantothenic acid	87.8	C9H17NO5	72.093	2
	22 H	pantothenate	5.15	14420	5.13	0.02	[M-H]-	C9H17NO5	218.103	218.103	-0.2	Pantothenic acid	81.8	C9H17NO5	87.879	2
	22 H	pantothenate	5.15	14740	5.13	0.02	[M-H]-	C9H17NO5	218.103	218.104	0.9	Pantothenic acid	93.4	C9H17NO5	87.552	2
	22 I	pantothenate	5.15	15610	5.19	0.04	[M-H]-	C9H17NO5	218.103	218.103	-0.7	Pantothenic acid	93	C9H17NO5	80.482	2
	22 I	pantothenate	5.15	14040	5.11	0.04	[M-H]-	C9H17NO5	218.103	218.103	-1	Pantothenic acid	86.8	C9H17NO5	85.932	2
	22 L	pantothenate	5.12	7427	5.12	0	[M-H]-	C9H17NO5	218.103	218.103	-2.1	Pantothenic acid	85.5	C9H17NO5	82.122	2
	22 L	pantothenate	5.15	8577	5.17	0.02	[M-H]-	C9H17NO5	218.103	218.103	-0.5	No MSMS	N/A	C9H17NO5	96.445	2
Internal standard	0 A	IS	11.54	841100	11.55	0.01	[M-H]-	13C18 H32 O2	297.293	297.294	0.7
	0 A	IS	11.54	879700	11.56	0.02	[M-H]-	13C18 H32 O2	297.293	297.293	0.5
	0 B	IS	11.54	1250000	11.55	0.01	[M-H]-	13C18 H32 O2	297.293	297.293	-0.4
	0 B	IS	11.54	1150000	11.57	0.03	[M-H]-	13C18 H32 O2	297.293	297.293	-2.3
	0 C	IS	11.54	1024000	11.56	0.02	[M-H]-	13C18 H32 O2	297.293	297.293	0.7
	0 C	IS	11.54	1044000	11.56	0.02	[M-H]-	13C18 H32 O2	297.293	297.293	-0.7
	0 D	IS	11.54	1173000	11.56	0.02	[M-H]-	13C18 H32 O2	297.293	297.293	0.3
	0 D	IS	11.54	1093000	11.57	0.03	[M-H]-	13C18 H32 O2	297.293	297.293	0
	0 E	IS	11.54	1269000	11.56	0.02	[M-H]-	13C18 H32 O2	297.293	297.293	-0.6
	0 E	IS	11.54	1315000	11.56	0.02	[M-H]-	13C18 H32 O2	297.293	297.293	-0.7
	0 F	IS	11.54	1105000	11.56	0.02	[M-H]-	13C18 H32 O2	297.293	297.293	-0.8
	0 F	IS	11.54	1095000	11.57	0.03	[M-H]-	13C18 H32 O2	297.293	297.293	-0.8
	0 G	IS	11.54	1223000	11.57	0.03	[M-H]-	13C18 H32 O2	297.293	297.293	-0.2
	0 G	IS	11.54	1151000	11.57	0.03	[M-H]-	13C18 H32 O2	297.293	297.293	-0.6
	0 H	IS	11.54	942600	11.57	0.03	[M-H]-	13C18 H32 O2	297.293	297.294	0.7
	0 H	IS	11.54	1023000	11.56	0.02	[M-H]-	13C18 H32 O2	297.293	297.293	0.3
	0 I	IS	11.54	1088000	11.56	0.02	[M-H]-	13C18 H32 O2	297.293	297.293	-0.5
	0 I	IS	11.54	1014000	11.56	0.02	[M-H]-	13C18 H32 O2	297.293	297.293	-0.7
	0 L	IS	11.54	1183000	11.57	0.03	[M-H]-	13C18 H32 O2	297.293	297.293	-1.9
	0 L	IS	11.54	1205000	11.56	0.02	[M-H]-	13C18 H32 O2	297.293	297.293	-2.8
	22 A	IS	11.54	1036000	11.57	0.03	[M-H]-	13C18 H32 O2	297.293	297.294	0.7
	22 A	IS	11.54	1003000	11.56	0.02	[M-H]-	13C18 H32 O2	297.293	297.293	-0.4
	22 B	IS	11.54	1112000	11.56	0.02	[M-H]-	13C18 H32 O2	297.293	297.293	-0.4
	22 B	IS	11.54	1082000	11.55	0.01	[M-H]-	13C18 H32 O2	297.293	297.293	-0.8
	22 C	IS	11.54	990200	11.56	0.02	[M-H]-	13C18 H32 O2	297.293	297.293	-0.3
	22 C	IS	11.54	1100000	11.55	0.01	[M-H]-	13C18 H32 O2	297.293	297.293	0.7
	22 D	IS	11.54	826400	11.56	0.02	[M-H]-	13C18 H32 O2	297.293	297.294	1
	22 D	IS	11.54	852700	11.56	0.02	[M-H]-	13C18 H32 O2	297.293	297.293	-0.3
	22 E	IS	11.54	956800	11.56	0.02	[M-H]-	13C18 H32 O2	297.293	297.293	-1.2
	22 E	IS	11.54	956900	11.56	0.02	[M-H]-	13C18 H32 O2	297.293	297.293	-1.2
	22 F	IS	11.54	977200	11.56	0.02	[M-H]-	13C18 H32 O2	297.293	297.293	0.4
	22 F	IS	11.54	900400	11.56	0.02	[M-H]-	13C18 H32 O2	297.293	297.293	-0.5
	22 G	IS	11.54	911500	11.56	0.02	[M-H]-	13C18 H32 O2	297.293	297.293	-1.5
	22 G	IS	11.54	970100	11.56	0.02	[M-H]-	13C18 H32 O2	297.293	297.294	0.9
	22 H	IS	11.54	955000	11.56	0.02	[M-H]-	13C18 H32 O2	297.293	297.294	0.7
	22 H	IS	11.54	966800	11.56	0.02	[M-H]-	13C18 H32 O2	297.293	297.293	0.1
	22 I	IS	11.54	960400	11.57	0.03	[M-H]-	13C18 H32 O2	297.293	297.293	-0.9
	22 I	IS	11.54	1035000	11.57	0.03	[M-H]-	13C18 H32 O2	297.293	297.293	0
	22 L	IS	11.54	991900	11.57	0.03	[M-H]-	13C18 H32 O2	297.293	297.293	-0.8
	22 L	IS	11.54	972000	11.57	0.03	[M-H]-	13C18 H32 O2	297.293	297.293	-1

## Sheet: NOTE
Levels of confidence	Mass Error (ppm)<10	Formula Finder Score	ms/ms spectrum	confirm retention time	Library Hit	Standard confirm	Spectral similarity to known compounds of a chemical class
4	no	yes	no/yes	no	no	no	no
3	si/no	yes	no/yes	no	no/yes	no	no/yes
2	yes	yes	yes	no	yes	no	yes
1	yes	yes	yes	yes	yes	yes	yes
