# Supplementary material for: Multi-omics profiling of CSF from spinal muscular atrophy type 3 patients after nusinersen treatment: a 2-year follow-up multicenter retrospective study
Source: Cell Mol Life Sci. 2023 Aug 5;80(8):241. doi: 10.1007/s00018-023-04885-7 (PMC10404194; doi:10.1007/s00018-023-04885-7)
Supplement: Supplementary file 8 — Supplementary Table 7. Pathway enrichment among clustered co-regulated metabolites from Fig. 6H [file 18_2023_4885_MOESM8_ESM.xlsx]

## Sheet: Suppl_Table7_pathway_results.cs
	Total	Expected	Hits	Raw p	#NAME?	Holm adjust	FDR	Impact
Aminoacyl-tRNA biosynthesis	48	0.40258	10	8.1564e-14	13.088	6.8514e-12	6.8514e-12	0
Phenylalanine, tyrosine and tryptophan biosynthesis	4	0.033548	2	0.00038616	3.4132	0.032051	0.016219	1
Valine, leucine and isoleucine biosynthesis	8	0.067097	2	0.0017682	2.7525	0.14499	0.049509	0
Phenylalanine metabolism	10	0.083871	2	0.0028149	2.5505	0.22801	0.059113	0.35714
Arginine biosynthesis	14	0.11742	2	0.0055854	2.2529	0.44683	0.093834	0
Purine metabolism	65	0.54516	3	0.014896	1.8269	1	0.20855	0
Alanine, aspartate and glutamate metabolism	28	0.23484	2	0.021712	1.6633	1	0.26054	0.11378
Valine, leucine and isoleucine degradation	40	0.33548	2	0.042331	1.3733	1	0.4146	0
D-Glutamine and D-glutamate metabolism	6	0.050323	1	0.049357	1.3066	1	0.4146	0
Nitrogen metabolism	6	0.050323	1	0.049357	1.3066	1	0.4146	0
Ubiquinone and other terpenoid-quinone biosynthesis	9	0.075484	1	0.073183	1.1356	1	0.55885	0
Biotin metabolism	10	0.083871	1	0.081002	1.0915	1	0.56701	0
Histidine metabolism	16	0.13419	1	0.12665	0.8974	1	0.81835	0.22131
Selenocompound metabolism	20	0.16774	1	0.15591	0.80713	1	0.91325	0
beta-Alanine metabolism	21	0.17613	1	0.16308	0.7876	1	0.91325	0
Lysine degradation	25	0.20968	1	0.19121	0.71849	1	1	0
Glutathione metabolism	28	0.23484	1	0.21173	0.67421	1	1	0.00709
Glyoxylate and dicarboxylate metabolism	32	0.26839	1	0.23835	0.62279	1	1	0
Cysteine and methionine metabolism	33	0.27677	1	0.24487	0.61107	1	1	0.10446
Pyrimidine metabolism	39	0.3271	1	0.28293	0.54831	1	1	0
Tryptophan metabolism	41	0.34387	1	0.29522	0.52985	1	1	0.14305
Tyrosine metabolism	42	0.35226	1	0.3013	0.52101	1	1	0.13972
