# Supplementary material for: Multi-omics profiling of CSF from spinal muscular atrophy type 3 patients after nusinersen treatment: a 2-year follow-up multicenter retrospective study
Source: Cell Mol Life Sci. 2023 Aug 5;80(8):241. doi: 10.1007/s00018-023-04885-7 (PMC10404194; doi:10.1007/s00018-023-04885-7)
Supplement: Supplementary file 9 — Supplementary Table 8. VSN normalize proteomic data [file 18_2023_4885_MOESM9_ESM.xlsx]

## Sheet: Suppl_Table8_VSN-normalized.txt
sample	F1_AT0	F2_AT0	F3_AT0	F7_BT0	F8_BT0	F9_BT0	F13_CT0	F14_CT0	F15_CT0	F19_DT0	F20_DT0	F21_DT0	F25_ET0	F26_ET0	F27_ET0	F31_FT0	F32_FT0	F33_FT0	F37_GT0	F38_GT0	F39_GT0	F43_HT0	F44_HT0	F45_HT0	F49_IT0	F50_IT0	F51_IT0	F54_LT0	F55_LT0	F56_LT0	F4_AT22	F5_AT22	F6_AT22	F10_BT22	F11_BT22	F12_BT22	F16_CT22	F17_CT22	F18_CT22	F22_DT22	F23_DT22	F24_DT22	F28_ET22	F29_ET22	F30_ET22	F34_FT22	F35_FT22	F36_FT22	F40_GT22
P31946	16.4017	16.6438	16.5104	12.9502	12.9489	NA	15.7326	16.5006	14.952	18.8474	18.9599	18.732	14.8917	14.7895	14.4325	15.5126	16.0402	14.9537	16.145	16.5856	16.5022	13.8395	14.1463	13.7959	15.8923	15.8725	15.5338	14.9462	14.805	14.7893	15.6561	14.5895	15.3791	14.2284	15.6929	14.4418	16.5306	15.4541	16.4025	18.0971	16.3903	16.9697	14.8322	14.9743	16.1879	16.0913	16.363	16.3268	14.843
P27348	NA	NA	NA	NA	NA	NA	13.1331	NA	NA	15.8257	15.1976	15.5759	NA	NA	NA	NA	NA	NA	NA	NA	NA	NA	NA	NA	NA	NA	NA	NA	NA	NA	NA	NA	NA	NA	NA	NA	NA	NA	NA	NA	NA	NA	NA	NA	NA	NA	NA	NA	NA
P63104	17.3957	17.4474	17.6425	17.2699	16.0549	16.8817	17.8857	18.3269	19.1583	19.9421	19.8593	19.8112	16.9761	17.4538	17.1327	17.1528	17.2904	17.0171	17.4991	17.0354	18.0513	17.2507	16.307	17.3769	17.5798	17.3761	17.1058	16.5004	16.7828	16.7544	16.6078	16.4757	16.0959	15.7344	15.6774	16.6217	16.1819	16.2855	16.2923	16.7874	16.7845	17.1115	16.084	15.6665	16.3496	17.4127	16.5837	16.8506	17.6151
Q9BRK5	18.0761	18.0777	18.0564	17.5057	17.2522	17.6425	17.8484	17.9499	17.6902	16.6107	16.9747	16.5903	18.3436	18.155	18.5734	18.2529	18.2163	18.3937	17.4552	17.5746	17.6384	17.9002	18.3151	18.2473	17.5437	17.6533	17.0785	18.4051	19.008	18.5543	17.0568	18.4562	18.5219	18.6151	18.5039	18.2646	18.5052	18.1409	17.4072	18.3454	18.2005	18.3628	18.2357	18.3642	17.9834	18.4378	18.821	18.9601	18.0314
P08195	16.907	15.1641	NA	15.1184	15.1693	14.843	15.3608	15.5557	15.9185	NA	NA	14.1827	15.8913	17.3344	15.8857	17.1026	17.2894	16.5494	15.7824	17.3863	15.6817	17.0198	15.5796	17.4227	15.9018	15.8978	16.2927	17.0812	16.961	17.0258	16.0811	16.3264	16.4094	17.2432	16.5168	17.5879	17.3747	15.7334	15.526	17.1285	15.979	15.7536	16.0819	16.5929	16.903	17.4399	17.1305	17.1125	17.552
Q8IV08	15.7775	17.767	17.1429	17.7069	17.9558	17.9405	18.1086	18.0159	17.8076	15.4324	14.5701	15.5342	18.3827	18.2419	18.6377	17.9215	17.6944	17.9343	18.007	18.2804	18.4236	18.5303	18.3465	18.4496	17.711	16.9415	17.5812	18.4016	18.4968	18.3638	16.4803	16.2786	16.7675	17.8934	17.9576	17.5824	17.9799	17.4118	17.5947	17.4403	17.1835	17.5461	18.1329	18.059	17.7369	16.5617	17.3015	17.2656	16.8659
Q96BZ4	15.7149	15.4209	NA	16.3395	16.1696	16.4552	NA	NA	NA	NA	16.5203	NA	16.0508	15.0683	16.0592	14.7885	14.7646	14.9115	NA	15.2141	15.6375	14.9069	14.4815	14.8401	15.1287	15.6712	15.9162	NA	NA	15.9401	15.2301	NA	NA	16.8629	16.6677	15.6965	15.9184	15.3645	15.317	16.1498	15.5044	16.6993	15.2605	15.8636	15.75	NA	NA	NA	15.0473
Q00013	16.3656	NA	NA	NA	NA	NA	NA	NA	16.1093	16.0955	17.0758	17.6063	16.8302	16.0412	16.6508	NA	NA	15.2779	NA	10.9208	17.2179	11.4016	NA	11.0937	NA	NA	NA	NA	NA	NA	NA	NA	NA	NA	NA	NA	12.16	12.1769	12.2355	NA	NA	NA	NA	NA	NA	NA	13.9759	NA	NA
P52209	NA	NA	NA	NA	NA	NA	NA	NA	NA	17.8836	18.0538	17.6317	NA	NA	NA	NA	NA	NA	NA	NA	NA	NA	NA	NA	NA	NA	NA	NA	NA	NA	14.3233	15.6311	NA	15.6025	12.6897	13.0972	NA	NA	NA	NA	NA	14.9722	13.738	NA	NA	14.1376	NA	14.3246	NA
P08253	20.9021	20.8088	21.0822	21.5986	21.6825	21.9371	20.9367	20.8713	21.1081	20.7596	22.5805	22.5814	21.0225	20.8988	20.8408	21.2541	21.044	21.1833	21.2306	21.1447	20.9175	20.8687	20.755	20.8934	21.4286	21.4433	21.5555	20.7095	20.7224	20.8107	21.6908	21.2904	21.4462	20.8649	21.1952	21.0034	21.3675	21.3401	21.0502	21.9916	22.1458	21.9278	21.1779	21.1952	20.9776	21.1694	21.1443	21.1448	21.6412
Q9UHI8	NA	NA	NA	16.1066	15.5977	NA	NA	NA	NA	NA	16.0465	NA	14.5527	NA	NA	NA	NA	NA	17.3816	16.1775	14.8034	NA	14.0584	14.2675	NA	NA	NA	NA	10.0802	11.2062	15.4074	15.9542	16.7275	15.3704	NA	NA	NA	NA	14.8432	14.2201	NA	NA	NA	NA	14.2457	13.4168	12.9246	NA	NA
O75173	14.5589	13.9887	14.3146	14.5595	14.6756	14.996	14.2979	14.654	14.2593	15.512	12.4607	15.8892	15.2211	14.9958	16.4166	16.282	16.9314	16.088	15.5927	15.694	16.0633	16.7368	16.0515	16.2156	15.4317	15.7557	15.5291	17.8161	17.5286	17.238	16.2329	16.1397	14.9041	17.182	16.3432	15.7659	NA	17.0948	15.2458	15.5877	15.7712	15.7482	16.7925	16.9854	17.0724	15.9951	16.4835	16.5794	16.1154
P68133	18.6211	18.2664	19.0007	18.1225	18.9213	18.5517	18.1997	18.5109	17.7901	14.9065	17.7878	14.7185	16.9103	16.5046	17.2002	17.4708	17.3481	18.0558	17.9116	17.2766	17.8761	17.3683	17.1356	17.3345	18.1957	18.2858	18.3329	17.4874	17.5215	17.5546	18.3768	18.6058	18.5027	18.4233	18.4618	18.3883	16.5623	16.7826	16.6282	18.3064	18.9145	18.8146	17.79	17.8978	17.3206	17.8501	17.905	17.8395	18.3948
P60709	21.6745	21.7368	21.784	21.0914	21.1287	21.1569	21.8726	21.6471	21.9128	22.7331	22.8743	22.9793	20.6253	20.9103	20.4102	20.7835	20.8409	20.6727	22.255	22.2583	22.1704	20.7371	20.8766	20.7529	21.2341	21.0783	21.2205	21.262	21.2244	21.1258	22.188	22.1367	22.0234	21.8353	21.751	21.6472	20.7583	20.7534	20.9993	22.1135	21.79	21.8402	20.9869	21.0026	21.0795	21.3839	21.5737	21.5007	21.6432
P63261	NA	NA	16.976	17.3546	17.8537	16.942	14.7034	NA	17.8341	NA	15.0334	NA	13.3593	NA	NA	NA	NA	NA	NA	NA	NA	NA	NA	NA	15.5432	16.558	16.958	16.4229	12.8988	13.0576	NA	16.433	17.1601	NA	NA	NA	16.7774	16.6216	17.166	17.1437	16.8352	NA	NA	NA	NA	NA	13.3349	12.8123	15.2063
P13798	17.2509	16.8013	15.7933	13.9055	16.2096	13.2324	16.3072	14.7109	13.5087	20.612	20.4257	20.323	14.6667	15.3249	15.9581	15.6135	15.8611	15.35	15.7989	15.5794	15.5295	15.3946	15.486	15.6047	14.5303	16.096	16.0552	16.3426	16.2048	15.6674	14.0735	14.498	13.3318	15.445	14.658	13.4913	14.5588	14.417	13.9123	14.2011	13.9786	14.1363	15.7486	14.4005	14.7614	15.0395	14.6721	14.8325	14.1975
P07108	17.3559	17.6842	17.1983	17.3201	16.8252	17.65	18.0122	18.2017	16.5599	15.6974	17.0132	16.7121	17.3463	NA	18.2431	19.7184	19.7176	19.6019	NA	NA	16.0454	18.0385	18.3875	17.3446	19.5201	19.52	19.2267	19.0572	18.7502	18.5512	15.7347	15.8875	15.6572	13.9083	13.9499	11.5599	17.6053	17.5927	17.3818	18.6073	18.8857	19.0783	19.1454	19.1762	18.9876	18.3583	18.7603	18.515	19.7315
P00568	14.9512	14.3515	14.9068	NA	14.679	13.4678	13.6864	13.7284	13.9048	19.9616	19.7829	19.873	12.3194	13.2415	NA	13.7468	12.8297	12.5607	14.3271	13.9778	13.9541	12.1663	13.9956	13.77	12.7118	13.6431	14.5557	13.4738	13.749	13.9362	NA	NA	NA	16.7086	16.7246	16.3217	11.8713	12.6955	12.2096	NA	NA	12.3548	NA	NA	12.8968	NA	NA	14.1799	13.2132
O60241	18.7911	18.6421	18.8829	18.6746	17.7761	17.6025	17.9931	18.1251	18.5158	17.1963	16.9489	17.4538	18.5618	18.6576	18.5382	18.1648	18.5278	18.0718	18.6715	18.438	18.4105	18.6985	17.8507	18.637	16.5929	19.0833	16.869	18.3136	18.5131	18.0756	17.713	17.6894	16.7704	17.6329	17.4449	17.1829	18.0664	18.5473	18.487	17.7701	18.0919	18.0463	18.0795	17.511	18.5024	18.5647	18.6499	18.5152	17.9736
Q8IUX7	17.0936	17.0723	17.0428	16.626	16.1681	17.0857	17.1996	18.0445	16.8335	17.714	18.1547	17.5126	16.7606	17.2241	17.0631	18.4334	18.5289	18.5413	16.3105	16.4398	16.3382	17.8705	18.1585	18.1591	18.2066	17.7756	17.5809	17.3588	17.2483	17.4216	17.3482	17.223	17.2383	17.2755	16.8041	17.1373	15.9592	16.5949	16.498	16.6741	17.2758	16.9903	17.6714	17.6519	17.4433	17.9554	18.2204	18.0148	17.5573
P43652	24.1866	24.0817	24.1282	24.4062	24.478	24.4531	22.8413	22.8146	23.0771	21.4072	21.4463	21.4831	23.1507	22.9862	23.0096	22.1953	22.08	22.2135	22.8594	22.9752	22.759	22.8843	22.8176	22.8294	24.2753	24.2391	24.168	22.3586	22.3434	22.3549	25.1177	24.5703	24.5876	23.9048	23.6842	23.7304	23.0656	23.0754	23.2252	23.3834	22.4202	22.2209	23.083	23.1532	23.6149	22.2902	22.5238	22.4607	23.6407
P16112	17.2019	15.4574	17.0038	15.6468	16.5189	15.6597	15.8596	15.7377	15.5206	22.7741	22.4847	22.8787	14.7551	18.7117	15.9993	16.6555	17.199	16.7282	17.2704	17.1782	17.4448	17.8134	16.9201	17.1093	18.4814	18.6472	16.8622	15.6434	15.3179	16.3917	17.6965	20.5656	16.8895	17.5892	17.2935	15.1375	16.9523	16.6457	17.4495	18.5593	18.0602	13.8067	11.8417	16.7455	15.2906	12.8274	13.6629	14.2476	16.7003
O00468	20.4639	20.1878	20.1665	19.7003	19.6477	19.8105	19.741	19.683	19.6978	18.3175	18.433	19.003	20.0566	19.8882	20.033	20.1599	19.9849	20.2251	20.04	19.899	20.1072	19.9851	20.2461	19.9987	20.5867	20.6878	20.3029	20.5746	20.5904	20.6645	19.5296	19.9483	19.9751	19.6913	20.1471	19.893	19.757	19.976	19.8535	20.603	20.6443	20.5037	20.1403	20.0818	20.0451	20.1299	20.3407	20.3989	20.0529
P02768	34.8111	34.8805	34.9431	34.9363	34.9565	34.9709	34.2456	34.1379	34.3631	33.2623	33.0931	33.1821	34.2728	34.2146	34.0348	34.2566	34.4662	34.1357	33.925	33.866	33.661	34.3762	34.3098	34.3914	34.9895	35.0498	34.9991	33.6329	33.7556	33.7495	35.36	35.286	35.3089	34.6454	34.6794	34.6766	34.2732	34.3772	34.4151	34.672	34.5954	34.6027	34.3575	34.3718	34.5006	34.3813	34.5138	34.3921	34.5761
P02763	27.9097	27.9118	27.7451	27.7288	27.6083	27.6765	26.0052	26.0341	26.17	25.6259	25.622	25.6866	26.0315	25.8203	26.1797	25.183	25.1324	25.1189	25.7076	25.8472	25.8373	25.884	26.0719	25.9528	27.235	27.3544	27.617	25.2347	25.3652	25.3323	28.1037	28.0675	28.0691	26.561	26.6706	26.9199	26.2011	26.1081	25.8963	26.2334	26.1145	26.1331	26.457	26.3737	26.2849	25.3844	25.3223	25.3681	26.4676
P19652	24.6688	24.7616	25.025	26.3529	26.6359	26.1653	24.2001	24.6747	25.1824	24.2147	23.9942	23.8376	24.6677	24.7695	24.5144	24.5516	24.3555	24.0803	24.0072	24.3534	24.0269	24.3535	24.3314	24.9152	25.9404	26.0115	25.8757	23.4467	23.4774	23.2919	25.5105	25.8602	25.9694	25.3252	25.4156	25.263	25.1753	24.7387	24.6733	25.1723	24.8438	24.9178	24.8494	24.7895	24.7837	23.996	23.9958	23.853	24.8672
P01011	25.6804	25.7923	25.7656	26.0259	25.9805	25.8451	24.8719	24.9261	24.5496	24.2976	24.4172	24.4506	25.1289	24.5091	24.9396	24.5352	24.4795	24.4715	25.0468	24.9415	24.8901	25.0096	24.9327	25.0936	25.8719	25.8804	26.0049	24.7281	24.8248	24.8142	26.2941	26.0497	25.8557	25.3917	25.3175	25.5043	24.9665	24.9407	24.9595	24.8216	24.8698	24.8084	24.9198	24.8464	24.8519	24.8152	24.7406	24.653	25.5522
P01009	26.1316	26.5349	26.4286	26.8275	26.923	26.5437	26.2656	26.3449	25.6489	25.8543	25.8327	25.7205	26.3271	25.9816	26.0759	26.9461	26.7778	26.8404	26.3104	26.1684	26.0997	26.0046	25.9573	26.028	27.0274	27.0112	27.1265	25.8601	26.0055	25.9155	26.7811	26.8068	26.6054	26.1759	26.3134	26.2718	26.1962	26.0536	26.1058	26.689	26.5402	26.5942	25.9939	25.9973	26.0531	26.9993	26.7506	26.8412	26.9376
P04217	25.1842	25.1747	25.3635	25.8321	25.9658	25.7826	24.5179	24.5759	24.6437	24.1293	24.1288	24.092	24.7393	24.7377	24.7933	24.2306	24.1646	24.2548	24.6019	24.5266	24.5344	24.5749	24.4842	24.6197	26.0049	25.9525	26.1009	23.8567	23.9406	23.8318	25.8842	25.9338	25.8289	25.5968	25.4519	25.5717	24.7052	24.6723	24.5721	24.8396	24.778	24.7316	24.9275	24.786	24.8196	24.4539	24.3648	24.3273	24.8026
P08697	23.199	23.0728	23.0913	23.8184	23.8991	23.6254	22.5427	22.6222	22.7625	22.9904	22.696	22.7132	22.9188	22.6444	22.8407	22.3013	22.4852	22.2937	22.8262	22.6997	22.4444	22.9393	22.4577	22.8664	22.9784	23.0378	23.1148	21.6315	21.6957	21.6777	23.9764	23.8851	23.9994	23.3716	23.4158	23.2222	22.9617	22.7953	22.9894	23.1412	22.972	22.8578	22.7959	22.8745	22.9338	22.5663	22.699	22.6787	22.8475
P02765	24.7776	25.0376	25.044	25.1843	25.2515	25.4667	24.9487	24.7373	24.8434	25.1027	24.958	24.7793	24.9932	24.8524	24.6078	24.7483	25.0841	24.9988	24.4142	24.2946	24.3314	24.5922	25.0258	24.6586	25.4293	25.3952	25.5648	24.4503	24.419	24.5177	25.6104	25.6944	25.8067	25.3656	25.4193	25.2073	24.8594	25.021	24.947	25.1285	25.2517	25.1869	24.9212	25.1697	24.9976	24.7365	25.1275	25.2036	24.5649
P01023	26.2805	26.3103	26.3328	26.3396	26.4942	26.409	26.1609	26.1789	26.2792	27.9687	27.9021	28.0151	26.3744	26.3642	26.3991	26.6532	26.5682	26.4982	26.7376	26.8099	26.6912	26.2599	26.2834	26.2464	26.943	26.9352	26.938	26.5315	26.604	26.5359	26.6803	26.7387	26.6565	26.3282	26.393	26.4174	26.4294	26.471	26.4791	27.3959	27.3406	27.3405	26.3205	26.3056	26.3929	26.4856	26.4977	26.4552	26.8434
P35611	NA	NA	NA	NA	NA	NA	14.5425	NA	17.2474	16.9585	17.7722	17.5859	NA	NA	13.5768	13.9935	NA	NA	15.9374	15.9294	NA	13.9527	14.1534	12.9976	NA	NA	NA	NA	NA	NA	NA	NA	16.8152	15.1312	NA	16.6475	16.2901	16.0037	15.0748	NA	NA	16.0831	15.1112	15.475	15.5567	NA	15.4483	16.0146	16.2934
P06733	18.7497	19.1911	19.2221	18.8643	18.8857	18.9146	19.4781	19.5153	19.5374	20.2214	20.5391	20.3898	18.941	18.9625	18.9702	18.9948	18.9378	19.1433	19.6767	19.6754	19.5454	18.8339	18.807	18.7743	18.7231	18.7432	18.7988	18.8787	19.0691	18.9089	19.437	19.036	18.752	18.7323	19.0752	18.9314	18.5768	18.7046	18.6608	18.7849	18.654	19.1216	18.8086	18.7901	18.8586	19.092	19.0777	18.977	18.8672
P49641	19.8245	19.5059	19.99	19.6901	19.7581	19.8382	19.5887	19.7923	20.0936	18.7069	17.8057	19.01	18.9896	19.0488	18.6615	18.4931	18.4944	18.8579	19.4839	19.1359	19.0341	18.4573	18.5	18.6844	17.0536	17.3075	17.251	18.7095	18.7245	18.7733	19.3374	18.0991	18.9572	18.6991	18.7756	18.6364	18.2957	18.0804	18.6316	17.5705	17.5993	17.3783	18.1986	18.3896	18.6211	18.551	18.5001	18.649	18.6536
P54802	14.314	14.1338	14.1589	16.1609	15.075	14.9401	15.5777	16.2382	15.1372	15.9161	15.2096	15.466	14.7786	15.5253	15.5108	16.9813	16.7591	16.1282	15.758	14.0419	14.6681	15.674	15.1513	15.222	16.2851	16.2786	16.3875	15.7612	15.7787	15.3948	15.0498	15.2249	15.1404	15.972	15.7179	15.5818	14.8423	14.6399	15.0199	15.4604	15.9574	15.992	15.472	15.6223	15.2715	14.9469	14.9229	15.5967	15.6252
P37840	13.4781	13.2364	14.8813	13.175	NA	NA	14.3324	13.408	13.3963	20.5071	20.435	20.5284	NA	NA	13.4114	13.8462	NA	NA	12.4891	12.2857	11.8937	13.3196	NA	NA	NA	NA	14.0237	NA	NA	NA	13.4366	NA	NA	NA	NA	NA	NA	NA	NA	12.3789	NA	NA	NA	NA	NA	NA	NA	NA	13.5332
P51693	24.1436	23.9341	24.0272	24.4205	24.5698	24.4082	24.2478	24.4588	24.6303	23.9805	24.056	23.8447	24.8764	25.3086	24.5048	25.4177	25.1429	25.0908	24.6495	24.8638	24.503	25.0541	24.9993	25.2247	23.8645	23.8812	24.0159	25.1158	25.2571	25.1228	25.0044	24.7693	24.8292	25.1263	25.0896	25.0367	24.6954	24.6753	24.873	24.962	24.5558	24.4593	25.0432	25.1725	25.4235	25.0635	25.1338	25.0977	24.9352
Q06481	21.0399	21.2331	21.111	20.5995	20.2238	20.8806	21.6753	21.5436	21.6037	20.6361	20.4557	20.3582	21.8828	21.5574	21.3347	21.9671	22.5522	21.8926	20.9924	20.9791	20.9656	21.6794	21.6713	21.768	21.0113	20.7504	20.6823	22.1334	22.2128	22.1334	20.6779	21.1222	21.0168	21.3484	21.3142	21.4033	21.4997	21.5066	21.7485	22.2109	21.9026	21.8846	22.3331	22.2419	22.5657	22.3033	22.2032	22.2774	21.8793
P16157	17.2314	NA	NA	16.278	17.9594	12.8608	16.5211	16.0874	16.3725	22.7546	22.5861	22.8637	12.8435	18.3723	16.9486	16.5396	14.6063	16.1799	18.0151	15.943	15.4035	16.4657	12.0895	14.9211	16.3463	16.5094	16.1535	16.4343	15.3695	NA	16.1858	15.511	17.4424	18.3586	17.705	17.8358	15.6151	NA	15.595	NA	18.4211	NA	16.921	11.9635	12.3536	17.4885	15.2213	13.136	13.7338
P01008	25.8528	25.8344	25.8158	25.7819	25.7548	25.8918	24.881	24.7919	24.9223	24.1719	25.1027	25.108	25.0781	25.06	25.1399	25.1969	25.1844	25.0364	24.1095	24.1744	24.087	24.9381	24.8533	24.9074	25.838	25.8165	25.8333	24.5866	24.5488	24.5622	26.2549	26.0817	26.1454	25.0869	25.1727	25.1586	25.1531	25.2279	25.036	25.5113	25.4647	25.4323	25.3695	25.3677	25.2175	24.9834	25.0385	25.0628	25.113
P02647	28.2127	28.1601	28.2029	28.9697	29.0591	28.7581	27.6697	27.904	27.9077	28.174	27.9644	28.0287	27.8649	27.9213	27.6634	27.0136	26.9785	26.6415	27.1375	27.1711	26.8804	26.5426	26.4909	26.9097	28.6609	28.5199	28.5536	26.4043	26.3883	26.4144	27.9498	27.8927	27.9922	27.4434	27.3695	27.4909	28.0109	27.9415	27.7518	28.1003	27.9768	28.0769	28.0272	27.9167	28.0051	27.3571	27.3126	27.308	28.3113
P02652	25.518	25.8691	25.92	26.6582	26.9906	26.6914	25.1166	25.1835	25.4624	25.5891	25.074	25.2274	25.1263	24.862	24.6331	23.7977	23.3842	23.5563	24.8962	25.1151	24.0628	24.6104	24.2362	24.5628	25.7767	25.6814	25.4612	22.8516	22.8961	22.8106	26.4508	26.2752	25.9307	25.55	25.2641	25.6435	25.4557	25.4834	25.5269	25.5006	25.2699	25.2125	25.166	25.1091	25.6091	23.9243	24.3587	24.327	24.997
P06727	24.0574	24.0687	24.0517	25.1063	25.0543	25.338	24.4732	24.213	24.2493	24.1024	23.8932	23.9488	24.3462	24.0416	24.3198	23.6605	23.8095	23.7773	23.2795	23.1812	23.2307	23.6335	23.6506	23.774	25.3031	25.3039	25.3113	24.0599	24.1382	24.0677	25.3109	25.3397	25.0787	24.9057	25.0106	25.0387	24.4874	24.3899	24.505	24.8606	24.7482	24.7153	24.8751	24.8938	24.9994	24.1415	24.0703	23.9942	23.8945
P04114	17.9945	18.4625	18.5624	19.7981	19.885	19.452	18.5207	18.3721	18.9273	23.0807	23.1875	23.2168	18.222	19.0271	17.7685	18.2242	18.1224	18.1864	21.6125	21.7496	21.516	18.7107	18.6273	18.7757	19.1194	19.447	19.5596	17.3405	18.5965	16.5614	18.3608	18.0923	18.187	18.9468	19.0358	19.577	18.2213	17.3885	17.778	18.4165	18.2243	18.3034	18.2847	17.9941	18.6495	17.9172	17.9135	17.4487	19.413
P02656	20.3776	20.4718	20.6064	21.7093	21.7934	21.7279	20.0981	20.1967	19.7906	21.3407	20.8573	20.9443	17.6049	18.4215	17.9176	16.4203	15.274	15.0674	19.4562	19.186	19.5166	15.8746	17.1858	17.1084	19.333	19.3667	19.5662	17.8491	18.0981	18.0474	20.6364	21.1173	21.2279	21.1182	21.2693	20.5144	20.2206	20.2629	20.3907	20.0003	19.8854	19.9593	19.1801	19.2093	19.3281	18.7413	18.5318	18.3958	18.1886
P05090	26.3789	26.4862	26.5275	26.2372	26.1526	26.2115	26.1273	26.0746	26.0581	25.2636	25.03	25.0738	26.6846	26.3099	26.4376	25.3997	25.7006	25.2128	25.6248	25.4987	25.4419	26.2407	26.4039	26.2832	26.8495	26.8472	26.84	26.3701	26.3328	26.3104	27.0061	27.0507	27.1268	26.2041	26.3218	26.3533	26.8055	26.8544	26.7473	26.7291	26.5476	26.4929	26.8039	26.8931	27.0174	26.5778	26.4601	26.4004	26.4708
P02649	28.2197	28.267	28.2428	27.9372	28.002	28.038	28.3806	28.2672	28.1739	27.8899	27.9075	27.838	28.0399	27.6229	27.9638	28.0435	28.0906	28.0235	27.8762	27.6847	27.5983	28.3398	28.293	28.3337	27.9835	28.049	28.0197	28.8097	28.815	28.7844	28.92	28.734	28.4437	28.4617	28.2533	28.6134	28.702	28.5501	28.6343	29.2077	28.9996	28.9706	28.4259	28.3644	28.5606	28.6112	28.4572	28.3923	28.4114
O14791	18.3278	17.6983	18.0789	18.2103	17.9997	18.5846	16.0845	14.0414	14.0667	17.8742	18.2671	18.4965	16.6368	17.1552	16.6417	14.9089	14.5741	15.8378	17.376	17.4351	17.0246	16.8894	16.847	16.8497	18.0947	18.0008	18.0078	15.8763	16.6264	15.8456	19.0246	18.7427	18.2042	18.9996	18.2722	18.7562	16.5729	16.4457	16.964	17.9597	17.614	18.2754	17.3999	17.4418	17.6707	16.9087	17.0831	17.0674	17.2457
P55087	15.3246	15.3381	15.1201	14.124	14.6931	14.9208	15.5356	15.1836	13.1432	NA	NA	NA	15.6408	15.4786	15.4253	16.6412	16.511	16.6349	13.4321	15.697	13.5157	15.8091	14.837	15.7381	16.0116	16.0456	16.4691	16.5558	16.2475	16.1551	14.8889	14.8879	14.8557	14.1836	15.3542	16.512	15.9579	15.5973	15.7026	16.121	15.4474	15.8779	15.5547	15.5933	15.3066	15.8428	16.4164	16.0961	17.1029
O75882	20.1472	20.225	20.1094	19.8579	19.9617	20.4785	19.9484	19.6607	19.6609	18.549	18.1437	18.2005	19.9628	20.282	20.1353	19.4243	19.2237	19.6579	19.2434	19.0819	19.7388	19.5349	20.1543	19.2885	20.3229	20.1368	20.2996	20.1214	20.5073	20.1341	19.6764	20.2958	20.4655	19.5691	19.6222	19.5826	20.1631	20.0511	19.9483	20.0217	19.8348	19.7326	19.9521	19.8044	20.2586	19.6506	19.6124	19.7228	19.3034
P02730	12.6941	13.6328	13.1786	NA	12.5081	NA	13.8916	12.8721	13.8114	22.68	22.3511	22.5451	NA	14.0048	13.2138	NA	12.7214	14.359	15.4762	15.3207	14.4383	13.2511	13.2674	12.6338	13.3065	12.7766	13.2787	NA	11.0072	11.364	12.637	11.832	NA	18.8422	18.9058	19.333	NA	NA	NA	12.5373	NA	NA	12.4119	NA	NA	11.2895	NA	11.4985	NA
P98160	20.7373	20.6456	20.8824	20.5696	21.1673	20.6014	21.0521	20.902	21.4956	21.1841	21.2209	21.0267	21.065	21.5096	21.0114	21.253	21.3592	21.2062	20.926	20.9461	20.8294	21.1541	21.0063	21.178	21.2524	21.2473	21.1994	20.2925	20.475	20.4692	20.7661	20.976	20.8349	20.5713	20.4547	20.6137	21.1934	21.0695	21.3505	21.7761	21.3992	21.35	20.915	20.9279	21.0184	21.5918	21.3871	21.385	21.2447
Q16620	18.6932	18.4143	17.8487	18.0335	15.1519	18.2218	18.2728	18.5381	18.8082	16.6585	NA	18.7554	17.0526	18.5023	18.7747	18.8769	19.0462	18.9254	18.0168	16.8009	18.6092	18.4708	18.5639	18.6743	17.8478	18.4384	18.7679	19.271	19.3512	19.4743	14.5378	15.1352	17.9011	16.6693	17.0554	17.3391	16.8038	16.6542	15.921	17.6696	18.174	16.4127	17.2311	18.3089	17.5643	18.6565	17.682	17.7646	18.4017
O43505	23.5796	23.6318	23.6261	23.6428	23.839	23.6521	23.8979	23.9033	23.9923	23.0662	22.791	23.1636	24.1726	23.9972	24.0067	24.1934	24.4062	24.0929	24.1622	24.1594	23.8257	24.4834	24.4667	24.3881	23.4379	23.5594	23.5624	23.9326	24.0702	23.9772	23.8366	23.6334	23.5657	23.6929	23.6673	23.997	23.8883	23.8375	23.6812	23.9233	23.5754	23.5429	24.2633	24.3234	24.3773	23.9984	23.8939	23.8478	23.9914
P02749	24.9277	24.9983	25.0339	25.9633	26.038	25.8264	24.602	24.8086	24.905	24.0551	24.0719	24.2463	24.7081	24.61	24.7936	24.2757	24.3781	24.1763	24.5486	24.5889	24.7285	24.3311	24.3409	24.3757	25.1998	25.209	25.0591	23.5102	23.4176	23.6246	25.0539	25.0804	24.9325	25.283	25.2243	25.2003	24.439	24.7773	24.6273	24.57	24.7428	24.7319	24.7157	24.6942	24.6162	24.3429	24.4473	24.3594	24.7767
P61769	26.1077	26.1218	26.4132	26.2728	26.5725	26.0804	26.3547	26.352	26.539	25.6129	25.1829	24.9445	26.8118	26.1512	25.4821	26.1329	26.552	25.8841	26.2478	26.3239	25.4574	26.2687	25.3178	26.1129	26.4206	26.2998	26.3417	25.0345	25.0505	25.198	26.3822	25.8312	26.0681	25.6421	25.6139	25.185	26.1921	26.3873	26.3813	26.5168	26.4907	26.3135	25.8329	25.9823	26.2835	25.8638	26.0214	26.0784	26.9244
Q562R1	19.1698	19.165	18.8537	18.7782	18.3227	18.4745	19.1121	19.0629	19.4654	17.4953	18.242	18.2892	17.8991	NA	18.0985	17.6863	17.5759	17.873	19.7469	19.8905	20.092	17.8131	18.1448	17.7359	18.4341	18.3217	18.3255	18.2994	18.2471	18.2949	18.9815	19.3112	18.1818	18.126	18.4144	18.4143	17.3127	17.9095	17.9419	18.5422	18.9011	19.0127	18.2068	18.0158	17.3516	18.389	18.8045	18.6536	18.4484
Q96KN2	24.3489	24.2548	24.2575	24.6053	24.6182	24.5293	24.4442	24.5542	24.4815	23.8869	23.7846	23.8236	24.4628	24.2655	24.469	25.1432	24.9993	25.088	24.8874	24.6967	24.5556	24.8131	24.7764	24.8595	24.9292	24.8625	24.9564	24.9162	24.9435	25.0272	24.9158	24.6823	24.5541	24.6543	24.6506	24.753	24.9066	24.8968	24.886	24.7511	24.8766	24.8636	24.5871	24.5469	24.5605	24.7142	24.7884	24.6795	24.9551
Q96JF0	NA	NA	15.8332	16.3364	15.923	16.5566	16.5167	15.7597	15.6232	16.1053	16.8221	16.2878	18.0062	18.2	18.0662	18.0964	18.3655	18.593	16.8146	16.8676	16.8174	17.7534	18.0789	17.7706	17.0529	16.9463	17.0306	18.2233	18.4315	18.3033	16.0028	16.9582	17.8387	18.218	18.3366	17.0742	18.4344	18.2539	17.3961	18.3671	17.5119	17.3182	18.2363	18.1494	18.3628	19.1443	18.9305	18.8712	17.2645
P06865	24.0412	23.9195	23.7657	24.507	24.3006	24.4851	23.8825	23.849	23.7745	20.6658	23.8248	24.254	22.3155	22.1271	22.3174	17.731	17.5444	17.2969	22.5753	22.6229	22.5366	20.4561	19.8783	20.3142	17.7924	17.2991	17.3704	17.1744	17.1402	17.2509	17.5665	17.253	16.7962	17.7148	17.1279	17.0816	23.187	23.5342	23.5145	16.5881	17.4055	17.5104	17.5843	17.7977	16.9171	21.0404	21.2821	20.8063	18.6886
O00462	17.2012	17.0422	16.3367	16.1473	17.3014	16.9542	16.8721	16.7183	17.9881	18.5459	16.6425	16.6483	17.3965	17.5608	17.2877	17.2365	17.0793	17.2065	16.5377	16.5273	16.5687	17.3341	16.9238	17.1301	16.7143	15.9481	16.5649	17.1511	17.0533	17.2994	16.2895	16.259	16.4618	17.0175	16.2706	17.1462	17.2303	17.1088	16.9918	16.6183	16.3996	16.3875	16.8576	16.7344	16.3556	16.2218	16.7984	16.73	16.8138
P43251	20.4135	20.0608	19.9441	20.0421	19.9922	19.7972	20.8025	20.8589	20.6609	20.0847	20.0266	19.8561	21.1141	20.9827	21.1253	21.3661	21.5257	21.2358	20.4092	20.1969	20.4038	21.1714	20.9676	21.5381	21.7027	21.8519	21.9243	20.6375	20.6689	20.6284	21.1257	20.298	20.3177	20.6378	19.8504	20.3462	20.9812	20.7336	20.8427	21.0473	21.2353	20.9358	21.5325	21.2701	21.5	20.8437	20.7425	20.847	21.3929
P07738	15.6683	15.8471	14.8152	15.8018	14.7504	14.1878	15.3262	14.6375	14.5091	21.8139	22.0436	22.2091	13.738	13.6189	14.918	15.3239	16.3632	14.1325	15.1877	16.899	15.9993	14.8381	11.3618	16.2864	15.0525	15.6995	15.2821	12.6222	14.9148	14.7199	13.9169	14.784	14.5984	15.4249	15.2568	16.0411	NA	12.7822	14.6646	14.9857	14.5594	13.9469	14.3854	15.0969	14.8997	12.2566	13.0181	13.2494	14.1489
P80723	19.3331	19.3837	19.3321	17.3716	18.0104	18.3572	18.7675	18.3321	18.8305	18.845	18.156	18.8364	19.016	19.7221	18.5405	19.0923	19.5491	18.8485	18.6024	18.9148	18.3102	19.01	18.8582	19.1041	18.9416	18.9068	18.7093	19.2298	19.8298	19.7345	18.7368	19.0368	18.7695	18.5771	18.1333	18.795	18.8185	19.2988	19.0568	19.4534	19.3419	19.6612	18.9118	19.244	19.5714	19.8275	20.1503	20.0493	18.5957
Q96GW7	22.3548	22.4767	22.3592	22.2561	22.1245	22.5224	22.8064	22.49	22.6055	21.9632	21.63	21.9635	23.1628	22.8273	22.8583	22.6776	22.4735	22.6319	22.6777	22.6387	22.4014	22.9615	23.0841	23.0575	21.8538	21.71	21.273	23.0314	23.1388	23.009	21.764	21.6028	21.4795	22.2034	21.7202	21.9642	22.4243	22.9151	23.038	22.8987	22.7308	22.875	23.1123	23.0176	23.1696	22.4722	23.1946	23.1604	22.2887
P04003	17.3623	16.8917	17.8454	19.494	19.3885	19.66	16.4348	17.4178	16.3305	20.3044	20.2639	19.9942	16.4235	16.4822	17.2989	15.0771	16.404	15.2986	19.5851	19.9001	20.0788	17.6308	18.218	17.8398	18.0705	17.7284	17.7396	16.0947	14.6037	15.0074	18.1776	18.6985	18.1507	19.2879	19.223	19.1729	17.2224	16.5656	17.1092	16.6127	17.3712	17.4151	16.6498	17.0925	16.2906	16.9384	15.5337	15.4298	17.1192
Q9HCU4	15.9455	17.0275	16.4786	16.4433	16.1383	16.7426	16.816	16.6954	16.4689	15.9954	16.4113	15.8733	16.8529	16.815	17.1426	16.7569	16.5815	17.1459	17.146	16.944	17.8517	17.4735	17.9063	17.5293	16.1183	16.2396	16.8063	17.752	17.6932	17.9204	16.9099	17.7715	17.5125	17.6916	18.2184	17.4058	16.9997	16.8633	16.8324	16.2736	16.1055	16.1155	17.1259	17.1218	17.3117	17.5469	17.3471	17.2878	16.3105
P55290	21.2113	21.1748	21.3343	21.0285	21.1379	21.0759	21.0296	21.1103	21.025	20.5598	20.7198	20.759	21.171	20.9508	21.233	21.5564	21.4324	21.6084	21.6115	21.5503	21.615	21.4502	21.8434	21.5161	20.45	20.5365	20.6895	22.027	22.095	22.0145	21.0108	21.2818	21.3138	21.5987	21.719	21.657	21.2056	20.9397	20.8507	21.144	21.0991	21.081	21.2061	21.2187	21.1246	21.2352	21.3019	21.2711	21.0172
P55291	15.4656	14.9442	15.3498	16.5972	16.6559	16.2274	17.5115	17.4823	17.0856	17.2443	16.5977	16.2421	18.6729	19.088	18.6491	16.6011	16.611	17.3927	17.4089	16.9947	17.4173	17.9879	18.2133	18.029	15.5205	15.6989	15.722	18.5454	18.4775	18.4293	15.5638	17.1005	15.9485	16.7584	16.3917	16.1496	17.3919	17.4654	17.1398	16.8401	17.084	17.1592	18.2842	18.4802	18.0594	16.4698	16.3361	16.0429	17.0376
P19022	21.2386	22.5978	22.4954	20.8221	20.7298	20.7974	21.1433	21.2087	20.5096	20.6875	21.9294	20.8196	21.4626	21.5422	21.6219	21.3895	21.3534	21.6448	20.9686	22.2548	21.6145	21.2884	21.7153	21.4534	20.5187	20.8365	20.5044	21.8512	21.9417	21.837	21.2087	21.3491	21.6827	21.9531	22.0993	21.9362	22.6303	21.4131	21.5072	21.8062	21.8998	21.7719	21.7952	21.7485	21.9095	22.0605	21.9145	22.0529	21.8524
P55283	16.1088	15.9914	16.0386	15.6791	15.6292	16.0929	16.172	15.595	15.368	NA	15.5307	15.8497	16.0343	16.1018	16.3106	15.9592	15.7491	16.5344	16.0424	15.59	17.5299	15.7903	16.4052	15.9019	15.3955	15.7403	15.8162	17.24	17.6722	17.2151	15.1736	16.1736	16.7458	17.4683	17.2352	17.0025	16.8104	16.434	16.6514	16.7123	16.2642	16.299	16.2489	16.1297	16.5838	16.8757	16.7834	16.6921	15.8385
P55285	17.3469	17.0915	17.4261	17.1152	17.2026	17.3882	17.238	16.9382	16.5216	16.7961	16.576	17.1371	17.5021	18.1542	17.7591	17.4433	17.6773	17.5247	17.2458	17.5162	17.494	17.4072	17.8922	17.3683	17.6397	17.3497	17.1216	18.5168	18.3749	18.4724	17.3686	17.0569	16.6187	16.4835	16.4007	15.6322	17.7392	17.4005	17.5533	17.2511	17.6323	17.3823	18.0416	17.7584	17.5132	17.6257	17.9079	17.5186	17.3481
P55286	15.1632	14.978	15.1579	15.6997	15.3856	14.9198	14.3001	15.5044	16.4685	14.5024	15.6358	NA	16.0952	16.1088	15.2108	16.6378	15.9322	16.1896	18.3392	18.0619	18.0391	17.3969	16.0757	17.0478	15.2613	13.9548	15.5386	12.207	14.2199	15.1912	16.8443	16.2471	16.1021	15.7994	16.4908	16.4718	15.9888	15.7316	16.2485	16.2146	16.2314	14.9467	15.1305	15.3214	15.5633	15.412	15.2229	15.0524	16.5431
P05937	16.2188	16.0893	16.4824	15.5724	15.56	13.4338	16.2796	17.4168	17.478	17.6867	17.3101	17.0007	16.3017	17.1829	16.4336	17.3908	17.3038	17.3359	14.6853	14.8605	12.5637	13.1535	NA	15.0058	15.0552	15.6877	14.8293	16.465	15.5318	16.1117	15.146	15.5757	NA	NA	NA	NA	16.8534	16.5596	16.6172	17.6523	17.203	17.2925	17.3395	16.9461	17.362	17.5309	16.9111	17.226	17.5699
Q9UQM7	15.403	15.7334	15.0992	16.6859	16.6418	15.9925	16.0338	16.1966	16.122	15.634	16.5272	15.5824	16.6235	16.5055	16.6302	17.2376	16.3134	16.9264	16.8769	17.0329	17.0176	17.2292	16.5522	17.2443	15.2967	15.1127	15.432	16.4388	16.5052	16.9374	15.609	15.766	14.7616	15.8291	15.8393	15.9655	15.9352	16.3652	16.0992	15.6506	15.8005	15.885	16.2559	16.3801	15.9718	16.4233	16.547	16.5782	16.9601
P0DP25	18.8646	20.6542	18.8264	20.4173	20.2911	20.9516	18.5499	18.6114	20.1012	19.9273	20.0962	19.6356	18.261	18.311	18.0935	18.532	18.705	20.4575	17.7962	17.5761	17.6718	20.5174	17.3537	17.6379	21.364	21.3443	21.4084	19.5848	19.3691	19.4398	18.0228	20.6741	17.6714	20.1627	16.7476	16.6544	17.8719	18.0688	17.9202	18.1296	18.3912	21.0199	18.128	18.1378	19.5786	18.0472	18.0131	17.997	18.3283
P20810	13.2647	13.6905	NA	17.796	13.8988	14.4194	NA	13.1894	17.0519	19.2644	19.1379	19.7342	13.858	16.0023	14.5948	11.7293	NA	13.234	16.708	13.6331	16.1355	14.6352	15.0803	12.7419	NA	NA	NA	12.1113	12.1284	NA	14.9862	NA	NA	NA	NA	NA	NA	13.4154	13.4471	12.3504	NA	NA	13.2449	NA	NA	NA	11.9874	11.8664	14.916
P27797	20.157	20.2822	20.3105	19.5076	19.3899	19.6893	20.0881	20.3274	20.3601	19.1762	19.3091	19.6282	20.3769	20.5804	19.9661	20.3996	20.4911	20.3366	20.2439	20.3322	20.2361	20.2654	20.1766	20.2055	20.6068	20.4685	20.3123	20.6966	20.8092	20.553	20.2735	19.9503	19.9096	19.9104	19.8774	19.8079	20.3833	20.634	20.5837	20.4158	20.3535	20.4579	20.2311	20.3164	20.0355	20.7754	20.4681	20.0406	20.0745
O94985	24.4478	24.4426	24.5201	24.3827	24.4332	24.3634	24.5903	24.5278	24.5632	23.5599	23.4949	23.7119	24.1746	23.8786	24.0146	24.8945	25.0602	24.8808	24.194	24.2395	24.0853	24.513	24.5044	24.6231	24.0948	24.1155	24.1988	24.5683	24.571	24.507	24.4487	24.2646	24.1729	24.2865	24.325	24.4703	24.7283	24.6653	24.6133	24.7044	24.5009	24.4275	24.0982	24.1423	24.2877	24.796	24.7814	24.7277	23.9793
Q9BQT9	18.0127	17.9213	17.9076	17.8131	17.7537	17.7951	18.137	18.3324	17.5911	17.204	18.3424	17.3904	18.7811	19.3687	18.2753	19.3679	20.256	18.7746	17.6508	17.4492	17.2064	18.8858	18.3828	18.9148	19.181	18.8978	17.8521	19.4197	19.5778	19.7968	17.7916	17.9359	17.9304	18.6036	18.3227	18.3743	18.3288	18.5149	18.7569	19.1233	18.9003	19.0871	19.5188	19.1603	19.8472	18.8438	19.5529	19.5903	19.1333
P00915	17.7891	17.0374	17.8985	16.7244	17.1757	17.1413	20.306	20.2619	20.575	26.5391	26.3902	26.8224	16.8796	16.9744	16.342	17.9135	17.767	18.574	22.1666	22.0921	22.3736	17.5225	17.1896	17.5316	17.2073	17.2764	16.2324	18.7642	18.8381	18.8194	12.9984	19.4353	14.4227	24.0235	23.9986	24.1062	17.4978	16.9886	17.7438	17.7146	17.6704	17.7279	14.8913	14.3961	13.5979	16.0834	15.7672	16.0974	14.7439
P00918	15.6098	18.6241	17.9581	17.9606	18.6215	17.8258	17.6009	18.7453	18.8646	24.9136	24.7989	24.7781	16.5217	18.5476	18.7054	16.1326	15.7149	15.0439	19.2164	19.0521	18.9961	16.3375	15.6181	17.219	NA	13.3802	NA	14.5125	15.0604	15.293	NA	16.8491	12.1215	21.1006	21.2787	21.2935	18.9556	15.1602	16.4002	13.0976	16.139	14.8932	15.5082	15.6239	NA	15.4305	15.4977	15.4504	11.811
P22748	17.9358	17.7506	17.6626	17.642	17.4177	17.6509	18.185	17.9179	17.6439	16.5541	17.6403	16.437	17.4654	17.2114	17.727	17.1527	17.0359	17.7937	16.4271	15.7784	16.5987	16.532	16.7866	16.5474	16.4325	17.2927	17.1221	18.012	18.2361	17.8733	15.4676	16.0896	14.7696	17.5699	17.6025	17.5365	17.4899	17.6322	17.2303	16.7087	16.5794	15.8473	17.2858	17.2539	16.2634	17.6293	17.3937	17.5694	17.0242
Q96IY4	20.3561	20.2426	20.2112	19.9481	19.7808	20.0104	19.251	19.1564	18.7477	17.4647	17.1836	17.72	19.7358	19.8443	20.0818	18.5379	18.6569	18.6664	18.1355	18.5918	18.7973	18.9474	19.4336	18.8195	19.7753	19.8399	20.02	18.4518	18.7268	18.4499	20.5519	20.715	20.5259	19.6913	19.8118	19.7381	19.9097	19.8325	19.613	19.2547	19.333	19.2654	19.7621	19.806	19.6834	18.8368	19.0064	18.9331	18.6427
P16870	22.6319	22.625	22.475	22.6057	22.5971	22.8295	22.982	22.9585	22.6485	21.5643	21.7317	21.5493	22.4644	22.3264	22.7114	22.8814	22.6974	23.0566	22.1038	22.1136	22.2915	22.6156	22.7654	22.7189	22.4378	22.5539	22.5875	23.1798	23.1798	23.0292	21.4978	22.2558	22.251	22.2177	22.49	22.2509	22.9056	22.7984	22.7146	22.731	22.7335	22.6983	22.8572	22.8754	22.9142	22.6479	22.5774	22.5662	22.2021
P15169	15.3525	15.418	15.3544	16.6249	17.5823	16.5163	16.7209	16.3511	17.2784	20.8505	20.7619	20.9807	17.0893	17.5641	16.2878	14.8843	16.37	13.3614	14.5098	15.5768	14.9812	16.1699	16.167	16.0118	14.8004	16.1276	15.3115	14.7601	14.8655	14.091	16.9102	16.8289	16.8269	16.3702	16.5696	16.3438	15.1296	14.8912	15.6848	15.9262	15.9891	15.4663	15.3405	15.2841	15.5359	14.233	14.0616	14.2711	14.317
P22792	18.1776	17.7117	17.7805	19.4137	19.2598	18.9474	17.4619	17.544	18.0776	19.5653	19.3019	19.6448	18.0289	17.8782	18.1343	16.7215	16.4445	16.4605	17.9292	18.425	18.0955	18.3547	17.9641	18.1409	18.056	18.5596	18.2051	15.883	15.7757	15.8441	18.4181	17.976	18.0047	17.733	17.9803	18.1126	17.7052	17.7043	17.7779	17.5004	17.3889	17.4855	17.2676	17.3543	17.3293	16.6385	16.4548	16.4707	17.1746
Q9Y646	19.7441	19.7878	19.73	19.8108	19.7555	19.6344	19.7878	19.8584	19.3197	18.8899	18.858	19.1309	19.7098	19.4952	19.883	19.7205	19.6221	19.8872	19.4933	19.3437	19.4603	19.7486	19.8696	19.8611	20.2955	20.4223	20.2527	19.6886	19.6481	19.5681	19.4929	19.5988	19.6156	19.849	19.5771	19.5197	19.5302	19.6411	19.5242	19.8233	19.9532	20.0283	19.9121	19.7974	19.7465	18.6389	18.6821	18.6806	19.5309
Q9NQ79	22.0192	22.1637	22.0126	21.9693	21.7232	21.8433	22.2729	22.289	22.2746	21.1457	20.9557	21.3225	22.3559	22.3558	22.3454	22.72	22.6351	22.6722	22.1861	22.2893	22.2533	22.4349	22.3619	22.4095	21.9292	22.0993	22.1294	22.9093	22.9711	22.9002	22.6815	22.7236	22.768	22.6864	22.6985	22.6879	22.7878	22.6207	22.5855	22.9477	22.692	22.7762	22.5165	22.4674	22.5424	22.5304	22.4964	22.4967	22.4682
P49747	18.278	18.0276	18.0466	16.5516	15.1692	17.399	16.6917	17.2179	17.5686	18.5711	18.9486	18.6973	15.5229	17.9112	17.0394	15.7778	16.0034	15.6236	22.9483	22.8782	23.149	14.4962	14.6245	14.1017	16.8284	16.9582	17.1723	14.2232	17.3165	15.042	15.5688	15.7707	15.6562	15.3698	15.8715	15.5761	15.3517	17.721	15.2824	16.1446	16.2224	16.3772	16.0034	16.5311	15.5232	14.4096	14.1368	15.2238	16.6208
P04040	21.5995	22.4297	23.1028	24.096	24.2998	23.384	22.3322	23.6296	23.7379	24.8186	24.8522	25.0324	22.4898	24.3106	22.7981	23.2549	24.0125	22.7405	24.297	24.8762	23.2449	24.7751	24.2638	25.4744	25.4941	25.5923	25.1082	18.7022	18.7801	18.7614	26.6317	26.5879	26.2676	24.8519	24.2121	24.5029	25.5151	25.0074	24.5304	27.6803	27.2443	27.0094	25.4638	25.7083	24.5261	21.5031	21.2803	21.0368	26.5946
P07858	19.8842	19.8983	20.0291	20.0723	20.1186	20.0817	19.6365	19.6051	19.4591	19.6338	19.1461	19.4455	20.0544	20.2897	20.4033	20.3155	19.9588	20.3232	19.8121	19.9462	20.1801	20.2972	20.6305	20.2531	20.4554	20.2874	20.2723	20.2094	20.2281	20.3568	19.7094	20.2091	20.236	20.7933	20.6778	20.3605	19.8119	19.7463	19.646	20.0669	19.9668	20.0719	19.932	19.9651	20.1977	20.3479	20.3394	20.2205	19.5176
P07339	21.6455	21.6748	21.7765	22.2301	22.3353	22.1237	22.2007	22.2457	22.1676	21.9197	21.843	21.96	22.5472	22.4315	22.5158	23.5588	23.6947	23.58	22.2517	22.2541	22.1328	23.2568	22.9087	23.1567	23.7239	23.7202	23.8961	22.7686	22.8969	22.7475	22.7957	22.575	22.7492	23.0329	22.9869	23.1138	22.2644	22.2757	22.2766	23.2716	23.2861	23.2659	22.9215	22.9115	22.7769	22.8276	22.8359	22.7827	23.0983
Q9UBX1	17.2087	16.9377	16.7553	16.8998	17.375	17.0659	16.6395	16.2097	15.9717	16.2634	16.1958	17.2243	16.6263	17.0347	17.0506	16.4075	16.2587	16.8516	16.6775	16.5066	17.1698	16.4578	16.7075	16.5878	16.4196	16.4053	16.52	16.8129	16.8883	16.6377	17.0751	16.7654	16.9769	16.3676	16.9659	16.8866	17.291	17.5796	15.7935	16.915	16.5637	17.6941	17.1817	17.1915	16.574	16.7989	16.4606	16.5294	17.7899
P25774	15.962	16.0379	15.8988	16.3098	15.9265	16.1643	16.5563	16.3047	16.4163	14.2909	15.0474	15.3666	15.6231	16.4401	16.8434	14.9835	14.8836	14.5159	15.6429	15.8257	15.871	15.2831	15.0505	15.2011	15.0651	15.3197	15.4133	16.0382	15.9839	15.7961	14.761	14.3993	15.422	14.4877	14.6943	14.5954	16.6686	16.8647	16.6737	14.7182	15.3823	15.1562	14.6832	14.7299	14.3984	14.2215	13.8963	14.1279	14.9906
Q9UBR2	19.2228	19.2351	19.1636	18.5119	18.436	18.6395	19.0742	18.7313	18.8196	17.8944	17.5859	17.6168	19.1412	18.9781	19.4308	18.9991	19.107	19.5864	18.4963	18.6241	18.7827	18.945	19.4021	18.9119	19.7308	19.5455	19.8012	19.2871	18.9206	18.9091	18.3338	19.0346	18.8417	18.532	18.7008	19.0669	19.1089	18.6344	19.0048	19.0768	18.8972	18.6471	19.3064	19.1049	19.2433	19.428	19.3186	19.24	18.1246
P29279	16.1001	15.5014	15.5196	15.1399	14.9877	15.3363	15.9814	14.9826	13.5674	15.3121	15.3613	15.1065	16.3168	16.3793	16.4297	16.5368	16.2967	16.8583	15.8418	12.7013	15.9109	15.7601	16.3746	16.0376	15.5541	15.747	15.3024	16.5843	16.9498	16.8531	15.7379	15.4107	15.4013	15.7985	15.8929	16.423	16.3431	16.1752	15.1631	16.465	16.5559	16.7199	16.0113	15.9775	15.7231	16.2841	16.3134	16.5543	16.2815
P48745	20.635	20.6317	20.6828	20.1478	19.8912	19.9427	20.2072	20.3198	20.2275	19.0368	18.7943	18.6037	20.6017	20.1393	20.4428	20.3938	20.8644	20.4425	20.1237	19.9887	20.1685	20.4498	20.4801	20.6109	20.7601	20.6549	20.5999	20.2766	20.3729	20.2891	20.7239	20.7976	20.37	20.4244	20.5063	20.38	20.7318	20.7123	20.8219	20.2212	20.1213	20.141	20.5642	20.5571	20.5833	20.9773	21.1238	21.0398	20.4166
Q13740	20.3592	20.0944	20.2141	20.6287	20.8107	20.6111	20.3265	20.4845	20.5072	20.2194	20.275	20.2834	20.6569	20.4579	20.6168	21.0325	20.9788	20.9489	20.464	20.4462	20.4998	20.9243	20.5223	20.6219	20.6221	20.6261	20.7044	21.0339	21.0331	21.088	20.3507	20.4635	20.8166	20.6226	20.5851	20.5071	20.5659	20.8347	20.5828	20.452	20.6269	20.5525	20.5301	20.5504	20.6533	20.1504	19.9455	20.282	20.6859
P16070	20.2866	20.3144	20.1594	20.4165	20.2692	20.5664	20.5001	20.2949	19.9048	19.1409	19.5085	19.4347	20.2083	20.0249	20.5632	20.7241	20.3165	20.661	20.0982	20.0214	20.3354	20.1517	19.8587	20.3557	21.0017	21.0772	20.8019	20.5729	20.4807	20.5131	20.078	19.9064	19.6977	19.6671	19.9338	19.8655	19.8372	20.5493	20.0567	19.5888	20.4567	20.3425	20.1883	20.5167	19.6484	20.5461	20.9675	20.9329	20.0027
O43866	16.5225	16.5309	16.6021	15.9924	16.0672	16.3704	17.2831	16.9079	17.3582	18.8091	18.3412	19.0683	17.4086	17.3801	17.5757	15.3999	16.0265	15.3625	18.9195	18.7516	18.8655	17.4579	18.1736	17.6568	18.3252	18.1618	18.4783	16.0969	16.3112	15.9847	17.2174	16.9831	16.7451	16.3513	16.1005	16.9381	18.0077	18.3858	18.1742	15.8141	15.4666	16.7081	16.9102	17.0309	16.954	15.2274	15.178	15.2159	16.8759
P13987	22.7035	22.627	22.7563	22.1408	22.0996	22.4535	22.9578	22.476	22.7109	20.4567	20.9075	20.9184	22.7042	22.3313	22.7856	22.5877	22.8275	22.9729	22.4059	22.4658	22.2332	22.5739	22.8587	22.6803	23.0462	22.9328	23.2179	23.3099	23.3827	23.2115	23.2821	23.1042	22.7027	22.9262	22.4456	23.0201	23.4652	23.189	23.4013	23.28	23.0071	23.0994	22.7016	22.7635	23.0962	23.1447	23.146	23.0246	22.4873
P60033	16.0631	16.3734	16.4092	17.4744	17.3375	16.912	16.2086	16.5184	16.7288	NA	14.5352	NA	17.4843	17.1841	17.1042	17.8007	17.768	17.1991	17.3381	17.6581	16.8995	16.582	16.3035	16.5436	17.0407	17.0606	17.2066	15.4182	15.4756	15.8629	16.7678	15.9811	17.162	16.5517	16.9327	16.6548	16.4425	16.3657	16.6249	16.9982	16.6824	16.8038	16.4966	16.6141	16.7173	17.0839	16.9194	16.9088	17.3795
Q8TCZ2	20.1444	20.2533	20.2459	19.332	19.0349	19.4911	20.5239	20.3178	20.3888	18.8214	17.8187	18.5599	20.6072	20.279	20.3112	20.9714	20.5894	20.5466	19.6474	19.9593	19.7684	19.8064	19.5086	19.7371	20.0481	19.9949	19.8141	20.9976	20.8792	20.8828	19.9583	19.5416	19.1149	18.5341	18.3506	18.3866	20.2469	20.8039	20.9522	20.2538	20.7194	20.7273	20.3773	20.6236	20.8081	20.4597	20.9922	20.9607	20.5435
Q9BY67	20.159	20.4179	20.4989	19.7288	19.7244	19.7357	20.2844	20.2651	20.4324	19.0461	18.8345	19.7802	20.3762	20.2565	20.221	20.7107	20.7633	20.5044	20.3192	19.982	19.8212	20.6602	20.6741	20.4664	20.3298	20.1723	20.1854	20.8903	20.9546	21.0181	20.4243	20.5166	20.6391	20.2972	20.4023	20.5033	20.1707	20.4238	20.2202	20.7291	20.7509	20.7762	20.3973	20.4218	20.3904	20.2792	20.3953	20.4651	20.5315
Q8N3J6	19.2501	19.4954	19.3352	18.6596	18.5893	18.7535	19.1476	18.9273	19.1067	18.5424	18.1381	17.6885	19.2019	19.4203	19.3174	19.7	19.0503	19.6762	18.7315	18.4817	18.9682	18.8534	19.1742	19.0221	18.9493	18.0753	18.1188	19.6075	19.5241	19.4703	17.8843	18.394	19.083	18.7582	18.8253	18.9783	19.3592	19.2861	19.0755	18.6365	18.6598	18.3512	18.6964	19.0238	18.7079	19.2756	19.3387	19.3924	18.2615
Q8N126	21.0484	21.3369	21.0934	21.1312	20.6714	20.936	21.0974	21.0139	20.6349	19.8108	20.1487	20.6372	21.177	21.5135	21.114	21.441	21.0697	21.2654	21.0037	21.2309	21.0479	21.4858	21.2501	21.4795	20.5946	20.4876	20.4618	21.4807	21.8092	21.6492	21.0918	21.1514	21.3444	21.02	21.0956	20.8644	21.0159	21.1701	20.9693	21.2591	21.3206	21.138	21.1157	21.0992	20.9029	21.294	21.2996	21.5606	21.3058
Q8NFZ8	20.5993	20.619	20.5406	20.5363	20.4157	20.6084	20.8994	20.8438	20.728	19.7024	19.76	19.6239	20.6906	20.5729	20.9795	20.6153	20.5357	20.8925	20.1433	20.1815	20.4729	20.0953	20.3954	20.2249	20.7567	20.6599	20.7212	21.111	21.1719	21.1502	19.5749	19.7768	20.1191	20.1021	20.1667	19.8638	20.9834	20.9891	20.5444	20.6991	20.8941	20.6986	20.4541	20.5143	20.1437	20.411	20.4532	20.6363	20.3737
Q99674	19.413	19.5377	19.4901	18.5357	18.9125	18.9927	19.6776	19.5219	19.5644	18.7615	18.9188	19.0432	19.9358	20.4854	19.5994	19.1747	19.1931	19.1597	18.9046	18.844	19.2547	19.9714	19.8856	19.9884	18.8786	18.7914	18.7401	20.3045	20.6491	20.328	19.1677	19.5539	19.6004	19.7049	19.6621	19.3127	19.9783	20.1357	19.8323	20.5661	19.9644	19.8995	19.6677	19.6634	20.2151	19.699	19.5983	19.555	18.6256
P43121	20.9512	21.051	20.945	20.7767	20.8357	20.7634	21.2751	21.1692	21.0254	20.3787	19.5698	19.947	21.2509	21.0028	21.307	20.8603	21.0964	21.0147	20.5634	20.4256	20.6198	20.6228	20.7762	20.7089	21.164	21.4115	21.4132	21.8984	21.7682	21.7118	20.7665	20.7753	20.9814	20.5767	20.5991	20.8804	21.1881	21.2359	21.2306	21.1476	21.1724	21.3767	21.2912	21.1455	21.1844	20.8535	20.9579	20.9114	20.9695
P23435	14.326	14.1679	14.7556	15.2649	14.8899	15.0453	16.0315	16.27	15.7888	NA	17.0117	16.3813	15.7821	15.569	16.5287	18.0028	17.9239	17.4158	15.7469	15.2074	15.7979	18.4796	18.7211	18.1602	16.3547	16.4593	16.4765	18.5834	18.0029	16.6933	14.8432	15.9473	16.1135	16.6556	16.2434	15.4641	17.5096	14.4839	15.3789	16.4245	16.2239	16.2902	17.2851	18.2766	17.8486	16.7375	15.784	16.4906	17.0961
Q6UW01	18.1725	15.9092	16.5982	16.0389	17.4823	16.4107	18.5536	18.6113	18.6085	16.7832	17.7829	17.3522	18.3651	18.7707	18.3486	18.5407	18.111	18.7578	17.5888	18.2686	17.7111	18.6864	19.098	18.7497	17.9639	17.7184	17.4228	18.8652	18.7639	18.4054	15.5478	15.4202	14.3687	17.5802	16.4451	18.0015	20.8023	20.5344	20.6375	18.5517	18.1653	18.4573	18.5881	18.7439	19.1741	19.0295	18.8031	18.7741	15.497
Q9NTU7	17.6079	17.9974	17.7593	17.2251	17.2037	17.2551	17.9071	18.0819	18.2545	15.674	16.9584	15.6481	17.8617	18.1161	18.0444	18.0451	17.9702	18.1569	17.7865	17.7519	17.7797	17.7853	17.6452	18.0166	16.7132	16.9098	16.9413	18.9118	19.0353	18.8085	16.9478	17.4537	17.3979	17.6517	17.6481	17.7293	17.7839	17.338	17.5051	16.8849	16.901	16.5153	17.3466	16.9094	17.4203	17.9026	17.7082	17.7062	16.9281
P00450	26.2619	26.1177	26.2458	26.52	26.7003	26.458	25.3709	25.4296	25.483	25.1443	24.8135	25.1381	25.5917	25.4361	25.3321	25.5885	25.4391	25.3911	25.9934	26.0335	25.9907	25.6095	25.5134	25.5977	26.8542	26.8901	26.9277	25.3464	25.3364	25.3082	26.6862	26.7819	26.6836	26.2722	26.392	26.3744	25.6999	25.6398	25.6681	25.7292	25.7508	25.7613	25.3405	25.4035	25.4869	25.6189	25.6856	25.6602	26.2678
P36222	22.268	22.1623	22.2217	22.0901	22.2353	22.1189	22.2383	22.3409	22.2509	20.6561	20.6853	20.4147	22.108	22.0557	22.2056	21.3317	21.0267	21.4251	21.6365	21.6939	21.7244	19.7532	20.0784	20.0688	22.4525	22.4623	22.5505	21.8957	21.9133	21.8019	20.2354	20.7194	20.737	20.3373	20.567	20.4122	22.3622	22.143	22.0084	21.2703	21.082	20.9861	21.579	21.4503	21.516	21.4321	21.2854	21.2529	21.7614
P06276	17.8498	17.3651	17.3122	16.4159	18.1165	17.9058	16.408	16.1779	16.4194	16.4435	17.5637	17.9712	16.5179	17.0242	17.1147	16.0966	16.2569	17.0361	17.3167	18.058	18.4871	17.1282	17.275	17.4777	16.4519	17.0752	17.6575	16.7178	15.9388	17.3933	16.5535	16.4417	16.7701	16.4592	17.1063	15.8553	18.3278	17.7655	18.587	16.1396	16.6535	16.0134	16.5651	16.1103	16.2597	15.7829	15.9752	15.2515	16.6374
O15335	17.9188	19.426	18.2653	17.462	18.9363	17.7922	18.4306	18.1423	18.1976	21.2444	21.1695	21.5695	18.2344	18.4606	18.218	18.6325	18.8529	18.5229	18.3337	18.1011	18.6128	19.3586	19.1556	18.6258	19.1607	19.2462	18.2551	18.8717	18.7024	18.7421	17.3191	17.856	18.9501	17.6829	18.2811	18.6337	18.0344	18.2689	18.315	19.8832	18.2968	19.2971	18.2781	18.8115	18.0117	18.2597	18.2158	18.2255	19.2061
Q9BU40	16.763	16.9501	16.8744	16.721	16.5743	16.6477	16.8768	16.5063	16.3608	NA	NA	NA	17.8062	17.1517	17.6471	17.6046	17.4488	18.1921	16.0515	17.0525	17.8301	17.5438	18.3426	17.7174	14.5892	15.6253	15.2178	18.0415	15.9536	17.8867	15.5952	17.0358	15.2743	14.9208	NA	15.1915	14.7886	17.0069	16.6658	15.1923	17.922	17.128	17.2898	17.71	16.8674	16.6689	17.5126	16.6807	16.0597
P10645	24.961	24.8495	24.8103	24.3481	24.3051	24.3617	24.703	24.695	24.6435	23.8099	23.8335	23.8029	24.9353	24.7137	24.8723	25.4243	25.385	25.4369	24.7525	24.8493	24.7551	24.8362	24.8682	24.8454	25.0136	25.0084	25.0151	26.1641	26.3316	26.1873	25.0602	25.0205	25.0287	24.8137	24.8786	24.8219	25.0476	25.3626	25.2066	25.2024	25.1416	25.1693	25.0838	24.9778	25.2114	25.435	25.4672	25.3612	24.9623
P10909	26.5143	26.6425	26.6109	26.8939	26.9526	26.9575	26.2529	26.2618	26.0437	26.2844	26.4234	26.1795	26.7108	26.5127	26.58	26.1553	26.2665	26.0359	26.3896	26.4396	26.4349	26.9518	26.9532	26.9441	26.3743	26.3882	26.4692	26.4128	26.4052	26.3937	26.9952	27.1246	27.0599	26.5844	26.7048	26.7273	26.2648	26.1572	26.186	26.0382	25.8064	25.8164	26.8408	26.8803	26.9683	26.4664	26.4152	26.3669	26.5624
P00740	18.2174	18.3543	18.1627	18.7305	18.5925	19.0652	17.513	17.6147	17.4808	NA	15.4496	16.4594	17.5492	17.4556	17.8829	16.589	16.6459	16.9217	17.3969	17.3854	18.0647	17.2818	17.8584	17.4203	17.6788	18.0309	17.8856	17.0277	17.0086	16.7171	17.7629	18.7181	18.8485	18.7736	18.8955	18.9452	17.3208	17.1412	17.2293	17.4944	17.2965	17.2411	17.5907	17.4788	17.4485	17.6302	17.5296	17.3398	17.9809
P12259	20.2481	20.1398	20.0772	21.1996	21.0896	20.9578	20.2027	19.9205	20.5667	21.509	21.2652	21.404	21.3258	21.3727	21.3684	22.0143	21.9988	21.7863	20.7318	20.7647	20.5643	21.5542	21.3017	21.4625	21.0653	21.0696	20.9255	20.1789	20.1728	20.2893	20.4696	20.4492	20.3644	21.1056	21.1313	21.3568	20.6824	20.4822	20.5705	21.4263	21.0093	21.0551	21.5406	21.5002	21.6544	21.9197	21.8727	21.8484	21.6899
P00742	18.1706	18.0284	18.4369	18.3196	18.0446	18.4308	17.952	17.8342	18.3515	17.8884	17.0627	18.1183	18.3275	18.363	17.5724	18.7225	18.4742	18.8192	17.3822	17.8441	16.8037	18.8141	18.9028	19.0316	19.2463	19.7391	19.7502	18.7875	18.9069	18.5781	19.8579	19.9828	19.7963	19.2143	19.2987	19.1119	17.0569	17.6587	18.6752	18.4436	19.3589	19.1965	19.532	19.4813	19.4244	18.2956	18.6166	18.6643	19.2328
P00748	21.7892	22.106	21.9274	22.1264	21.8825	22.1747	20.385	20.3836	19.6744	20.3651	20.1446	19.7715	21.2156	21.1712	21.4781	20.7014	20.611	20.7105	21.0925	21.2967	21.5256	21.056	20.9407	21.0704	21.7778	21.8457	21.8982	19.8877	19.9221	19.8425	22.5688	22.7572	22.7643	22.1725	22.2684	22.1824	20.9279	20.8298	20.4844	20.561	20.8132	20.7259	21.4058	21.4411	20.9914	21.0245	21.0427	21.0357	21.371
Q16568	18.2127	18.3388	18.2898	17.5524	17.6848	17.5374	17.6719	17.8124	17.1773	17.6312	17.8246	15.8749	18.2524	17.8985	18.3643	19.4387	19.2282	19.458	17.7559	17.6831	17.6751	19.1984	18.9243	19.0815	18.8107	19.0143	19.0274	20.3369	20.2223	20.3779	18.4928	19.142	19.2349	19.8079	19.8025	19.846	18.0624	17.759	17.963	18.609	18.1552	18.1458	19.1515	18.9893	19.3348	19.7485	19.5423	18.881	18.4569
P23528	15.967	15.3191	14.9842	15.6549	15.5208	16.2956	15.9076	14.7695	17.2122	21.1336	20.2607	20.3439	14.5944	16.063	15.4831	14.9931	14.8671	15.5753	16.4589	16.1153	16.7359	17.0386	15.686	14.4633	14.9188	15.0944	15.3354	15.4901	15.7003	14.9795	15.6307	15.4724	16.5406	16.1478	16.5174	16.5144	13.948	14.4073	13.1633	14.4498	14.3053	16.7738	14.8665	14.838	15.2412	14.7559	15.0754	15.3669	16.9688
P02452	22.5672	22.6027	22.5386	22.3663	22.3752	22.5156	22.5591	22.2876	22.3827	22.5955	21.9277	22.012	21.7677	21.5217	21.9115	22.1582	22.3342	22.3247	21.6531	21.6692	21.557	21.9858	22.3693	22.0554	22.5083	22.5581	22.6177	22.2046	22.1613	22.1403	23.3939	23.4022	22.9493	22.1337	22.3715	22.4812	22.154	21.864	22.0265	23.4292	23.3583	23.3868	22.3031	22.3948	22.5669	22.5237	22.5106	22.5143	22.1563
P02458	13.217	NA	NA	12.9938	NA	14.3311	14.3592	14.0498	12.5255	18.2881	18.1268	18.2183	15.1536	14.9463	15.1288	15.894	15.801	16.3961	15.7129	NA	16.3271	16.0039	16.0799	16.0088	16.017	16.4402	16.6254	15.8326	15.5264	15.545	16.7906	17.5746	NA	16.3199	16.4772	16.4766	NA	15.7534	15.4875	16.4477	16.2192	15.9751	15.0095	14.7811	15.3839	15.2436	15.2359	15.2436	14.0207
P02461	20.7639	21.0723	20.9301	19.5769	19.6618	19.9728	19.6935	19.4618	19.1141	18.9252	19.0633	18.8914	19.8544	19.5682	19.2681	20.2585	20.4697	19.9163	18.5171	18.6806	18.1913	19.3787	19.2089	19.4418	19.9622	19.7585	19.6028	19.8393	19.5599	19.5643	19.9248	19.8964	19.8577	19.3032	19.0737	19.0536	19.2447	20.3175	20.2277	21.4913	21.3695	21.4309	20.3268	20.2344	20.5456	19.9269	20.3239	20.367	20.6472
P12109	21.3852	21.4219	21.3759	21.2882	21.2688	21.47	21.9724	21.8393	21.9654	20.9943	20.7526	21.0515	21.7206	21.6013	21.7328	21.8819	21.9167	21.8015	21.273	21.4158	21.6	21.6607	21.639	21.6814	21.086	21.1425	21.2647	21.6684	21.7289	21.7423	20.9614	20.4854	20.5667	21.0447	21.2384	21.0266	21.5681	21.618	21.6712	21.4707	21.6187	21.5214	21.6546	21.6186	21.59	21.4168	21.3845	21.3489	21.3056
P39059	16.0786	16.2348	15.9868	16.32	16.1205	16.0158	16.0715	16.1258	16.082	NA	NA	NA	16.2429	15.9494	16.4186	16.3586	16.0678	16.1353	16.4309	16.1146	16.0592	15.2074	14.5557	15.548	15.9555	16.0685	16.0112	16.0572	16.0229	16.2276	16.2145	15.8437	15.5932	16.2671	16.1046	16.1714	15.9639	16.2089	16.1131	16.6025	16.8382	16.8823	16.0183	16.0973	15.8424	15.8517	16.1805	16.133	16.6995
P39060	20.0948	20.0711	20.259	20.2791	20.2962	20.4381	20.5269	20.5721	20.6125	19.9153	19.8669	19.481	20.9007	20.8981	21.0574	21.0407	21.2609	21.0901	20.0908	20.0625	20.4386	21.3469	21.0674	21.1421	19.7521	19.5478	20.0872	20.3236	20.1762	20.006	20.2672	20.7036	20.8445	20.9333	21.0912	20.9855	20.9407	20.9303	20.939	21.1678	21.0691	21.0289	21.0155	20.9931	21.0859	21.4405	21.0329	21.2577	21.2197
P08123	20.3547	20.5867	20.4375	20.1157	20.0575	20.4317	20.2157	20.1329	19.8872	19.791	20.0733	20.5841	20.4873	20.4191	20.0688	20.5991	20.4798	20.6399	19.5089	20.0164	19.5106	20.1524	20.0162	20.3148	20.3931	20.4359	20.2456	20.5558	20.5789	20.419	20.5147	20.6023	20.756	20.4486	20.5804	20.5532	20.2755	20.3671	20.3348	21.85	21.7246	21.696	20.891	20.9371	21.1658	21.0563	21.3023	21.2597	20.9547
P12111	18.9354	18.5759	18.6809	18.3264	18.489	18.4997	18.3201	18.54	18.2516	19.2902	18.3216	19.6638	18.4161	18.5343	17.998	18.7863	18.5014	19.0608	18.4121	18.7192	18.0644	18.1261	18.6923	18.716	18.274	18.7274	18.3241	18.7694	18.6459	18.4257	18.3608	18.2048	18.0266	18.8082	18.8268	18.7434	18.714	18.8822	18.6548	19.3642	19.2199	19.3223	18.5533	18.4666	18.9845	18.9064	18.6949	18.791	18.7288
Q5KU26	18.1461	18.2137	17.9794	15.3043	15.2691	15.9813	18.7457	18.582	18.8638	17.5458	17.5832	17.697	19.3211	19.4122	19.5885	18.7983	19.1038	19.5371	18.41	18.4701	18.7201	18.5247	19.1346	18.4627	19.0487	19.4221	19.5895	19.4508	19.3245	19.1651	18.7135	19.531	19.7475	19.099	19.6006	19.4238	19.9477	19.6543	19.5853	19.8739	19.826	19.825	19.2783	19.315	19.4944	19.9074	19.7387	19.5771	18.6477
P02745	20.097	20.104	20.2026	20.1766	20.602	20.4465	19.9384	19.8619	20.0664	20.5345	20.3113	20.161	20.0766	19.866	20.3055	19.3035	19.0768	19.5742	20.3839	20.8197	20.3159	20.1868	20.0548	20.0681	20.2062	20.3737	20.446	19.2344	19.3204	19.1757	21.2397	20.8788	20.231	20.1185	19.7254	20.3605	20.6725	20.2982	20.6299	20.5018	20.2559	20.2171	20.011	20.172	20.2903	20.3989	20.203	20.1547	19.4551
P02746	20.399	20.4451	20.3604	20.4546	20.484	20.7429	20.4215	20.3168	20.1066	21.2825	20.1224	20.8905	20.7991	20.4098	21.057	20.5413	20.6579	20.783	20.9205	20.7802	20.9634	21.1694	21.2222	21.1961	21.653	21.6547	21.7551	21.1398	21.0797	21.0472	21.453	21.6766	21.5401	21.5941	21.5873	21.3746	20.7524	20.8755	20.7593	21.5889	21.7279	21.5721	21.2903	21.1996	21.131	21.1132	21.0769	21.1075	20.7606
P02747	21.3971	21.4896	21.4455	21.3833	21.4642	21.7424	21.3876	21.2411	20.9063	20.7462	20.9334	21.0096	21.6902	21.4496	21.7178	20.7745	20.8173	21.0712	21.3302	21.4312	21.6741	21.1446	21.5199	21.1994	21.7969	21.7785	21.8813	21.3407	21.3556	21.0818	21.817	21.8584	21.3052	21.3138	21.2424	21.6403	21.9244	21.8559	21.8659	22.0338	21.8667	21.9161	21.3781	21.2438	21.2793	21.6861	21.756	21.6821	20.8506
P00736	23.023	22.6899	22.6216	22.312	22.9096	22.7086	22.4437	22.8504	22.6871	22.3682	22.4062	22.385	22.5538	22.5721	22.3903	22.1455	22.0837	22.2901	22.929	23.1912	22.959	22.6833	22.6914	22.808	23.1061	23.0545	23.2554	22.4356	22.459	22.4326	22.9985	22.5747	22.7142	22.7741	22.6123	22.7347	22.9152	22.4909	22.5435	22.7228	22.901	22.9191	22.4166	22.4975	22.2722	22.4257	22.2855	22.3225	22.8513
Q9NZP8	15.6347	15.629	15.8335	15.7826	15.9872	16.4311	14.7435	14.8854	14.4612	16.1681	15.6993	NA	14.6562	14.6427	15.212	15.4247	15.361	15.4715	16.0435	16.0459	16.2045	16.1949	16.4712	16.2415	16.9824	16.9164	17.1016	15.9	15.8353	16.0321	16.9022	16.7973	16.7469	16.6864	16.6424	16.6401	14.7721	14.9014	14.5791	15.3216	16.5135	16.1237	15.8681	15.7937	15.1306	14.9256	14.6482	14.4247	16.171
P09871	23.3536	23.3395	23.3166	23.1484	23.1871	23.2281	23.2347	23.1048	23.1614	22.4576	22.4193	22.3446	23.4055	23.0957	23.5821	23.1266	23.0886	23.2291	23.065	23.2759	23.1613	23.2431	23.1995	23.1494	24.0149	24.0265	24.108	23.022	23.0787	23.0851	23.5685	23.5887	23.3485	23.0915	23.0716	23.0704	23.4927	23.3641	23.4007	23.6557	23.6548	23.6179	23.2992	23.3295	23.3712	23.5801	23.593	23.4869	23.3218
P01024	28.3135	28.3389	28.3193	28.5559	28.5088	28.6091	27.3679	27.2787	27.1069	27.5291	27.6607	27.7078	27.3922	27.1444	27.4197	26.9487	26.9111	26.9601	27.0489	27.0657	27.0499	26.9334	27.0514	26.9586	27.8006	27.8092	27.7806	27.1484	27.1767	27.1556	28.4561	28.4127	28.3762	27.4976	27.5894	27.6139	27.4701	27.5992	27.5509	27.9159	27.9512	27.9578	27.5626	27.5292	27.5779	27.2641	27.3063	27.2889	27.8116
P0C0L4	27.0719	26.9742	27.1016	27.8219	27.9632	27.8176	26.3159	26.4287	26.421	26.5213	26.7282	26.4656	26.8099	26.7738	26.7746	26.3798	26.1925	26.1915	27.5097	27.533	27.3763	26.754	26.5898	26.6746	27.3956	27.3676	27.4103	26.1751	26.2676	26.1998	27.2363	27.4154	27.4423	27.2498	27.2171	27.2074	26.8088	26.7096	26.684	27.0249	26.9029	26.8586	26.6969	26.6704	26.7892	26.3764	26.477	26.486	27.9984
P0C0L5	21.7948	21.8284	22.0513	23.4943	23.345	23.1489	20.5191	20.8543	21.4487	25.5355	21.6759	21.7252	22.313	22.2608	22.044	21.8153	21.8225	22.1944	22.8319	22.744	22.4992	22.2247	21.8286	22.2598	22.5817	22.5557	22.7071	21.8028	21.7064	22.104	23.0834	22.4947	22.5932	22.9389	22.9347	23.0272	21.1613	21.0525	20.9358	22.1517	22.4314	22.4506	22.5536	22.6218	22.3836	21.8128	21.8237	21.9171	23.5724
P01031	22.5608	22.3029	22.2674	22.8084	22.8165	22.8857	21.6847	21.6764	21.5217	21.5103	21.6675	21.5206	21.5662	21.6333	21.665	20.9909	21.0242	21.1365	21.5603	21.6496	21.4744	20.9246	21.1144	20.8823	22.8623	22.7963	22.8493	21.4643	21.39	21.4471	22.8951	22.976	22.7019	22.5351	22.5079	22.6345	21.8041	21.7393	21.7533	20.9275	21.2407	20.8801	21.8751	21.8579	21.8728	21.8975	21.8483	21.8284	21.9183
P13671	22.3167	22.3113	22.2298	22.7963	22.7899	22.6889	21.2029	21.3352	21.0852	21.3285	21.0114	21.3403	21.1902	21.3284	21.3081	20.8593	20.8355	20.8337	21.5387	21.6348	21.6687	21.4457	21.3752	21.46	22.2498	22.2465	22.2671	21.077	21.0124	20.7947	22.6276	22.8903	22.5504	22.1584	22.1139	22.0158	21.0375	21.4526	21.1745	21.0703	21.2777	21.2172	21.5168	21.4246	21.045	21.2054	21.4855	21.3837	21.5449
P10643	23.3372	23.3258	23.3918	23.3031	23.268	23.33	22.918	22.8447	22.8097	22.0336	21.945	21.8727	23.0781	23.1107	23.0486	22.7579	22.766	22.7332	22.814	22.7385	22.802	23.3107	23.3302	23.2581	24.1772	24.1553	24.1756	23.2681	23.3207	23.3768	23.7713	24.0274	23.8803	23.5203	23.6231	23.5691	23.2218	23.2656	23.2396	23.5365	23.5644	23.5508	23.1763	23.2189	23.2853	23.2099	23.2139	23.1895	23.1732
P07357	20.4862	20.5576	20.5075	20.6096	20.6233	20.7883	19.9034	19.7701	20.0507	18.9507	20.2638	19.2069	19.5629	19.2971	19.4321	19.1348	19.1643	19.3716	19.7741	19.7894	19.6207	19.0629	19.3472	19.1849	20.3335	20.3191	20.363	19.6759	19.6033	19.6891	21.61	21.3946	21.2127	20.89	20.8265	20.8477	20.4166	20.3517	20.4684	19.9499	20.214	19.9739	20.2143	20.132	20.2782	19.7781	19.9343	19.7827	20.1391
P07358	20.0194	19.9737	19.9125	20.8639	20.7629	20.8721	19.82	19.7771	19.9308	19.7418	19.6239	19.6493	19.5408	20.1058	19.716	18.3352	18.6145	18.5258	20.0966	19.759	19.9777	18.4142	19.3391	19.0724	19.1864	18.8376	19.1972	19.2724	18.9911	18.5096	20.4567	20.8367	20.7885	20.6897	20.6105	20.8444	20.2654	20.347	20.3175	19.2817	19.0322	19.0455	19.6953	19.8544	19.4908	19.3315	19.4153	19.2094	19.7658
P07360	20.3488	20.477	20.5041	20.7729	20.8699	20.9306	19.8856	19.9722	19.8772	19.2454	19.0013	18.9535	19.501	19.7352	19.6933	18.5968	18.8311	18.7893	19.9727	19.843	19.9683	18.8286	19.1043	19.01	19.8071	19.924	19.9967	18.8087	18.481	18.7519	20.9457	21.1346	21.0906	20.4005	20.3304	20.4507	20.3691	20.3143	20.2825	19.6473	19.7262	19.7737	19.6838	19.7067	19.6673	19.6118	19.5143	19.5609	20.3696
P02748	23.8521	23.8684	23.8565	24.1174	24.041	23.7499	22.4702	23.0123	23.0446	22.2455	21.9931	21.8884	22.7538	22.7461	22.6764	22.7246	22.5433	22.6599	22.5206	22.584	22.4561	22.75	22.8375	22.7232	23.5795	23.606	23.557	21.4344	21.5972	21.5683	23.6262	23.7631	23.8329	23.3941	23.5464	23.3673	22.6335	22.4777	22.5511	22.8718	22.9499	22.9204	22.6553	22.8288	22.748	22.8464	22.9063	22.7185	23.0631
P08174	20.4517	20.5178	20.3597	19.9821	19.9635	19.9604	20.0169	20.1703	19.9998	18.3516	18.2471	18.3701	19.9268	19.9632	19.8739	20.2623	20.217	20.0238	19.8763	20.086	19.91	20.1159	20.2821	20.2118	20.1797	20.4078	20.1644	20.9486	21.1185	21.1301	20.1826	20.3988	20.3177	20.4548	20.0932	20.0578	20.128	20.2522	20.1241	20.0072	20.1727	20.2288	19.5573	19.9441	19.8113	20.2844	20.5921	20.4206	19.8216
P00751	25.4208	25.4697	25.441	25.4163	25.5495	25.5067	24.2174	24.2334	24.3173	24.0112	23.7222	24.2561	24.4814	24.3889	24.4522	23.6025	23.7696	23.599	24.7312	24.8167	24.6065	24.2644	24.3398	24.3564	25.0056	25.0184	24.9347	24.0526	24.1234	24.047	25.9697	26.036	25.8141	25.0963	25.2212	25.2255	24.8805	24.8616	24.9282	24.1932	24.2395	24.2376	24.7538	24.7889	24.822	24.3941	24.5395	24.5282	24.9876
P00746	20.4657	20.2813	20.3892	20.7334	20.5102	20.5475	20.6392	20.7136	20.214	19.4406	19.6024	19.8913	20.9542	20.5823	20.7473	20.3681	20.1077	20.1933	20.863	20.7209	20.9163	20.3014	20.275	20.3023	20.8582	20.7539	20.9193	20.2992	20.3355	20.2424	20.6746	20.9249	20.9269	21.125	21.1125	21.0553	20.8171	20.9622	21.1177	20.3373	20.3145	20.3861	20.5814	20.5712	20.4652	20.2532	20.1494	20.1692	21.5516
P08603	25.408	25.4216	25.3922	25.5105	25.4268	25.5899	24.8418	24.7625	24.531	24.2563	24.2235	24.2809	25.2015	25.1213	25.3398	24.6078	24.6064	24.7723	24.9123	24.9736	25.1471	24.9444	25.1632	24.9934	25.3498	25.4008	25.429	24.6798	24.7798	24.7456	25.8146	26.0916	26.0916	25.6315	25.7252	25.6391	25.2693	25.1999	25.206	25.5713	25.6586	25.5836	25.4147	25.396	25.4774	25.1449	25.0284	25.0351	25.4507
Q03591	18.1582	18.5395	17.925	20.199	20.1251	20.4509	19.1656	19.0163	19.0946	17.9633	18.8266	17.7949	17.8633	18.5689	18.7688	18.5113	19.1601	18.8999	19.5993	19.4482	19.2678	18.7377	18.9122	18.8011	18.2597	19.4871	18.9728	18.0592	18.446	18.0975	18.2106	17.9954	17.9819	19.0146	19.2742	19.3777	20.1114	19.9718	20.0179	18.6814	18.5293	17.9004	17.8207	18.41	18.8682	19.5445	18.9688	19.3726	18.7136
P36980	18.0107	16.9261	16.9519	18.4965	18.4571	18.5595	18.0427	17.9582	16.6846	18.2069	18.1787	18.0344	18.6157	18.3155	18.6327	17.4801	17.7153	17.8846	16.8955	17.26	17.5996	18.0063	18.2535	18.0477	19.166	19.1451	19.3122	17.4925	17.4557	17.4348	17.948	18.2553	17.742	17.4006	17.9643	18.0854	18.2965	18.191	18.2611	18.2469	18.1804	18.382	18.4133	18.369	18.406	18.3517	18.1748	18.2892	17.0677
Q02985	NA	NA	NA	NA	NA	15.5474	NA	NA	NA	15.4467	15.9434	15.5676	15.0759	14.7903	15.3533	NA	NA	14.7406	15.2006	16.7293	16.011	NA	15.0265	NA	NA	NA	15.2142	NA	NA	NA	NA	NA	14.5735	15.7396	15.4579	NA	14.976	14.861	15.3214	NA	14.1544	13.7536	15.3312	15.1959	NA	15.2594	NA	14.7756	15.251
P05156	22.8067	22.8314	22.808	23.1373	22.9745	23.0907	21.8718	21.9429	21.5195	21.1285	21.3554	21.2025	22.2049	21.9692	22.1891	21.4517	21.5277	21.5115	22.2203	22.3	22.1873	22.0679	21.9056	22.1766	22.9035	22.8397	22.9775	21.6758	21.7155	21.7223	23.3259	23.3108	23.3403	22.9563	23.1057	23.0164	22.0413	21.8908	21.9979	22.1046	22.1661	22.058	22.4326	22.44	22.4925	21.9074	21.8006	21.7818	22.7395
Q12860	23.5319	23.5731	23.585	23.5436	23.4614	23.707	23.9467	23.8093	24.0982	23.1316	22.8946	22.837	23.8737	23.8337	23.8732	24.1107	24.2722	24.2785	23.4101	23.4174	23.3561	24.1251	24.2248	24.1274	24.1129	24.1388	24.0566	24.3786	24.4351	24.4848	23.7353	23.6917	23.7136	23.8052	23.7918	24.0018	23.7652	24.0113	24.0029	24.0403	24.1479	24.1766	24.1445	24.1803	24.1961	23.8538	23.8846	23.8163	23.7685
Q02246	22.6039	22.5965	22.533	22.4769	22.4423	22.4242	22.57	22.6487	22.8445	20.8138	21.3642	21.6489	21.9527	22.183	22.1001	22.8665	22.8149	22.8884	22.1468	22.1235	22.1101	22.0686	21.9264	22.0527	22.5618	22.4923	22.4825	22.9071	22.9589	22.9762	22.1179	22.6419	22.5303	22.4896	22.5988	22.431	22.8506	22.623	22.5424	21.9198	21.793	21.7562	21.8585	21.8858	21.7645	22.4301	22.3995	22.444	22.1518
Q8IWV2	14.9964	14.9794	16.2377	15.0522	15.8879	20.9219	17.1143	15.9687	16.525	18.8227	16.5352	17.2258	17.4192	17.3129	16.5748	17.7436	17.1202	17.5859	17.0497	16.6652	17.7298	17.4497	17.5374	16.8071	15.6995	14.1405	15.9958	18.9574	18.5817	18.6229	16.6274	15.8801	17.1086	17.3375	17.0377	16.1591	17.5917	17.7591	16.1834	17.1752	17.5717	17.216	17.0545	17.4743	16.1488	17.2144	15.9676	16.6059	15.8654
Q9UQ52	17.5277	17.2389	17.4149	17.1496	16.9344	17.302	17.4826	17.0735	17.2405	16.0568	17.2163	16.9634	17.4813	17.6832	17.8601	17.4893	17.5076	17.8139	16.9374	16.2612	16.0686	17.3908	17.8753	17.496	16.8815	16.7461	16.6366	18.2731	18.3637	18.2754	17.0364	17.7328	17.7594	17.8173	17.9133	17.8426	17.806	17.6342	17.3971	17.9702	17.7162	17.6199	17.5386	17.3823	17.3602	17.6926	17.6933	17.7505	17.1059
Q9UHC6	18.1593	18.1858	18.5983	18.0605	17.9588	18.2642	18.4416	18.3173	18.5501	17.8891	16.279	18.3	18.4769	18.5863	18.3396	18.8576	19.2736	19.1635	18.4459	18.6014	18.1166	18.5006	18.5976	18.8286	17.1389	17.587	17.5448	19.1811	19.4791	19.3092	17.1279	17.062	17.8882	18.5466	17.7595	17.798	18.1256	18.2591	17.9165	18.2765	17.7571	17.496	18.3923	18.1304	18.2555	17.9283	18.0016	17.8528	16.9919
Q9C0A0	19.2205	18.8106	19.0704	19.314	18.9874	18.9712	20.0988	20.2089	20.0668	17.3143	18.7763	18.0252	19.9615	19.7816	19.8701	19.8023	20.0482	19.8161	19.2243	19.4528	19.0678	20.0803	20.1315	20.1229	19.4463	19.2681	19.4755	20.2639	20.3363	20.3779	18.935	18.7769	18.2344	18.8297	18.7931	18.9125	19.6211	19.6485	19.8884	18.9942	18.8354	18.9313	19.9125	19.7625	20.055	18.7929	19.0435	18.9154	18.608
O14618	15.7056	15.9174	NA	15.028	15.1091	14.0606	16.1702	15.9749	17.3694	19.878	18.7645	19.2321	15.9334	16.175	16.4179	15.6314	15.3175	15.522	15.91	15.9142	15.5558	16.3138	16.5859	16.5553	15.3364	15.2547	14.9341	15.0145	15.0732	14.9762	14.7473	15.103	15.2175	14.9003	14.919	15.0243	NA	NA	14.5991	15.2242	14.8932	14.6564	15.583	15.0641	14.9603	15.1662	13.8858	15.9359	15.0621
P08185	25.1364	25.5242	24.8622	26.229	25.9528	25.5992	24.6837	25.618	25.9233	24.5181	24.6125	24.6101	23.1964	23.8237	23.1725	21.4272	21.9053	21.4178	23.158	23.3197	22.6993	22.2194	21.7665	22.1523	23.1245	23.0761	22.7183	21.5413	21.4767	21.7172	22.6942	22.6784	22.3835	21.7306	21.5191	21.3903	21.2967	21.9443	22.0658	22.1569	22.4642	22.4197	22.1274	22.1925	22.152	21.8263	22.1271	22.1892	22.0735
Q86VP6	13.2759	13.653	NA	13.1673	NA	12.3255	14.5132	13.3006	NA	17.6498	17.7984	18.3732	NA	NA	NA	NA	13.6791	NA	13.2305	13.0034	NA	12.1804	NA	12.2523	14.5993	14.9001	NA	NA	NA	NA	NA	NA	NA	16.3917	NA	14.5521	NA	15.1092	15.451	NA	NA	NA	NA	NA	NA	NA	13.7474	NA	NA
P01034	26.6819	26.6771	26.716	26.5887	26.5672	26.911	27.2673	27.0782	26.8127	26.1003	25.7319	25.7659	26.8525	27.2152	27.4766	27.3186	27.133	27.8293	26.6414	26.6288	27.1844	27.5929	28.4259	27.5729	26.8483	26.8223	26.8857	28.3036	28.3518	28.4258	27.3182	27.9102	28.0156	28.2044	28.3397	28.2937	27.6057	27.4471	27.3591	27.8698	27.8318	28.0143	27.8356	27.7915	27.6071	27.5058	27.7174	27.4632	27.383
P07585	19.0216	19.174	18.9847	19.49	19.1543	19.4734	20.0871	20.0973	20.1458	18.2137	19.5328	19.3514	19.3906	19.5032	19.853	19.4305	19.3704	19.7858	20.2795	20.215	20.6692	19.5162	19.9922	19.6739	19.037	19.1872	19.3151	19.1693	19.2382	19.1903	19.5385	19.9999	19.4888	19.9021	19.8562	19.4287	19.5417	19.73	19.3874	19.7033	19.7607	19.7761	19.7748	19.755	19.5658	19.2301	19.499	19.4598	19.3209
Q8NFT8	18.1865	18.1214	18.0985	18.0096	17.8607	18.2254	18.2614	17.9147	17.2617	16.1949	15.8743	16.1203	18.5802	18.787	18.956	18.3393	18.2539	18.7285	18.2396	18.0605	18.2386	18.2218	18.5567	18.3029	18.2037	18.1017	18.3	19.177	19.2045	18.9691	18.3141	18.4214	17.7614	18.1462	17.932	18.1646	18.3208	18.4753	18.2662	17.9086	18.2486	18.2037	18.6877	18.4723	18.269	18.4258	18.3474	18.4301	18.5053
P13716	13.5156	13.8206	14.2669	13.9516	NA	12.5221	12.7926	13.7413	13.9784	20.9792	20.391	21.3746	12.6665	13.569	13.4214	NA	11.6191	NA	15.8505	15.4804	15.5558	14.9242	12.8997	13.3347	NA	12.5661	NA	11.8564	12.6464	12.5091	13.5099	13.2768	13.2988	15.5341	14.6079	15.593	12.5062	15.4283	16.0312	11.8909	NA	NA	NA	NA	NA	12.8723	11.266	13.3293	12.7749
Q08495	NA	NA	12.9525	12.3897	NA	12.9152	NA	NA	NA	17.7712	17.7682	17.7453	16.6409	15.8431	NA	NA	NA	NA	NA	NA	NA	NA	NA	NA	NA	NA	NA	NA	NA	NA	NA	NA	NA	NA	NA	NA	NA	NA	NA	NA	NA	NA	NA	NA	NA	NA	NA	NA	NA
P81605	22.0686	22.4558	22.2727	20.3863	20.3283	20.2366	19.7001	19.6044	19.6103	18.2226	18.1153	18.5461	18.6903	19.2469	17.9281	18.89	19.0195	18.232	19.6323	19.3829	19.1065	19.6323	19.2031	19.6958	20.2709	19.776	19.4126	18.6751	18.5888	18.6586	19.889	19.6905	19.5892	18.2052	18.0936	17.9777	18.6225	19.4982	19.4796	20.1734	19.6507	19.9535	19.3207	19.3974	19.487	20.4975	20.3974	20.1474	19.8357
Q08554	15.4202	15.1983	NA	NA	12.9949	NA	15.1868	14.4575	14.2435	13.281	NA	13.3361	12.8481	13.4351	13.2881	15.0978	14.8768	NA	16.738	16.9549	17.6	NA	14.0218	14.0423	15.7993	16.8372	15.7457	14.18	NA	13.9765	12.8835	NA	12.9079	NA	12.2849	12.149	14.2942	NA	NA	13.8235	13.6141	13.878	13.9455	NA	14.5848	13.8025	14.1684	14.2133	12.3475
Q02413	15.5705	16.4716	16.6453	NA	14.6517	14.6271	16.1515	15.6139	14.0074	NA	NA	NA	14.5743	14.8787	13.4742	14.2845	13.5313	14.8927	17.0796	17.2444	17.4945	14.8567	14.7883	15.4561	15.7884	15.493	15.8924	14.6866	13.4349	13.2661	15.4023	NA	15.2608	NA	NA	13.9544	21.7112	13.6627	NA	14.4491	13.7803	14.3582	14.8695	14.9197	14.228	13.3048	14.8673	12.8615	13.0666
P15924	16.5432	16.8985	16.5542	17.9118	15.5315	15.6478	17.4327	17.5658	16.8887	17.4091	18.7953	16.545	16.4267	NA	15.0194	15.4706	16.0528	15.195	19.4893	19.671	19.5168	14.4211	13.2036	14.1699	15.6921	15.8412	16.1302	16.4962	15.3003	14.8527	16.2017	16.7099	15.7917	14.2267	13.6294	12.3499	15.3622	15.1416	14.7401	16.585	13.2099	14.1205	15.8486	15.0872	15.656	14.5961	15.7072	16.0566	11.6696
Q9UBP4	25.0888	25.0605	25.0964	25.1582	25.2633	25.2761	25.2568	25.251	25.6941	24.0401	24.0322	24.035	25.6297	25.7086	25.6738	25.5676	25.4095	25.6643	25.6437	25.731	25.7571	25.916	26.0176	25.9827	25.1944	25.1373	25.208	26.0586	26.1394	26.1715	25.3552	25.496	25.2496	25.8407	25.7695	25.9483	25.4497	25.3686	25.2298	25.4437	25.283	25.3321	25.7727	25.7237	25.7733	25.9598	25.9023	25.7985	25.6202
P09417	18.4411	18.6023	18.4532	19.3883	19.4899	19.1717	18.1279	18.4325	19.0339	18.2805	16.9587	17.4775	18.418	18.3175	18.3196	18.9481	19.0903	19.0205	19.0745	18.7955	18.8711	18.174	18.2243	18.3031	18.7381	18.7992	18.6787	18.9119	18.953	19.0546	19.1288	17.9864	18.1829	18.7359	18.6982	18.9724	19.2054	18.499	19.1248	18.6746	19.0256	19.5736	19.0648	19.0255	18.2678	18.4931	18.8263	18.7427	18.2567
Q9UHL4	16.3555	16.2684	16.4341	16.339	16.4034	16.691	16.0617	15.6191	15.7592	15.3714	15.7841	15.262	16.7809	16.6138	16.3057	16.4126	16.9695	16.7031	15.6149	15.6839	15.9347	16.647	16.5514	16.7602	16.9499	16.9068	17.1169	16.72	17.245	16.8666	14.8954	15.3859	15.3244	16.1251	16.4944	16.3785	15.9689	15.5482	15.9424	16.2106	16.1024	16.1062	16.3602	16.4804	16.9672	16.2234	16.2855	16.1086	15.2206
Q9P0K1	18.7801	19.064	18.9643	19.5424	19.2182	19.1591	19.6535	19.3253	19.7642	19.0417	19.4051	18.3244	19.749	19.8447	19.6547	19.4202	19.1511	19.0497	19.6371	19.4535	19.1797	20.1518	19.9402	20.1407	16.6064	16.8794	16.1875	20.1755	20.2349	20.2527	18.7172	18.6649	19.7116	19.2536	18.7843	19.1489	19.8305	20.5349	19.8608	18.7291	18.642	18.6197	19.3997	19.4388	19.6542	19.3318	19.2611	20.8986	18.7408
O75077	17.232	14.3316	14.1808	14.2725	14.1357	13.8558	14.3154	17.9492	17.8812	17.2832	17.0018	17.2733	14.5123	16.9299	14.5989	17.1917	17.078	14.0616	14.7034	17.3888	14.023	14.326	17.0283	14.3449	16.8624	16.9868	13.744	17.2264	15.5146	16.903	NA	13.8068	13.9908	NA	NA	NA	14.0805	14.0718	14.5337	16.0598	13.8374	16.4087	14.0439	16.2548	14.1958	14.0093	13.8899	13.9696	14.1183
Q5VV43	13.763	NA	13.5304	17.668	16.9922	17.3068	NA	16.725	17.2482	15.8519	15.1095	NA	15.7382	16.2462	16.5825	15.2988	14.9509	15.3327	15.7089	15.6602	16.2766	15.3002	16.2385	15.6009	12.8456	12.8526	13.7301	15.9792	16.0841	16.2262	14.3872	15.6089	15.5408	15.7526	15.9345	14.3006	15.8647	15.4035	15.7391	14.5618	14.4843	14.2953	15.492	15.2269	15.1595	14.247	15.7446	14.6987	14.6617
Q14118	21.0492	21.1079	21.0687	21.3311	21.4784	21.5846	21.4111	21.163	21.6125	21.4751	20.9302	21.0813	21.6886	21.54	21.7412	21.7201	22.0553	21.8079	21.3807	21.2681	21.3026	21.7524	21.8495	21.8862	21.3229	21.1901	21.3596	21.7322	21.6405	21.883	22.1557	21.8899	21.5814	21.6261	21.7242	22.0339	21.7451	21.6087	21.6878	22.1497	21.9641	22.0014	22.0172	21.9428	22.2143	21.863	21.8694	21.8696	21.7807
Q13508	18.7165	18.5689	18.0741	18.4024	18.4669	18.5325	18.7111	18.6792	18.1918	15.8866	15.9229	13.2301	18.6235	18.6246	18.8771	18.877	18.7498	19.006	18.938	18.8588	19.1346	18.5503	18.7672	18.6999	18.4288	18.4789	18.5935	19.3335	19.299	19.3654	18.1202	18.4599	18.6659	18.6537	18.632	18.1527	18.9603	19.1665	18.9516	18.0982	18.0714	18.25	18.8249	18.7554	18.6342	18.7256	18.7366	18.7244	18.5849
Q13822	25.3233	25.2875	25.3706	25.4908	25.5146	25.3474	25.1592	25.23	25.4746	24.1995	24.2698	24.4223	25.3504	25.2626	25.3684	26.4378	26.3934	26.2969	24.6177	24.6345	24.5907	25.3211	25.1552	25.4003	25.7177	25.7377	25.7719	24.9536	24.98	24.9938	25.5685	25.6662	25.7106	25.3468	25.5167	25.4399	25.4666	25.4106	25.3898	25.9153	25.8645	25.8334	25.3531	25.31	25.2332	26.0337	26.0323	25.9969	25.2636
O75071	17.1246	NA	NA	15.8307	17.8052	17.2298	17.0837	17.4074	14.4813	NA	NA	NA	17.2368	16.0606	16.9138	15.946	15.7451	16.9035	15.7263	16.3823	16.4201	17.325	14.8958	16.1084	16.5588	17.3318	17.4641	12.3506	12.7978	12.0221	17.0775	16.795	16.7298	16.5704	16.2145	16.9161	16.1847	16.7606	16.3029	16.185	16.6166	15.9569	16.3363	17.0592	17.6082	16.9711	16.7475	16.9263	18.0602
Q12805	23.4512	23.5315	23.511	23.5005	23.5783	23.7119	23.4096	23.465	23.0384	22.2467	22.103	22.1023	23.5531	23.596	23.6001	23.7047	23.6494	23.9472	23.3599	23.2824	23.5307	23.5632	23.9274	23.5495	23.2445	23.2888	23.4296	23.9522	23.9273	23.8766	23.9164	24.4408	24.1938	24.0708	24.2232	24.2371	24.0228	23.7455	23.7159	23.8339	23.6611	23.7188	23.88	23.8601	23.799	24.1993	24.2114	24.2255	23.6841
O94919	20.287	20.2631	20.2452	19.9214	19.726	19.7513	20.2123	20.3838	20.3234	18.9474	18.4891	18.7588	20.1998	20.2323	20.2571	20.1774	20.1929	20.3084	19.9392	19.7138	19.9557	19.9352	19.9185	19.9947	20.3204	20.4148	20.3936	20.7549	20.7522	20.7218	19.5717	20.1455	20.2267	19.7264	19.8571	19.8131	20.3088	20.2985	20.2605	20.1515	20.0197	20.0026	20.1112	20.0303	19.9188	20.0316	20.0919	20.1125	20.3171
Q9NZ08	NA	13.7267	12.5453	NA	16.7269	14.916	15.0487	14.2143	14.6751	NA	NA	NA	15.0362	15.5965	15.4047	14.1497	14.1522	14.7835	13.8292	14.5771	15.9891	NA	15.7138	15.9038	16.0441	15.9479	16.0439	16.6276	16.3894	16.3944	NA	15.5776	15.6834	15.7623	15.1674	15.6931	16.3769	15.1788	15.0656	14.5776	14.6897	14.6666	15.0065	14.9729	15.7254	14.2008	14.2565	14.1129	13.6899
P14625	16.5597	16.1543	15.9285	15.664	16.2844	16.889	17.5323	16.847	16.9385	16.9931	17.9593	15.1834	15.9297	17.3773	16.8612	15.7739	15.6234	16.618	18.0753	17.8892	17.9043	17.1678	16.7012	16.9378	16.6103	17.1507	17.481	18.043	18.4872	18.2555	16.5508	17.154	17.113	16.8524	17.1317	17.1393	16.2213	16.5086	16.2944	15.9984	16.6517	16.5476	16.5898	16.6917	16.5133	16.092	16.0855	16.0608	16.9057
Q9UNN8	17.0878	17.145	16.8843	17.2278	17.1787	16.4759	16.8931	17.8097	16.3521	16.6707	17.084	17.4381	17.9632	18.1641	17.994	17.5499	16.8066	16.8917	17.8738	17.1377	16.6368	16.7253	16.674	17.6983	17.6383	17.5483	17.7566	17.2331	17.1846	17.164	17.1723	16.7122	17.1135	16.6443	16.4227	16.3017	16.3787	16.5876	16.4491	16.7072	16.5135	16.813	17.0718	17.0761	17.0925	16.7556	17.0646	16.9659	17.7295
Q5JZY3	14.7959	14.9467	14.5374	15.1905	14.5505	15.2835	14.9863	15.0775	14.4734	NA	NA	NA	NA	15.7805	15.5186	15.7382	15.869	16.2028	14.601	15.1077	15.5641	15.5034	15.6465	NA	15.9961	15.99	15.8696	15.1101	14.9372	15.2028	15.8998	15.5018	14.7279	14.424	15.1661	15.0337	13.6376	NA	16.2967	14.9268	14.7823	14.6478	15.4675	15.2423	14.1147	14.7052	14.9673	15.0957	14.2855
P54764	21.0355	20.9767	21.0161	20.5331	20.4459	20.5069	20.6686	20.8195	20.9351	20.29	20.3469	20.7566	20.8039	20.8517	21.0392	21.3488	21.1811	21.3791	21.2701	20.9925	21.4699	20.9974	21.2962	21.0235	20.4791	20.5729	20.6973	22.1556	21.9732	22.0422	21.0169	20.7893	21.09	20.9249	21.0813	21.2271	20.715	20.7226	20.6401	20.9592	21.2817	21.1106	20.7513	20.7624	20.7276	20.9871	20.6895	20.8353	20.6605
Q15375	16.9661	16.8306	16.4506	16.388	16.1229	15.786	16.5786	16.912	16.1125	14.8287	15.4994	15.8153	17.1355	17.2252	17.2205	17.4613	17.3446	17.5842	16.975	16.5554	17.3284	16.7121	17.9946	17.2961	16.0842	16.3046	16.6193	18.1553	17.6097	18.0964	17.1014	17.9195	17.683	16.8682	16.9084	16.2041	16.7785	16.7231	16.8167	17.5743	17.1021	17.9243	17.4162	17.2876	16.8523	17.3477	17.5784	17.4904	16.9324
P52799	18.1256	17.616	18.2475	16.7945	17.3167	17.1389	17.2042	17.2003	17.8878	13.7415	17.1979	16.3429	17.951	17.7907	17.7761	18.0619	18.0012	18.0954	17.8423	15.8315	17.7649	18.5481	18.4763	16.9382	16.9052	16.84	17.7045	17.9377	18.2418	18.2047	17.3155	17.6786	16.8408	17.9699	17.5627	19.1704	17.867	17.6744	16.8348	17.9187	17.8608	17.9542	17.8358	17.6993	17.8926	17.247	17.1645	17.0087	17.4267
O43556	15.6076	17.056	15.4872	17.8048	17.1898	17.3061	17.1651	17.5254	17.5448	16.6187	16.2653	15.831	17.6173	16.9098	17.804	16.9167	16.6757	17.0993	17.2615	17.3037	17.253	17.0966	16.9527	17.2723	16.5072	16.2073	16.2152	17.8575	17.7496	17.3803	17.0547	16.9987	14.7915	14.83	16.2911	16.3235	17.4294	17.7904	17.6685	17.518	17.3971	17.4201	17.5771	17.5984	17.3636	17.2758	16.9368	17.4774	17.946
Q9UBQ6	19.2112	18.9814	18.9261	18.4607	19.1406	18.0877	18.483	19.1528	19.3223	16.8037	17.9928	17.6016	18.9445	19.5243	18.8532	19.7626	19.6329	19.4741	19.1287	19.4189	18.9702	19.4599	19.1426	19.4434	19.2896	18.9716	19.111	19.5505	19.4683	19.4784	19.2026	19.3138	18.965	19.0838	18.9158	18.9963	18.7748	18.6316	18.7748	19.1898	19.1837	19.4085	19.1983	19.2073	19.0739	18.9747	18.8588	18.8318	19.527
Q16610	21.9283	21.8938	21.977	22.1282	22.2234	22.0755	21.5201	21.5253	21.4039	21.5603	20.9906	21.0325	22.0721	22.0017	22.3867	21.8474	22.0832	22.1165	21.8246	21.9288	21.9949	22.0386	22.6112	22.0494	22.2516	21.5316	21.7715	22.2955	22.2953	22.3409	22.0863	22.8887	22.3845	22.5427	22.0772	22.396	21.9235	21.7379	21.565	21.8097	22.1825	21.8077	22.1657	21.9818	22.177	22.3367	22.2367	22.4206	21.6468
O94769	18.6856	18.7039	18.7485	19.2766	19.2081	19.3551	19.787	19.7697	19.5982	21.3819	20.7986	20.5658	20.0352	19.7855	19.9806	20.0726	19.8309	19.7086	19.7229	19.9357	19.7919	19.8866	19.9371	19.9433	19.6513	19.8101	19.6026	19.575	19.5077	19.447	20.0476	19.8919	20.0433	19.8633	20.2037	19.7536	19.347	19.1556	19.3437	19.9507	19.7873	19.9047	19.9961	20.1592	20.5714	20.2059	20.1766	20.1511	20.2135
Q8IWU5	18.9046	18.6757	18.5213	18.335	18.1915	18.755	19.2984	18.4853	18.8644	18.4647	17.2764	17.3101	19	18.9977	19.3643	19.085	18.9522	19.5989	18.3294	18.215	17.9333	18.8649	19.815	18.7762	18.791	18.8805	18.9513	19.1724	19.4455	19.1548	19.6981	19.1658	18.2549	19.6945	18.6595	19.7455	19.7922	19.1564	19.6082	19.7405	19.3027	19.3909	19.4332	19.433	19.7805	20.1986	19.9133	19.6635	18.7325
P08294	23.2824	23.3157	23.2179	22.1904	22.2284	22.5341	23.067	22.733	22.6198	21.5335	20.9669	21.1729	22.0461	21.635	22.2948	23.8932	24.0602	23.9324	21.5612	21.5519	21.7487	21.9516	22.3573	21.956	23.7378	23.754	23.8028	21.6533	21.6791	21.5015	23.4735	23.5511	23.2281	22.3474	22.4808	22.7266	23.2652	23.2175	23.0838	22.8411	22.7144	22.7458	22.2789	22.3903	22.1589	23.3782	23.5154	23.5132	22.677
Q9Y3I1	NA	15.8601	14.261	NA	NA	15.0499	NA	15.8995	15.5954	18.7224	18.6492	18.5768	13.3487	14.8658	NA	NA	14.8741	NA	NA	14.9571	NA	NA	NA	NA	15.2125	13.6352	13.1596	NA	NA	16.1317	NA	NA	NA	NA	NA	NA	15.1017	15.6659	NA	NA	NA	NA	NA	NA	NA	15.0965	14.3036	15.0474	NA
P02671	21.3509	21.5805	21.5844	22.9516	22.7801	22.9265	23.2595	23.3073	23.3473	23.8352	23.7719	23.6825	22.5663	22.653	22.5155	22.2347	22.4795	22.2595	22.7981	22.6514	22.318	22.8577	22.902	22.6911	23.7342	23.6951	23.6929	21.9622	22.226	22.0719	24.6985	24.5294	24.2318	24.1004	23.8797	24.1593	22.5494	22.3436	22.5603	22.9137	22.7286	22.7167	22.9356	23.0159	23.14	22.7148	22.6886	22.736	22.5038
P02675	20.6972	20.7291	20.7872	23.0627	23.0537	23.2083	23.7749	23.7184	23.6686	23.6298	23.5108	23.5893	22.8449	22.5881	22.8957	22.131	22.3197	22.3308	22.7719	23.0598	22.8063	22.7871	22.9747	22.8175	23.6896	23.7686	23.8537	21.9741	21.9837	21.9715	24.4626	24.4876	24.488	23.5504	23.5753	23.5883	22.818	22.6509	22.6381	22.6649	22.7883	22.753	23.0595	23.0054	22.9547	22.4974	22.4749	22.5083	22.4382
P02679	20.4767	20.5861	20.5451	23.1909	23.3403	23.1765	23.7463	23.7838	23.608	23.2877	23.3669	23.6035	22.9595	23.0048	23.0273	22.292	22.3469	22.3407	23.0749	23.1163	23.1152	23.0489	23.236	23.1693	23.6776	23.6249	23.7117	22.336	22.3939	22.2352	24.4214	24.6725	24.6184	23.7626	23.8751	23.8535	23.101	22.9175	23.1244	22.7308	22.7618	22.6795	22.9789	23.0273	23.1036	22.8105	22.5817	22.5952	22.7013
P11362	19.0291	19.1497	19.0417	19.195	19.1756	17.96	19.0665	18.9664	18.9454	17.7913	18.7096	17.7493	19.1151	19.0207	18.9795	18.8215	18.9386	18.7505	18.7678	18.841	18.8908	19.0097	19.0756	19.029	18.5722	18.7376	18.6621	19.0658	19.0387	18.9088	18.8495	18.4219	18.6098	18.4908	18.7133	18.5803	18.3817	18.8336	18.8734	18.2331	18.7912	18.6635	18.9498	19.0859	18.7403	18.5638	18.5045	18.5135	18.9484
P21802	18.6718	18.5555	18.0928	19.1538	18.7556	19.0381	18.8242	18.8958	18.4024	16.6039	17.5081	16.5472	18.3934	18.4651	18.1606	18.5263	18.514	18.4684	17.3159	17.3324	17.6616	18.0663	18.869	18.0978	19.3379	18.8815	18.982	18.5791	18.0861	18.1404	18.1345	18.2829	18.2723	18.1274	18.5228	18.6472	18.4959	18.2686	18.1104	17.9854	18.4684	17.7997	17.9818	17.9953	17.8221	18.5081	18.7377	18.6521	18.0158
Q06828	17.9821	17.9593	17.9948	17.6493	17.5977	17.9083	17.6327	17.2153	17.4305	16.7581	17.7307	17.1295	17.3716	17.3318	17.143	17.7131	17.8161	17.8215	16.4842	16.7729	16.8083	17.4829	17.5393	17.5738	17.7039	17.567	17.6442	17.4374	17.4573	17.3362	18.1281	17.7898	17.3994	17.358	17.5884	17.4688	17.0237	17.2425	17.8038	17.6559	17.9211	17.8051	18.295	18.1271	18.4263	17.5137	17.4208	17.4439	17.2157
P02751	24.1168	24.1169	24.0726	24.4869	24.5273	24.6191	24.701	24.6082	24.6343	24.3706	24.2729	24.3468	24.5135	24.3169	24.6009	24.7704	24.8835	24.8978	24.3384	24.35	24.3929	24.5395	24.6808	24.5578	24.3759	24.3179	24.3765	24.4149	24.4295	24.4246	24.815	24.7369	24.5073	24.2101	24.1966	24.3277	24.5633	24.6803	24.6129	25.1248	25.1885	25.1795	24.812	24.757	24.7443	24.8973	24.9786	24.894	24.9226
P23142	24.0836	24.1475	24.1862	24.081	24.0903	24.1328	24.1134	24.1554	23.7907	23.0094	23.1353	23.2354	24.063	23.9403	24.1711	24.863	24.89	24.8423	23.827	24.0847	24.0552	24.4179	24.6526	24.2992	24.2882	24.2176	24.2664	23.9652	24.0265	23.986	24.5991	24.4828	24.161	24.3341	24.2544	24.4072	24.4668	24.567	24.5884	24.7361	24.8339	24.7789	24.5643	24.51	24.4733	24.7671	24.8116	24.7596	24.5415
P98095	16.8219	16.4433	17.2717	17.9292	17.9799	18.2476	18.0793	18.1132	18.1857	17.5021	18.5945	16.7158	18.5272	18.5471	18.6415	18.2087	18.0163	18.4216	18.2218	18.2043	18.0683	18.4188	18.4248	18.439	18.3613	18.0875	18.536	18.299	18.4913	18.3112	18.5054	18.2402	18.1616	18.6374	18.2254	18.4887	18.6572	18.4521	18.8823	18.9945	18.8034	18.7884	18.6327	18.5145	19.0106	18.9018	18.8382	18.7631	17.7597
Q9UBX5	18.9236	18.681	18.9532	19.2205	19.0117	18.8593	18.9575	18.85	19.1361	17.8591	17.9335	18.4856	18.649	18.8814	18.8181	19.2482	19.459	19.4407	18.8758	18.775	18.3295	19.2022	19.7488	19.4323	18.54	18.638	18.6326	19.2529	19.1555	19.3011	19.7868	19.6494	19.4021	19.7834	19.7724	19.8567	18.9449	19.1983	19.5525	19.818	19.9466	20.0671	19.5812	19.7868	19.8744	19.6158	19.7845	19.5609	19.4737
P30043	13.4904	12.7512	14.323	14.3993	NA	13.6581	15.4227	16.546	15.9778	24.1488	24.3355	24.3024	16.7593	16.1419	17.0012	14.1462	15.1043	14.5342	17.6398	15.9985	16.6342	16.9239	12.9639	NA	14.8647	15.0402	15.021	14.9731	15.0667	14.6856	12.7581	11.9998	NA	20.2491	20.3922	19.922	16.6146	12.638	12.7409	15.108	15.9545	15.6824	15.6745	15.7832	15.5072	15.2412	14.0488	15.2581	16.7514
Q12841	19.7244	19.627	19.796	19.3852	19.3261	19.7768	19.2965	19.2567	19.1552	18.829	21.2426	20.5947	19.8989	19.9097	19.7795	20.1264	20.7054	20.0107	19.4826	19.4848	19.4999	19.4835	19.5944	19.5877	19.7721	19.8196	19.5125	19.8694	19.5894	19.5475	19.5765	19.9442	20.003	19.8896	19.8532	19.7201	19.9806	20.0075	20.1356	20.5686	20.5125	20.4112	19.9886	19.8775	20.3077	20.8978	20.9575	20.7756	19.861
O95633	14.2792	13.5503	13.7471	15.9507	16.3862	15.2664	14.4709	14.7436	NA	15.6265	15.4618	15.8881	13.8799	13.8537	NA	14.6758	NA	13.0117	14.7451	NA	14.2347	15.3208	14.0576	15.5088	NA	13.8736	NA	10.6875	10.8213	11.4822	NA	NA	NA	NA	NA	12.85	15.2621	14.7381	NA	NA	NA	NA	NA	NA	NA	14.0481	13.8934	13.8347	NA
Q6MZW2	17.171	17.3863	17.6159	18.3372	18.5858	18.4323	18.4118	19.0017	18.7698	16.0231	17.374	17.8613	18.5383	19.0396	18.8124	18.3693	18.3298	18.5804	19.1513	19.2789	18.939	19.4817	19.4503	19.8451	16.7973	16.6596	16.6509	18.7401	18.7842	18.6085	15.6421	15.561	15.1093	17.0029	16.9964	17.4688	18.0838	17.2668	17.923	16.7123	16.6922	16.4117	18.1397	18.1672	18.2555	17.7805	17.2611	17.6875	17.2491
P04075	20.5197	20.224	20.0732	19.5784	20.2492	20.1954	19.6738	19.8318	19.2906	21.6139	21.614	21.8543	20.0653	19.8118	19.7751	20.2314	20.4723	20.1587	19.9611	19.5066	19.6255	19.9474	20.1743	19.9346	20.1614	20.2349	19.9745	20.7068	20.7642	20.6914	19.927	19.9671	20.1624	20.2845	20.2788	20.1421	19.7086	20.348	20.1082	19.8746	20.0993	20.1155	20.0872	20.2393	20.2813	20.4821	20.7414	20.6055	19.1223
P09972	20.9252	20.8659	20.9238	20.8589	20.735	20.5008	20.6237	20.7693	20.9454	20.3933	20.6834	20.8398	21.3639	21.452	21.3577	21.5195	21.3724	21.3535	21.0187	20.8391	20.9241	21.0287	20.8557	21.5097	21.2302	21.0582	21.1935	21.4803	21.6673	21.5547	21.365	21.3421	21.324	21.4195	21.3001	21.0925	21.4714	21.2367	21.3136	21.4273	21.0794	21.1019	21.1586	21.1805	21.2367	21.5636	21.4461	21.4572	21.4603
P09382	17.8628	17.9754	17.8488	18.1905	17.9785	18.1431	18.2497	18.1906	17.9544	17.4505	16.4468	17.3888	17.6647	17.3573	17.9444	17.3568	17.0922	16.9272	17.7594	17.8311	17.5024	17.8346	17.5322	17.2658	17.2829	17.1596	17.223	16.4418	16.414	16.6517	17.6962	17.8744	17.7577	15.8608	16.9083	16.5634	17.8945	17.8722	18.0458	17.2845	16.9824	17.0698	17.63	17.4665	17.9421	17.9873	18.026	17.9566	17.189
Q08380	23.6153	23.6184	23.5775	23.4665	23.5181	23.2866	23.4733	23.7886	23.671	22.5601	22.4295	22.7881	23.6252	23.4777	23.3332	23.7406	23.7601	23.4703	23.1336	23.2081	22.7407	23.5803	23.1386	23.4294	23.3433	23.4063	23.2747	21.9568	22.101	22.0171	22.7664	22.4559	22.5147	21.838	22.0318	21.9024	23.2318	23.2871	23.3805	23.2331	23.0933	23.1759	22.5943	22.6249	22.5721	23.3275	23.3475	23.4023	22.9656
P47929	14.2759	14.3362	14.1332	14.3101	14.5099	14.6075	13.9022	15.0369	11.3642	19.2992	18.4741	18.7373	NA	NA	NA	NA	NA	NA	18.3606	18.3229	17.5762	NA	13.3057	NA	NA	NA	NA	15.0616	11.475	15.0319	13.3649	13.6832	13.7825	18.9153	19.0532	18.82	15.2675	14.0381	NA	NA	NA	NA	13.0543	NA	13.2172	NA	NA	NA	NA
P09104	18.8722	17.9197	19.6477	19.4366	17.7351	19.0172	18.3661	18.5103	17.9989	17.4879	17.3753	17.6448	18.9043	18.3598	18.1598	19.0163	18.2753	18.1878	19.2267	19.0037	18.3473	19.5176	18.1902	18.887	17.283	17.1931	17.2861	17.8255	16.7212	17.43	17.2306	16.9153	19.72	18.8263	18.1281	17.407	19.1203	18.2237	19.1892	17.2747	17.2363	17.6658	17.3469	18.2557	17.5733	18.1236	18.208	18.0141	18.3349
Q92820	18.2883	18.2093	18.2696	17.9241	17.9915	17.6427	18.2834	18.6969	18.5353	18.9087	16.3649	17.3702	18.0201	17.9936	18.3455	18.4879	18.0751	18.281	17.831	17.6865	17.8231	18.6452	18.0105	18.4099	17.6652	16.6796	17.0292	17.9435	17.7208	17.6923	17.7427	17.6145	17.8148	17.3799	17.5676	17.6505	18.0069	18.0231	18.1234	18.1981	18.0134	18.0693	17.3787	16.5132	17.4592	17.75	17.5801	17.6011	17.8044
P17900	21.3774	21.3871	21.4956	21.7395	21.9247	21.9621	21.3809	21.1861	21.1749	20.9468	20.814	20.8841	21.641	21.4584	21.9029	21.5752	21.7101	21.9208	22.0595	22.0407	22.1205	21.8131	21.9692	21.8558	21.0012	21.0434	21.0945	21.6261	21.8755	21.6959	21.8245	21.9189	21.8753	22.0362	21.8857	21.779	22.0034	22.1284	21.9969	21.6721	21.8543	21.7263	21.9838	21.9654	22.0795	22.17	22.312	22.3102	21.9327
O00451	17.9296	17.9181	17.9389	17.5838	17.8202	17.1908	17.684	18.4946	17.8648	18.6855	17.5045	17.9076	18.6688	18.8421	18.5298	19.0397	19.1946	18.9497	18.7443	18.7853	18.8354	19.108	18.853	18.9276	17.205	17.5336	17.7027	19.4513	19.4551	19.5405	17.7995	17.6197	17.8323	18.7964	18.5491	17.9937	18.3524	18.2573	18.5302	18.0711	17.8041	17.4039	18.6073	18.3064	18.603	19.0046	19.0378	19.1609	18.3856
P06396	25.9495	25.9159	25.9817	26.4317	26.4032	26.2544	25.8285	25.7295	25.7884	25.52	25.3926	25.4945	25.8058	25.6098	25.6911	25.3123	25.6129	25.504	25.7194	25.6961	25.6176	25.739	25.9367	25.8169	25.9432	25.9391	25.9443	25.3509	25.3948	25.292	26.2913	26.1192	25.9659	25.947	26.0992	26.0696	26.0032	26.138	26.1955	25.7137	25.892	25.9289	25.9081	26.0037	25.9556	25.8926	26.0437	25.9841	26.0419
P60983	NA	NA	NA	16.2598	17.1487	16.3616	15.9729	14.1485	17.016	17.0103	17.5636	16.9843	15.9375	13.7699	13.2877	15.6407	14.9052	15.1693	NA	NA	NA	14.3434	15.2372	14.4213	NA	NA	NA	NA	NA	NA	15.2463	NA	NA	NA	NA	NA	NA	NA	NA	NA	NA	NA	NA	NA	NA	NA	NA	NA	NA
P14314	18.6559	18.309	18.6968	18.0971	18.3207	18.5777	19.2653	19.2593	19.0966	18.5619	16.5451	16.1923	19.0966	19.464	19.5752	19.9254	19.8316	19.8214	18.6135	18.7716	18.6256	18.8835	19.0751	18.9037	18.5705	18.5678	18.6274	20.0323	19.8388	19.892	18.1874	18.867	18.9225	18.5606	18.9482	18.82	19.5582	19.2271	19.148	18.5832	18.7583	18.9248	19.6426	19.7171	19.3639	19.6999	19.7653	19.7025	19.6062
P48058	19.2266	19.2965	18.9468	19.406	19.2373	19.1093	19.2698	19.8642	19.5236	18.1012	16.9864	17.3905	19.4691	19.395	19.5078	18.5695	18.5345	18.3146	18.9368	19.1218	18.97	19.535	19.1866	19.0161	17.5979	17.5375	17.5222	19.2487	18.9649	19.1842	17.4195	17.491	17.4657	17.7968	17.9843	17.9279	18.9777	18.6759	18.6815	17.8987	17.4683	17.8345	18.8721	18.9446	18.9874	17.6571	17.3373	17.198	17.7846
P48506	12.9686	12.7319	NA	NA	NA	12.6032	NA	NA	NA	16.2741	16.0105	15.6631	12.6586	13.3263	NA	NA	NA	NA	14.2453	NA	14.4184	13.8104	13.4215	13.3934	12.3341	NA	NA	12.3953	11.6753	12.6458	NA	NA	NA	NA	NA	NA	NA	NA	NA	NA	NA	NA	NA	NA	NA	NA	NA	13.0523	NA
P48507	NA	NA	NA	NA	NA	NA	12.2819	NA	NA	15.9905	16.1501	14.8482	NA	NA	NA	NA	NA	NA	NA	NA	NA	NA	NA	NA	NA	NA	NA	NA	NA	NA	NA	NA	NA	NA	NA	NA	NA	NA	NA	NA	NA	NA	NA	NA	NA	NA	NA	NA	NA
Q16769	18.1899	18.4609	18.3892	19.0134	18.8068	18.7157	18.225	18.5991	18.4513	16.8318	16.965	17.1967	19.4644	19.1758	18.9536	19.4382	19.4857	18.8384	19.2816	19.3661	18.8411	18.8917	18.3221	18.6666	18.2211	18.5255	18.4549	19.1637	19.5371	19.3618	18.447	18.3349	18.451	18.3414	18.5293	18.7029	18.644	18.8319	19.1111	18.5951	16.95	17.5547	18.6807	18.5925	19.1085	18.9723	18.9879	18.6424	18.8577
P35754	16.6818	16.5009	NA	16.7958	16.5674	NA	12.5385	15.7556	14.7539	19.3949	19.4506	18.9445	15.2929	15.0177	NA	13.1245	14.5828	NA	14.6779	NA	NA	14.6517	13.9037	14.0577	NA	14.0003	NA	NA	14.1319	NA	13.454	14.5873	13.8464	NA	NA	14.6046	14.5417	14.0896	14.4626	12.3706	13.885	14.1076	14.2124	13.924	14.2343	NA	14.6027	14.9869	13.5098
P22352	19.3647	19.4423	19.4237	20.1535	20.1479	20.1304	18.5767	18.8493	18.4759	19.512	19.8582	19.15	20.4471	20.3896	20.6667	21.3861	21.3327	21.5673	20.2023	20.4174	20.448	20.8404	20.9005	20.8503	21.8318	21.7516	21.8201	21.1109	21.195	21.2706	20.4559	20.1512	20.2825	21.1065	21.2997	21.2839	19.6468	19.7621	19.856	19.3605	20.1183	19.9309	20.9454	20.8401	20.4003	20.8783	20.7342	20.8026	21.4325
P78417	16.68	14.671	14.5248	14.8181	13.0285	13.3832	19.2975	19.0422	18.6981	19.7717	20.3033	20.0977	12.6475	16.8516	13.7191	17.5107	17.503	18.0256	14.2688	14.1186	15.5496	18.3064	18.5057	18.2236	19.7159	19.787	19.8952	19.5892	19.6433	19.3641	15.9837	11.339	16.4612	NA	NA	15.8042	NA	12.5635	NA	14.1911	14.1331	15.8332	14.5125	15.8636	14.3597	16.4613	14.3794	14.2397	15.9825
P09211	18.0775	18.115	17.8457	17.8578	17.6155	18.0171	17.8629	18.2243	18.0779	17.7119	19.2486	18.9089	17.9872	17.7188	18.1272	18.9585	17.8646	17.8448	19.0599	18.8602	19.0789	18.2881	18.3271	18.5062	16.8723	17.3564	17.2174	18.4692	18.4306	18.3299	18.4611	18.1113	18.4367	18.8242	18.8785	18.7526	17.7697	17.8016	17.8793	18.7247	18.2775	18.1604	18.1755	18.156	18.0717	17.7771	17.6567	17.7424	18.3368
P04406	19.1517	18.6501	18.6984	16.8989	18.1136	18.2392	18.2016	18.1984	18.2383	21.9293	21.8237	21.7619	18.4736	19.1415	18.353	18.4273	18.5474	18.8033	20.0626	19.8916	19.708	19.1784	19.0796	19.1765	18.5843	18.5495	18.6498	17.5903	17.6268	17.5525	18.6093	18.1361	17.4122	18.2525	17.4599	18.0852	16.3256	16.4531	17.7275	17.1215	17.4982	17.1689	18.1361	17.825	18.0789	18.0839	17.7764	17.9329	18.0429
P35052	19.0084	16.9387	19.1475	19.7269	19.8613	18.6978	18.6351	19.0671	19.5556	16.8175	14.8662	NA	18.8604	19.2216	19.2183	17.9545	17.9952	18.1907	18.4519	18.8411	17.9275	18.6264	17.8699	18.8785	17.2409	17.4123	17.4765	17.844	17.8216	17.961	16.3666	16.822	17.3119	16.3683	16.7422	16.882	18.2363	18.3684	18.1438	17.2943	16.8035	16.8224	17.8227	17.7237	17.9367	17.836	17.5423	17.7232	17.1106
Q8NBJ4	19.2239	19.4409	19.3548	19.1214	18.7601	19.0461	18.9651	19.1264	18.6234	17.9	18.8947	17.7533	19.2631	18.9631	19.4905	19.7731	19.6475	19.8262	19.2701	19.3599	19.192	19.2595	19.3335	19.3707	19.3352	19.2987	19.2763	20.2605	20.1587	20.0919	19.3612	19.3369	19.4858	19.0636	19.0722	19.1654	19.3121	19.6126	19.5872	19.3694	19.8506	19.7884	19.6201	19.333	19.402	20.1229	20.1982	20.2937	19.5517
O60883	20.588	20.9727	20.9929	20.0679	20.2764	20.538	19.7179	19.8316	20.0109	18.6034	18.4571	18.7131	20.1866	19.3656	18.5091	17.7305	18.7149	17.4135	18.2708	18.0602	17.3559	18.2226	17.3748	18.2719	16.8841	17.1389	16.8613	17.105	16.5624	16.8842	18.3654	17.8862	18.5063	15.4541	15.3939	16.7447	19.4145	20.0615	20.0649	18.5085	18.2151	18.2821	19.5722	19.5211	19.9062	19.3447	18.6372	18.633	17.4493
Q14393	17.1653	16.8146	16.7121	16.5644	16.5046	16.7736	17.4974	17.3062	17.3578	16.1265	15.5576	NA	17.1564	17.6934	17.1255	17.5251	16.8962	17.3023	15.7535	16.1704	15.678	16.3871	16.2567	16.4484	17.259	16.7053	16.1235	17.6084	17.8387	17.3089	16.5917	16.7252	16.9379	16.3634	17.0561	16.4093	17.5419	17.0778	17.1113	17.3986	17.442	17.2739	16.9346	17.065	17.1079	17.5979	17.4353	17.7159	17.0096
Q9Y2T3	17.1051	17.1775	17.2551	17.2905	17.3919	17.761	17.6223	17.2587	17.072	16.9588	15.8034	15.8825	17.9552	17.8979	18.35	17.9146	17.7926	18.0944	17.8035	18.1982	18.1663	17.3937	17.5116	17.27	16.6581	15.7514	16.407	18.2949	17.7022	17.95	16.0392	15.5458	15.8787	15.9907	16.4916	16.1728	17.6415	18.1311	17.7061	17.228	17.6239	17.6243	17.3868	17.3543	17.116	18.0627	18.1272	18.1449	16.473
P00738	27.3376	27.3621	27.4055	26.5678	26.4935	26.8363	26.454	26.1185	26.0567	26.4804	26.5068	26.4788	26.0136	25.9395	26.0842	25.9203	26.0171	26.1736	24.4772	24.3277	24.5466	26.3261	26.7907	26.3726	26.7936	26.7722	26.8131	24.4425	24.444	24.397	28.1207	28.3078	28.0604	25.9812	25.812	26.1528	26.816	26.7946	26.7635	27.2426	27.1422	27.0795	26.654	26.5823	26.5905	26.6121	26.5155	26.6279	25.4882
P00739	16.6532	16.9105	16.6191	17.9211	18.0174	18.3969	15.4373	14.698	15.8175	17.6395	16.6656	16.8731	17.5918	17.3364	18.0303	15.9951	16.1756	16.3105	18.0671	18.2409	18.3041	17.4552	17.3815	17.6426	16.6964	16.6105	16.7269	14.1677	14.9989	13.8754	19.1823	19.0064	18.3664	18.614	18.4014	18.4054	15.9143	17.1944	16.5489	16.1072	17.1952	17.4953	18.5151	18.0881	17.7276	16.9418	17.5469	17.2217	16.7182
P0DMV9	14.1154	14.9609	14.6235	NA	13.3569	NA	15.4872	16.2595	16.1434	17.2845	18.8718	18.2462	NA	12.8408	NA	NA	NA	NA	16.1017	16.0417	15.9564	NA	NA	NA	NA	NA	NA	NA	NA	NA	NA	NA	NA	NA	15.8733	15.7323	NA	NA	NA	NA	NA	NA	NA	NA	NA	13.2553	13.0202	13.0168	NA
P11142	17.4549	17.4696	15.7322	15.2984	14.841	16.5332	17.2791	16.5168	16.9516	19.9602	19.364	19.3401	17.5273	15.6009	17.8703	18.664	18.6068	18.7018	17.3986	17.4075	16.7209	18.3122	17.1697	16.6336	17.5771	15.9811	18.6585	17.0041	19.1063	18.4247	15.8831	15.9036	16.9804	16.8779	17.094	17.1044	14.5944	16.5431	15.4187	17.7649	17.4343	18.6212	17.2235	18.2214	17.3412	15.732	18.0691	18.0396	16.9315
P69905	19.994	20.1064	20.4462	22.1906	22.063	22.4975	25.6942	25.2433	25.3868	32.3386	32.2333	32.2478	23.6908	22.5125	22.6627	21.8638	21.7834	22.1491	26.5838	26.6184	26.815	23.1063	23.5046	23.104	22.5071	22.3627	22.4949	24.3576	24.5131	24.5255	22.2288	21.9676	21.4916	29.418	29.2209	29.8288	21.095	20.8915	20.6978	24.0358	24.1648	24.0891	21.3001	21.3849	21.1992	22.4018	22.3965	22.3159	21.2477
P68871	22.3821	21.9412	22.0423	23.6154	23.8455	23.8787	26.6204	26.3926	26.2777	32.8559	33.0357	33.4028	24.5463	23.6098	23.6018	23.1648	22.6976	23.003	27.8904	27.8735	28.0373	23.862	24.191	23.7814	23.5762	23.3073	23.7038	25.2831	25.3292	25.3231	22.2676	22.4098	22.36	30.3359	30.433	30.5312	21.8829	21.7648	21.6024	24.5117	24.6442	24.6131	22.3807	22.1407	22.1992	23.3861	23.0631	23.0426	21.9611
P02042	18.2965	18.2797	18.1827	18.3282	18.6909	18.1021	19.8522	19.9661	20.1523	26.7596	26.9947	26.9369	18.3578	18.6225	18.4029	17.8496	18.1763	17.902	21.5888	21.6161	21.96	18.8911	18.076	18.1925	17.8253	18.2253	18.1635	18.4287	18.6999	19.1716	19.1832	18.5064	18.3043	24.2857	24.4057	24.3135	19.3133	19.1206	19.148	19.8365	19.757	19.9063	17.8141	17.9166	18.2421	18.5202	18.3288	18.4202	18.8068
P69891	NA	NA	NA	NA	NA	NA	NA	NA	NA	20.4611	20.7091	20.7767	NA	NA	NA	NA	NA	NA	15.9962	17.7066	17.1897	NA	NA	NA	NA	NA	NA	11.6013	12.1685	11.7974	NA	NA	NA	19.9599	20.1537	20.1947	NA	NA	NA	NA	NA	14.3588	NA	NA	NA	12.4287	NA	NA	NA
P02790	27.8553	27.825	27.8723	28.275	28.2344	28.2125	27.1371	27.3098	27.4329	26.6001	26.6288	26.797	27.2917	27.3498	27.484	27.3552	27.4512	27.4987	27.0749	27.1615	27.2928	27.2653	27.6121	27.2764	28.7061	28.6757	28.755	26.9001	26.9516	26.9654	28.4225	28.3062	28.2781	27.7372	27.8352	28.0169	27.2062	27.3887	27.1252	27.5808	27.7516	27.7166	27.4935	27.5377	27.4169	27.2789	27.2818	27.2382	27.8452
Q8IZP7	16.2866	16.1811	16.302	17.7794	15.2639	15.6154	15.9167	16.5603	15.9296	15.8694	NA	13.5993	16.2548	15.3879	16.301	16.5234	16.4255	17.1298	16.0722	16.176	16.3659	16.2827	16.0274	16.2502	15.2774	15.2313	15.4905	17.3729	17.3323	17.2296	16.4762	16.5096	16.1874	16.1389	16.1594	16.4986	16.0124	15.9832	16.405	16.2774	16.3103	16.4208	16.1437	16.2141	16.1703	16.2999	16.4966	16.274	15.6156
P05546	23.2442	23.2869	23.2944	23.6511	23.5637	23.4782	22.5929	22.6416	22.2141	22.6553	22.9194	22.8076	22.6511	22.4221	22.6332	22.4033	22.5083	22.4559	21.5746	21.8384	21.6652	22.4597	22.3137	22.4206	22.5224	22.5762	22.7077	22.1276	22.5856	22.1438	23.4066	23.2756	23.2498	22.6583	22.8631	22.6848	23.0093	22.7814	22.8676	23.1375	22.9713	22.8874	22.7945	22.7505	22.9573	22.741	22.6364	22.6178	22.7243
P26927	17.3765	17.2419	17.2667	18.0751	18.0327	18.0843	16.5721	16.9837	16.7063	16.8421	17.6703	17.367	16.5464	16.7316	16.8772	16.7284	16.31	17.2995	15.7275	15.5793	15.9829	16.4596	16.4703	16.1103	17.2634	17.2632	17.418	17.0672	17.0335	16.9573	18.279	18.408	18.1521	17.7316	17.89	18.5523	17.6639	17.1917	17.1389	17.4306	17.1481	17.3601	17.3169	17.3531	16.8105	17.2174	16.883	17.2146	16.9183
P04196	23.7502	23.732	23.9735	24.5	24.7753	24.4503	23.4199	23.6141	24.1442	23.4234	23.4394	23.4679	23.3438	23.4376	23.0349	23.7032	23.6842	23.5008	23.2583	23.2979	23.041	23.4095	23.1557	23.26	23.7534	23.7005	23.7849	21.891	21.9734	21.9995	24.6078	24.1744	24.3171	24.0955	23.731	24.0182	23.7975	23.7636	23.7656	23.7505	23.5091	23.4061	23.0599	23.1146	23.4366	23.5564	23.4167	23.4733	23.8654
P01889	15.0236	15.1137	15.2372	13.5213	13.6502	14.32	15.4435	15.3289	15.1883	14.2362	14.0937	14.7515	14.7401	14.9967	14.0458	14.5574	13.8018	13.4936	16.1517	16.0583	15.7861	14.7306	14.028	14.7798	15.7069	15.5711	15.2795	14.3935	14.2901	14.5099	14.0566	13.7005	14.2612	13.4389	13.3585	13.7195	14.8549	15.9406	16.4351	14.9398	14.6607	15.1711	14.4138	14.1755	14.2757	14.462	15.4181	15.3272	16.2398
Q86YZ3	17.5396	17.645	17.5527	14.9845	14.9858	14.8524	17.2228	16.9496	17.2571	12.837	13.1971	13.6206	15.5441	14.5334	12.4346	16.4992	15.5338	15.8649	17.2456	17.7766	17.2487	16.1155	14.4731	16.0366	17.1923	16.9347	16.0615	12.8886	13.6545	14.2744	17.2416	16.6472	16.9151	14.7863	14.881	15.4707	13.3865	15.9125	15.8621	15.0642	16.3143	16.72	16.5961	16.9254	17.6106	14.9808	15.8769	15.7429	14.4533
O75144	17.611	17.6425	17.571	17.5926	17.7786	17.5241	17.8326	18.3208	18.0714	16.582	17.0984	16.7762	18.0888	18.0248	17.5405	18.395	18.2279	18.3686	17.5876	17.3585	17.0387	18.3579	17.9607	18.4776	18.7645	18.8555	19.0462	18.6551	18.6132	18.6442	18.4582	18.4498	17.8124	17.9689	18.1369	17.9738	17.6621	17.6966	17.9006	17.2346	17.6771	17.6953	18.5036	18.3429	18.1841	17.7442	17.6138	17.7471	18.1527
P22304	18.9786	18.8528	20.1833	21.2027	21.8378	21.0795	20.4274	20.7706	20.8958	16.2376	19.0747	19.5035	20.1039	19.9256	19.9658	20.1626	20.4541	19.7477	20.5475	21.0369	20.1569	21.6971	21.1604	21.3263	21.8319	21.6734	21.7855	18.6574	18.7881	18.9266	21.4374	22.0026	20.9242	20.0287	20.9557	20.7071	20.6943	20.5499	20.7895	20.7639	21.4061	20.5564	21.0448	20.7551	21.0721	20.1572	19.9731	20.0323	21.3037
Q9Y6R7	22.9801	23.1254	22.9998	21.9757	22.0196	22.1209	22.5634	22.578	22.7159	21.2329	21.1324	21.0589	22.6819	22.8312	22.7257	22.1156	22.0796	22.1141	22.148	22.4395	22.3123	22.7269	22.8098	22.74	24.5041	24.532	24.4703	21.9475	22.0804	22.0563	23.972	23.9576	23.9232	22.7523	22.8793	22.8067	23.373	23.5999	23.4756	22.349	22.4958	22.3902	23.1352	23.2532	23.216	22.5383	22.558	22.5878	23.6323
P0DOX2	25.1648	25.1699	25.1358	26.1129	26.2887	26.2526	24.335	24.1811	23.9433	24.29	24.5043	24.2437	23.5043	23.312	23.6643	21.9945	21.91	22.0597	25.946	26.1053	26.1641	24.2925	24.3418	24.2913	23.7921	23.8178	23.876	24.6665	24.44	24.4767	25.0331	25.7551	25.8028	25.4814	25.6621	25.1783	25.0067	24.8922	24.8046	24.8037	24.5517	24.4996	23.2897	23.2623	23.4277	22.638	22.4761	22.4658	25.5564
P0DOX3	17.4297	17.4734	17.0767	13.5329	16.8996	NA	15.1955	16.6696	14.5084	19.3958	18.5841	18.5372	11.94	17.3891	14.0551	15.7494	15.7072	14.1437	21.2015	21.1018	21.1539	16.7456	16.5642	16.5752	17.4048	17.0628	16.673	16.3317	16.3477	16.4919	16.3256	16.9616	17.16	14.6824	15.055	14.6152	NA	13.9913	15.545	17.5239	17.4836	17.3148	14.2594	14.5843	14.7149	14.6058	14.7617	15.1215	20.3068
P0DOX5	28.3511	28.3667	28.3666	28.6414	28.5261	28.712	27.7788	27.7303	27.7609	27.9788	27.8541	27.9783	27.7125	27.356	27.765	27.34	27.4211	27.4312	28.3956	28.3878	28.5071	27.861	28.2408	27.946	28.8288	28.9143	29.0238	27.1559	27.0831	27.0343	28.5614	28.2855	27.9851	27.355	27.0858	27.5798	27.8386	27.9032	27.8817	28.2685	28.3984	28.3114	27.4714	27.3939	27.3621	27.2712	27.2429	27.1536	28.8304
P01876	25.9213	25.8869	25.9229	26.2058	26.1608	26.3375	24.9763	24.9471	25.0689	25.2202	24.8634	25.0617	24.7393	24.4729	24.6329	23.2841	23.1891	23.3931	26.7634	26.8536	26.5895	25.8492	26.0621	25.8279	25.0378	24.9519	25.0009	25.5298	25.6769	25.5773	27.2077	26.8705	26.5353	26.2157	26.1211	26.486	25.616	25.583	25.9148	25.837	25.8541	25.8956	24.6626	24.6099	24.8342	23.4814	23.5169	23.4916	27.0661
P01859	26.8482	26.7821	26.7246	26.4162	26.4633	26.6841	25.8719	25.8098	25.7597	24.3961	24.0591	23.9724	25.1971	25.2109	25.4339	25.0233	24.9474	25.1649	25.9503	25.879	26.1375	26.0977	26.7179	26.1286	25.7298	25.7735	25.9517	25.1847	25.161	25.194	27.3895	27.0283	26.7717	25.8667	25.6039	26.1983	26.225	26.2601	26.3544	25.3763	25.408	25.3369	25.299	25.232	25.2385	25.0722	25.0637	24.9319	26.4641
P01860	25.9978	26.1142	26.182	26.0761	26.1196	26.49	24.8679	24.7076	24.4098	24.5457	24.5081	24.6701	25.0736	24.7259	25.1109	24.4649	24.4299	24.7573	25.4137	25.3323	25.7851	25.4833	25.9398	25.4626	26.0417	26.1615	25.9197	24.6492	24.8411	24.5485	25.691	25.6916	25.9758	25.2279	25.26	25.106	24.9868	25.5696	25.0349	24.5158	24.9609	24.9585	25.1639	25.1088	24.8061	24.375	24.3966	24.3818	25.7911
P01861	24.603	24.4463	24.7134	23.9345	24.1457	23.3932	22.7261	22.7127	23.5624	23.5345	23.5445	23.7662	22.0181	22.8573	22.2985	20.9327	20.833	20.8779	22.6507	22.6924	22.2519	22.3851	22.92	22.2481	25.3928	25.3477	25.4662	22.3347	22.3843	22.4914	24.4208	24.7347	24.4362	22.3521	22.0914	22.3359	22.9525	22.9275	23.023	23.6958	23.9806	23.904	22.6372	22.7242	22.4584	20.5708	20.5988	20.6152	23.1078
P01871	21.2003	21.3199	21.3471	21.3787	21.66	21.6573	22.6043	22.5086	22.6404	24.0301	23.9147	23.8733	22.8088	22.8548	22.9769	20.9344	21.1838	21.3156	23.4177	23.4145	23.4901	22.7405	22.9604	22.7819	26.0363	26.115	26.1295	22.4726	22.6439	22.4293	22.4291	22.6472	22.4048	21.5614	21.6207	21.4702	23.2005	22.9353	22.9415	22.0744	21.8271	21.8053	22.5114	22.4925	22.4803	21.2656	21.3921	21.4164	21.6344
P23083	18.3701	18.2792	18.2345	18.9938	18.9233	19.0118	17.8752	17.8279	17.7838	17.7703	17.33	18.1521	14.447	14.6418	18.5417	16.6632	17.0248	17.2172	15.1405	18.5069	15.0732	18.1958	18.3277	18.1356	17.8366	17.7689	18.2081	17.6366	17.7549	17.309	18.3472	17.9315	17.5797	17.0885	16.9301	17.3164	18.9716	NA	NA	18.0301	18.229	18.1157	16.823	16.8453	17.2348	15.6799	13.9715	17.9479	18.27
P01743	18.4774	18.4082	18.521	19.0265	18.782	19.1639	17.675	17.4517	17.7103	18.7747	19.3356	17.9912	17.2591	16.7602	16.8244	16.7574	16.3089	16.8018	16.8235	16.7464	16.3458	16.2212	16.9405	16.0014	17.6172	17.7835	17.9455	15.4968	15.5325	15.9167	18.4033	18.1923	17.322	17.3201	16.882	17.7056	17.5997	17.9732	17.7176	17.9473	17.7769	17.5138	16.1348	16.1433	16.5573	17.6096	17.3005	17.329	17.5956
P01766	14.3321	14.7053	NA	15.0368	15.3924	14.9652	15.6186	15.4723	15.7844	NA	NA	NA	12.8452	NA	NA	NA	NA	NA	NA	NA	NA	NA	NA	NA	NA	15.3472	15.879	NA	NA	NA	NA	NA	NA	NA	NA	NA	15.7819	NA	16.0977	15.0469	NA	NA	NA	NA	NA	NA	NA	NA	NA
A0A0B4J1V0	17.1934	17.7403	17.6048	17.4655	17.4391	17.5126	18.1175	17.8129	17.7828	15.1526	14.2194	16.0347	13.8486	16.0239	13.8854	17.6615	17.9119	18.0629	16.8556	16.4096	16.35	17.367	18.0704	17.5938	18.4106	18.406	18.5262	15.6266	15.7408	16.3937	16.8787	NA	17.2725	16.3697	17.4118	16.8476	16.4697	17.309	16.8391	17.2825	17.9992	18.1361	18.2381	18.4168	17.6094	16.9777	16.7625	16.7465	17.961
P01768	19.6564	19.7133	19.6396	20.0329	20.004	20.0485	18.9468	18.8528	19.0115	19.3746	18.9391	18.8429	18.9189	18.4839	18.5949	18.4796	18.5709	18.5825	19.2366	19.0886	18.7062	19.3523	19.5502	19.2836	21.2332	21.0488	20.6498	19.2215	19.3373	19.2245	20.1438	19.7117	19.1858	18.9647	18.8775	19.5914	19.4625	19.5735	19.6056	19.318	19.2988	19.3161	18.574	18.4714	18.9582	18.7366	18.841	18.7457	19.8961
A0A0B4J1X8	13.0132	12.5431	NA	15.4052	15.4157	15.7859	NA	NA	14.5494	NA	NA	13.661	NA	14.8984	NA	NA	11.9756	NA	12.8552	NA	13.3662	15.3556	NA	14.9357	12.6326	NA	NA	NA	NA	NA	NA	NA	NA	NA	NA	NA	NA	NA	NA	NA	NA	NA	NA	NA	NA	NA	NA	NA	NA
A0A0A0MS15	19.2065	19.1402	19.2787	18.9141	18.8915	19.0367	17.268	17.4819	18.2513	17.4001	17.3287	17.2446	17.1314	16.5943	16.6579	16.4688	16.5761	16.0895	18.3489	17.905	17.9785	16.9608	17.0255	17.4229	16.9924	17.6678	17.702	17.4112	17.388	17.2572	18.7654	18.6606	18.6806	16.8553	17.1507	17.9358	16.8294	17.2202	16.9472	17.4654	16.7821	17.2004	16.4027	16.0049	16.0395	15.7703	15.2121	15.4609	17.9636
P01780	21.4378	21.3036	21.2381	20.4686	20.2787	20.1664	19.7809	19.9461	19.4179	19.8289	19.7336	19.8494	19.399	18.7842	19.0337	19.365	19.2983	19.1313	19.5917	19.3937	19.3041	20.5769	20.0578	20.6653	20.294	20.3043	20.2175	19.0848	18.9519	19.052	21.7022	21.2587	21.2781	19.201	19.3642	19.5173	19.8407	19.9057	20.0414	19.4487	19.4592	19.4785	19.1162	19.0933	19.1256	18.9255	18.8719	18.8897	20.1881
A0A0B4J1Y9	21.3129	21.3624	21.3342	21.0597	21.0954	21.2766	20.891	20.3709	19.7877	18.9088	19.9183	19.6641	19.1479	18.6468	19.4423	18.8871	19.0034	18.8592	20.3108	20.3057	20.5263	20.321	20.3945	20.2822	19.9828	20.179	20.4698	20.1558	20.0359	19.9776	20.7211	21.2433	21.3606	20.6452	20.9518	20.7804	21.4241	20.9541	21.2067	20.1808	19.8968	19.8176	19.0823	18.8756	19.0297	19.1669	19.2932	19.301	20.5572
A0A0B4J1X5	20.2513	20.5335	20.2783	20.1087	19.9124	20.0286	19.0073	18.9145	19.4631	19.356	19.1706	19.2923	18.3243	18.7295	18.3633	19.0824	18.8152	19.4014	20.0107	19.718	19.6348	20.6651	20.4406	20.6974	20.4086	20.1472	20.2499	19.9429	19.5939	19.7199	20.8872	20.868	21.0132	20.7507	21.0943	21.0409	19.7102	19.5735	19.6211	19.207	19.079	19.4104	18.9099	18.5866	18.2665	18.7017	18.497	18.7291	20.3342
P01782	18.4134	18.3151	18.2607	18.4874	18.4684	18.7176	18.0464	18.0307	17.4949	16.8397	18.1434	17.9241	17.8032	17.7893	17.8516	16.9647	16.8514	17.2269	17.4958	18.2415	18.046	18.9134	19.177	18.9408	18.473	18.1999	18.5082	17.672	17.3598	17.6095	17.91	18.3435	17.38	17.4872	17.755	17.8108	18.4826	17.8828	18.2296	18.4118	18.2895	18.1495	17.7049	17.6481	18.0842	17.5864	17.3949	17.743	17.51
P06331	19.8886	19.8153	19.8843	19.9261	20.1994	20.1644	18.9188	18.913	19.0466	18.9622	17.8202	18.6956	18.6801	17.6734	18.624	17.4221	18.0755	17.6124	18.6101	18.557	18.4286	18.6152	19.0866	18.6127	19.752	19.6757	19.8783	17.5193	17.1449	17.0602	19.5509	19.4281	18.4605	17.6066	17.684	18.5772	19.0017	19.017	19.2323	18.6949	18.6375	18.6961	16.011	18.0245	18.3091	17.7545	15.6419	17.6919	18.8959
A0A0C4DH38	18.4112	18.2239	18.1245	18.3159	18.1754	18.415	16.6788	16.8595	17.7531	18.3395	16.403	16.8175	16.7184	17.0973	17.317	15.8949	15.7574	15.3431	17.61	17.5669	17.8981	15.95	15.8586	16.2484	16.488	16.7755	16.486	16.5262	16.8808	16.4753	17.0493	17.4955	17.6362	16.6712	16.6931	16.7323	17.1164	17.1696	16.752	16.8856	17.9361	17.04	16.9423	15.1423	15.8407	16.8575	17.1992	17.2788	17.5575
P01591	19.0221	19.2754	19.3434	18.6261	18.5328	18.1721	19.1473	18.8736	19.2657	20.0323	19.7746	20.0407	18.9482	19.0861	19.2808	17.4143	17.7286	17.7437	20.1087	20.0965	20.1888	19.1508	19.2719	19.2202	21.4304	21.5126	21.6532	19.8083	19.7422	19.5332	20.1943	20.0004	19.8709	17.5949	17.8865	18.0648	19.8479	19.6945	19.5999	18.9998	18.861	18.8284	18.5927	18.6568	18.5295	17.8815	17.9526	17.7758	19.0622
P01834	23.2234	23.6708	23.6064	23.629	24.1031	24.4045	21.8775	23.5394	24.14	24.0379	23.4549	24.3019	23.1426	22.882	22.9559	22.2653	22.0427	22.6574	24.0915	23.561	24.6567	23.9387	24.8383	23.0761	24.0206	24.1394	24.1248	21.9649	23.051	23.0839	23.8944	23.2294	23.3992	23.556	23.1759	23.711	23.3432	22.6751	23.609	23.0434	22.5047	23.1955	22.4426	22.6908	22.1747	21.3005	22.1398	22.1492	24.612
P0DOX7	26.488	26.2626	26.402	26.6544	26.7581	26.6243	25.8697	25.8774	25.9253	25.6314	25.2762	25.3815	25.5099	25.3986	25.2473	24.7495	25.0252	24.6809	25.8319	26.1065	25.8355	26.029	26.1919	25.9129	25.9191	26.0482	25.9863	25.1663	25.3633	25.1348	26.3972	26.5269	26.3043	25.7037	25.8931	25.9551	26.1962	25.8143	25.9287	25.4704	25.345	25.2476	24.7018	24.8173	25.1088	24.7299	24.7317	24.7068	26.1373
P01599	17.392	17.2742	17.2129	16.8961	16.9107	17.3709	16.6049	16.3322	16.0478	NA	13.7683	13.3273	15.853	15.8234	15.9398	15.2942	15.0297	15.6888	15.7878	15.6844	16.0109	15.759	16.1955	15.7954	15.4663	15.4658	15.7635	16.272	14.7294	14.8526	17.421	17.3687	16.3419	15.7997	15.2265	15.868	16.5092	16.7114	16.6049	16.4369	16.4258	16.2946	15.5781	15.6814	15.5252	15.4043	15.5878	15.5453	15.9583
A0A0C4DH69	16.265	16.3801	16.4739	17.0701	17.1256	16.5031	16.4425	16.2111	16.2984	16.9172	15.952	15.6051	16.0267	15.0774	16.2843	15.4918	15.3346	15.5478	17.1315	17.6438	17.6322	17.1628	17.1845	17.2333	17.1816	16.3623	17.0614	15.1029	15.2506	15.3274	16.4529	16.0287	16.9025	15.4216	15.7517	15.4669	16.022	16.7553	16.306	15.7192	16.4861	16.5279	15.9417	16.0341	16.1436	14.5994	14.7393	14.3457	17.2301
P04432	17.3802	17.7229	17.6926	18.5016	18.4697	17.9737	17.4804	17.413	17.3105	17.4787	17.4869	17.5024	16.1633	16.5137	17.0214	15.8387	16.8234	16.3121	17.7814	17.7135	17.8054	17.8909	18.629	17.8306	17.7948	17.8105	17.9688	15.1358	15.5416	14.7094	15.5755	15.3222	15.1636	15.3471	17.0323	15.4973	16.934	16.8445	16.2564	17.1493	16.3683	16.9721	16.8969	16.6221	16.6839	14.6275	15.4333	14.335	15.9546
A2NJV5	21.5725	21.5189	21.5275	21.872	21.7697	22.0094	20.9145	20.6738	20.0975	19.2822	19.187	19.4493	20.1198	19.9427	20.4718	19.416	19.1791	19.6008	20.8356	20.6635	21.2462	20.7467	21.1589	20.7885	21.2373	21.0854	21.1429	20.2703	20.1654	20.1331	20.1766	21.1104	21.1646	20.9827	21.1661	20.9583	21.4684	21.1777	21.2198	20.9022	20.6633	20.7615	20.078	19.8481	20.3572	19.9333	19.78	19.8066	21.1046
P06310	16.3793	16.3662	16.6602	17.222	17.1666	16.9758	17.2949	17.1498	16.9887	15.5514	15.8241	15.7662	16.3202	16.3917	16.5765	14.1706	13.9325	15.0447	16.3798	16.6153	16.926	16.2289	16.6934	16.2436	16.7041	16.7104	17.0735	16.7541	16.6853	16.6716	16.6182	16.784	16.0233	16.3205	15.9058	16.0626	17.3125	17.9655	17.3565	15.2287	16.2349	15.8674	16.1341	15.9902	15.5823	15.7062	16.0359	16.0671	16.5633
A0A087WW87	19.7711	19.8334	19.7496	20.0222	19.6998	20.2764	17.4629	17.4161	17.6257	18.0881	16.7567	17.1865	15.9806	16.015	16.5621	NA	NA	NA	18.2533	18.2261	18.7685	17.3755	17.6607	17.3724	18.496	18.6381	18.658	15.8466	15.9615	15.5263	16.8585	17.7803	17.8618	17.7401	17.5878	17.7302	18.6133	18.2477	17.5666	16.1723	16.1033	16.2874	16.2887	NA	15.4946	16.118	16.1848	16.307	18.2043
P01624	17.1753	17.2478	17.0828	17.7143	17.586	17.7002	15.8702	15.7586	15.5622	NA	NA	NA	15.5775	15.6496	15.9502	14.6693	14.2635	14.6187	16.7327	16.6425	17.2639	16.026	16.2945	16.0178	18.9285	18.9207	19.1753	16.1154	15.569	15.9357	15.8115	17.0783	17.3202	17.5031	17.5594	17.4201	17.0244	16.6471	16.6276	15.9529	15.2228	15.9384	15.7546	15.225	15.474	15.5013	15.2869	15.1553	16.1129
P01619	21.9219	21.9361	21.911	22.5011	22.5851	22.7675	21.1595	21.0422	20.7033	20.6266	21.1117	21.4637	20.1196	20.3002	20.4521	19.2206	18.8686	19.4049	20.987	20.997	21.3489	20.9119	20.9629	20.8673	21.3684	21.467	21.513	20.4877	20.4358	20.4396	21.0043	21.6767	21.8095	21.3669	21.5128	21.3919	21.567	21.4622	21.4566	21.2528	21.3051	21.2293	20.1495	20.0887	20.2805	19.4445	19.2194	19.3472	20.9919
A0A0A0MRZ8	21.3217	21.416	21.2785	21.2682	21.0653	21.3632	20.8929	20.4506	19.2825	19.5147	19.134	19.6689	19.8757	19.7146	20.3688	19.4297	19.4776	19.4824	20.1456	20.0039	20.6607	20.5059	20.7969	20.444	21.0915	20.9162	21.1131	21.1284	21.2497	21.1373	20.3488	21.2196	21.3325	20.5995	20.7699	20.4694	21.255	20.6469	20.8369	20.5487	20.3995	20.0751	19.992	20.1041	20.0862	19.8599	19.8675	20.0194	20.406
A0A0C4DH25	19.2721	20.1188	19.927	19.2477	19.8487	19.4867	18.6537	17.6228	18.1037	16.9234	17.2962	17.4098	17.5985	18.2651	17.0929	16.4919	NA	17.1048	16.4155	16.3427	16.946	17.0499	17.9906	17.8213	17.9809	18.637	18.3873	17.6845	17.5026	18.745	16.6158	NA	NA	17.3022	17.1155	17.0864	NA	17.4216	17.3091	17.6611	17.6244	17.701	17.1387	NA	17.1477	16.3618	16.237	16.3687	16.4392
P06312	20.5315	20.4527	20.3811	19.7278	19.6208	19.4748	18.6804	18.565	18.6489	17.7422	18.5192	18.841	18.6131	18.9048	18.63	17.8124	18.3514	17.7608	18.7276	18.6703	19.0959	18.9231	19.1859	18.8583	19.5269	19.6414	19.4934	18.3334	18.6066	18.5836	19.3959	19.4633	19.5917	18.3207	18.5879	18.2937	18.4826	19.0726	18.4628	18.9942	19.2739	19.4084	18.8375	18.8179	18.4247	17.5452	17.7346	17.8823	19.3678
P0DOY2	25.7896	25.8212	25.6497	25.7227	25.8189	25.951	24.5352	24.8404	24.8716	24.9537	25.1404	25.2947	24.3376	24.1583	23.8	23.9388	24.2863	23.4811	25.7838	25.49	25.3832	24.5687	24.4627	24.7324	25.5869	25.5373	24.9272	24.4366	24.823	24.5797	24.7821	24.807	24.9096	24.0985	24.1728	24.1112	24.5626	25.0408	24.8588	24.5442	24.5539	24.6828	23.7467	23.7243	23.8615	23.9101	23.8338	23.783	25.7982
P01700	20.7311	20.9967	20.8387	20.7622	20.6434	20.3511	19.7363	19.8372	17.8566	18.8611	18.7872	18.6524	17.8677	18.0512	18.4305	19.1642	18.762	18.789	19.4989	19.4654	19.5556	19.3773	19.1066	19.4455	19.1115	19.0293	19.396	18.4244	18.6091	18.462	20.5676	20.8302	20.8765	19.5056	19.5904	19.718	19.7773	19.4797	19.5665	18.9944	18.8395	18.808	17.7228	17.9493	17.8012	19.1424	18.8696	18.7602	19.3077
P80748	19.3657	19.3734	19.417	20.219	20.123	20.2539	19.1237	19.123	18.5271	19.1582	18.6812	20.139	18.5333	18.408	18.3959	17.9855	17.6953	18.1824	19.1181	19.4261	19.8534	18.6989	18.6047	18.4561	18.2942	18.3894	18.6008	18.276	18.4165	18.3031	18.3616	19.2929	19.2854	19.8689	19.9401	19.9104	19.7077	19.5677	19.5869	19.735	19.6044	19.6306	18.2256	18.156	18.6386	18.2817	18.1901	18.2327	19.4961
B9A064	22.12	21.8542	22.5941	21.9117	22.0223	21.565	20.7808	21.3585	21.5601	21.5918	21.9136	21.6195	20.6637	21.3525	21.4357	20.5885	21.1486	21.0487	21.8335	21.2623	21.6188	20.9744	21.0502	21.4878	21.4789	21.0544	21.0055	19.9602	20.004	20.2973	22.1406	21.9569	21.2686	21.1298	21.3787	21.1453	21.1855	20.9735	21.5386	20.9969	21.213	21.0796	20.6561	20.9922	21.0208	20.4285	20.5739	20.2707	21.621
P0DOX6	NA	12.4248	12.7664	17.615	17.5303	17.5735	16.6769	16.9257	16.4019	16.6078	15.4156	15.8225	16.0595	15.8729	16.2957	14.5096	14.5184	14.7647	16.7275	16.8368	17.0096	12.3711	12.3294	12.5323	15.8066	16.107	15.7983	NA	NA	NA	12.4192	11.9197	NA	16.423	15.6935	15.668	16.3902	16.8897	16.6406	16.9116	17.1715	17.2605	16.2033	16.0917	15.6382	14.6104	14.8705	14.8994	16.9643
O14498	19.9473	19.6366	19.6663	20.0081	19.9229	19.8837	19.7857	19.6856	19.7678	19.6333	20.2173	19.6347	19.1909	18.9761	19.4214	19.0728	18.8931	19.1127	19.4506	19.6018	19.3795	19.3996	19.5504	19.4703	19.9166	19.8036	19.8692	19.7317	19.5469	19.4139	20.4554	19.9183	19.5044	19.5848	19.5055	19.6009	19.7865	19.8763	19.8943	20.052	20.2616	20.2101	19.797	19.6903	19.7685	19.2901	19.2003	19.2305	19.6801
Q96ID5	16.0556	16.5559	16.3855	16.6509	16.8459	16.9956	16.5559	16.636	15.4515	16.5506	17.7921	15.8383	16.3592	16.0142	16.3265	16.247	16.3875	16.3495	15.6239	15.8012	15.9981	15.9512	16.5485	18.2103	16.1311	16.4067	16.4506	16.8215	16.9454	16.9071	17.5937	17.7174	17.7996	17.7187	17.9229	17.8751	15.1759	18.0003	17.9393	17.8016	17.9976	17.8728	17.7706	17.6702	17.5193	15.7976	15.931	15.8002	17.8922
Q969P0	20.2002	20.1248	20.1041	20.1192	20.0315	20.3427	20.553	20.3565	20.1952	19.1133	18.9777	18.9051	20.7428	20.4066	20.6863	20.403	20.3231	20.5889	20.1623	20.4709	20.1639	20.3475	20.5759	20.3179	19.8821	19.8334	19.9315	20.1313	19.999	20.0823	20.7782	20.3436	20.1153	20.4783	20.3106	20.7215	20.7527	20.6809	20.6959	19.8077	19.9467	19.8874	20.6986	20.7023	20.83	20.7583	20.6425	20.5423	20.5388
P01344	21.4049	21.2424	21.1856	20.7427	20.6891	20.8315	20.8489	20.8105	20.7775	19.1445	20.4054	20.4376	21.3239	21.237	21.4699	21.4727	21.2596	21.3049	20.3841	20.3343	20.5945	21.6449	21.4232	21.3133	20.8703	20.989	21.0676	21.0024	21.1214	21.1486	21.2509	21.5694	21.7877	21.1569	21.2661	21.1754	21.1365	21.0916	21.0711	21.5579	21.5769	21.5694	21.5541	21.437	21.6568	21.7145	21.6143	21.5582	21.454
P18065	22.1752	22.1597	22.0895	21.6074	21.3509	21.5633	21.9293	21.9514	21.7303	21.7456	21.7121	21.8313	22.399	22.1904	22.5326	22.5302	22.4338	22.7933	21.5224	21.7369	21.7965	22.3635	22.693	22.3759	21.5377	21.5375	21.7079	21.6941	21.7609	21.8035	22.5814	22.3669	22.1018	22.0972	21.9849	22.2561	21.5559	21.4732	21.4737	22.2638	22.2331	22.2442	22.9278	22.8763	22.9544	23.4585	23.2984	23.2805	22.5839
P17936	15.7842	16.0898	16.9348	NA	NA	NA	15.3489	15.5277	16.9428	16.7526	16.3727	14.5996	17.4416	17.171	16.3022	17.6572	17.3537	17.7155	17.5765	17.8177	15.5649	16.8989	17.7865	17.4131	18.5157	18.3552	16.9148	16.3901	16.0748	16.0658	15.7797	15.0062	15.6893	15.8118	16.2258	16.2276	17.2352	14.7628	13.9343	15.2287	14.8834	14.8443	17.5097	17.2848	16.7812	18.1825	17.7522	18.0758	16.8078
P22692	19.8268	19.9003	20.0617	19.5606	19.4949	19.6685	19.878	19.4673	19.7301	19.527	19.0765	19.1213	20.5737	20.567	20.4562	20.3861	20.7843	20.5113	19.5967	19.8	19.3415	20.4041	20.395	20.3303	20.4825	20.5703	20.1509	20.2268	20.2452	20.2143	20.5984	20.8473	20.471	20.3136	20.5405	20.412	19.9949	20.6905	21.3775	20.9542	22.1062	20.8884	22.317	20.67	20.6557	21.3965	21.4924	21.3622	20.717
P24593	16.4766	16.4178	16.5027	15.0946	NA	NA	16.4724	15.8477	16.3214	16.5293	17.1424	16.562	18.2867	18.2129	18.5834	19.5469	19.6417	20.0747	16.9025	16.9705	16.6382	18.9184	19.2616	18.9604	18.9114	18.8464	18.9599	19.0518	18.9413	18.81	19.8301	19.4215	18.8207	18.7947	18.1388	18.8999	17.6477	17.6461	17.854	18.7774	18.9108	18.8674	19.4314	19.4641	19.4107	19.649	19.5028	19.3978	19.0407
P24592	23.2754	23.2965	23.2192	22.7167	22.5176	23.0073	22.7305	22.433	22.66	21.1428	21.6034	21.7317	23.1738	22.8224	22.9981	22.7282	22.5359	22.8177	22.2809	22.5272	22.4834	23.4638	23.7179	23.3169	23.0807	23.1677	23.0312	22.6145	22.3544	22.4975	23.6876	23.5883	23.5379	23.2375	23.1523	23.3567	22.8352	23.0165	23.2044	22.9717	23.0377	23.094	22.8217	23.1598	23.3697	23.6468	23.8498	23.8823	23.4202
Q16270	23.9837	23.9437	23.9013	23.5831	23.5248	23.584	23.6966	23.4614	23.5071	22.9626	22.8728	23.0075	23.6678	23.4633	23.8129	24.8687	24.8258	25.0405	23.3185	23.2945	23.4771	23.742	23.8941	23.8042	24.4301	24.4599	24.5509	23.1626	23.2381	23.1578	24.2584	24.1476	23.9178	24.0864	24.153	24.2293	24.1216	24.0235	24.0155	23.8108	23.807	23.84	23.8001	23.7577	23.8004	24.7679	24.7371	24.7242	23.9466
P35858	20.9364	20.6289	20.6495	22.0198	21.9205	21.7917	19.8039	19.7623	20.123	21.1304	20.7391	20.9474	20.0108	20.37	19.9035	20.4442	20.3676	19.8684	19.3531	19.2696	19.2137	19.7874	19.2141	19.8955	21.1192	21.0703	21.0007	19.1684	19.1591	19.2058	21.0907	20.7691	21.2577	21.2897	21.196	21.2487	19.5182	19.5105	19.4257	19.9629	20.4136	19.9441	19.2406	19.5709	19.3922	20.0582	20.1577	20.0436	18.5982
Q9Y287	18.2257	18.2656	18.2212	17.9208	17.779	18.182	18.1584	18.0732	18.2712	15.042	16.9237	17.9073	18.3398	18.2386	18.4132	19.7078	19.5444	19.916	17.4415	17.3923	17.1692	18.6484	19.2341	18.6273	18.9565	19.0284	19.3823	17.4627	17.6733	17.8092	19.0791	18.3829	17.7972	19.3646	19.0698	19.52	18.7504	18.0759	18.8235	18.7442	18.2816	18.408	18.5258	18.1972	18.696	20.3462	20.0824	19.8765	18.7224
P19827	22.298	22.3665	22.3503	23.6001	23.5688	23.5437	21.6264	21.6571	21.6262	22.9381	22.6763	22.8981	21.8799	21.7299	21.795	20.7237	20.8971	20.8776	22.1738	22.1738	22.2745	20.9748	21.0189	21.0181	22.2432	22.3018	22.1822	20.8125	20.8274	21.0576	22.5463	22.9266	22.6258	23.029	23.134	23.072	22.0565	21.8607	21.8778	22.1096	22.2255	22.231	21.821	21.7589	21.6869	21.0981	21.0336	20.9531	21.8918
P19823	24.3945	24.3952	24.4489	25.2476	25.1932	25.389	24.5577	24.1125	24.3333	23.5101	24.2894	24.6129	23.4112	22.8229	23.3048	21.6287	21.5918	21.6059	23.6811	23.5401	23.4382	21.7369	21.5819	21.7307	23.0723	23.1074	23.0443	21.5112	21.5656	21.5176	23.5512	23.5248	23.3282	23.7204	23.77	23.7682	24.4831	24.3868	24.5919	23.0086	23.1749	23.0333	22.3539	22.4595	22.5684	22.7825	22.6544	22.622	22.3425
Q14624	22.234	22.3407	22.2804	23.3779	23.4361	23.2599	22.0156	21.946	21.9939	23.0288	23.2562	23.1233	22.0417	21.7651	21.8331	22.0438	22.1566	22.1228	22.445	22.4538	22.4847	22.4024	22.4129	22.3367	22.7517	22.8268	22.7199	21.9368	21.7965	21.8377	22.9417	23.2549	23.1013	23.1635	23.2802	23.1814	22.0196	22.3017	22.1319	22.4866	22.4881	22.4763	22.4538	22.3713	22.5137	22.2299	22.3293	22.3272	22.6447
Q86UX2	19.2442	19.6452	19.1798	19.7429	19.8151	20.1203	19.559	19.5536	19.3273	19.7592	19.395	19.6359	20.0341	19.9281	19.8549	19.7316	19.736	19.7494	19.4812	19.155	19.1457	19.2895	19.2176	19.4729	19.7044	19.5171	19.6352	18.7727	19.1451	19.2421	18.1617	18.7824	18.861	19.0536	18.7006	19.0855	19.4731	19.1868	19.1302	19.1971	19.0745	19.1898	19.8975	19.9138	20.1796	19.0572	19.2115	19.141	19.2887
Q9UMF0	16.2052	17.0483	16.6163	17.6931	16.6818	17.6361	17.0934	17.8773	16.7474	15.288	18.0112	14.9945	17.8578	18.1304	17.0929	18.3388	17.7384	17.2473	18.3725	18.2413	17.498	19.1672	18.0545	19.304	16.7885	16.1278	16.6034	17.1264	17.2566	17.1258	17.2366	15.4386	16.8899	18.489	17.5539	17.1371	16.913	15.9862	16.8346	16.5782	15.9501	16.9323	16.6822	16.9772	16.9602	16.877	16.8053	16.8868	17.7242
P40189	20.8372	21.1622	21.0151	21.2473	21.0029	20.9531	20.804	20.9349	20.5126	19.3034	18.6873	19.3162	20.9293	20.6795	20.9841	20.0996	20.0042	19.9734	21.0572	21.0318	20.8988	20.5111	20.1499	20.2908	19.0574	19.1144	19.2816	19.8284	19.7405	19.9612	18.6534	19.2299	19.4432	19.9429	19.8759	19.8404	21.1118	20.8356	21.0101	19.5442	19.1818	19.4375	19.9017	19.7371	19.6903	20.5913	20.5237	20.4858	19.5092
P14923	13.358	14.0299	12.6878	NA	NA	NA	NA	14.1564	15.4113	16.2402	17.5197	17.5798	NA	12.0433	NA	NA	NA	12.1688	18.3474	18.37	18.1347	NA	NA	NA	11.8938	NA	11.5902	10.1409	9.45006	9.99013	15.203	13.0217	13.7615	NA	11.3454	11.4846	12.1183	NA	10.6912	12.2784	15.1583	15.2048	14.1917	13.3004	13.9322	NA	13.6038	14.7643	12.8835
Q92876	24.1726	24.3435	24.1829	24.1109	24.0401	24.2513	24.2628	24.268	24.3068	22.4026	21.993	22.9149	24.3153	24.0899	24.2778	24.4826	24.5252	24.5319	24.0324	24.1928	24.2173	24.1235	23.9924	24.077	24.7933	24.7853	24.6734	24.7034	24.8446	24.7811	24.207	24.244	24.2742	24.4151	24.6929	24.621	24.1938	24.4111	24.3526	23.5005	23.8782	23.7997	24.4546	24.491	24.4094	24.3537	24.3174	24.3223	24.4587
P29622	21.2409	21.5038	21.2616	21.9339	21.8364	21.9489	20.8359	21.0582	20.766	20.3424	20.4532	20.1448	21.1994	20.9836	21.2066	20.4765	20.3435	20.4077	20.8333	20.4362	20.6009	20.7879	20.6618	20.7935	21.4533	21.4981	21.4589	20.0797	20.0119	20.1148	21.9996	22.0386	22.1634	20.935	21.0812	20.9481	20.9011	20.8574	20.7125	20.9697	20.9552	20.9746	21.2298	21.3483	21.2147	20.3528	20.3987	20.3085	21.1522
Q15323	NA	NA	NA	NA	NA	NA	NA	NA	NA	NA	NA	NA	NA	NA	NA	NA	NA	NA	NA	NA	NA	NA	NA	NA	NA	NA	12.8002	NA	NA	NA	13.5789	NA	NA	NA	NA	NA	NA	NA	13.68	NA	13.3631	NA	NA	NA	11.8756	NA	NA	NA	NA
Q14525	NA	NA	NA	NA	NA	NA	NA	NA	NA	13.8316	13.6525	13.6176	NA	NA	13.1546	NA	NA	14.0442	NA	NA	NA	NA	NA	NA	NA	NA	14.2745	13.4954	NA	NA	NA	NA	NA	NA	NA	NA	NA	NA	NA	NA	11.7411	NA	NA	NA	NA	14.6377	NA	NA	NA
P13645	23.8965	23.9116	23.8255	21.5906	21.1816	21.5049	22.7176	22.7668	22.7441	21.3675	21.161	20.9905	22.6854	22.7807	22.7947	23.253	23.2997	23.2765	24.5943	24.5259	24.4823	22.2011	22.2178	22.3293	23.1405	23.1326	23.2336	22.3405	22.4429	22.4237	23.5211	23.5742	23.3578	21.388	21.2498	21.3169	22.627	22.4027	22.4819	23.003	22.9477	22.8593	23.246	23.2731	23.3489	22.8691	22.8388	22.7838	22.3702
P02533	19.0421	18.7558	18.9359	17.1102	18.262	19.8875	20.94	20.5576	20.7272	17.1566	16.5211	15.588	17.7266	18.0819	17.9063	18.7491	18.6762	19.3231	21.3954	21.3649	21.3018	17.5009	17.7965	17.0184	19.0237	19.0325	19.1819	18.8607	18.9829	18.8944	18.7849	18.281	17.7914	17.8332	15.4039	17.7395	16.0402	16.9662	16.3343	17.4747	16.8598	17.3286	18.473	18.8526	18.7451	18.4155	18.5615	18.4224	16.6989
P19012	17.6582	17.9518	17.5554	NA	NA	NA	NA	NA	NA	NA	NA	13.1347	NA	NA	16.1723	NA	16.0352	NA	NA	15.5572	NA	NA	13.2456	16.0747	NA	12.0238	11.8841	14.3948	14.3802	14.6156	16.8205	17.2131	17.4499	NA	NA	NA	NA	NA	NA	NA	12.6762	12.7329	12.6933	NA	NA	17.8249	17.7817	18.1411	NA
P08779	21.5709	21.5141	21.525	20.3037	20.2411	20.2606	23.7153	23.5737	23.5212	19.2226	19.1639	19.2552	20.7155	20.3459	20.8033	21.1799	21.5398	21.5815	24.7909	24.7879	24.6806	20.2867	20.3053	20.2189	21.406	21.4918	21.5296	20.9497	20.9362	20.9493	22.5139	21.965	21.6223	20.5529	20.6074	20.7876	20.3908	20.3826	20.2858	21.2487	21.0311	20.9977	21.8419	21.8885	22.0977	21.3728	21.3211	21.2419	20.1058
Q04695	15.8603	16.4378	16.2432	16.3344	16.1104	15.9023	19.0655	18.9161	18.8151	16.0447	17.2553	16.5823	14.7181	14.8437	15.2384	14.9891	14.8573	16.4257	19.7449	19.8855	20.1234	13.7373	13.8811	13.5131	15.8204	15.7518	16.0358	15.8909	16.3224	15.8075	14.9679	NA	16.5487	15.5012	15.4343	15.3805	NA	14.0082	14.7873	17.2021	16.7494	16.6144	17.2149	17.0128	17.1883	15.6019	14.8139	15.3958	14.9186
P35527	24.5009	24.6246	24.6276	22.6083	22.64	22.3534	23.7524	23.761	23.7501	21.2331	20.976	20.9611	22.6689	22.4995	22.3123	23.0964	23.1082	22.8798	25.4365	25.3814	25.2933	22.5887	22.2505	22.6987	23.9318	23.995	23.9911	22.9239	22.9329	22.9643	23.9985	23.9274	24.0346	22.1422	22.2864	22.0406	22.9345	22.9603	22.9862	22.9579	22.6548	22.6404	23.668	23.5538	23.8049	22.5095	22.3621	22.2993	20.7325
P04264	25.7964	25.8862	25.9028	24.2884	24.1835	23.9306	25.0903	25.2263	25.232	23.4718	23.6905	23.4947	24.6373	24.2581	24.351	24.9176	24.8908	24.7432	26.742	26.7119	26.6047	24.2927	24.156	24.3184	25.2138	25.2452	25.1417	24.1718	24.1744	24.1189	25.132	25.0929	25.0133	23.8723	23.7736	23.724	24.48	24.5003	24.5944	24.6969	24.6003	24.5699	25.0028	24.9448	25.2043	24.4541	24.4325	24.3336	24.0866
P35908	23.3739	23.4245	23.4211	21.0499	20.854	20.6813	23.1122	23.1402	23.2845	20.5094	20.148	20.4871	21.9227	22.0657	21.993	22.522	22.5163	22.2918	24.2442	24.3363	23.9979	21.8796	21.3879	21.7391	22.1267	22.1445	22.2319	21.7879	21.7164	21.6312	23.2532	22.8585	22.866	20.3737	20.1383	20.1425	21.8496	21.7557	21.5724	22.443	22.3422	22.0073	22.413	22.398	22.7572	21.8393	21.745	21.8257	21.695
P19013	15.7955	16.3561	16.9377	14.3843	14.4279	13.9402	17.9175	17.6923	18.3431	15.7062	16.0955	15.5163	NA	NA	NA	12.5367	NA	13.4308	19.0803	18.8813	18.4504	NA	NA	NA	12.2719	NA	12.1162	NA	NA	NA	16.9703	16.1181	NA	14.0771	13.3927	NA	NA	NA	NA	NA	NA	NA	13.3137	NA	12.7479	18.1479	18.2819	18.4233	NA
P13647	20.7173	20.6334	20.5165	19.6478	19.5576	19.6504	22.1085	22.1895	21.9308	19.0702	18.5301	18.8825	19.3337	19.9986	19.3264	20.2048	20.1893	20.3035	23.246	23.2069	22.9857	18.8516	19.2529	18.726	20.3248	20.1891	20.0623	19.0411	19.3103	19.172	19.7199	19.9637	20.2663	18.567	18.7168	18.6705	19.0933	18.9271	18.6157	18.982	18.5889	18.6373	20.0677	20.2552	20.1496	19.4915	19.8739	19.8308	18.0449
P02538	19.8648	19.8527	19.6265	19.8077	19.3709	19.6218	22.9841	22.956	22.6751	17.7074	18.1058	16.9494	18.002	19.1179	18.1772	18.5518	18.7109	18.6616	23.6568	23.8133	23.7543	16.3911	16.8746	15.4892	17.0065	16.5315	17.3287	19.2716	18.9151	18.9568	17.2122	17.4246	17.6855	19.5109	18.8885	19.5008	16.3376	15.0489	15.6526	15.2977	15.9042	14.976	17.9822	18.1465	18.3594	19.3975	19.3987	18.9229	15.3309
P04259	NA	NA	NA	15.3309	15.5198	15.8445	20.1796	20.285	20.1774	15.3314	15.0068	17.1733	NA	15.7889	NA	NA	NA	NA	21.2158	21.2549	21.4078	NA	NA	NA	NA	NA	NA	14.476	16.1321	15.3484	14.7963	14.9877	14.7073	NA	14.5045	NA	15.1382	15.877	15.797	13.0915	13.8928	14.5622	13.5708	15.3375	15.5702	16.6596	16.2827	15.7925	12.2711
P48668	NA	NA	NA	NA	NA	NA	16.6731	17.3771	16.6458	NA	14.9336	NA	NA	NA	NA	13.0821	12.6211	NA	NA	16.1838	NA	12.3944	NA	11.7277	NA	NA	NA	12.0177	NA	NA	NA	NA	NA	NA	NA	NA	NA	NA	NA	NA	NA	NA	12.9195	12.8752	11.9613	NA	11.0886	NA	12.4783
Q86Y46	NA	NA	NA	NA	NA	NA	NA	NA	NA	NA	NA	NA	NA	NA	NA	NA	NA	NA	16.1712	16.4007	16.4893	14.086	13.5407	13.4276	NA	NA	NA	NA	NA	NA	NA	NA	NA	12.5292	NA	NA	NA	13.7236	NA	NA	NA	NA	NA	NA	NA	NA	NA	NA	NA
P01042	24.3903	24.3424	24.4122	25.0237	24.9138	24.8422	23.6699	23.774	23.7408	22.8687	23.0804	23.2281	23.8615	23.7953	23.9209	22.8729	22.7312	22.7895	23.756	23.7883	23.9456	23.5593	23.554	23.5561	24.1779	24.1849	24.1918	23.0759	23.0861	23.0658	24.8318	24.73	24.7382	24.1256	24.3858	24.3242	23.9028	24.1249	24.0508	23.3561	23.6086	23.5891	23.8014	23.885	23.7539	22.8346	23.0931	23.1575	23.9751
Q08431	15.4678	15.1884	15.4056	15.4227	15.1901	15.557	15.2688	15.6365	16.2351	15.4436	14.5684	13.9789	15.8383	15.7554	15.8357	15.6468	15.3848	15.2689	14.7624	15.3066	15.7208	15.9512	15.252	15.4684	15.4813	15.0249	15.4605	16.3611	16.4323	16.4682	14.7898	14.3657	14.7509	14.4937	14.5938	14.8536	15.5302	16.0804	16.0125	14.4292	14.7	14.4595	15.284	16.1836	14.8311	15.4382	15.473	15.7872	15.209
Q14766	16.9273	16.3916	16.6242	15.3938	15.7183	15.8338	16.0912	15.9854	16.5382	15.9038	15.7402	NA	16.6524	16.3699	16.546	16.8377	16.5314	16.595	15.6626	15.6205	16.5933	16.2523	16.4108	15.541	16.7305	16.8176	16.0168	16.8191	16.9354	16.6757	15.0978	16.3888	16.1985	15.4348	14.992	14.8092	16.1331	15.5669	15.9007	15.9926	16.4715	15.925	15.4738	16.0185	14.8068	16.6722	16.8902	16.6608	16.4736
Q14767	16.993	17.0555	16.9022	16.953	16.268	16.9517	16.5573	16.5266	16.4773	12.9814	13.2805	16.4173	16.8226	16.8803	16.7909	17.6063	17.76	17.5637	16.0199	16.3608	16.0566	16.8778	16.0471	16.8262	17.3558	17.4566	17.4258	16.3738	16.468	15.8644	16.4371	15.7706	16.6045	16.2806	15.8405	16.0799	15.5459	15.9701	15.0785	16.4039	16.3159	16.5062	16.8985	16.9432	17.2309	17.8063	18.0204	17.9444	17.113
Q8N2S1	16.9789	17.2367	17.5331	18.1698	17.921	17.8929	18.0536	17.7401	17.7583	15.9834	16.4036	16.8457	19.0797	18.9679	19.199	19.0634	19.1546	19.1844	18.7052	18.7862	19.0051	19.1632	19.4961	19.1993	18.613	18.2105	18.3164	18.5695	18.7426	18.8325	17.6921	17.7903	17.4275	18.2415	18.4482	17.7858	17.9853	18.2522	17.8896	17.8462	17.9109	18.1754	18.8334	18.8606	18.7186	18.5842	19.0904	18.8627	19.2636
Q9BS40	NA	NA	NA	NA	NA	NA	NA	NA	NA	18.038	17.8318	18.0889	NA	NA	NA	NA	NA	NA	NA	12.8278	12.5113	NA	NA	NA	NA	NA	NA	NA	NA	NA	NA	NA	NA	13.9147	13.2849	13.0608	NA	NA	NA	NA	NA	NA	NA	NA	NA	NA	NA	NA	NA
P02750	22.4481	22.4434	22.5062	23.3219	23.3161	22.9739	22.2312	22.3889	22.5054	22.0893	22.0015	21.4365	21.9434	21.864	21.7053	21.9912	21.7353	21.9224	22.3162	22.304	22.2185	21.6232	21.3964	21.6207	23.1014	23.1299	23.1496	21.8893	22.0098	21.9668	22.9455	22.8044	22.681	22.3981	22.1746	22.4595	22.6754	22.4258	22.5271	21.9121	21.7011	21.562	21.7829	21.7601	22.11	22.3813	22.2426	22.2846	22.932
Q9NT99	19.7942	19.8962	19.9872	20.223	20.199	20.1056	20.3777	20.4696	20.1554	19.0804	18.7007	18.8719	20.4183	20.1851	20.0734	20.2646	20.0984	20.1441	20.0972	20.0769	20.1386	20.2769	20.1197	20.3797	20.0086	20.2127	19.7621	20.8117	20.7932	20.7117	18.8008	18.5198	18.7111	19.4277	19.5235	19.4978	19.8111	19.9744	19.5455	19.1839	19.42	19.1814	19.9214	20.0454	19.9335	19.2154	19.1778	19.1592	19.1774
Q13449	22.916	23.037	23.1019	22.7802	22.9503	22.7738	22.8358	22.7823	23.1484	22.3079	22.141	21.9389	22.9224	22.7767	22.9318	22.7485	22.9866	22.9021	22.8563	22.6316	22.6039	22.8472	22.8938	22.9849	22.9073	22.8364	22.7935	23.4239	23.3947	23.3692	22.7909	22.7638	22.8481	22.6566	22.7556	22.8992	23.1119	23.1603	23.2792	23.007	22.8572	22.8282	22.682	22.7435	23.0343	22.8907	23.1528	23.1136	22.5344
P18428	16.1463	16.7807	16.7547	17.0826	17.9538	17.5098	15.7751	16.2307	16.235	16.6375	17.3325	16.788	16.7089	17.4055	16.0125	16.1142	NA	15.9461	16.6778	17.3946	16.7562	16.6549	16.4581	16.9092	16.6625	17.303	17.3009	15.1254	15.008	15.4034	17.1298	16.4977	16.4903	15.4184	15.9926	15.0514	NA	14.4455	14.5629	NA	15.0228	15.1743	16.1521	16.1138	17.1497	15.0391	15.0637	15.8345	17.8731
P00338	15.121	15.3584	15.2995	NA	15.0514	14.7163	15.266	15.4603	15.3585	16.2957	16.2523	16.1755	15.8865	15.4311	14.9971	16.7257	15.1072	14.7916	15.564	15.6458	15.0213	14.2183	NA	15.7087	14.1433	14.4628	14.2838	15.0276	14.424	14.5344	15.0325	14.3368	15.2302	NA	NA	NA	15.5446	14.1819	15.2322	15.4367	14.7736	14.8844	14.7564	14.9687	15.2786	15.2857	14.6409	15.3365	16.3968
P07195	20.9131	20.6573	20.7674	20.1433	20.0451	20.5579	20.8397	20.6517	20.8749	22.0745	22.0366	22.0666	20.4818	20.4446	20.386	20.4349	20.4503	20.5662	20.2049	20.0662	19.9368	20.2632	20.1077	20.2639	19.5873	19.766	19.8892	20.0694	20.0602	19.7767	19.578	19.7752	18.9751	19.7287	19.3225	19.7865	20.842	20.8435	20.7571	20.321	20.2403	20.4318	20.3956	20.4165	20.43	21.2231	21.3013	21.3126	20.921
P08637	14.0783	13.9094	14.9132	14.7436	15.0365	15.1809	15.5182	14.742	15.263	NA	NA	NA	NA	NA	14.1518	NA	NA	NA	15.1951	15.1173	14.75	14.8799	14.9665	15.0385	16.0896	16.153	16.4213	15.4992	15.6045	15.4016	13.9035	14.4139	NA	15.0999	14.8022	15.4859	15.8404	15.4078	16.1463	15.1611	14.7037	15.0433	NA	NA	NA	NA	NA	NA	15.4297
P24666	12.3774	NA	NA	13.972	NA	NA	12.401	13.2102	NA	17.5417	17.0555	17.3738	14.3454	NA	NA	NA	12.4093	NA	13.8562	NA	14.1663	NA	NA	NA	NA	15.4728	NA	NA	NA	NA	NA	NA	NA	NA	NA	NA	NA	NA	NA	NA	NA	NA	NA	NA	NA	NA	NA	NA	NA
P51884	22.1986	22.1841	22.2662	22.7116	22.8654	22.5762	22.3674	22.6074	22.8362	22.1033	21.9298	21.9322	22.095	22.03	22.0086	21.6401	21.6972	21.485	22.7035	22.8107	22.6192	22.0398	22.1668	22.119	22.6802	22.7448	22.7402	21.7492	21.8458	21.676	23.0211	23.0346	22.9088	22.4903	22.6058	22.4094	22.3046	22.1402	22.0585	22.8856	22.7744	22.7095	22.2078	22.1296	22.1433	21.5726	21.5593	21.6062	22.26
P0DP58	20.9367	21.1071	21.1649	20.6163	20.4851	20.9033	21.0108	20.8817	20.7317	19.8281	19.2924	19.3908	20.9506	21.1614	20.7334	21.1769	21.5466	20.8172	21.0377	20.7407	20.8876	21.1171	21.0563	21.082	20.0468	20.0329	19.5778	20.7859	20.9744	20.7544	20.2283	20.7849	21.1177	21.2084	21.2379	20.9668	21.3532	21.4315	21.3046	20.9242	20.6821	20.6726	20.675	20.4815	20.5305	21.6425	21.5911	21.4842	20.72
Q9Y5Y7	20.1108	19.9996	19.9314	18.9427	18.8457	19.3077	19.2214	19.5702	19.2593	18.5252	18.3513	18.0042	19.2633	18.1607	18.9716	19.6158	19.8836	19.4462	19.3558	19.1999	18.5961	20.1579	19.0561	20.0372	20.0685	20.0157	20.1014	20.0313	19.9838	19.784	20.3328	19.6467	20.0701	19.2437	19.5729	19.4266	19.4971	19.414	19.7389	19.8034	20.1954	20.082	19.4498	19.7262	19.6045	19.1461	19.506	19.3771	20.2454
O94772	20.329	20.3666	20.3881	19.2606	19.2705	19.6137	20.021	19.6378	19.9968	19.1728	19.032	19.1217	20.0187	19.4009	19.6438	20.2297	20.3303	20.2926	20.0342	19.897	19.4277	20.3793	20.4255	20.4351	19.9794	20.082	19.8257	20.505	20.5511	20.4347	20.5675	20.2666	19.5679	20.1844	19.7212	20.3693	20.1381	20.3362	20.9354	20.185	20.1758	20.3354	19.8709	20.0978	20.6377	21.0447	21.2031	21.0747	20.1735
P42785	17.0129	16.8617	17.017	17.9431	17.7325	17.0433	15.8829	15.982	14.6443	19.471	18.9115	19.6667	18.2293	18.1111	18.3151	18.7181	18.5375	18.4082	17.6539	17.7732	17.955	18.7368	18.5116	18.6086	18.2742	18.2134	17.8516	17.8369	17.7377	17.9026	18.2335	17.559	17.882	17.6836	18.2623	18.0497	13.6314	15.277	14.0708	15.2064	15.7487	16.4227	18.3906	17.9207	18.2839	17.3704	17.3647	17.4876	18.7247
P13473	21.7996	21.8286	21.7387	21.1849	21.2547	20.5001	20.2818	20.4357	20.6471	19.4201	19.2765	19.2068	22.6255	21.8078	23.0133	21.6544	22.3365	21.5726	20.0784	20.1416	19.836	20.7174	20.6115	20.2921	20.3985	20.3592	20.3678	20.193	20.0707	20.2995	23.8028	22.348	22.2222	19.3901	19.6417	19.3646	20.1331	20.0778	20.0972	19.9929	19.9604	19.6229	22.0057	22.3599	22.3623	21.7897	22.0792	22.0985	20.1898
P61626	20.2638	20.2728	20.2815	20.2043	20.1014	20.2339	19.402	19.5283	19.2192	20.5421	20.5703	20.8129	20.7796	20.6065	20.4477	19.8756	20.08	19.9889	20.6915	20.7603	20.5571	20.4808	19.1424	20.3233	21.408	21.3743	21.559	19.932	20.0408	20.1481	20.8243	20.4198	20.4059	20.2462	20.255	20.2572	19.6519	19.7554	20.0967	20.6841	20.8005	20.6079	20.2534	19.4193	19.9298	20.0634	20.0884	20.1396	20.5695
P09603	18.7448	18.7159	18.7706	18.7555	18.5172	18.4237	19.1714	19.0855	19.1499	18.2945	17.8464	18.2432	19.6334	20.2955	19.6742	19.5143	19.2927	19.8	19.4035	19.3344	19.4162	19.1938	19.3367	19.255	19.0563	19.4354	19.1738	19.7574	19.9481	19.5467	19.7053	19.3962	18.6537	19.664	19.1743	19.9428	19.9055	19.6582	19.8747	19.634	19.4835	19.5643	19.6712	19.5525	19.771	20.2419	20.3805	20.3172	19.425
P07333	20.875	20.7569	21.3267	21.1943	20.7407	20.4701	20.1975	20.5543	21.0187	19.3238	19.2705	19.0978	20.4853	20.9979	20.5065	21.0033	21.138	21.0049	20.6942	20.9038	20.3952	20.3235	20.4513	20.1879	20.905	20.9997	21.1536	20.6283	20.7302	20.754	21.0087	21.4045	21.1587	20.7859	20.9745	21.0488	20.875	20.4945	20.5345	21.0401	21.3578	21.0633	20.4028	20.5822	20.4663	21.0292	20.8877	20.8938	20.858
P40925	19.9351	19.9923	19.9207	19.165	19.2157	19.6735	20.0575	19.9524	20.082	20.6302	20.576	20.6863	19.9129	19.8847	20.1896	19.349	19.3725	19.8214	19.0418	19.2276	19.4523	19.09	19.3687	18.869	19.2798	18.8317	19.5804	20.3603	20.4756	20.2844	19.7882	19.9063	19.8974	19.9911	19.9339	19.443	20.4527	20.2945	20.1162	19.8529	19.9409	19.869	19.8437	19.8892	19.9293	20.265	20.3856	20.2889	19.6033
P48740	18.7559	18.8578	18.6148	18.8472	18.7336	18.7647	19.1525	19.0743	18.7494	18.6067	18.5733	18.9718	18.5546	18.555	18.8085	19.1398	18.9851	19.2891	17.956	17.8902	18.513	18.3331	18.4923	18.2951	18.8898	18.763	19.0956	18.7959	18.6276	18.7347	17.0961	18.0336	17.9698	18.2033	18.4746	18.1283	18.6497	18.6018	18.7737	18.3779	18.4396	18.4523	18.227	18.2964	18.1836	18.7407	18.5105	18.5014	18.3526
P33908	18.9265	19.4622	19.0538	18.989	18.9578	18.9333	18.6941	18.9037	18.8138	19.9557	19.7379	20.157	19.4165	19.5632	19.3011	19.6928	19.9104	19.5973	20.103	19.9395	18.6198	19.5445	19.2718	19.4617	18.9275	18.873	18.9707	19.7733	19.8833	19.998	19.1614	19.076	19.4245	19.4336	19.815	19.6678	19.8137	19.1765	19.2196	19.9032	19.1317	19.2483	19.2049	19.3271	19.4794	19.5734	19.5727	19.5244	19.7101
P08493	15.8936	16.0422	15.7609	17.3826	17.3251	17.6355	17.6452	17.1612	17.4259	16.9828	19.0454	16.7186	18.5694	18.2591	18.669	18.2964	18.1035	18.5771	18.4656	18.28	18.039	18.7928	19.2255	18.7409	18.7267	18.8648	18.8576	18.1994	18.1753	17.9512	20.0908	19.56	18.6973	18.0547	18.1009	18.8549	17.5397	17.1418	16.9799	17.0569	16.9337	16.6626	19.0475	19.0668	19.4535	19.9535	19.749	19.8744	18.9001
P01033	22.1459	22.0151	21.8033	21.8119	21.5091	21.5035	21.6683	21.9282	21.7441	20.1173	19.9049	20.1252	21.7215	21.5578	21.6771	21.6888	21.399	21.5355	21.4078	21.7486	21.5943	21.9154	21.5868	21.8964	21.3861	21.4245	21.5424	20.6287	20.6152	20.6725	21.8039	21.9251	21.9726	20.9099	20.9178	20.9079	21.8467	21.6584	21.7241	21.4266	21.4478	21.4108	21.3975	21.4581	21.4369	21.7911	21.7894	21.6809	21.8007
P16035	20.4792	20.4284	20.4084	20.3067	20.1318	20.3711	20.3815	20.2894	20.119	19.356	19.6681	19.3965	20.5609	20.2945	20.6673	20.4732	20.2755	20.7655	19.7505	20.4675	19.8861	20.6438	20.5747	20.4905	20.0474	20.0538	20.0354	20.0272	20.1326	19.9671	21.2774	20.8395	20.5218	20.8148	20.5953	20.7678	21.0253	20.6843	21.1041	20.8492	20.9377	21.073	20.6519	20.8069	21.0091	21.3474	21.1605	20.9937	20.8176
Q13228	18.6213	18.8796	19.5457	19.0303	19.2768	18.7745	18.3767	18.3649	18.1855	22.6542	22.9236	23.1423	19.8376	19.7184	19.7439	18.3278	18.2293	18.0073	18.999	19.0639	19.1455	19.3952	19.3609	19.3026	18.1509	18.3374	18.4949	18.8764	18.8282	18.7989	18.9036	18.8595	19.0086	18.5584	18.8364	18.7141	18.1183	17.7269	18.0468	17.1842	17.3123	17.1235	18.9192	18.9092	18.8969	19.059	18.9792	18.86	18.3521
P55083	NA	NA	18.6737	18.8057	19.1139	18.4626	18.7847	18.8707	19.3879	17.7992	17.4285	17.1476	NA	18.8981	NA	18.2319	NA	NA	17.8396	14.511	16.9223	NA	NA	NA	NA	NA	NA	14.281	14.7516	14.6833	19.3809	NA	18.8968	NA	NA	NA	19.0392	19.0113	18.5412	19.8546	19.3998	19.8547	18.9923	18.9079	19.8917	17.3478	NA	NA	20.2165
P20774	23.1343	23.2452	23.2982	23.6193	23.6516	23.7077	23.1013	23.0728	22.6153	23.2959	23.4267	23.1368	22.8847	22.8346	22.8842	22.595	22.6362	22.8526	22.857	22.7989	22.7395	22.5529	22.5773	22.5039	22.8501	22.8459	22.941	23.357	23.4665	23.3461	24.1451	24.2433	23.9661	23.9017	23.6061	23.8099	23.8193	23.65	23.7606	24.455	24.0641	24.094	23.3516	23.3968	23.4933	23.4802	23.215	23.3655	23.058
P08571	22.5379	22.545	22.7066	22.8154	22.9392	22.4266	22.2321	22.5622	22.7723	21.6094	21.7876	21.5356	22.3238	22.279	22.1855	22.1441	21.9451	21.8649	22.9205	23.0753	22.6926	22.5202	22.1121	22.4362	22.7082	22.8541	22.6699	22.2607	22.3532	22.3795	22.7623	22.6823	22.5309	22.6362	22.8421	22.7978	22.7687	22.6503	22.6377	22.5877	22.7153	22.7783	22.1688	22.2528	22.4545	22.1805	22.2775	22.2743	22.6468
Q96KG7	17.0502	17.0014	17.3151	17.0015	17.5566	18.1155	17.8979	17.8934	17.9969	15.915	15.8746	16.1167	19.196	19.3147	19.4849	19.2766	19.4926	19.7004	18.9819	18.6094	19.3339	19.1384	19.5311	19.2393	18.49	18.4226	18.5786	19.3603	19.5762	19.4675	18.0747	18.1667	17.8797	18.1533	18.663	18.3113	18.8947	18.4506	18.6201	18.3263	17.9311	17.9268	19.1453	19.3614	18.9909	19.5335	19.4358	19.4833	17.9702
Q7Z7M0	20.2847	20.8893	20.8106	21.3234	21.8078	20.9873	21.3223	21.3157	21.1796	20.3822	20.5346	20.658	21.3254	21.5092	21.4429	21.525	21.4061	21.3029	21.5343	21.4633	21.4705	21.8737	22.0022	21.7342	20.5672	20.4985	20.7023	22.1028	22.1335	22.2097	20.5433	20.4928	20.2993	20.5952	20.8292	20.9559	20.9555	21.2552	21.2518	20.2728	21.7019	20.5067	21.2711	21.4775	21.4205	21.0464	20.5206	20.6064	21.1616
Q9H1U4	16.5812	16.7811	16.5851	14.4481	14.6201	14.3689	16.1116	14.7726	16.8868	17.4806	16.6515	15.5376	16.3246	18.15	15.8199	17.0559	17.4029	17.213	15.2703	15.8622	17.6535	15.0181	17.7176	16.1617	16.9924	16.9499	17.0455	17.9722	18.1276	17.9364	16.5606	17.609	17.5968	17.858	18.0731	17.9694	16.0969	17.0099	16.8998	17.1634	17.0026	16.9635	17.0946	16.9986	17.3631	16.7299	17.6803	17.9843	16.5142
Q16653	18.1455	18.285	17.7114	16.9359	16.4531	NA	15.6844	17.7143	15.0458	NA	13.9119	15.2779	17.974	17.7467	17.6306	18.1888	18.1589	18.1839	17.4676	17.4473	17.347	17.3227	17.0392	17.3548	18.4182	18.2935	18.3877	17.834	17.7941	17.8399	17.5508	17.7182	17.0115	17.4349	17.022	17.0288	17.4199	17.3973	17.6341	17.0542	17.4407	17.2728	17.3338	17.4221	17.1661	18.3508	18.3582	18.3531	17.9991
Q969H8	16.3776	16.313	16.217	16.384	15.8677	15.4026	16.3514	16.5053	16.636	14.3559	15.6647	14.6879	16.0848	15.9928	16.1838	16.1494	16.0515	16.1018	15.4868	15.3195	15.7107	15.3263	15.3485	15.527	15.3872	15.4009	15.465	16.2764	16.3094	16.3513	15.0083	14.922	15	15.4328	15.0096	15.2394	13.7812	15.8285	NA	15.2245	15.7933	15.3674	15.8236	15.5362	15.1854	15.3301	15.2184	15.2323	15.5437
P02144	12.8581	13.8923	12.9985	15.2254	15.0084	15.0569	19.1158	18.9907	18.7144	17.3106	15.2904	NA	13.1047	12.8998	13.6514	13.8998	13.583	13.642	13.3442	13.2	14.0489	13.9188	14.1456	14.208	13.5342	13.4282	13.7852	14.4749	14.8044	14.5773	14.4783	14.8854	14.877	16.3277	16.6851	16.5625	15.3745	14.4699	15.3833	17.0898	16.7406	16.5452	12.9191	12.6678	12.4257	15.527	15.4627	15.7338	15.8503
P29966	15.0294	13.7239	14.6543	12.9409	13.7416	NA	15.6141	15.4758	15.739	14.2701	14.4568	14.705	15.0486	16.3157	15.5391	15.5809	15.5277	16.042	13.1907	15.0319	13.5781	13.6756	13.7086	13.5674	14.7927	15.2153	15.547	17.3569	16.8611	17.6859	15.23	15.1762	14.2982	NA	NA	12.9265	15.97	16.3304	16.8831	16.0578	15.7274	15.8726	15.2526	15.1189	15.65	16.3926	16.2676	16.9004	17.319
O94760	14.1744	15.6618	15.0861	15.9593	15.9214	15.0333	16.8376	14.8424	16.8225	15.6972	15.5138	14.5321	16.7706	16.7978	17.0291	16.7868	17.0001	17.2603	15.55	15.7326	15.8891	15.5551	16.1103	16.3731	15.8025	16.6355	16.6498	17.1748	17.2447	17.3143	15.4257	14.5971	15.9319	16.5358	16.8347	15.2477	17.1865	17.085	17.2454	16.6148	16.8165	16.5763	16.8518	16.8608	16.7187	17.6105	17.4899	17.1438	16.3584
Q9UJJ9	17.9934	17.4023	17.5391	17.8142	17.7927	17.6986	17.3467	17.6169	17.7193	17.0907	14.8498	18.5258	18.1048	17.9861	18.0198	17.8133	17.6618	17.6241	17.2387	17.3798	17.5308	17.6263	17.4556	17.6958	16.4504	16.4674	16.408	16.9443	17.0877	17.218	17.1504	16.8928	16.8352	16.7709	16.7365	16.7793	17.3269	17.4538	17.1301	17.2658	17.2334	17.0526	17.6666	17.5642	17.3127	17.3571	17.1942	17.1735	17.6931
Q96PD5	21.6447	21.1921	21.6446	22.6538	22.7278	22.514	21.1473	21.0277	21.2602	21.1287	21.1157	20.6899	21.1969	21.5851	21.1941	21.2345	20.9348	20.9859	21.1611	20.9403	21.0577	21.3333	21.3307	21.5441	21.2963	21.36	21.4442	20.1893	20.3685	20.1229	22.5143	22.3394	22.2209	22.4094	21.9485	22.0389	21.6704	21.388	21.3492	21.7681	21.7234	21.6855	21.4022	21.2044	21.3283	21.2426	21.1418	21.1929	21.1824
Q15223	17.7438	17.4956	17.473	16.9994	17.069	17.351	17.4863	17.1207	17.0389	15.8389	NA	18.2998	17.2831	17.0466	17.756	17.3961	17.084	17.7181	15.7985	16.82	15.497	16.775	17.7602	17.0217	17.1134	17.2179	17.3231	17.9228	18.0006	18.491	17.7069	17.164	16.7578	17.4875	17.2156	17.4181	21.5671	16.9466	16.5457	16.8978	17.333	17.3295	17.7681	17.7878	17.2648	17.0701	16.9549	16.7882	17.1191
Q92859	22.5969	22.295	22.743	22.8885	23.2216	22.4007	22.0868	22.3181	22.5098	23.2065	22.7904	23.2788	22.7687	22.6252	22.4323	22.9624	22.6112	22.3493	22.6097	22.6935	22.6811	23.0568	22.6082	22.9101	23.4657	23.4861	23.4956	21.6224	21.6368	21.702	23.6468	23.2389	23.2056	22.7937	22.962	22.7199	22.7906	22.9537	22.6958	22.772	22.0909	22.0979	23.11	23.1603	23.5141	22.9007	22.8221	22.7196	23.1321
P43146	15.8	15.6837	15.1863	15.5948	15.7976	16.9909	15.763	16.576	15.9355	14.9735	15.4643	15.765	16.5402	16.4781	16.8341	15.7604	16.148	16.3034	15.6693	15.9071	15.8275	16.2051	16.3164	16.439	15.6185	15.0758	15.7095	17.793	17.7499	17.6548	14.682	14.3751	17.0505	14.6178	14.8536	14.8531	15.7711	16.0361	15.3445	15.0875	15.7179	15.7152	16.4318	16.4089	15.9753	16.6315	16.0372	16.2712	15.6676
Q9Y2I2	16.7812	16.9279	16.7476	17.878	17.3254	17.1094	17.9562	17.7251	18.1557	15.85	17.4209	17.3556	18.0076	17.8785	18.1626	18.1975	17.8696	17.634	17.4822	17.796	17.5271	16.6641	17.0389	17.3845	17.542	16.7423	16.928	17.5844	17.337	17.5788	16.7061	16.9704	15.6967	15.8283	14.8433	16.0893	17.574	17.9206	17.671	17.9593	18.1846	18.378	16.8111	17.1428	16.8489	17.4533	17.0426	16.9301	18.2853
P13591	23.9123	23.8873	23.8577	23.9507	24.0076	24.0363	23.9672	23.8837	23.8376	22.8389	22.9654	22.9865	24.0643	23.6875	23.9408	23.8255	24.1799	23.8976	24.0037	24.0796	23.8192	23.9046	23.9568	23.8976	23.8745	23.8487	23.9325	24.1057	24.0931	24.0693	23.9395	23.7767	23.7208	23.5939	23.7568	23.7902	24.0518	24.1876	24.152	23.8381	23.8876	23.9361	23.9275	23.9891	24.0864	24.0319	24.0829	24.0781	23.9437
O15394	21.8412	21.8834	21.7363	21.5802	21.3364	21.5922	21.5166	21.4774	21.5572	19.3066	20.4944	20.5109	21.8384	21.9616	21.7495	21.7368	21.9129	21.5996	21.3832	21.4976	21.4939	21.6195	21.6382	21.5662	21.8045	21.7702	21.7136	22.2239	22.3293	22.2466	21.477	21.5254	21.3252	21.5821	21.5689	21.466	21.3633	21.684	21.6187	21.1292	21.1533	21.1851	21.7831	21.8136	21.8487	21.7948	21.6258	21.6504	21.6433
P32004	18.0367	18.3257	18.3243	16.987	17.3348	17.2953	18.9326	18.6265	18.3875	17.4299	17.6948	18.5055	18.7282	18.8642	18.5495	19.0578	19.2469	19.1953	18.4033	18.1721	17.9877	18.7737	18.5946	19.1336	17.0228	17.3258	17.1416	19.5066	19.4228	19.2041	16.8038	16.608	17.4387	17.4166	17.6006	17.4424	18.2896	18.8127	18.6475	18.1899	18.6831	18.6532	18.5136	18.5203	18.39	18.5003	18.451	18.3081	17.9563
O00533	24.4231	24.4748	24.4627	24.1189	24.1551	24.28	24.0463	23.9545	24.1392	23.1409	23.4544	23.2658	24.1394	24.0721	24.0746	24.3974	24.6493	24.4404	24.5512	24.4726	24.4403	24.3649	24.5011	24.3016	23.8177	23.7937	23.7364	24.9577	24.9931	25.0304	24.4515	24.3524	24.3314	24.2767	24.367	24.4495	24.1802	24.334	24.463	24.3024	24.2446	24.3285	24.108	24.14	24.1329	24.5512	24.552	24.4647	23.9853
Q9NQX5	17.7425	17.9459	16.2462	15.9195	16.1854	15.6335	16.5269	18.4718	18.7404	19.7477	19.1367	19.4279	18.7766	19.8547	18.8182	20.0484	17.2895	17.5111	19.0028	18.1991	19.2354	20.4735	18.7874	19.8383	16.9006	15.1053	15.5926	17.83	17.8821	17.977	18.9421	15.3941	18.3477	19.0295	18.9458	16.3804	16.644	18.2348	17.863	17.9427	16.6139	17.2185	17.0677	18.6405	18.3274	18.5715	18.8512	18.6835	16.1607
Q9ULB1	21.195	21.2826	21.2012	21.0633	21.1793	20.9885	21.4293	21.151	20.9578	20.3874	20.1485	20.4692	21.5392	21.0989	21.4999	21.7636	21.6549	21.8862	21.3122	21.1709	21.1663	21.5926	21.5381	21.7357	20.7592	20.6525	20.8508	22.0796	22.1185	22.0372	20.8273	20.9392	20.877	21.1958	21.2798	21.0334	21.6329	21.3485	21.5639	21.6427	21.4357	21.5466	21.4855	21.5036	21.7704	21.7292	21.578	21.6229	21.0846
Q9P2S2	20.2388	20.1609	20.105	20.5299	20.0302	20.2783	20.7983	20.5571	20.6913	18.8316	19.8341	19.3683	20.954	20.9749	20.8708	20.8689	20.9085	20.8271	20.7646	20.7417	20.8312	20.9867	20.9404	20.9539	19.8755	19.7932	19.7107	21.5196	21.3386	21.3061	19.8436	19.3843	19.7845	20.1423	20.3229	20.3632	20.6869	20.5044	20.3781	20.1928	20.1715	20.0928	20.8413	20.8767	20.7986	20.46	20.4566	20.5437	19.9847
Q9Y4C0	21.3855	21.3673	21.2331	21.4233	21.4445	21.3872	21.4813	21.6812	21.199	21.3764	20.7691	21.2131	21.7436	21.5722	21.861	22.0779	22.0638	22.2357	21.9312	21.8209	21.5831	22.0821	22.1487	22.0626	21.3516	21.2655	21.4494	22.4383	22.3148	22.4687	21.3947	21.4316	21.4598	21.7313	21.9461	21.705	21.3215	21.2619	21.4404	21.5982	21.6935	21.5095	21.8007	21.8879	21.7264	21.5578	21.6224	21.3731	21.4536
Q9HDB5	14.9086	14.3813	14.9845	14.668	14.9439	15.4744	14.8115	13.9426	14.5101	13.9847	13.4354	NA	13.36	11.8396	13.905	NA	15.1125	14.4286	NA	NA	NA	14.0467	17.0633	14.0114	15.5038	14.9396	15.0565	13.3936	NA	NA	15.418	NA	14.3108	14.6577	14.8711	16.6325	16.3376	13.6019	14.44	14.3102	14.0591	13.7187	16.0453	16.2609	16.5915	17.2707	14.7257	16.8826	NA
O95158	17.4092	17.8225	17.701	16.7312	16.4723	16.9134	18.0716	17.7537	17.9832	17.1041	16.9041	17.4383	18.2417	17.8152	16.7057	17.8065	18.9075	16.8986	17.4463	17.4253	16.643	18.1464	17.4644	18.1972	16.6609	16.3135	15.2652	17.3413	17.657	17.6972	17.9786	17.6175	18.5821	17.1585	16.8431	17.0511	17.5592	19.2678	19.3678	19.116	18.4403	19.0772	18.6688	18.8072	19.042	19.1248	18.9474	19.0215	18.6238
Q9NPD7	16.8271	16.7158	16.8618	16.8361	16.7554	16.9457	16.5546	17.2289	16.8329	13.9669	16.8142	16.992	17.5732	17.5914	17.3993	17.8099	17.4536	18.2223	16.8525	16.8949	17.7386	17.5555	17.8605	17.8724	18.4793	17.7176	17.8996	18.7985	19.3579	19.5	17.9556	17.7594	17.8803	17.4644	17.7762	17.7826	17.4852	17.6469	17.2318	18.2333	18.2895	17.9723	17.9693	18.2057	17.5744	17.202	17.3218	16.9172	17.6676
O14594	21.4455	21.3178	21.2638	21.0776	21.1663	21.2871	21.6432	21.5158	21.5196	20.5177	20.7193	20.6525	21.518	21.7646	21.7155	21.9768	22.1801	22.0741	21.5963	21.7421	21.8745	21.9031	22.1446	21.873	21.037	20.999	20.9748	22.6538	22.7127	22.6502	21.3405	21.2132	20.8963	21.1765	21.0739	21.2717	21.6982	21.6626	21.6195	21.5082	21.5794	21.5523	21.5718	21.5841	21.5006	21.8348	21.8223	21.7367	21.0881
P05408	16.3687	15.5777	NA	16.8319	17.4652	16.4639	16.4671	16.6189	16.1561	16.9505	16.6872	17.0336	18.6287	18.4205	18.9587	18.6715	18.3459	18.6908	18.5633	18.5992	18.8188	18.5916	18.9209	18.7396	17.521	17.3821	17.342	19.3011	19.417	19.2591	17.1321	18.11	17.9585	18.9735	18.9938	18.961	18.2967	17.7936	17.2793	18.0872	17.9298	17.7043	18.7765	18.5547	17.8911	19.5245	19.6836	19.4585	18.253
O94856	20.8189	21.0623	20.8899	20.7342	20.912	21.1076	21.0322	20.9443	20.8495	20.0679	19.5169	20.2122	21.3289	21.349	21.3729	20.9551	21.1846	21.1293	21.202	21.1399	21.175	21.0915	21.193	21.0259	21.0491	21.0352	20.7136	21.7877	21.8169	21.8174	20.1401	20.6544	20.6638	21.0602	21.1297	20.9587	21.0735	21.0299	20.9889	20.616	20.7765	20.7056	21.2077	21.108	21.0905	20.9577	21.2404	20.8918	20.714
P17677	16.8531	17.1887	17.3365	NA	15.1795	NA	15.3108	15.9256	16.7439	15.5835	17.6985	18.3643	17.1242	16.6477	15.5698	16.8758	17.4872	17.0456	15.9969	16.4032	16.4619	16.8274	16.2867	16.206	16.3821	16.7072	16.1992	18.186	17.9643	17.9865	15.7076	16.2963	16.9004	16.1479	16.8922	16.7794	16.3364	17.1416	16.8931	17.2746	16.7088	17.2305	16.5465	16.4547	16.8332	17.4415	17.8071	17.52	16.1952
Q92823	24.4188	24.3751	24.3031	24.036	24.0312	24.1535	24.1427	24.0324	24.1124	23.492	23.2134	23.4804	24.2397	24.1259	24.415	24.3755	24.4709	24.5849	24.5407	24.5389	24.5605	24.2164	24.3325	24.275	24.0792	24.0543	24.1693	25.1159	25.1739	25.1636	24.6182	24.4315	24.1199	24.2677	24.2129	24.3854	24.4345	24.2608	24.3529	24.5011	24.4404	24.4485	24.3152	24.2916	24.2988	24.3944	24.3618	24.2867	23.7197
Q7Z3B1	21.4405	21.2005	21.3638	20.9201	20.7934	20.6722	21.6799	21.5355	21.5011	19.733	20.5824	20.1827	21.5201	21.5177	21.6722	21.2744	21.4366	21.4499	20.9742	21.2056	21.3569	21.553	21.7754	21.3804	21.0659	21.1232	21.1204	22.2034	22.2684	22.2855	20.2592	20.1931	20.3709	20.4704	20.9959	20.7529	21.1149	21.2468	21.2417	20.3319	20.8207	20.8181	21.438	21.4172	21.2422	20.679	20.6141	20.6362	20.6068
O95502	22.1439	22.3591	22.3402	22.0129	21.9375	22.253	22.2986	22.0779	21.8286	21.3184	21.3327	21.2979	22.4163	22.0497	22.3364	22.7527	22.6518	22.7087	22.4274	22.3284	22.3349	22.7582	22.4437	22.8085	21.7369	21.726	21.8674	23.2752	23.3705	23.2057	21.8298	21.4345	21.5225	21.73	21.8233	21.822	22.1913	22.0552	22.2238	22.1746	22.1101	22.046	22.2974	22.458	22.7022	22.5589	22.6595	22.6337	21.832
Q15818	21.5338	21.4344	21.4922	21.9229	22.0336	21.9942	21.9105	21.7981	21.9079	22.5355	21.2787	22.6505	22.0024	22.0656	22.1104	21.7885	21.8306	21.8557	21.912	22.1558	21.9508	22.5621	22.5732	22.417	20.9821	20.9759	20.9261	22.3917	22.5116	22.5132	21.2407	21.108	20.7852	21.6175	21.5593	21.7281	21.4307	21.3901	21.4074	21.5226	21.2845	21.1867	21.7332	21.7262	21.8378	21.5918	21.5881	21.4678	21.5115
P47972	18.3003	18.5974	18.5285	18.9609	18.9947	18.3243	18.6878	18.7251	18.3011	16.8911	17.4058	17.6075	18.2864	18.1193	18.3662	19.0034	18.9479	18.8365	18.7714	18.9745	18.9404	18.9082	19.57	19.2142	16.4959	16.6553	16.5639	19.893	20.0267	19.7728	17.6676	17.5752	17.7729	18.4917	18.1163	18.3225	18.0345	17.7692	17.8485	18.1216	17.5022	17.8402	18.2297	18.4454	18.3824	17.9164	17.5468	18.2554	17.6803
Q5BLP8	19.9043	19.7694	19.7628	19.5347	19.4426	19.1772	19.6289	19.5664	18.7834	17.2531	18.0997	17.7755	19.7271	18.7977	19.4359	19.7506	19.5341	19.3391	19.6041	19.6445	19.5719	19.5624	19.1366	19.7439	18.5697	18.9826	18.7109	20.4107	20.5411	20.3107	19.4004	19.6941	19.4814	19.4934	19.9822	19.6528	19.772	19.6925	19.5269	19.613	19.3262	19.014	18.9608	19.0837	18.715	19.708	19.9158	19.8451	18.7173
O14786	16.1944	17.1745	16.9955	15.7903	17.6556	15.8529	17.3493	17.7888	17.5598	14.6388	14.5681	14.9503	17.4466	18.0466	17.8842	17.2138	17.5607	17.4728	17.0989	17.1752	17.4773	17.1837	17.4591	17.2725	17.437	17.344	17.5777	17.5717	17.8934	17.6732	17.1136	17.6233	17.9971	17.3281	18.1272	18.0705	17.856	17.8509	17.3338	17.2003	17.6035	17.6761	16.8888	16.8651	16.8528	17.8582	17.7638	17.8245	17.0358
O15240	23.2611	23.3012	23.3316	22.8395	23.009	22.9545	23.0628	22.932	22.8532	22.9106	22.8176	22.8334	23.2966	22.9196	23.1694	23.5454	24.1116	23.6001	23.8354	23.8263	23.734	23.6383	23.4944	23.6111	23.0192	23.0355	22.8946	23.8994	23.9705	23.9568	22.9528	22.7695	22.7151	23.0615	23.2478	23.2737	22.6948	23.0368	23.0046	23.1504	23.1449	23.0623	23.37	23.3861	23.4441	24.3882	24.3386	24.2343	23.156
Q99574	20.1765	19.7966	19.8259	20.0353	19.9392	19.7374	19.8784	20.3392	20.132	18.5502	18.9488	19.6593	20.2602	19.6657	19.7192	20.6086	20.7926	20.9291	19.7788	19.7457	19.7578	20.0205	20.2331	20.0079	19.9546	19.4648	19.2777	20.4796	20.6083	20.6853	19.6721	19.0002	18.8606	20.3421	20.3234	20.0184	20.1865	19.6912	20.0788	19.9989	19.8641	20.0546	20.5217	20.4333	20.3322	20.1804	19.8426	20.0647	19.8753
Q9P121	21.4748	21.4364	21.3846	21.2735	21.2765	21.6405	21.5894	21.5108	21.458	20.0801	20.3861	20.9397	21.5487	21.5793	21.6838	21.428	21.4868	21.5776	21.4809	21.5813	21.6776	21.4902	21.6543	21.5963	21.5786	21.5512	21.5291	22.2123	22.263	22.0857	21.0413	21.4058	21.3322	21.2228	21.4476	21.427	21.7136	21.9918	21.709	21.4881	21.9067	21.827	21.615	21.6007	21.3985	21.44	21.6837	21.5913	21.3686
P59665	17.1267	17.2028	17.1406	16.2826	16.5973	16.6299	16.9133	16.6965	16.935	19.8651	18.8485	19.4358	17.1955	15.9159	17.2176	16.9262	18.0793	17.2052	18.5508	18.3838	17.9902	16.6577	17.4781	16.5756	17.3155	17.3994	17.3397	17.1306	16.4814	16.5277	18.0205	17.6975	15.0141	17.0721	16.9297	17.9605	17.6147	17.3383	17.4198	17.6803	17.2446	17.5679	17.0143	17.5066	17.5618	17.7174	17.4501	17.6644	16.7436
P14543	18.6738	18.4291	18.8083	18.5805	18.5834	18.5334	18.9989	18.5278	18.5597	17.3857	17.4952	17.1451	19.0889	18.8141	18.9274	19.0398	18.9724	19.0288	18.0584	18.4336	18.3909	18.6528	18.9606	18.7236	18.4209	19.0535	19.3023	18.9266	18.9182	18.8747	18.7235	18.8544	18.7372	19.0634	19.2198	19.0412	19.257	19.1707	19.3768	19.4948	19.6107	19.5602	19.4942	19.1697	19.5528	19.6192	19.6493	19.6533	19.1291
Q14112	18.701	18.8696	18.507	19.0516	18.5118	18.982	18.994	18.9047	18.9458	19.6796	18.0456	18.8231	19.0861	18.972	18.9855	19.3234	19.1465	19.4966	18.6557	18.4781	19.254	19.0356	19.2659	19.0943	18.8019	18.7768	19.032	18.4845	18.8138	18.6228	18.1083	18.5754	18.1876	17.7901	18.592	18.1222	18.74	18.9594	18.7176	19.3414	19.4543	19.6822	19.009	18.97	18.6843	19.3495	19.1921	18.9434	19.0628
P61916	23.3805	23.3401	23.4069	23.1294	23.257	23.2581	23.4133	23.1974	23.4892	22.1617	21.9526	22.0936	23.2355	23.2972	23.1423	23.4443	24.0101	23.59	22.702	22.6178	22.4232	23.1345	23.1265	23.0006	23.7231	23.7798	23.708	23.3644	23.2134	23.2675	23.4225	23.5564	23.3092	23.3403	23.384	23.6333	23.4192	23.4187	23.5323	23.6452	23.4642	23.5253	23.3823	23.4158	23.5661	23.7896	23.637	23.6069	23.1843
P61970	NA	17.0294	16.5651	12.4198	16.6546	14.1047	16.7294	15.9341	16.4823	18.4839	18.1729	18.0567	16.9742	13.7498	17.616	17.098	16.8497	17.4671	16.4566	16.8183	17.3405	16.8509	16.7341	16.7437	17.2177	17.2912	17.0514	17.9057	17.7554	17.7602	17.3266	17.5378	17.3388	18.1258	17.8858	18.3002	17.334	16.8442	17.0274	17.418	16.9825	16.9933	17.1836	16.9249	17.127	17.1639	17.3155	17.5129	16.5668
Q02818	21.5369	21.587	21.5195	21.267	21.0819	21.2466	21.24	21.0941	21.3215	21.5396	20.9539	21.6719	21.6746	21.3458	20.9855	21.7205	21.7867	21.6646	21.0588	21.0203	20.674	21.7215	21.3893	21.9108	21.0826	20.9618	21.3296	21.1877	21.2616	21.3675	21.9538	21.1837	21.2053	20.7481	20.6513	20.6433	21.2752	21.182	21.4386	21.4641	21.0654	21.2229	21.4781	21.6629	21.971	21.7921	21.7152	21.6923	21.2892
P22392	NA	NA	13.6954	14.1314	NA	NA	13.5944	13.2469	14.4039	18.3205	18.6134	18.6646	NA	11.8659	12.4964	11.8153	NA	NA	NA	NA	12.8616	13.3134	11.2587	11.0374	NA	NA	NA	NA	NA	NA	NA	12.1186	NA	NA	NA	12.1354	NA	11.9859	11.7985	NA	NA	NA	NA	12.4288	10.9072	11.0474	NA	NA	13.2524
Q9NTK5	NA	NA	NA	NA	NA	NA	NA	NA	NA	17.4974	15.5404	17.8985	NA	NA	NA	NA	NA	NA	NA	NA	NA	NA	NA	NA	NA	NA	NA	NA	NA	NA	NA	NA	NA	NA	NA	NA	NA	NA	NA	NA	NA	NA	NA	NA	NA	NA	NA	NA	NA
P23515	20.2296	20.4576	20.4912	20.1355	20.1716	20.3945	20.5774	20.3565	20.1551	19.0301	18.848	18.7131	20.7959	20.6089	20.8294	20.4708	20.736	20.9181	20.0832	20.0275	20.4206	20.6949	20.9281	20.8885	20.9289	20.8928	20.8225	21.115	21.169	21.262	19.3736	20.0413	20.1928	20.2127	20.2186	20.0586	20.5531	20.6374	20.5707	20.2703	20.1978	20.0094	21.0747	20.9074	21.0657	20.5782	20.4158	20.2996	20.1654
Q14982	21.6585	21.5829	21.5949	21.2318	21.1883	21.4065	21.7478	21.5188	21.6706	20.9347	20.9143	21.0748	21.4794	21.2258	21.5123	21.8537	22.2634	21.5787	21.4785	21.4785	21.5036	21.5725	21.644	21.6808	21.6429	21.645	21.5509	22.2747	22.3029	22.2365	21.5173	21.4506	21.4159	21.5552	21.5821	21.4757	21.4969	21.7177	21.743	21.8647	21.8277	21.8985	21.7795	21.7763	21.8889	21.5768	21.5858	21.439	21.3246
Q99983	19.1936	19.8055	19.6749	19.9659	19.7037	20.0819	19.9299	19.5956	20.0572	19.7098	19.4027	19.5894	20.1285	20.1943	19.9541	20.0168	20.1631	19.6184	20.2653	20.3708	20.0696	20.1929	19.7919	20.1467	20.0941	20.0719	19.9822	20.0142	19.8744	19.9518	19.7357	19.9225	20.2155	19.7197	19.7684	19.4813	19.9473	19.7104	19.5395	20.8812	20.6964	20.7971	20.1106	20.1724	20.2287	19.4866	19.5909	19.7627	20.1079
P10451	24.6834	24.6603	24.6648	24.3876	24.4772	24.561	24.5741	24.3376	24.6399	23.3505	23.0185	23.1089	24.8357	24.299	24.8114	24.8306	25.4326	25.11	24.3914	24.2948	24.1473	24.3169	24.5366	24.3761	25.312	25.253	25.3471	25.0616	25.1084	25.0071	24.9894	24.8095	24.3255	25.0691	25.0706	25.3452	25.172	25.1075	25.3126	24.7374	24.6138	24.6572	24.9043	25.0724	25.2438	25.3476	25.3551	25.3097	24.6797
Q99497	14.964	14.7836	15.3821	16.0639	14.6118	15.0086	16.7427	16.5114	16.4183	20.2223	20.5244	20.0472	17.264	18.6798	17.7804	16.742	16.8428	17.261	17.7837	17.5752	17.0617	16.605	16.6632	16.781	15.4937	15.2236	14.8849	17.5496	17.3383	17.4143	15.0618	15.4126	16.1745	16.9888	17.3239	16.8873	17.556	17.2378	16.623	14.8066	15.3845	15.9151	16.6438	17.0188	16.524	16.6836	16.7625	16.2749	16.5782
Q6UXB8	18.2379	18.9999	19.3782	18.9063	19.1636	18.1711	19.0974	19.3905	18.9787	18.9511	19.6851	19.5116	19.7307	20.302	19.0692	20.0895	20.3206	19.7681	19.0276	19.0857	18.8622	20.2275	19.9769	20.2631	20.3927	20.2394	19.8522	19.4374	19.4251	19.6851	20.2412	20.107	20.0505	19.3598	19.4905	19.3084	18.8558	19.6047	19.9072	21.5843	21.5609	21.4758	19.9537	20.2032	20.2725	20.0953	20.2738	20.3665	20.7167
P19021	21.2048	21.2525	21.2393	21.4669	21.4279	21.4966	21.5082	21.3804	21.3822	20.1373	20.3653	20.4197	21.5134	21.8848	21.6021	21.747	21.5907	21.8707	21.6565	21.749	21.6006	21.3796	21.532	21.366	20.9757	20.9694	20.9884	22.0529	22.062	22.0148	21.5085	21.3895	21.1617	21.33	21.4076	21.5178	21.4474	21.3759	21.3778	21.2245	21.2913	21.2543	21.6103	21.6894	21.5561	21.8376	21.8598	21.8654	21.5542
P62937	19.1602	19.2018	18.7864	18.3676	18.1902	18.1683	18.9545	19.4174	19.3746	21.4064	21.5002	21.3611	18.4362	17.8725	18.5139	18.219	18.1579	18.0045	18.4911	18.8782	18.7852	17.831	17.923	17.6298	18.6285	18.7688	18.6283	18.104	18.1353	17.6952	17.906	17.7519	17.6711	17.6505	17.5843	17.3729	17.6519	17.9418	17.7728	18.0343	18.5644	18.6047	17.5617	17.9392	17.5528	18.2818	17.7888	17.9934	18.2888
P23284	20.4112	20.3995	20.3782	19.6902	19.6859	19.9157	20.0887	19.8382	19.436	19.3077	20.2289	19.6762	19.9912	19.906	20.413	20.584	20.4106	20.7585	19.1058	19.1616	19.5468	19.6231	19.9728	19.6586	20.3618	20.5303	20.457	20.6272	20.5848	20.4936	20.1956	20.4568	20.3818	20.0678	20.2265	20.2061	20.4109	20.2606	20.1259	20.8922	20.8798	20.7585	20.5357	20.3635	20.4585	20.7556	20.6006	20.5138	20.0428
P45877	17.6082	17.426	17.448	17.3857	17.6013	16.7419	16.8967	17.2087	17.4137	17.0738	16.9497	17.0458	16.8023	16.6787	16.4646	17.4283	17.3191	17.4739	17.0935	16.9267	16.4942	17.3706	16.7709	16.5793	18.258	16.7314	16.8605	16.7811	17.0422	17.2036	16.4511	16.3375	16.4534	15.2963	15.2325	15.1669	16.4368	16.5569	16.5214	17.3146	17.5966	17.6012	16.8774	16.0988	16.8683	17.3501	17.2699	16.8144	17.3935
Q06830	17.1366	17.3984	17.7342	16.9081	16.6435	16.9358	17.7625	17.4861	17.48	20.2301	20.0117	20.2576	16.9434	17.0283	17.6676	17.3223	17.3622	17.7611	17.6512	17.4015	18.2083	16.8303	17.3253	16.8426	16.5857	16.885	17.1127	18.0958	17.4986	17.9577	16.9565	18.0734	17.6243	17.9685	18.4709	18.305	17.628	17.0249	16.67	17.6696	17.5044	17.5676	17.5002	17.1873	17.4304	17.3681	17.1803	17.4125	16.3528
P32119	21.701	22.89	17.1573	24.1938	25.0601	24.1926	22.9133	23.6613	23.9506	26.6597	26.7397	26.679	18.4881	22.2145	17.8484	17.2146	16.8876	17.4848	23.0713	20.3628	20.2947	18.5137	18.8121	17.9764	18.2357	18.2985	17.4147	17.2879	18.1926	20.0349	17.9926	17.0156	17.5859	22.3793	22.3962	22.4106	18.0831	17.4617	18.3517	18.31	18.5655	18.7257	17.514	18.4329	18.4237	17.7402	18.0002	17.2837	16.1419
P30041	15.2973	14.7481	13.009	13.5256	16.1348	12.7705	16.6073	16.5197	16.1977	22.1233	21.843	22.4517	14.6215	15.2483	15.3943	15.1523	14.2815	16.3101	17.4835	17.5702	17.4031	17.8834	15.7247	17.7288	16.9638	12.5463	15.5364	13.9471	13.6888	14.8417	14.7884	14.7146	16.3998	17.5096	18.0411	17.9048	13.5073	14.5526	14.4406	14.8431	15.737	14.562	14.6615	15.1216	14.9135	15.0979	15.6812	13.934	16.1504
P04180	20.1952	20.0412	20.3553	21.1773	21.189	20.9764	20.8586	20.917	20.9667	20.1979	19.8387	19.8587	20.8641	20.7612	20.9965	20.4166	19.9	20.1062	20.3331	20.1295	20.4496	20.7216	20.799	20.8961	19.7305	19.7985	19.9259	20.4434	20.4551	20.5124	19.9135	20.0537	20.4752	20.4962	20.4959	20.5074	20.388	20.7784	20.5487	20.1696	20.0227	20.1138	20.654	20.6115	20.9841	20.2487	19.7713	19.8067	20.4335
P30086	21.0662	21.2004	20.9394	21.4076	21.4201	21.4312	21.9424	21.805	21.5498	22.0993	22.0326	21.9909	22.166	22.0482	22.153	22.1603	22.2638	21.9941	22.1265	22.031	22.0267	21.8895	21.7132	21.8995	21.9598	21.9952	22.1603	22.1974	22.1231	22.1922	21.085	21.0846	21.2889	21.3965	21.5226	21.3633	22.0568	22.1992	22.2021	21.1888	21.4118	21.3746	21.9562	21.944	21.7375	22.166	22.0679	22.0223	21.9816
Q96S96	19.7698	19.8186	20.1807	19.6663	19.7201	19.3811	20.286	20.1126	20.0302	18.8156	19.0188	18.996	20.3403	20.721	20.231	19.0913	19.4037	19.08	18.9106	19.3445	19.1234	19.785	20.0995	20.0403	21.2495	21.2023	21.1882	20.4684	20.4269	20.4307	19.7433	20.0281	20.2608	19.7559	19.834	19.9107	20.363	20.5898	20.1927	21.2045	21.176	21.2607	20.8678	20.9708	20.8943	19.1291	19.008	19.0971	20.88
P80108	17.2069	17.1636	17.5716	17.2055	17.2287	17.9153	16.5766	16.3456	16.242	17.5448	17.6307	18.5193	17.3412	17.114	17.5675	15.4507	15.2596	15.5625	17.4489	17.5669	17.4397	16.6069	16.5986	16.9969	16.6982	16.8399	16.6131	16.4713	15.7757	16.453	18.1031	18.3862	18.3203	17.5985	17.7707	17.3945	17.0688	17.3565	17.3486	16.0999	16.5869	16.7418	16.9918	16.1101	16.8835	14.8932	16.0677	15.0475	16.3095
P18669	17.5284	17.2739	17.2294	17.3696	17.9545	17.3494	18.5642	18.6807	18.9755	24.4237	20.3125	22.4502	17.4752	17.7813	17.4069	17.623	17.637	17.2382	19.8686	19.5421	19.1148	17.7269	17.4479	17.8964	17.7206	17.7918	17.6381	17.7509	17.8532	17.9486	18.2504	17.7554	17.2169	20.8344	20.9085	21.0075	17.4564	17.3634	17.3014	16.3796	17.8441	17.8064	17.4204	17.2962	17.3458	17.5448	17.5129	17.5188	17.228
Q96FE7	21.6152	21.6663	21.6039	20.9217	21.0484	21.2502	21.2069	21.0299	20.987	20.3597	20.5816	20.229	21.433	21.096	21.3706	21.3268	21.6832	21.7267	21.1663	21.0288	21.3528	21.1431	21.3411	21.2434	21.5297	21.4527	21.6435	21.6586	21.9166	21.7484	21.7592	21.1535	21.1573	20.988	20.6742	20.8684	21.3807	21.8075	21.3561	21.0402	21.793	21.7204	21.7403	21.769	21.5653	21.5186	21.8074	21.7279	21.4371
P55058	22.1311	21.9324	22.0606	22.1469	22.7262	22.0493	21.4456	21.8398	22.1459	21.4808	21.6184	22.08	22.1515	22.7601	21.6059	22.4221	22.2775	21.9808	21.5135	21.6474	20.8496	22.907	22.0893	23.1796	22.3202	22.1109	22.2976	20.537	20.5753	20.5852	22.739	22.1804	22.745	21.4409	21.3989	21.4939	21.7043	21.4467	21.695	21.9196	21.4638	21.3876	21.9731	21.9574	22.169	21.7609	21.5817	21.5824	22.818
P36955	26.026	25.9988	25.9592	25.8767	25.8766	25.849	25.896	25.8924	25.7909	25.2068	25.633	25.5286	26.0804	25.9575	26.1658	26.3238	26.2872	26.255	25.6098	25.6118	25.7059	25.8431	25.8489	25.9173	26.6212	26.6656	26.626	25.8271	25.8551	25.7866	26.1899	26.2308	26.2982	26.0561	25.8622	25.8381	26.1865	26.1605	26.1024	26.3627	26.4185	26.3798	26.022	26.08	26.1648	26.2135	26.1701	26.1363	26.1312
Q9BTY2	19.5869	19.9171	19.5795	19.2393	19.171	19.5939	19.377	19.164	18.9802	19.5695	17.7231	20.1333	19.27	19.5757	19.6024	19.5131	19.4016	19.6261	17.4934	17.4555	17.432	14.8595	14.4504	14.7542	19.2904	19.209	19.5282	19.6298	19.5373	19.5602	19.4488	19.2547	18.958	18.6094	18.881	19.077	19.3903	18.9917	19.1195	17.4908	17.9241	17.7479	19.3535	19.2821	19.0188	19.1206	19.0528	19.0838	17.5927
P03952	20.6672	20.6787	20.5783	20.819	20.6866	20.9948	19.6642	19.4085	19.1274	19.838	19.8488	19.8809	19.7668	19.6598	19.8838	18.863	19.1039	18.8921	19.6015	19.6297	19.7361	19.7728	19.7367	19.8024	20.4973	20.5199	20.5473	18.518	18.5515	18.745	20.8394	20.7682	20.8586	20.1468	20.0949	20.0791	19.4866	19.9524	19.7124	19.8418	20.0532	20.2681	19.8177	19.7958	19.6862	19.3952	19.3396	19.1301	19.6806
P05155	25.0663	25.1805	25.1637	25.1123	25.0231	24.9968	24.6263	24.8597	24.6295	23.6772	24.1201	24.0559	24.723	24.6515	24.8226	24.8816	24.7739	24.7634	24.3879	24.375	24.3588	24.9459	24.782	24.9504	25.4673	25.5159	25.5224	25.0258	25.037	25.0688	25.5162	25.3562	25.4666	25.0702	25.0498	24.8178	24.796	24.8033	24.8592	24.9143	25.0672	25.1299	24.8701	24.8712	24.7939	24.63	24.8802	24.8249	25.058
P00747	25.1111	25.073	25.1555	25.4878	25.4183	25.645	24.3898	24.1108	24.0701	23.9701	24.0042	23.9697	24.0694	23.9866	24.3064	24.4532	24.4755	24.7561	24.1263	24.112	24.3891	24.6143	24.9669	24.6603	25.5013	25.5581	25.5798	23.0599	23.1352	23.1095	26.4029	26.4738	26.3644	25.5046	25.4493	25.4275	24.6854	24.8741	24.7096	25.0295	25.2036	25.2489	24.7222	24.736	24.5522	24.6631	24.6293	24.6196	24.6465
P02775	NA	NA	14.5882	13.3805	13.2109	NA	17.3254	16.6936	17.5215	20.5111	20.4728	20.482	14.3871	13.705	14.8369	14.7214	13.9828	14.3812	14.0045	NA	NA	14.3887	15.5709	14.3642	14.6449	12.1923	15.7544	NA	NA	NA	11.4551	NA	NA	NA	NA	13.1827	NA	13.7868	13.7018	13.7881	NA	NA	14.1077	14.0151	13.0905	13.0442	13.725	13.4152	14.4115
Q15102	NA	NA	NA	NA	NA	13.561	NA	NA	NA	15.4297	16.6809	17.0696	NA	NA	NA	NA	NA	NA	NA	NA	NA	NA	NA	NA	14.8802	14.6426	14.9344	NA	NA	NA	NA	NA	NA	NA	NA	NA	NA	NA	NA	13.1122	13.6029	13.7127	NA	NA	NA	NA	NA	NA	12.6371
P21246	16.6371	16.746	17.1847	17.4005	17.2111	16.7744	17.0902	17.2854	17.6577	15.9162	15.1635	16.2742	17.1538	17.2453	17.5786	17.0887	16.9286	16.9492	17.3422	17.4291	17.499	17.4718	17.5848	17.6781	17.1752	17.1083	17.2745	15.3013	15.4078	15.565	17.0267	16.8796	16.8332	16.4182	16.4922	16.6287	17.1814	17.6312	17.3862	16.6189	16.9727	16.8344	17.0694	17.1166	16.8157	16.1224	16.0143	15.9412	17.0658
Q8IUK5	16.2505	18.0219	17.7315	17.5555	17.3625	17.0823	16.2567	17.6369	18.0837	16.1716	15.5934	15.4759	16.518	16.1168	15.1874	17.1531	17.052	16.6712	16.1096	15.5889	15.5864	17.0399	16.9695	16.7201	16.4088	16.2392	16.1173	17.5956	17.6337	17.6061	16.878	16.344	15.8325	15.6518	16.3157	16.2965	17.3027	17.9005	17.6432	16.3007	17.0672	17.3968	16.928	17.0423	16.6502	16.3685	17.0845	16.5248	16.4442
Q6UX71	19.9401	20.0344	20.08	19.3595	19.3582	19.6919	19.757	19.5466	19.572	19.23	18.9224	19.5202	19.9088	19.4907	19.7891	20.3406	20.6453	20.3093	19.6653	19.6145	19.5006	19.9595	19.9523	20.0868	20.272	20.2304	20.0549	20.2168	20.3566	20.291	20.1872	20.0331	19.8236	19.8712	19.7471	19.869	19.6187	20.2273	20.2586	20.2397	20.3072	20.2263	20.2101	20.144	20.2381	20.4897	20.6636	20.4341	19.8537
O15031	17.4333	17.4803	17.7294	17.5031	17.1961	17.5712	17.7062	18.0075	16.9236	15.2457	14.6763	15.1566	18.5023	18.4671	18.5258	18.1087	18.0647	18.1797	18.2397	18.3308	18.1929	18.6898	18.9422	19.0591	16.897	16.9106	16.944	18.2224	18.464	18.2865	17.4327	17.7032	17.539	18.0018	18.1854	17.6753	17.2357	17.9023	17.4676	16.3788	16.739	16.8907	18.192	18.3079	18.2185	17.4519	17.6791	17.2637	17.3869
Q9NZ53	17.1631	17.4276	17.2941	17.8773	18.2464	17.4886	17.9186	17.9055	18.2637	17.2645	17.1106	16.8177	18.0346	18.765	18.0516	17.6839	17.5955	17.7382	17.8479	18.0655	17.9085	17.8908	17.9097	18.1335	17.0734	17.2368	17.1278	17.9714	17.9812	18.5696	17.134	18.0876	18.2371	17.5865	17.6537	17.4878	18.3733	18.0991	18.222	18.3929	18.2036	17.9775	18.3231	17.9574	17.8286	17.6989	17.9547	17.9267	17.1436
P15151	NA	15.1253	13.3063	15.3308	15.0354	16.3444	16.8185	15.8069	16.545	16.4804	17.3808	16.4936	16.2706	17.5577	16.3129	15.6701	15.2133	15.367	14.9408	16.4386	15.075	16.016	16.6982	16.003	16.8538	16.6628	15.3662	16.7935	17.0286	17.4929	15.4031	15.3668	13.9533	15.68	15.2189	15.9127	16.5176	16.803	16.9583	16.5967	16.3994	16.3596	16.9561	15.8143	16.9479	15.623	16.8504	16.627	13.8893
Q13519	17.0113	17.1719	17.3669	15.6892	15.6697	16.109	16.264	16.2213	16.5785	17.5515	16.6736	14.4681	16.7153	16.8855	16.9789	16.7915	16.6797	17.1184	17.4013	17.2236	17.5221	17.1798	17.2664	17.1475	15.366	16.4731	16.3784	17.1956	17.278	16.9842	16.062	15.9581	16.3147	16.5833	16.9863	16.5631	15.3762	16.4283	16.2458	15.9311	17.148	17.1666	16.6574	16.7853	17.0204	16.9446	17.3895	17.3816	16.8377
A0A075B6R9	20.9	21.1816	21.0041	20.7077	20.7174	20.8334	19.6465	19.5303	19.9323	19.1148	18.4935	18.0748	17.9034	19.4619	18.0389	17.5394	17.7316	17.2517	19.843	19.6293	19.6062	18.4804	18.8129	19.1272	18.2586	18.5748	18.4636	18.7131	18.7981	18.3246	19.5218	19.3295	19.271	19.1706	19.6462	19.475	19.5637	19.7122	19.4113	17.9295	19.183	18.566	17.8076	17.4525	17.3738	17.0304	17.7458	18.9559	19.9201
A0A075B6H7	21.3749	21.4014	21.3135	21.2769	21.1963	21.7013	20.4916	20.1717	19.6038	20.4551	20.7256	19.4883	19.7352	19.7009	20.0581	18.3338	18.1788	18.7369	20.3702	20.2842	20.8547	19.7495	20.114	19.8761	21.0072	21.1237	21.1635	20.5611	20.3984	20.2844	20.2144	20.7418	20.965	20.0267	19.6205	19.2277	21.1322	20.982	20.9424	20.6263	20.2885	20.1639	19.4562	19.5109	19.369	19.0562	18.7879	18.7862	20.7207
Q9H3G5	17.5749	18.2614	18.4343	19.3725	18.648	19.2514	18.6277	18.4164	19.1823	18.23	18.4221	17.2388	18.5564	18.6975	17.6697	19.6447	19.3753	18.7843	18.2825	17.2052	16.7099	17.9023	19.2133	19.4603	19.4966	19.5793	20.0206	18.5973	18.4302	18.9544	18.4894	18.5006	18.8449	19.8795	19.439	19.6467	18.6136	17.8935	18.2163	19.0163	16.5144	17.7537	17.6731	18.1328	18.3046	19.2272	19.3822	19.1634	18.5661
P09668	17.8301	17.6805	17.5669	17.518	17.618	17.6388	17.4861	17.1222	17.2042	14.8664	18.7182	13.1477	19.1516	19.6001	18.9768	18.8973	18.7316	18.9176	17.0464	17.4071	16.8845	18.8804	18.9994	18.8554	18.8905	18.4051	19.136	18.6965	18.7916	18.8793	17.0333	16.7472	16.4874	18.2038	17.3689	16.9718	16.0955	16.8811	16.4848	18.0684	17.4794	17.326	19.2705	19.4671	19.2653	17.7122	18.6624	17.9331	18.3434
P07711	18.7442	18.6862	18.5671	18.4293	18.7399	18.5642	19.1339	18.9388	18.7133	17.2803	16.5487	16.565	18.9025	19.45	19.3755	19.3176	19.2519	19.6949	18.2125	18.3105	18.9029	19.1308	19.5182	19.1678	19.7174	19.6798	19.7992	19.8277	19.8451	19.9364	17.8568	18.6157	18.5003	18.7461	18.8574	18.6689	18.5159	18.6367	18.3901	18.642	18.9625	18.8485	19.4012	19.263	18.9482	18.7025	18.6081	18.8485	18.3257
Q15113	22.141	22.1151	21.9195	21.8813	21.804	21.9865	22.1592	22.0507	21.8584	21.148	21.3912	21.4897	22.1012	21.6255	22.034	22.2271	22.234	22.4038	21.4742	21.6036	21.7441	21.8554	21.8928	22.0921	22.1136	22.0251	21.903	21.5091	21.7833	21.581	22.0034	21.8673	22.0567	21.5618	21.5198	21.6736	22.2344	22.3087	22.1387	22.4238	22.6039	22.6004	22.2152	22.1172	22.0232	21.9687	22.1917	22.0726	22.2096
P01210	22.3827	22.2421	22.1872	22.1751	22.0476	21.8761	21.5239	21.7141	21.5786	21.8784	22.0078	22.138	22.328	21.4749	21.7989	22.6105	22.7676	22.4943	22.3953	22.1406	22.1697	22.7021	22.471	22.7618	21.5451	21.4382	21.6005	22.3498	22.3043	22.4367	22.2059	21.7571	21.6462	21.7506	22.123	21.9819	21.7011	21.7591	21.8576	22.106	22.2189	22.1776	21.8511	21.821	22.007	22.625	22.7593	22.6586	22.4692
P07737	17.4742	16.6367	17.4521	16.2108	15.7918	16.1014	17.6745	18.0627	17.9119	18.3232	18.242	18.1433	17.3387	18.1531	16.881	16.9323	15.8713	15.9685	18.7742	18.6809	18.9458	16.9101	18.0825	16.9861	17.8148	16.4839	17.6373	15.1827	17.2212	16.9136	17.73	18.0931	18.3425	16.4438	16.7707	16.8886	17.6379	17.8005	17.7448	18.0922	18.6703	18.5104	16.7908	17.43	16.9884	17.6364	17.4941	18.1863	17.9799
P51888	15.5792	15.7228	15.6533	16.0086	15.8523	16.0131	16.1603	16.5992	16.3018	18.2617	NA	NA	15.4015	15.2613	14.9956	15.4089	15.1708	14.8252	16.8382	16.6032	15.9243	15.6882	15.3385	16.2157	15.0041	14.5764	14.7284	15.1738	15.4904	15.5611	15.8509	15.9945	16.0724	16.0561	15.9945	16.1152	15.2407	15.1177	15.0732	14.4044	14.2048	13.9703	15.7393	15.5894	15.6761	15.5185	15.616	15.7004	15.1715
Q5FWE3	18.3784	18.2094	18.246	17.739	17.4518	18.0798	17.6464	18.0319	17.9673	16.5168	16.6543	16.7677	18.2128	18.3653	18.508	18.7028	18.6767	19.3468	17.3895	17.2684	18.3058	18.0582	18.7731	18.0697	18.4633	18.0538	17.97	19.3571	19.75	19.5845	17.9945	18.1453	17.7715	17.8017	17.887	17.7148	17.656	18.2337	17.6213	18.1925	18.964	18.9572	18.7061	18.4565	17.4666	18.8047	18.7552	18.702	18.0335
Q07954	18.792	18.8736	18.8224	18.7492	18.7148	18.8106	19.1434	19.1063	19.4521	18.1198	18.312	18.1982	19.6344	19.6876	19.5749	19.4987	19.5902	19.7959	19.4551	19.4326	19.4884	19.5934	19.8502	19.8724	19.7776	19.7042	19.6202	20.2518	20.3872	20.2549	19.7947	19.8442	19.533	20.0346	19.6598	20.0384	19.1987	19.2207	19.2843	19.7405	19.7009	19.726	19.3488	19.1214	19.3308	19.1369	19.2276	19.3778	19.1672
Q9UHG2	20.9284	21.0988	21.4841	21.8148	21.7233	21.8061	21.6119	21.2955	21.3254	21.8755	21.9985	22.0374	21.5805	21.5438	21.642	21.5013	21.3414	21.5373	21.4161	21.4614	21.4285	22.0582	21.755	21.6105	20.1337	20.3737	20.5899	21.81	21.9162	21.8679	21.8176	21.5817	21.5366	22.2993	21.9921	22.7638	21.6577	21.4519	21.5213	21.4674	21.439	21.4354	21.9092	21.8457	22.1963	22.0163	21.9458	22.2539	21.5073
P07602	23.8303	23.935	23.8117	23.7056	23.6441	23.7132	23.944	23.9766	23.5798	20.9885	21.0042	21.0242	24.0372	23.7692	24.0524	24.1299	24.0496	24.2336	23.2611	23.6127	23.3408	23.5705	23.7578	23.6825	23.634	23.6249	23.6632	24.1181	24.2033	24.2062	23.4035	23.4905	23.4357	23.4825	23.2053	23.2212	23.8511	23.7103	23.8588	23.4457	23.4337	23.3814	23.8075	23.8212	23.7842	23.7865	23.7756	23.7701	23.2746
O15354	18.2136	18.5264	18.184	17.4998	18.1788	17.4076	18.1603	18.3034	19.0318	NA	16.8299	14.3495	18.7054	18.95	18.5372	18.7066	19.3663	18.5556	18.6349	18.9211	18.6559	18.5819	18.6562	18.4797	18.1585	18.4865	17.819	18.0613	18.1465	18.0963	17.9443	18.0941	18.0342	17.9522	18.3338	18.1631	17.8199	18.4948	18.243	17.5612	17.8333	17.7798	17.9926	17.9055	18.514	18.5757	18.4452	18.4619	18.435
P41222	28.663	28.7236	28.7183	28.3489	28.2583	28.3636	28.4328	28.5759	28.6082	27.3736	27.5103	27.7381	28.7276	28.5192	28.3429	29.36	29.6202	29.2342	28.0678	27.8753	27.9339	28.8712	29.0331	28.9376	29.5352	29.6788	29.5145	29.4216	29.5149	29.523	29.3686	28.967	29.0544	28.2837	28.4333	28.4914	28.1656	28.6232	28.612	29.2693	29.5216	29.5142	29.2957	29.1908	29.3402	29.0488	28.961	29.0052	29.1042
P28066	12.833	12.8618	NA	NA	13.6226	NA	NA	13.1123	13.8212	18.0271	17.4731	17.8623	NA	NA	14.5215	11.7331	12.6045	NA	NA	12.7745	12.4634	11.2879	NA	11.7928	12.7665	NA	NA	NA	12.6719	NA	NA	NA	NA	NA	NA	12.2585	NA	NA	NA	NA	NA	NA	NA	NA	11.6586	12.4325	15.4103	14.234	13.7136
O14818	13.8771	NA	13.1792	13.9614	NA	15.1786	NA	11.6668	NA	17.6625	18.3616	18.6708	NA	NA	NA	NA	12.4852	NA	NA	11.5749	12.6267	NA	NA	NA	NA	NA	13.4014	NA	NA	13.015	NA	NA	NA	NA	12.3939	NA	NA	NA	NA	NA	NA	NA	NA	14.0494	NA	NA	NA	NA	NA
P28072	NA	NA	NA	NA	NA	NA	13.1888	NA	NA	16.6784	17.1685	16.7201	NA	NA	NA	NA	NA	NA	NA	NA	NA	NA	NA	NA	NA	NA	NA	NA	NA	NA	NA	NA	NA	NA	NA	NA	NA	NA	NA	NA	NA	NA	NA	NA	NA	NA	NA	NA	NA
P11171	16.8537	16.8629	16.9202	16.5374	16.2498	16.7277	16.2049	16.5559	16.6828	20.2988	19.6827	20.0296	16.0643	16.458	16.2744	16.117	16.1399	15.947	15.978	15.9161	16.6308	16.4195	16.7703	16.5671	NA	14.8075	13.236	15.1152	15.2155	15.014	NA	14.7129	14.6683	16.3068	16.3574	16.7285	12.6695	NA	NA	12.9867	13.2472	13.4865	14.1176	12.8429	14.5024	NA	NA	14.9202	12.4957
P16452	NA	12.44	NA	NA	NA	NA	12.0438	NA	NA	18.7075	18.618	18.4569	13.5274	NA	11.8796	13.0737	14.2105	13.6459	NA	12.1313	11.9054	13.0275	12.5314	13.2218	13.3074	NA	13.4094	NA	NA	13.2159	13.2485	NA	12.016	13.4858	13.9162	12.7033	12.7281	12.4937	14.0619	14.1528	13.8338	13.4994	12.8881	13.5877	11.2569	13.1814	13.82	13.6905	12.6227
P02760	22.8949	22.8604	22.691	23.9795	23.8531	23.7731	22.6215	22.817	22.4501	22.7708	22.2835	22.6249	22.8346	22.5843	22.9147	22.3066	22.2671	22.1866	23.079	22.7617	22.7404	22.2621	22.0957	22.159	23.6725	23.7043	23.6456	22.0335	22.6697	22.2432	23.2517	23.3318	23.4469	23.5166	23.5867	23.5951	23.0064	22.8623	22.7734	22.9293	23.0759	23.1491	22.92	23.0155	22.6241	22.3205	22.3289	22.2493	22.973
O60888	19.861	19.6552	20.0717	20.8766	20.5359	20.2897	19.9249	20.9057	21.0889	20.8121	22.42	19.8696	20.0778	20.1491	19.5728	19.5561	19.3798	18.8379	19.7107	19.7312	18.9532	19.3462	18.5337	19.4095	19.2881	19.3238	19.3482	17.9541	18.1846	18.3282	18.6346	18.4385	18.4052	17.1855	17.0942	16.7985	20.7493	20.663	20.6898	19.3423	19.6049	19.3057	18.8476	19.1712	19.8413	19.563	19.3147	19.347	20.2643
Q92520	22.6811	22.5784	22.5521	22.078	21.8879	22.1857	22.3809	22.2276	22.5935	21.9984	21.7318	22.1192	22.6747	22.2954	22.1115	23.2283	23.2332	22.9068	22.2262	22.4021	21.9329	22.744	22.6609	22.8433	22.8013	22.6535	22.5756	23.1532	23.2268	23.2276	22.7125	22.4179	22.5807	22.6368	22.6127	22.4816	21.7595	22.6826	22.4306	23.0706	23.3588	23.2033	23.016	23.0827	23.0516	22.8362	23.2638	23.1213	22.8989
Q99435	23.4924	23.4715	23.4748	23.0347	22.9247	23.1493	23.4437	23.1956	23.2017	22.2546	22.2035	22.2051	23.5318	23.2384	23.6019	23.8453	23.9281	24.0271	23.548	23.6094	23.604	23.7217	23.715	23.7343	23.4562	23.4885	23.5249	24.8465	24.8528	24.8082	23.7541	23.6326	23.5746	23.7442	23.7594	23.6024	23.8276	23.7472	23.8392	23.6876	23.703	23.704	23.5668	23.566	23.7506	24.0329	24.0166	23.987	23.1143
Q9UN36	NA	13.0678	NA	14.7021	14.9328	13.9264	17.4076	17.2226	17.7685	NA	NA	NA	17.0256	16.5285	17.1414	15.8938	16.219	16.626	17.0465	17.0584	16.5513	17.2383	17.739	17.1249	16.352	16.278	17.3237	16.7922	17.2501	16.7764	17.0307	17.2108	16.8548	17.6254	17.5276	17.3644	17.9944	17.1805	18.1007	17.2078	17.3438	17.4409	17.2241	16.7687	17.1892	17.1882	16.894	16.74	16.9637
Q8WZA1	19.1352	19.3488	19.2745	18.8875	18.4106	18.9538	19.1823	19.1425	19.132	17.5655	17.3686	17.6828	19.2306	18.9364	19.4245	19.1274	19.0412	19.2883	19.2354	19.2787	19.3949	18.7615	19.0899	18.9029	18.6722	18.5927	18.6521	19.4256	19.4658	19.4088	18.5913	18.6232	18.6253	18.4629	18.4445	18.4966	19.2037	19.3782	19.1832	18.9696	19.3313	19.264	19.2939	19.222	19.0547	18.8822	19.1309	18.7192	19.1457
P26447	NA	NA	NA	NA	NA	NA	NA	14.5148	NA	18.8771	17.938	19.1116	NA	NA	NA	11.5616	NA	NA	NA	NA	NA	NA	NA	NA	12.5372	NA	NA	NA	NA	NA	NA	13.8862	14.6185	16.5709	16.1478	16.0741	11.8955	NA	NA	14.3534	14.1043	13.2658	NA	12.6843	11.2741	NA	NA	NA	NA
Q6ZSJ9	18.6323	18.8335	18.7152	18.362	18.3597	18.6861	18.7461	18.3649	18.3968	18.4765	18.5721	18.9566	18.7322	18.2066	17.9264	18.6838	19.7462	18.0183	18.247	18.2214	17.4573	18.5133	17.6978	18.4162	18.2989	18.6659	17.4908	18.8506	19.1225	18.7983	17.8735	17.4409	17.7256	17.5143	17.4982	17.407	18.0826	18.8568	19.0414	18.9889	18.6095	18.3343	18.6908	18.7694	18.9397	19.1498	19.308	19.4287	18.4663
P21980	NA	NA	NA	13.4982	NA	13.747	13.6505	NA	14.8449	16.343	15.6211	16.7702	12.2855	14.0712	NA	11.9813	NA	NA	12.4119	NA	12.1319	11.7227	NA	11.3775	NA	12.6179	15.2983	NA	NA	14.3591	NA	NA	NA	NA	NA	NA	NA	NA	NA	NA	NA	NA	NA	NA	NA	NA	NA	NA	NA
P22061	18.9252	19.09	19.2305	18.8436	18.66	19.1113	18.5159	18.243	18.2504	19.3893	19.9237	19.5975	19.1053	19.2953	19.3313	20.1904	20.0175	20.7977	18.9456	20.397	19.9125	20.2301	20.9463	20.2515	21.815	21.753	22.0188	21.1133	21.3957	21.0951	21.9679	21.7654	21.1121	22.3727	21.5345	22.4555	19.3304	19.1827	19.4547	21.4973	21.2144	21.0959	21.2144	21.0868	21.4618	20.7673	20.7157	20.4872	21.7321
Q92954	15.3552	15.3045	15.6869	16.7053	18.0627	17.481	17.8536	17.3801	17.7735	19.1463	19.4182	19.2604	18.0836	18.1203	17.808	18.3076	18.2114	17.9152	19.3407	19.4746	19.2226	18.482	18.3101	18.5052	17.9049	18.0213	18.1073	17.0852	17.2808	17.2549	15.7852	16.9533	16.9243	17.582	17.4546	17.3775	16.4277	16.3887	15.8768	17.0157	17.6895	17.3535	18.0048	18.0374	18.0038	18.2422	18.2548	18.3468	18.0603
P00734	24.7969	24.7671	24.7358	24.6453	24.7628	24.5674	23.9774	24.0284	23.8822	23.7739	23.687	23.8903	23.6153	23.2566	23.7132	23.4216	23.3016	23.3479	23.7764	23.6718	23.705	24.0368	24.0537	24.012	24.1847	24.1935	24.2853	23.5218	23.4289	23.4727	25.4135	25.3667	25.3838	24.4916	24.7504	24.7325	23.8154	23.9648	23.9786	23.6065	23.9857	23.9316	23.8363	23.7789	23.5659	23.7344	23.7753	23.6813	23.9468
Q9NYQ8	20.4147	20.1001	20.1579	20.4678	21.0544	20.7937	21.1494	21.2452	21.1826	20.5175	20.4068	20.7717	20.9854	21.0947	21.2793	21.2907	21.2042	21.1249	21.0578	21.2026	21.1389	21.4674	21.3	21.3207	19.4961	19.5287	19.5537	21.4534	21.4998	21.4076	20.3827	20.2676	20.1322	20.6786	20.7307	20.5611	21.1808	21.1121	21.1258	21.0009	21.0714	20.6991	21.1039	21.0303	21.1382	20.8089	20.4684	20.4826	21.3006
Q08174	17.9801	17.4277	17.8532	17.9908	17.9565	17.7106	18.2538	18.1606	18.1808	NA	NA	15.5524	18.3825	18.8212	18.589	18.6661	18.3727	18.6606	17.4386	17.8652	17.4003	18.4575	18.2931	18.4516	17.5461	17.8556	17.6723	19.0546	18.9892	18.9493	17.9387	17.6019	17.5801	17.848	18.4751	18.0552	17.8408	17.4014	17.727	17.9646	18.0179	18.0642	18.2153	18.2034	18.0534	18.3996	18.1136	18.1444	17.9129
P00491	15.5518	16.1342	NA	15.5399	16.7771	15.8707	15.1243	15.45	15.5792	21.2575	21.869	21.9203	13.1058	15.2173	13.5823	12.9332	13.0908	13.8779	14.9843	15.1127	15.7561	11.4413	12.7507	13.9117	14.0619	13.9186	14.7877	13.6851	13.2651	13.063	NA	NA	14.5987	NA	13.9051	13.2117	15.3283	16.1298	13.694	13.769	12.7759	11.7019	NA	10.0434	NA	11.7359	12.0149	12.037	15.561
P30613	NA	NA	NA	NA	NA	NA	NA	NA	NA	15.6372	15.8713	16.0793	NA	NA	NA	NA	NA	NA	NA	NA	NA	NA	NA	NA	NA	NA	NA	NA	NA	NA	NA	NA	NA	NA	NA	NA	NA	NA	NA	NA	NA	NA	NA	NA	11.9229	NA	NA	NA	NA
P14618	20.2052	20.1527	20.3756	20.58	20.4454	20.4201	19.9791	20.2132	19.9028	20.6202	20.4369	20.7288	21.7486	21.5994	21.5313	21.3266	21.3475	21.2665	21.5558	21.3421	21.2646	21.442	21.4347	21.3726	21.5267	21.4593	21.568	21.8119	21.7578	21.7615	20.8484	20.7368	21.0334	21.2663	21.4491	21.3014	20.6211	20.5447	20.8485	20.4132	20.4564	20.3376	21.6693	21.6801	21.7903	21.6845	21.7382	21.7486	21.8213
P50395	16.1377	17.5936	15.6568	14.3762	14.4704	14.7159	16.5625	16.9977	15.225	20.5081	20.5758	21.1934	18.7963	15.833	15.7792	16.1239	16.0575	16.3624	18.2099	17.1736	16.7201	15.8822	15.9735	15.8294	17.0211	16.6269	15.9107	16.9003	16.8438	17.1086	17.225	15.7813	16.0314	17.0347	16.8084	16.5201	16.7134	15.7963	16.9397	16.584	16.1724	16.6148	16.2077	16.0781	17.4806	16.1952	16.7294	16.1123	17.8621
P23468	20.7624	20.4048	20.4981	21.0187	20.6049	20.5735	20.2788	20.3926	20.0677	22.1689	21.9358	22.0276	19.9533	20.3772	20.1753	19.6636	19.6288	20.0152	19.6612	19.8246	19.7851	19.0437	19.2201	19.6795	18.9505	18.8494	18.3328	20.2734	20.0427	20.1292	18.9174	18.9048	19.1892	18.8523	19.1056	19.4686	20.1627	20.4669	20.3563	19.3579	19.1465	19.472	19.4449	19.6843	19.7211	19.5603	19.9013	19.7584	19.5503
P10586	18.0866	19.4132	17.2802	18.2851	22.2681	17.6946	17.5326	18.505	17.9963	17.1518	15.0722	17.5884	21.7774	22.5277	18.0014	17.7563	17.9954	17.6116	18.5959	17.7526	23.6341	17.8819	18.2204	18.576	17.3109	18.7284	16.9586	18.4568	18.2617	18.5332	17.0756	18.4099	16.2666	17.3701	17.6838	17.4359	16.9714	16.723	16.6802	16.4942	17.2845	17.6152	17.4795	17.5432	17.342	17.5258	16.6805	17.5123	17.4132
P23470	19.3286	19.049	19.5145	19.2778	19.0799	19.1544	19.458	19.4116	19.6824	17.1172	21.5527	18.5065	19.7866	19.1782	19.5703	19.4913	19.3121	19.3599	19.9413	19.6602	19.4369	19.9086	19.7395	19.7075	18.615	18.5886	18.4958	19.3908	19.3067	19.6502	17.967	17.8027	18.2991	18.1358	18.9619	18.876	18.9434	18.9973	19.0791	18.7361	18.7502	18.6991	18.9443	18.9779	19.0289	18.745	18.7075	18.5922	18.7332
Q92932	19.2622	19.3349	19.2036	18.8667	18.6851	18.7238	18.8946	18.592	18.2756	17.78	17.3327	17.9421	18.9321	19.0081	19.1009	19.8037	19.7284	19.8965	18.8568	19.4543	19.113	19.1643	19.6171	19.0973	19.5067	19.2668	19.4655	20.4409	20.4176	20.3678	19.7768	19.6524	19.561	19.645	19.7554	19.3875	19.3531	19.1261	19.18	20.1778	20.2951	20.208	19.5617	19.7612	19.6872	19.9449	19.777	19.7	19.3895
Q13332	19.6502	19.5781	19.4728	19.0977	19.3056	19.2216	19.3588	19.685	18.8128	18.0804	18.1941	18.1649	19.9052	19.5886	20.0055	19.9074	19.8465	20.042	18.8949	19.0294	18.9714	19.4452	19.6219	19.5442	19.5827	19.3684	19.1465	20.207	20.3614	20.3615	19.0272	18.9472	19.2464	19.3896	19.0462	18.8276	19.8644	19.2856	19.5237	19.2506	19.8172	19.7168	19.8645	19.9666	19.8789	19.5053	19.3965	19.7389	19.4919
P23471	21.0133	20.9962	20.9007	20.7686	20.665	20.8512	21.3748	21.2665	20.7826	20.0613	19.9332	19.6587	21.2714	21.1448	21.4665	21.8189	21.7312	22.0436	20.8421	20.8968	21.1118	21.4197	21.618	21.5072	21.0752	21.1215	21.126	22.4567	22.4906	22.3463	20.6803	21.3204	21.2559	21.5408	21.8206	21.4537	21.6327	21.1875	21.4321	21.6207	21.4955	21.4253	21.6002	21.5565	21.7053	21.8327	21.6838	21.6906	21.3026
Q16849	18.6001	18.6205	18.6728	17.9845	18.0875	18.5185	18.4838	18.2757	18.1237	17.9542	17.8962	17.9806	18.5422	18.4921	18.1887	19.2254	20.182	18.7415	17.9052	17.7673	17.2901	19.141	18.7618	18.8901	18.7431	19.1461	18.3683	19.6183	19.7006	19.6407	19.3729	18.9213	19.0599	18.7406	18.4719	18.7443	18.2932	18.2763	18.5145	19.6355	19.5599	19.2526	19.6646	19.2329	19.7234	19.7014	19.7672	19.5202	18.9787
P78509	22.0286	22.0414	22.0467	21.9157	21.8476	21.841	22.8591	22.9433	22.7791	21.6076	21.8726	21.9784	22.6595	22.5739	22.7853	22.4741	22.2002	22.3788	22.1563	22.2605	22.3187	22.8026	24.5997	22.8248	20.6396	20.7109	20.9029	22.5834	22.6739	22.6922	21.0918	21.5555	21.4899	21.4631	21.4897	21.4252	22.4082	22.4969	22.4036	22.2207	22.257	22.1675	22.4165	22.4248	22.2418	21.7012	22.0287	21.8159	22.026
Q96B86	16.61	17.051	16.7744	16.6088	16.7668	16.0371	17.4234	17.6424	17.9959	NA	15.8023	NA	17.5567	16.6786	17.1146	17.6567	16.7229	17.2974	16.435	16.1929	17.3817	16.6153	17.8879	17.23	15.6986	15.1547	14.3007	17.4129	17.8012	16.1313	15.9815	15.6361	14.195	14.045	15.4597	15.6705	15.8933	16.64	15.6105	13.8017	17.1796	16.8918	17.1406	17.1442	16.7514	15.8795	16.0767	15.6911	16.099
Q9BZR6	20.3811	20.4254	20.5636	20.6783	20.4311	21.0519	20.7858	20.5097	20.0939	19.1679	19.2536	19.5547	20.8522	20.9263	21.0069	20.6244	20.4767	21.0971	20.2663	20.2535	20.9084	20.0912	20.8171	19.9769	21.3363	21.3967	21.3352	21.6604	21.486	21.5257	20.3139	21.1994	21.4653	20.9231	20.8097	20.8207	21.344	21.062	21.2136	20.8146	20.7758	20.7963	20.7001	20.9369	21.2074	21.1499	21.0223	21.0516	20.1254
Q86UN3	18.6015	18.4837	18.6855	18.5531	18.4356	18.8703	18.6193	18.95	18.3142	17.877	17.1076	18.3754	18.553	18.1405	18.4679	18.7115	19.1326	18.6402	18.7499	18.779	18.6374	18.9203	18.9439	19.3188	18.1498	18.1399	18.202	19.0752	19.1057	19.2378	17.5765	17.6434	17.5433	18.2041	17.9357	18.4497	18.0316	18.1769	18.1038	17.403	17.6065	17.8411	18.2838	18.1973	18.258	17.8862	17.811	17.8003	17.6732
P00352	16.2798	16.0916	12.7881	12.5743	12.6846	12.8584	15.7534	14.4363	16.9749	21.0199	20.9296	21.1072	17.8339	16.8989	16.0891	16.6274	16.9507	14.4116	16.3705	15.0538	17.0335	16.6478	12.6839	13.4273	12.7347	12.6185	12.4717	13.0052	13.0682	12.4406	NA	NA	13.5952	15.6073	16.3316	14.6599	NA	14.5896	14.8308	14.9141	14.0608	13.294	13.2695	12.6728	12.9059	15.5303	15.3182	15.1984	14.3118
Q99969	19.1437	19.3532	19.3333	19.2935	19.2671	19.6371	19.6364	19.3591	18.9205	18.2947	18.7366	18.6868	19.5743	19.1226	19.5647	20.0715	19.6693	20.0499	18.6889	18.6954	18.945	19.9036	19.8622	19.9774	18.8768	18.8718	18.6836	18.9165	18.8452	18.9165	19.0144	19.6004	19.4848	19.5365	19.7597	19.896	19.4001	19.5344	19.6637	19.3372	19.4492	19.4422	19.8483	20.0359	20.1807	20.3791	20.6041	20.7125	19.775
P02753	23.4	23.3766	23.4019	24.0404	24.1975	23.9331	23.0387	23.1664	23.4399	22.5628	22.5838	22.5707	23.4404	23.1663	23.1035	22.9409	23.0765	23.0142	23.0463	22.9934	22.7802	23.1932	23.0733	23.3634	23.0353	23.0666	23.0567	21.857	21.8771	21.8603	24.13	23.8485	23.7345	23.5973	23.4175	23.4234	23.2442	23.2281	23.4005	22.8889	22.7459	22.9242	23.3582	23.3579	23.473	23.3182	23.1527	23.1158	22.9726
Q6NW40	17.3165	17.0482	18.4486	17.6917	18.0925	18.0555	18.1573	18.065	18.0247	16.4598	16.7892	15.4552	18.7936	18.7826	18.783	18.6877	18.4897	18.4047	19.0136	19.014	18.9023	19.2467	18.924	19.2056	16.6841	16.4672	16.937	18.8887	18.7238	18.7519	17.4273	17.3301	17.4581	18.2536	18.3715	18.2908	17.9448	18.0082	17.5697	17.0924	18.025	17.6976	18.6734	18.7055	18.3848	18.1456	18.086	18.2528	18.217
P34096	17.5378	17.5682	17.9741	18.0835	17.985	18.0572	18.0238	18.0291	17.8756	13.9258	13.2627	14.4078	18.0022	18.2158	18.2443	17.8989	17.857	18.202	17.8983	17.6384	17.6793	18.2047	18.2135	17.9433	18.0058	18.0298	18.0653	17.1919	17.5323	17.0864	18.1623	18.8698	18.4052	18.1422	18.0057	18.015	17.7523	18.0124	17.5013	17.6642	17.0911	17.678	18.575	18.3607	18.377	17.7658	18.1366	17.9356	18.3162
P13489	12.5068	NA	NA	NA	NA	NA	NA	13.5334	13.6271	19.3054	19.0398	19.7956	13.5272	13.3348	13.2292	NA	NA	NA	16.1263	16.1578	15.8292	12.1327	12.103	12.4828	NA	NA	NA	NA	10.1918	10.7948	12.9798	14.5725	13.3909	14.4258	14.6109	14.7278	14.06	NA	12.2746	12.359	13.8305	12.9618	NA	13.1058	12.9608	13.2012	NA	12.2559	15.1567
Q93091	17.3253	17.9125	17.5142	17.2399	16.9441	17.409	17.7758	16.882	17.239	15.5309	14.1457	17.1563	17.5127	17.1486	17.7791	17.1344	16.9915	17.512	17.4837	17.414	17.3102	17.8474	17.3487	17.8794	17.7777	17.7732	17.8514	17.466	17.544	17.4979	17.4565	17.4238	17.1321	17.462	16.7466	16.4748	17.665	17.6236	17.3251	17.6851	18.1498	17.8539	17.3324	17.1512	15.1945	17.2233	17.1854	17.3076	17.0179
P07998	23.4416	23.6056	23.633	22.897	22.7812	22.9618	23.0991	23.0349	22.7052	21.9031	22.2307	22.5596	23.1325	23.0458	22.8916	23.8803	23.8189	23.8145	22.898	22.9865	23.0432	23.5185	23.6545	23.5897	24.1231	23.9743	23.8568	24.0965	24.2015	24.0932	24.1403	24.0928	23.8536	24.0455	23.7642	24.1577	22.8071	23.4302	23.3737	24.3464	24.3048	24.3059	23.7069	23.7166	23.9177	23.6034	23.7029	23.7383	23.9671
O00584	19.5522	19.6825	19.6668	19.5862	19.5853	19.551	19.8351	19.8726	20.2092	19.5999	19.8016	20.1015	20.1519	20.3201	19.9259	20.1617	20.3813	20.0565	19.3879	19.7113	19.4779	19.9125	19.8069	19.665	20.6482	20.6736	20.5849	19.9965	19.8574	20.1779	19.215	19.5208	19.638	19.9508	19.8251	19.5628	19.762	20.1269	20.195	19.9755	19.8418	20.0669	19.8202	19.7757	19.8026	19.833	19.9465	19.8477	19.5004
P60891	18.2524	15.5417	17.673	14.1158	17.6755	NA	13.4887	13.5942	13.9058	18.0043	17.8785	18.4343	17.2565	18.2558	17.0824	17.0921	18.2861	16.2308	17.364	17.561	16.1951	17.448	16.3604	17.2341	18.0402	18.4979	17.2502	13.338	18.1066	NA	17.8843	17.5188	18.4506	17.6441	17.4126	17.1386	16.463	18.0306	18.0652	17.8249	17.2717	17.4955	17.5597	17.2542	17.9638	17.7231	18.0184	17.7215	17.5149
Q9Y6N7	17.5431	17.1056	17.5907	17.3316	17.2851	17.0001	17.565	17.1075	16.7834	17.6761	17.7004	17.3086	17.7966	17.8347	18.149	19.1734	18.9783	18.6416	17.5476	17.7551	17.8077	17.67	18.3629	18.1634	17.3757	17.5229	17.0502	18.446	18.603	18.7358	16.6439	17.3984	16.9846	17.8497	17.192	17.2932	17.4287	17.5238	17.4	17.712	17.3817	17.3681	17.6436	18.0168	17.9398	17.6699	17.5522	17.4835	17.1844
Q86VB7	19.7767	19.7243	19.6377	19.4024	19.1026	18.8722	19.5911	19.4536	19.6421	20.0571	19.2494	18.7394	19.741	19.672	19.6908	19.4587	19.528	19.6654	19.0496	19.078	19.1711	19.5179	19.6748	19.5666	20.2695	20.3065	20.3349	19.9082	19.9019	19.8904	20.2715	20.1468	20.0458	19.5035	19.3272	19.7937	20.0078	20.3326	20.0573	20.5394	20.6813	20.6355	19.6154	19.5547	19.6717	20.126	20.1425	20.0636	19.7824
O75711	18.852	18.8868	18.9643	19.017	18.7412	19.2939	20.5308	20.3591	20.4291	18.4312	20.3957	20.6934	20.5635	20.6343	20.9753	20.2064	19.949	20.4973	20.0045	20.0813	20.5239	20.2635	20.8512	20.3939	18.2031	18.4497	18.3541	19.9065	20.2393	19.9918	19.9826	20.1485	20.4182	20.8486	20.5885	20.3378	20.6262	20.6278	20.0166	20.5303	20.5288	20.5163	21.1475	21.1067	20.4393	20.6292	20.7321	20.73	20.3545
Q92765	17.1876	17.0721	17.2035	16.9936	16.8418	17.079	17.4056	17.275	16.9222	18.6346	18.1946	18.0475	18.2212	18.4386	18.1354	18.4855	18.1438	18.4983	17.1139	17.2101	18.8758	18.8892	18.4492	18.9113	17.6626	17.5923	17.6777	17.5531	17.6685	17.5058	17.4769	18.3162	17.19	16.0809	17.2911	17.7697	17.4751	17.7497	17.6604	17.8088	18.2209	17.451	18.5755	18.4001	18.3606	18.4219	18.3673	18.1402	17.6149
P05060	26.3792	26.5177	26.3767	25.7477	25.6366	25.7145	25.7419	25.6861	25.6716	25.2234	25.1573	25.3585	26.1325	25.9242	25.9589	26.3442	26.3782	26.2737	25.6861	25.5269	25.5427	25.9204	25.7664	25.9338	25.8449	25.8538	25.8571	26.5524	26.6723	26.6319	26.3425	26.2634	26.1584	25.605	25.6574	25.7975	25.9599	26.1113	26.1979	26.6062	26.6193	26.608	26.0767	26.1271	26.2916	26.6335	26.6857	26.6402	26.5171
P13521	22.2282	22.3621	22.2829	22.1322	22.1969	22.1458	21.9711	21.9474	22.0695	21.6073	22.0418	21.8824	22.502	22.4552	22.4339	23.1725	22.9743	22.9752	22.2947	22.2945	22.3378	22.7255	22.3903	22.7045	22.4874	22.4663	22.4413	23.1039	23.1396	23.0593	21.9732	22.0768	22.1522	22.0273	22.1618	22.073	22.0465	22.2973	22.2631	22.7887	22.7788	22.863	22.7795	22.848	22.9771	23.1639	23.2925	23.2886	22.5526
Q8WXD2	24.2678	24.2508	24.2627	23.9632	24.0023	23.9372	23.9083	23.896	23.7345	23.5904	23.5405	23.4107	24.2419	23.8818	24.3186	23.9475	23.8754	24.0562	24.1231	24.3391	24.135	24.0994	24.169	24.0871	23.4036	23.3633	23.4978	24.2818	24.341	24.2094	24.411	24.4213	24.2524	24.2279	24.3175	24.3194	24.2105	24.1575	24.1243	24.3763	24.4056	24.3418	24.2848	24.3722	24.2041	24.1681	24.2107	24.1613	24.0135
Q6UXD5	19.5816	19.6383	19.4603	18.8241	19.0366	19.3887	19.5082	19.2758	19.532	19.1541	18.998	18.6779	19.6741	19.7079	19.6559	19.7215	19.9195	19.7197	19.3575	19.1678	19.6737	19.7754	19.8286	19.7062	19.1097	19.1768	19.0766	20.837	20.9255	20.8082	19.197	19.7904	20.0229	20.0597	20.2627	20.0675	19.579	19.567	19.6719	19.9514	19.7478	19.7185	19.9359	19.7947	20.0216	20.0013	19.8931	19.8879	19.4476
Q9BYH1	19.7803	19.496	19.7126	20.7376	20.8089	20.3139	20.2693	20.1785	20.1049	20.1747	19.7462	19.3619	20.3325	20.8631	20.1323	20.423	20.5649	20.4609	20.2049	20.3696	20.0633	20.5082	20.3361	20.4431	18.9433	19.2131	19.3225	20.5508	20.756	20.4885	19.8695	19.8596	19.4162	20.126	19.8462	20.1995	20.2153	19.9509	19.8882	20.0062	19.8809	19.7582	20.2466	20.5096	20.6849	20.557	20.268	20.2211	19.7987
Q53EL9	22.0911	21.9894	22.0677	22.5088	22.4742	22.5632	22.1946	22.4247	22.6309	23.6605	23.6049	23.395	21.1806	21.1547	21.1078	20.6366	21.0674	20.7659	21.0721	20.8862	21.4388	20.1103	20.1399	20.0785	18.57	18.7271	18.848	20.5545	20.6278	20.3425	19.5644	19.6818	19.3092	19.528	19.9284	19.7749	22.2799	22.2185	22.2291	20.4486	20.4798	20.4474	20.3998	20.3917	20.3487	20.737	20.7077	20.7663	20.1398
P49908	19.6068	19.6336	19.6838	19.6953	19.7591	20.0125	19.9069	19.6852	19.3706	19.2523	18.9336	18.8017	19.7261	19.7169	20.0646	19.5455	19.5278	19.9212	18.7277	19.5651	19.5411	19.3192	19.8767	19.4886	19.328	19.3973	19.5731	19.9598	19.9972	19.9111	20.4292	20.5486	20.3666	19.9653	20.3366	20.1074	20.0011	19.6758	19.9059	20.2235	20.3082	20.0963	20.2374	20.136	20.2982	20.2934	20.2636	20.2133	19.6497
Q9NS98	17.1195	17.8363	17.784	16.394	16.3033	15.7685	17.1078	16.9548	17.1257	18.726	16.8318	19.1527	17.72	18.3096	18.4575	17.6376	18.2525	16.8443	17.8096	18.4732	18.1561	18.4811	18.5873	18.2049	17.8423	17.9748	18.0903	17.9839	18.1195	18.0693	16.7647	17.3282	17.1786	18.3872	17.3424	17.3327	17.4156	17.2653	17.9822	17.508	17.1036	17.8662	18.0963	18.0119	18.1713	17.6451	18.0535	17.6545	17.8625
Q9NPR2	16.5334	16.5024	16.5889	17.0416	16.4336	15.9125	16.7059	16.98	15.6345	NA	NA	NA	17.0496	16.3527	16.9037	16.1454	16.5377	16.453	16.5347	16.8579	17.1734	16.6748	16.0294	16.6055	16.2647	15.9805	16.3932	16.6307	17.13	16.9109	15.8842	15.3284	15.9824	16.4991	16.879	16.221	16.7649	17.2841	17.001	16.8734	16.4992	16.4394	16.9332	16.9397	16.7984	16.2081	15.9816	16.102	16.7792
Q9H2E6	19.162	18.7296	18.6097	19.01	18.7744	18.8011	18.2856	18.3226	18.0848	18.4498	18.2482	15.3777	14.9654	15.1272	15.6742	16.364	16.0888	15.6461	15.4219	14.5471	14.3524	16.2524	16.0996	16.102	16.2452	16.2212	16.2476	16.5576	16.182	16.6382	14.1997	13.8379	14.747	16.3786	15.0646	16.0077	15.6463	16.1635	16.2012	14.9282	13.5369	14.4243	15.4317	15.8692	16.0569	13.8826	13.8158	13.8645	15.1346
O75326	21.2937	21.2298	21.4874	21.364	21.4035	21.3528	22.236	22.1136	22.0668	20.9226	20.3302	20.3902	22.1687	22.1885	22.087	21.957	22.3414	22.0097	21.6763	21.8141	21.5768	22.2266	22.2162	22.193	21.8598	21.8844	21.722	22.2762	22.4069	22.3141	20.28	20.4448	20.28	21.0628	21.2063	21.0895	21.4064	21.7069	21.7456	21.1184	20.9677	21.0719	22.2378	22.191	22.2691	21.2664	20.9963	20.9632	21.0122
Q92743	13.5667	14.1598	16.8337	NA	16.6094	NA	16.5277	16.4566	16.8582	15.36	15.2761	15.7503	16.9916	14.823	15.7105	16.9822	18.0439	15.9627	16.9874	16.9377	16.2973	14.3935	15.9487	14.1187	13.972	15.3947	13.0927	16.8428	16.5287	16.8477	NA	15.1346	15.8384	13.6643	14.0276	15.4324	16.1763	17.283	17.6367	16.5866	16.2116	16.1493	14.9521	17.0889	17.6906	17.8873	17.7754	17.7234	17.0608
Q15257	NA	NA	NA	NA	NA	NA	NA	NA	NA	16.0515	15.7931	16.2641	NA	NA	NA	13.095	13.4439	13.8004	13.249	NA	14.0408	NA	12.4929	NA	14.3729	13.8369	NA	NA	NA	NA	NA	12.9735	NA	NA	NA	NA	NA	NA	NA	14.0599	13.4728	NA	NA	NA	11.6488	NA	12.5709	13.0981	NA
P02787	30.652	30.6789	30.6948	31.0118	31.0152	31.1155	30.4438	30.3985	30.2967	29.2902	29.3427	29.4838	30.2322	30.1331	30.2628	30.5024	30.6619	30.5313	30.1801	30.136	30.2626	30.1241	30.1832	30.1755	31.2745	31.2557	31.2937	30.4017	30.4612	30.3919	30.8539	30.9652	30.904	30.8484	30.7804	30.7334	30.6551	30.7062	30.6434	30.7588	30.719	30.654	30.3111	30.2817	30.3685	30.7456	30.8471	30.7441	30.423
P0DJI8	13.2028	13.2086	NA	18.6947	18.6544	17.8465	14.2063	13.4759	13.4531	NA	NA	NA	NA	NA	NA	NA	NA	NA	NA	14.9936	15.3428	NA	NA	13.0401	NA	17.4118	14.9374	NA	NA	NA	NA	NA	NA	13.9802	14.0671	14.2437	NA	NA	NA	NA	NA	NA	NA	NA	NA	NA	NA	NA	NA
P35542	23.1957	23.2122	23.0945	21.8193	21.9609	22.2172	22.085	22.0466	22.2235	21.5528	21.4984	21.8671	22.5485	22.064	21.2744	22.4148	21.4663	21.7288	21.3436	21.4908	20.8995	21.9001	21.0892	21.9882	22.6047	22.6524	22.2604	22.4708	22.4626	22.5125	22.974	22.621	22.5137	21.3285	21.4393	21.5834	21.8828	22.8299	23.1353	22.9989	22.9555	22.9524	21.9631	22.5897	22.9996	22.283	23.1889	23.2357	22.8846
P27169	21.6271	21.6635	21.6135	21.6384	21.8039	21.6414	20.6841	20.7358	20.4899	21.5162	21.6092	21.5429	20.1705	19.5955	20.1491	19.0553	18.9805	18.9656	20.822	20.7626	21.0305	20.3282	20.5065	20.4199	20.8281	21.0105	20.9469	19.8081	19.8181	19.746	22.3927	22.1902	22.0907	20.7804	20.4115	20.4663	20.9316	20.9632	20.9489	20.873	21.411	21.1038	20.2055	19.9893	20.0102	18.8737	19.0165	19.1467	21.1774
P04278	16.2101	17.4445	16.9089	18.4995	18.7344	18.2413	17.6377	18.0187	17.8987	16.8963	16.8117	18.9861	16.7807	16.5099	16.6544	17.2716	17.4734	17.0679	17.4191	16.9193	16.7549	16.1664	14.6691	15.8551	16.3427	15.9806	16.1089	14.7995	15.0898	14.776	15.369	15.2697	15.5392	17.3355	17.1919	17.356	17.936	17.7686	17.6859	17.3426	16.7118	15.7972	16.1689	16.0364	16.3864	16.8705	17.4053	17.6929	17.5982
Q9HAT2	18.2171	18.1202	18.0299	18.2813	18.2871	18.1771	18.5405	17.9808	18.4318	17.488	14.7015	14.8596	18.303	18.6057	18.871	18.495	17.9319	18.4905	16.7732	17.1907	17.3132	17.3955	17.9111	17.446	17.8988	17.7541	17.231	17.2806	16.9133	17.6393	16.7144	15.3713	14.6663	16.9638	15.7036	16.1065	18.0376	17.8501	17.2182	16.9292	17.324	17.4581	17.1015	16.2741	16.2801	17.8997	17.1129	17.8318	15.7142
Q96PX8	20.0928	20.0992	20.2317	19.4192	19.2496	19.3557	19.5486	19.4845	19.4997	17.3003	17.4248	18.3412	19.0903	19.2292	19.1937	19.5983	19.4573	19.5758	19.2916	19.5922	19.6105	19.1068	19.1824	19.3074	19.1792	19.2266	18.9693	20.5283	20.5097	20.5747	19.3287	19.0168	19.1321	19.5062	19.4657	19.3112	19.0022	19.5111	19.5089	19.3183	19.7795	19.7729	19.3552	19.0647	19.3561	19.3936	19.7039	19.7415	18.691
Q99523	13.8686	14.0387	15.6082	14.7545	15.596	15.4314	14.9738	15.5528	15.0552	NA	NA	NA	15.8833	17.0331	16.6369	16.27	16.165	16.8175	NA	NA	NA	16.0299	16.177	15.8643	16.6993	16.6848	16.7929	16.2692	16.3189	15.9873	13.9167	15.1036	13.5122	15.3642	15.9017	15.4461	15.4551	13.9075	14.5261	14.8937	14.6563	14.6983	16.3443	16.092	15.3979	16.9921	16.9769	17.1488	15.9483
P09486	22.2635	22.2172	22.2537	22.1691	22.1698	22.2334	22.2693	22.4136	22.4522	21.1246	21.1157	20.9523	22.0595	22.3174	22.1944	23.4928	23.2566	23.4982	21.6123	21.7096	21.5502	22.0011	22.1582	21.9589	22.6282	22.4919	22.6411	22.3481	22.2918	22.341	22.2493	22.431	22.5211	22.2125	22.027	22.189	22.7195	22.3037	22.555	22.8817	22.6778	22.5962	22.4246	22.3048	22.7094	23.2944	23.21	23.2332	22.4367
Q14515	24.7357	24.6966	24.8755	24.367	24.5109	24.5178	24.5913	24.5903	24.7045	23.7454	23.7758	23.7244	24.5845	24.4646	24.3029	25.4355	25.5981	25.3603	24.5258	24.3279	24.1808	24.933	24.8017	24.9687	25.1844	25.1582	25.0817	25.6407	25.817	25.7322	24.9949	24.9529	24.9393	24.8946	24.8993	25.0112	24.6695	24.8308	24.8834	24.9925	25.0719	25.0696	24.8616	24.884	25.0047	25.3103	25.3608	25.336	24.8032
P02549	18.067	18.3021	17.6187	17.3674	18.2138	17.8708	16.8034	17.6814	18.2973	23.4852	23.6715	23.5283	16.6436	19.1183	17.5742	16.3277	17.5414	17.3715	18.2854	18.142	17.6997	17.4837	18.2593	17.705	17.6698	18.811	18.8118	17.5916	17.3235	17.4309	18.9778	16.5551	18.1313	18.7341	18.8205	18.6231	17.8383	17.3984	18.3421	17.5318	19.5279	16.8579	16.3352	17.1904	17.6516	16.8723	16.39	16.9479	17.0914
P11277	15.2436	18.5056	18.5948	17.0041	15.0795	15.7628	17.6054	16.4898	15.4545	22.4277	22.4246	22.7984	16.0127	16.7396	17.7695	19.3076	19.2042	19.3292	17.8124	17.8531	14.5026	19.4681	19.9762	19.2642	20.7379	20.8822	20.795	19.4628	19.2409	19.2143	16.2614	14.4539	15.5918	17.0009	18.1176	17.0026	16.8487	16.3054	15.8616	17.7485	15.9208	18.0272	16.0228	17.1805	17.2068	16.4273	17.0482	16.3641	17.3998
P63208	NA	14.0519	11.9248	12.2299	NA	13.7198	14.0888	13.1888	11.9999	17.859	18.3494	18.1626	11.9835	12.0512	NA	12.3958	14.1713	12.9179	NA	11.7308	13.9456	NA	NA	NA	NA	NA	NA	NA	NA	NA	NA	NA	NA	NA	NA	NA	NA	12.9852	13.0151	13.2586	12.5491	12.5577	11.1133	NA	NA	12.5228	NA	12.8954	NA
Q9HCB6	18.7336	18.3321	18.8775	17.8118	17.6263	18.5638	18.9294	18.3717	18.8185	18.8364	18.2265	18.2294	18.8978	18.9074	18.8114	19.3913	19.5623	19.4328	18.4419	18.6029	18.4951	18.6533	18.9505	18.7523	18.5243	18.4489	18.3245	19.2647	19.0878	19.1683	18.8149	18.3769	18.4497	18.7477	18.6102	19.0236	19.1854	19.1609	19.4112	19.2788	18.9548	18.8998	19.0578	18.9021	18.9815	19.4369	19.7219	19.7369	18.6861
O00391	19.3319	19.2731	19.3358	18.8706	18.8646	18.5479	18.8048	19.4053	19.5928	20.7343	19.9808	19.3572	18.9917	19.1139	19.1651	19.0444	19.1023	19.4144	18.7001	18.5101	18.6976	18.941	18.6353	18.8511	18.7899	18.5394	18.9571	19.353	19.3828	19.3327	19.3438	19.4217	19.0634	18.7782	18.7554	19.3638	19.5994	19.5387	19.4993	19.4476	19.6278	19.2405	19.2504	19.3124	19.2463	19.4561	19.6028	19.4639	19.0277
P00441	22.1969	22.1831	22.3553	22.132	22.1928	22.1027	22.4255	22.557	21.3991	23.3756	23.5503	23.622	22.9636	22.5984	22.9351	23.2635	23.3529	23.2956	22.9379	22.9944	22.9695	22.7477	23.0312	22.8368	22.8404	22.857	22.9874	23.1367	23.2231	23.2523	22.5438	22.2871	22.4224	22.2822	22.8594	22.6448	22.4919	23.0818	22.6905	22.6653	23.1692	23.0682	22.9509	22.9205	22.6931	22.4575	22.5565	22.5614	23.236
O60279	17.3217	17.1279	17.4592	17.4994	17.0243	17.6882	17.3527	17.5567	17.7807	15.8736	16.5151	16.8506	17.7024	17.9941	17.7112	18.5119	18.4372	18.3573	18.0804	18.0009	18.7749	18.1812	18.2142	18.2042	18.0301	18.1382	18.0032	19.0763	19.0616	19.138	17.0748	17.6021	17.4987	17.7859	17.9733	17.7455	17.2357	17.9132	17.8202	18.3768	18.3209	18.4858	18.8704	18.8662	18.4984	18.0355	18.2971	18.1599	18.7689
Q7Z7G0	15.8055	16.2214	16.155	14.8561	15.1498	15.2598	15.7094	15.7852	14.9941	14.5142	14.3219	14.6658	15.4024	15.1423	14.8993	15.3469	15.0169	15.1092	16.207	16.5163	16.5164	15.4601	14.8577	15.4805	15.7159	15.9018	15.3531	15.6077	15.7803	15.3133	15.6624	15.9462	16.2376	15.5327	NA	13.0698	15.4258	15.4126	15.7541	16.4405	16.3299	16.317	15.1214	14.9732	14.898	15.5448	16.1401	15.8196	14.2884
Q92752	16.2841	16.5171	16.1125	16.1567	16.1077	14.9076	15.9884	15.7708	16.2578	14.5088	15.0736	NA	15.5378	16.0693	16.3848	16.5582	17.287	16.0885	17.3176	16.4064	17.0258	NA	18.154	16.7053	15.5652	13.3293	13.8135	16.5602	17.2527	17.0487	13.8265	13.1504	13.5348	NA	19.5337	19.3912	16.3816	16.8421	16.4885	15.9016	16.9825	16.4241	NA	14.5068	14.6529	16.1119	15.1431	16.0648	16.6538
P22105	18.5603	18.6049	18.4001	17.6885	18.1554	18.2972	18.8763	18.4741	18.3771	17.5634	18.3809	18.5517	18.0185	18.7244	18.4937	19.4241	19.4469	19.8281	18.4556	18.2708	17.8247	18.4273	18.3662	18.3763	18.3487	18.425	18.432	19.335	19.2309	19.0685	18.1379	18.7278	18.8218	18.6819	18.4313	18.5416	19.5443	18.3536	18.3972	19.3785	19.1398	19.2233	18.887	18.8485	18.7357	19.4626	19.7452	19.4819	19.0861
Q08629	18.045	18.2312	18.4231	18.5008	19.0065	18.2185	19.6337	19.1015	19.3792	17.9483	17.1621	17.8973	19.786	19.5972	20.1514	19.6342	19.8508	19.7828	19.1878	19.4019	19.7592	19.8527	20.336	19.7817	19.8797	19.7804	19.3508	19.8434	19.8381	19.7044	18.8511	18.7876	18.3928	19.202	19.1549	19.2751	18.9755	19.5303	19.3216	19.0253	19.3886	19.0995	20.0092	20.0564	19.8194	19.5152	19.4448	19.0632	19.2337
Q92563	19.111	19.3268	19.1612	18.8291	18.7759	19.2404	19.8764	19.742	19.7745	18.2252	18.5184	18.7705	19.6847	19.6446	19.608	20.3554	20.2143	20.3458	18.285	18.4341	18.8765	19.6937	20.1015	19.7208	18.7757	19.0312	18.512	20.0941	20.0694	20.0522	19.5044	19.9124	19.7812	20.1763	20.0741	20.0123	19.7281	20.0373	19.8709	20.3561	20.006	19.6687	20.245	20.3218	20.4129	20.4767	20.2973	20.3574	19.7511
Q9BQ16	17.5204	17.3753	17.56	17.1727	17.2674	17.7728	17.8111	17.4817	16.8126	13.1294	15.9262	14.0411	17.7913	17.6892	18.0964	17.6508	17.8626	18.0866	16.8459	17.1758	17.6697	17.0565	18.0406	17.3062	17.4121	17.4995	17.6029	17.6233	17.7015	17.7799	16.9825	15.466	15.6874	17.2473	17.7128	17.5371	17.902	17.5379	17.8444	17.5347	17.4996	17.4868	18.1238	18.0661	18.1286	18.1397	18.4716	18.2795	17.5773
P05452	23.4292	23.5303	23.5393	23.4558	23.5583	23.4356	23.3136	23.4769	23.2245	22.6589	23.1223	23.1057	23.853	23.4553	23.458	23.4939	23.5009	23.2657	23.2971	23.0061	22.9506	23.0955	22.8845	23.3808	23.0055	22.9965	23.1138	23.6306	23.5727	23.5555	23.1791	23.1017	23.1274	23.1005	23.2758	23.176	23.4099	23.2665	23.461	23.5995	23.7157	23.6555	23.3375	23.266	23.5173	23.5763	23.5348	23.5568	23.4107
P10599	18.3205	18.803	18.8415	18.3291	18.1669	18.4235	18.8655	19.0858	19.0223	20.2405	19.9912	19.9752	18.7972	18.8139	18.6198	18.6312	18.3847	18.6511	17.9683	18.9827	18.107	18.723	18.2609	18.5658	18.6743	18.7653	18.4316	18.7244	18.872	18.8885	18.4167	18.5694	17.9565	17.8034	18.3654	17.8309	18.0487	18.4835	18.6397	18.6905	19.065	19.0298	18.9645	18.7554	18.758	18.2681	19.0214	18.9373	18.8013
P35443	16.9402	17.3209	17.0976	16.7089	16.136	16.058	16.2071	16.4313	16.2752	14.3766	NA	16.0758	16.1996	15.7887	15.7453	16.4986	16.6727	17.1364	17.4641	17.4059	17.8264	16.8098	17.5149	16.8423	16.2052	16.2417	17.0315	17.4804	16.9003	17.4002	17.2921	17.2433	17.3516	17.1279	17.2042	17.2332	16.1582	16.1411	16.2622	16.0182	16.261	16.2063	16.2086	16.3167	16.3375	17.088	16.9955	16.9006	16.4411
P04216	22.3442	22.2611	21.9804	22.7645	22.5641	21.9074	22.2394	22.4949	22.367	20.9054	21.0437	20.8299	22.4393	22.0897	22.4141	22.5718	22.363	22.3242	22.7416	22.5774	22.5736	22.9262	22.4012	22.8099	22.2569	22.1353	22.3044	22.335	22.3351	22.3252	21.9918	21.8086	21.7575	22.078	22.119	22.0216	22.2018	22.1091	21.9607	21.4026	21.4651	21.5108	21.9338	21.9654	22.0848	22.0274	22.1493	21.7416	21.9094
P62328	18.8647	18.8249	18.7292	16.2789	17.0285	17.4741	18.877	18.7404	18.6256	18.8161	18.8831	18.7979	18.4921	18.9392	18.8539	19.8564	19.7932	20.4126	19.5036	19.6564	19.6893	19.7735	20.4077	19.7608	20.7606	20.7459	21.0019	21.0438	21.053	21.0872	20.8087	20.9614	20.0285	20.2007	20.3017	20.6478	18.7061	18.724	18.7298	20.6916	20.5074	20.4546	20.1399	20.0448	20.3144	20.2626	20.1966	20.1467	20.1341
P05543	21.231	21.0762	20.9475	21.7671	21.9336	21.688	20.9242	21.1947	21.6809	20.3419	21.4865	20.798	20.8028	20.8022	20.7739	20.8015	21.0083	20.5982	20.9728	20.888	20.7605	20.913	20.8347	21.0539	21.9132	21.8354	21.9547	20.55	20.6988	20.6488	21.7642	21.7269	21.8334	21.0093	21.2195	21.2195	21.2495	21.1323	21.1824	21.6218	21.3733	21.4877	21.0498	21.0177	21.0687	20.431	20.2476	20.3307	21.7902
P04066	18.1303	17.9341	18.0699	17.3391	17.1644	17.043	17.6999	18.1709	18.2521	17.9655	16.8348	16.2901	17.9394	17.9432	17.471	18.4921	18.4887	18.031	17.6509	18.084	17.5951	17.3486	16.9411	17.3079	18.5258	18.4927	18.6011	18.0065	18.1342	18.145	18.3503	18.2093	18.1235	17.7053	18.1864	17.8825	18.15	17.8452	18.1585	17.6121	17.5425	17.6872	17.4318	17.293	17.4546	17.4779	17.2992	17.6725	18.1502
P37837	16.783	16.8194	17.9974	15.3019	15.5089	15.5031	17.2557	17.4231	16.591	19.3152	19.4088	19.3041	17.2775	15.6006	16.2359	17.1003	15.0465	15.4225	17.5979	17.6778	17.3862	16.629	15.9432	17.0751	14.751	14.9041	15.4838	15.9807	16.1904	16.0248	16.4987	15.2245	16.1458	16.9024	16.7692	16.9858	16.7485	16.8041	15.6899	16.256	16.1555	15.4796	15.1941	15.2613	15.7175	16.9222	15.6976	16.4692	17.3589
P20062	23.1809	23.2582	23.3073	23.45	23.917	22.9058	22.1338	23.2599	23.1352	22.1441	21.9407	22.1451	22.8313	23.3098	22.2393	23.2913	23.1589	22.2015	22.7569	22.976	22.0296	22.93	22.2125	23.1793	22.6957	22.6779	22.7938	22.4678	22.1628	22.659	24.1244	24.3094	24.2942	23.4851	23.6834	23.3022	23.1739	22.4898	23.5894	23.4257	22.5981	22.6958	22.408	22.656	23.563	23.3335	22.7407	23.565	23.536
Q15582	20.423	20.4745	20.5597	20.7474	20.6955	20.6664	20.0808	20.0087	19.7163	19.444	19.4658	20.0222	20.7229	20.8649	20.745	20.67	20.7447	20.7777	20.2713	20.4492	20.386	20.2691	20.2747	20.3433	20.7762	20.842	20.8828	20.8886	20.9801	20.8786	20.9672	21.061	21.0984	20.9326	20.5951	20.7206	20.5102	20.2516	20.2322	20.9078	20.7867	20.8457	20.8301	20.619	20.7563	20.8774	20.9538	20.8603	20.8434
O43493	19.4734	19.6888	19.603	17.6747	17.8095	17.8467	18.5721	18.5645	18.9504	17.9768	17.9876	18.0162	19.1863	19.5407	18.4304	18.8791	18.7337	17.9779	18.94	18.8583	18.0502	19.1651	18.0955	18.7123	18.7991	18.7688	18.0336	19.6028	19.6508	19.314	18.3864	17.6544	18.6672	17.7159	17.4185	17.9197	18.5116	19.4998	19.6932	18.7718	18.8796	19.0582	18.4973	18.9875	19.5742	19.1211	19.7997	19.6247	19.2468
P55072	15.6444	14.902	14.2527	NA	NA	NA	12.769	NA	NA	18.659	19.0599	19.2767	NA	NA	NA	14.816	NA	NA	13.9179	14.1463	13.9455	16.0385	NA	12.9176	NA	15.6604	NA	11.3487	13.5643	NA	NA	NA	NA	12.4027	12.2945	12.6033	NA	15.745	15.7626	NA	NA	NA	NA	NA	NA	16.461	16.112	16.0206	17.2972
P29401	13.749	13.7318	13.5606	13.1516	12.6403	12.0073	15.2433	14.9345	15.0046	17.261	17.7682	17.382	NA	NA	NA	NA	NA	NA	15.1799	16.3349	13.9598	NA	NA	NA	NA	NA	NA	NA	NA	NA	12.2414	13.5433	13.8822	13.0356	13.2445	13.8842	13.5059	13.3606	14.9924	14.0092	13.8019	13.7181	NA	12.6616	NA	14.0719	NA	NA	12.7844
Q24JP5	19.824	20.0448	19.966	19.7522	20.367	19.949	19.6323	20.144	19.865	19.1459	19.0479	19.5472	20.1609	19.9871	20.0786	20.1355	20.2294	20.0513	19.9706	20.1839	20.6257	20.0451	19.6871	19.8934	19.2174	19.0355	19.1585	20.0436	20.2149	20.0245	19.3353	19.4155	19.4138	19.6309	19.7234	19.6053	19.7054	19.7931	19.6847	20.0834	20.2412	20.1335	19.8497	19.7504	19.6739	19.9109	19.7847	19.8262	19.3739
Q14C87	16.3281	14.9585	15.0286	14.1929	14.7023	14.9507	15.3141	14.5779	14.1321	NA	15.1403	14.9163	15.7027	14.6582	15.2068	15.4682	14.8695	15.6403	16.0913	15.9637	15.7075	15.8123	16.0067	15.4183	NA	14.3547	14.382	16.9117	16.8661	16.6976	16.1139	14.5125	14.597	15.2328	15.9768	15.5882	15.16	15.5052	15.7214	14.9341	16.2123	15.5427	15.2858	15.2661	14.8524	15.0988	15.2942	15.0816	15.4753
P02766	25.6147	25.5552	25.7081	26.0209	26.0955	25.8826	25.2642	25.6478	25.542	24.7799	24.7164	24.899	25.5606	25.3317	25.4381	26.4362	26.3377	26.3023	24.6293	24.6016	24.5743	25.4874	25.5415	25.4624	26.7344	26.7147	26.799	23.7075	23.8913	23.8226	26.3621	26.2826	26.1414	25.2884	25.4737	25.2845	25.856	25.9548	25.89	25.9411	26.0898	26.0586	26.8249	26.8531	26.8148	25.9946	26.1245	25.9904	26.2115
P60174	21.1196	20.8889	21.072	20.478	20.5826	20.5831	21.2335	21.3869	21.6555	22.3014	22.4504	22.6205	20.6802	20.8065	20.4735	20.92	20.6365	20.7723	20.4078	20.3789	20.0803	20.1348	19.6891	20.22	19.8433	20.1379	19.8576	20.384	20.4367	20.6099	20.1497	19.777	19.5419	19.9224	18.9468	19.7036	20.9847	21.0076	21.0686	20.7778	20.648	20.6234	20.3011	20.3811	20.5306	20.8638	20.8764	20.8374	20.4146
O14773	18.643	18.2822	18.4939	19.8972	19.9549	19.878	19.3044	19.327	19.6916	19.8912	19.9873	20.1357	19.7902	19.9669	19.9288	19.6722	19.7344	19.8451	19.373	19.5081	19.5927	20.1093	20.1162	19.9464	19.9479	20.0473	20.1685	19.1434	19.209	19.0797	18.2436	18.3429	18.5009	19.6955	19.6583	19.3769	19.2839	19.3105	18.7221	18.9337	19.0239	19.3186	19.6948	19.722	19.4218	19.0643	19.0487	18.9328	18.4768
P06753	NA	NA	NA	NA	NA	NA	NA	NA	NA	17.6595	15.3683	16.0188	NA	NA	NA	NA	NA	NA	12.7716	12.3539	NA	NA	NA	NA	NA	NA	NA	NA	NA	NA	NA	NA	NA	NA	NA	NA	NA	NA	NA	NA	NA	NA	NA	NA	NA	NA	NA	NA	NA
O75509	18.746	18.565	18.8451	18.0093	18.1228	18.647	18.6306	18.5451	18.661	17.7965	17.4275	17.8101	18.9962	18.8268	19.031	19.1092	19.2014	19.4335	18.7606	18.9606	18.8289	19.0447	19.1637	18.947	18.9183	19.0425	18.9262	20.0575	20.2272	19.9236	18.6603	19.1333	19.0183	19.0895	18.694	18.8793	19.0635	19.1885	19.3504	19.2047	19.085	19.1519	19.3518	19.043	19.2923	19.2301	19.6103	19.4838	18.7607
P30530	18.5555	18.7063	18.5229	18.2782	18.2236	18.1919	18.2522	18.1441	17.4981	16.885	16.6496	16.9956	18.4367	18.0857	18.6799	19.0395	18.7557	18.8056	18.5466	18.3741	18.2837	18.8303	18.7381	19.1972	18.4098	18.4507	18.4222	18.5262	18.4903	18.4786	18.9582	18.8489	19.0906	18.8571	19.1249	19.2767	18.7584	18.4091	18.3509	18.9735	18.9345	18.8345	18.7216	18.5128	18.7591	18.7357	18.7137	18.5796	18.3353
P78324	22.4691	22.3736	22.5531	22.1126	21.9412	22.3453	22.9152	22.7409	23.0269	21.2757	21.2931	21.365	21.9996	22.0431	21.5166	21.715	22.1903	21.6007	22.4418	22.6696	22.3721	22.3047	22.1897	22.1797	22.54	22.5688	22.48	22.6739	22.6408	22.5537	21.533	21.3796	21.3392	21.6116	21.559	21.6105	22.6242	22.7494	22.8667	21.8607	21.9085	21.9513	21.5408	21.6553	22.008	21.5963	21.7558	21.7553	22.1201
P68036	17.2251	NA	NA	21.2159	15.7166	NA	NA	NA	19.4758	18.5749	18.9906	18.3651	15.6763	16.4377	15.884	15.4389	13.5738	15.1622	13.6408	NA	NA	NA	13.0165	12.7272	NA	NA	13.1745	NA	9.6099	NA	14.1821	13.8218	NA	15.876	NA	NA	14.1422	NA	NA	15.1185	14.347	NA	NA	14.3107	15.4644	NA	13.6777	NA	NA
P22314	NA	12.0961	12.2835	NA	NA	NA	NA	NA	NA	15.3997	15.0105	NA	NA	NA	NA	14.0661	13.8763	13.2835	NA	NA	NA	NA	NA	NA	NA	NA	NA	NA	NA	NA	NA	NA	NA	NA	NA	NA	NA	NA	NA	NA	NA	NA	NA	NA	NA	13.9605	13.8004	13.8105	14.1361
Q6UX73	19.5595	19.4567	19.5929	19.7798	19.9731	20.0093	20.2397	19.8465	20.1132	20.186	20.1926	20.3991	20.14	20.2927	19.8353	19.4484	19.3014	19.2039	19.4485	19.6229	19.4513	20.4357	19.7269	20.2174	19.5715	19.2689	19.1756	19.5587	19.6242	19.7584	20.2387	19.9532	20.0252	20.075	19.9346	20.0186	20.2968	20.4675	20.4469	20.4466	19.8548	20.1636	19.8386	19.6966	20.2108	20.2183	19.8573	19.8658	20.2972
P54725	NA	NA	NA	NA	NA	NA	NA	NA	NA	19.3845	19.0288	18.8559	NA	NA	NA	NA	NA	NA	NA	NA	NA	NA	NA	NA	NA	NA	NA	NA	NA	NA	NA	NA	NA	12.4392	NA	NA	NA	NA	NA	NA	NA	NA	NA	NA	NA	NA	NA	NA	NA
Q6EMK4	18.6448	18.7089	18.9636	18.874	19.218	19.1633	18.871	18.9945	18.9627	19.8168	19.3473	18.0255	19.1185	19.3165	18.8798	19.054	19.045	18.9557	18.9146	19.0964	19.0284	19.2411	18.7605	18.9225	18.6326	18.6056	18.7231	19.0714	19.142	18.9632	18.4789	17.5955	18.1098	18.7847	18.6867	18.6291	19.0935	18.9398	19.079	19.226	18.7949	18.8469	18.7183	18.6629	19.2224	18.9799	18.8606	18.8764	18.6095
P13611	19.0756	19.019	18.8885	17.1737	17.182	17.6163	18.4731	18.8501	17.4008	19.4755	19.6602	19.7174	18.6093	18.5512	18.8325	19.027	18.8189	19.1028	19.8378	20.0755	19.0157	20.0434	20.526	20.0437	18.7417	18.7708	18.8764	19.5872	19.5117	19.42	20.5084	21.2233	21.3978	20.7696	20.8769	20.8776	21.1975	20.8925	20.9979	21.0269	20.8229	20.6965	20.5501	20.5339	20.9137	21.233	21.0777	20.9324	20.3025
Q12907	22.1876	22.4053	22.3368	22.1794	22.106	22.1933	21.6782	21.6152	21.1087	20.0872	19.2147	19.9047	21.4445	20.3887	20.7203	21.5468	21.3027	20.4414	20.003	19.9491	20.319	20.3355	20.5549	20.6122	20.673	20.6956	20.7317	20.596	20.602	20.6449	19.8384	21.3143	21.4285	20.4257	20.5944	20.4659	21.6378	21.5804	21.5257	21.9883	21.9087	21.9854	21.926	21.9274	22.0067	21.7605	21.7392	21.632	21.8753
P08670	16.0187	16.5231	17.3964	14.9874	13.7449	16.454	19.3264	19.5147	19.7852	20.4771	20.7105	20.7778	15.4835	16.3691	15.637	15.4325	15.7465	15.8974	18.0517	17.9345	17.5852	14.7371	12.9907	16.0329	16.1095	16.6004	16.6932	15.7406	15.4453	15.6823	15.3394	NA	17.1946	15.539	16.4725	16.4216	14.3579	13.7117	13.8995	15.8661	13.7929	14.789	14.2644	14.3011	16.0282	16.3672	16.1302	16.2578	16.503
P02774	27.0607	27.0221	27.0198	27.1673	27.1624	27.2479	26.3399	26.3585	26.2545	28.1875	25.1869	28.4607	26.54	26.188	26.4316	26.1324	26.1368	26.226	26.0402	26.1326	26.1205	26.3551	26.3897	26.3753	27.2548	27.334	27.2859	26.1228	26.2586	26.1342	27.529	27.5357	27.593	26.979	27.0596	27.0366	26.8502	26.8017	26.6671	26.9408	26.8401	26.8153	26.6347	26.5818	26.5791	26.4015	26.4563	26.3956	26.7227
P04070	16.4657	16.9344	17.0181	17.0733	16.8333	17.0139	17.0593	17.0192	16.8491	NA	NA	NA	16.7101	16.7068	16.8887	16.1566	16.0544	16.083	16.7316	16.5244	16.787	15.9003	16.6872	16.7769	16.6544	16.8695	17.1409	16.9409	17.1076	17.1173	17.781	17.953	18.2956	17.7893	17.5143	17.3281	16.2151	16.6579	16.7954	16.1912	16.7945	16.6796	16.6262	16.7044	15.859	17.1089	16.9968	16.6895	16.6719
P07225	21.941	22.043	22.1053	22.1804	22.1929	22.2664	22.0632	21.9316	21.751	21.911	22.1445	21.7121	22.1178	21.8055	22.1621	22.0081	22.1813	22.1663	21.879	21.7121	21.5484	22.0789	22.0791	22.0281	21.7906	21.851	21.8722	21.5847	21.5446	21.434	22.6784	22.6337	22.4885	22.4291	22.3352	22.4842	22.5249	22.3159	22.2189	22.3805	22.4776	22.4484	22.2851	22.2971	22.3817	22.4427	22.5385	22.4053	21.9144
P04004	23.4461	23.1548	23.358	24.2625	24.3649	24.2499	22.4966	22.495	22.9145	22.9732	22.8648	22.9724	22.9092	23.0253	23.0892	21.9283	22.1116	22.0633	23.1827	23.0129	22.984	22.9377	23.2105	22.9261	23.2919	23.2042	23.3333	22.1314	22.1137	22.2052	24.2245	24.2531	24.1235	24.1917	23.9553	24.3353	22.874	22.8138	22.824	22.3166	22.4446	22.4028	23.4437	23.4046	23.2236	22.5061	22.4721	22.4175	23.0237
P54289	24.1178	24.0694	23.961	23.801	23.8501	23.9811	23.8369	23.7499	23.2852	22.338	22.5075	22.2568	22.6611	22.8131	22.6968	22.1801	22.1615	22.3073	22.4843	22.9103	22.8957	22.158	22.355	22.1175	22.1585	22.0694	22.1156	23.0764	23.0876	23.0239	21.6407	22.1334	22.0949	21.9453	22.0533	21.8577	24.1735	23.8108	23.9951	22.0158	22.0341	21.8749	21.6875	21.76	21.822	22.7345	22.7167	22.5988	21.5752
Q9UPU3	16.9664	16.872	16.8872	16.7783	16.8334	16.9573	16.928	16.8834	16.5581	NA	16.2333	15.854	17.9375	17.6734	18.0658	18.5545	18.7452	18.8744	17.536	17.528	18.0289	18.0568	18.2406	18.1437	16.9536	17.0078	17.068	18.6054	18.6466	18.4616	17.8698	17.9221	17.7611	17.9856	18.1749	18.434	17.4159	17.1259	17.2951	17.997	18.0486	18.1585	18.5769	18.5655	18.6691	18.7576	18.6198	18.5902	18.1896
Q9Y279	17.2054	17.3578	17.5084	15.9281	15.7873	15.5268	16.156	16.0446	17.268	17.4263	17.5141	16.4211	16.353	17.3958	16.6735	17.6022	17.7585	17.4393	16.4509	16.6162	15.7404	17.1554	17.0361	17.2679	18.1343	18.1526	18.0998	16.8238	16.8721	16.8229	17.9873	17.9411	18.0048	16.9665	17.3919	16.915	17.8273	18.102	17.0692	17.7873	17.8344	17.6249	16.4381	16.1941	16.5624	17.8384	17.7594	17.8889	17.3989
Q8TAG5	20.6652	20.6958	20.6671	19.932	19.9494	20.3929	20.6328	20.2373	20.1709	19.1812	19.2915	18.9668	20.4134	19.7948	19.768	20.6575	21.0327	20.8685	20.3891	20.416	19.9352	20.228	19.7316	20.2963	20.3517	20.2851	20.2088	21.0687	21.325	21.314	20.7425	19.875	19.9534	20.3047	20.2264	20.3574	20.3585	20.5798	20.565	20.3199	20.7712	20.6366	20.1791	20.4702	20.5336	20.336	20.9482	20.9009	19.7873
A6NLU5	19.4691	19.5338	19.3176	18.4202	18.553	18.4016	18.565	18.4174	18.9401	18.7292	19.1727	18.7928	19.6447	19.1703	19.2745	19.323	19.6283	19.2869	18.6018	18.306	18.2721	19.2816	19.3515	19.2176	18.3548	17.6356	18.4401	19.6599	19.5304	19.3774	19.9072	19.0497	19.2879	18.8307	19.0437	19.6376	18.9515	19.0613	19.3556	19.2716	19.2972	19.2762	19.2905	19.255	19.5341	19.3184	19.3942	19.0208	19.265
Q15904	20.1338	19.7007	19.9502	20.6476	20.5379	20.1496	20.199	20.5391	20.2329	19.866	20.0998	20.6248	20.8353	20.8745	20.0658	20.2997	19.6272	19.5092	20.6156	20.705	20.1098	21.1649	20.3425	21.1408	18.6914	18.6472	18.3227	19.9522	20.0611	19.9447	20.7079	18.9759	19.7997	20.4446	20.1626	20.0624	20.0927	19.6044	19.972	20.461	19.5583	19.1613	20.2069	20.0283	20.5125	19.6712	19.5471	19.5634	20.5206
Q14508	18.2128	18.2594	18.3825	17.6784	17.6092	17.4592	17.773	18.2603	18.0415	16.2218	16.2088	16.423	18.7452	18.5715	18.3611	19.3222	19.4086	19.1249	17.5329	17.2283	17.1687	17.7427	17.3545	17.8337	17.8407	18.2746	18.2207	18.4029	18.4201	18.2555	18.7238	17.6967	18.0417	17.3431	17.4413	17.1738	18.3915	18.2843	18.3396	18.8806	18.853	18.7463	18.3119	18.5476	18.7071	18.856	18.6702	18.9005	18.836
Q8TEU8	19.0442	19.5514	19.0765	18.8011	18.7002	18.9651	19.664	18.6295	18.881	18.8879	18.3891	18.7171	20.5191	20.4956	20.6945	19.5358	19.4106	19.9251	19.0579	18.9043	18.475	20.3959	20.438	20.5531	18.8652	19.0592	19.1127	20.5082	20.4338	20.4582	20.4923	19.8379	19.3492	19.7511	19.5383	19.3585	19.4964	19.5479	19.6046	19.8346	19.994	19.9628	20.7428	20.673	20.8588	19.8848	20.0887	19.8502	19.139
Q86Y38	16.6754	16.8062	14.5059	15.8518	16.0593	16.216	16.4117	16.4552	16.8663	15.6846	15.1198	15.5374	16.5739	15.9895	16.1531	16.9945	17.5266	15.095	15.4336	15.682	15.268	16.3072	15.9338	16.6078	16.9208	16.9262	16.9301	17.5247	17.4566	17.1803	16.6649	16.0655	16.1339	16.1644	15.6404	14.7729	16.4992	15.0389	16.6406	16.7098	16.8235	16.9141	16.6635	16.5851	17.5632	17.1792	17.5218	17.3168	16.3934
P25311	21.1528	20.8719	21.1876	21.6472	21.846	21.5236	21.2508	21.516	21.6989	20.5628	20.6263	20.1389	20.7783	21.789	20.7485	20.8627	21.1501	20.8983	20.07	19.7871	19.5761	19.616	22.2054	20.0165	21.1899	21.266	21.468	18.71	19.3996	19.1545	20.4337	20.4686	19.9294	19.991	20.1296	20.5267	21.4372	20.8822	20.7492	21.1864	21.1832	21.0658	20.8813	20.7657	20.6125	20.8356	20.7973	20.8022	20.4511
[truncated: 10 more columns]
