# Supplementary material for: Multi-omics profiling of CSF from spinal muscular atrophy type 3 patients after nusinersen treatment: a 2-year follow-up multicenter retrospective study
Source: Cell Mol Life Sci. 2023 Aug 5;80(8):241. doi: 10.1007/s00018-023-04885-7 (PMC10404194; doi:10.1007/s00018-023-04885-7)
Supplement: Supplementary file 10 — Supplementary Table 9. Protein differential expression analyses [file 18_2023_4885_MOESM10_ESM.xlsx]

## Sheet: limmaOUT_withD_VSN_with_pairs_2
ID	logFC	t	P.Value	adj.P.Val	B
P13611	1.97847	6.56615	1.53e-08	9.05e-06	9.21216	VCAN
P05090	0.737769	4.519	3.09e-05	0.00911573	2.2948	APOD
Q9NT99	-0.832478	-4.29507	6.7e-05	0.0131791	1.59405	LRRC4B
P54725	-6.65048	-12.4261	0.000161174	0.0177077	-1.14889	RAD23A
Q9Y6R7	0.819893	4.00659	0.000177027	0.0177077	0.717472	FCGBP
P08185	-1.41013	-3.98988	0.000187096	0.0177077	0.667669	SERPINA6
P08123	0.716419	3.95475	0.000210092	0.0177077	0.563353	COL1A2
P08603	0.516938	3.89915	0.000252139	0.0185953	0.399315	CFH
Q9H2E6	-2.17021	-3.83583	0.000328144	0.0215117	0.174562	SEMA6A
O14773	-0.72528	-3.65828	0.000547577	0.0307684	-0.295963	TPP1
P24593	1.2362	3.65105	0.000573649	0.0307684	-0.332263	IGFBP5
P14543	0.676756	3.57917	0.000702496	0.0345394	-0.518521	NID1
O75326	-0.675973	-3.51301	0.000863329	0.0365567	-0.702344	SEMA7A
P30613	-3.93968	-8.1314	0.000928609	0.0365567	-1.50463	PKLR
P18065	0.569013	3.48918	0.000929409	0.0365567	-0.768029	IGFBP2
P16035	0.648416	3.44571	0.00106254	0.0370732	-0.887138	TIMP2
P48058	-1.02943	-3.44397	0.00106821	0.0370732	-0.891874	GRIA4
P02751	0.327833	3.41738	0.0011588	0.0379829	-0.964225	FN1
P22061	1.2136	3.33557	0.00148538	0.0439128	-1.18455	PCMT1
P04406	-1.32945	-3.32146	0.00154986	0.0439128	-1.2222	GAPDH
P20774	0.514818	3.31865	0.001563	0.0439128	-1.22967	OGN
P24592	0.660416	3.26977	0.00180933	0.0485229	-1.3592	IGFBP6
P49908	0.661788	3.24855	0.00192724	0.0493245	-1.41501	SELENOP
Q5KU26	1.01021	3.2285	0.00204531	0.0493245	-1.46754	COLEC12
P17900	0.450189	3.22119	0.00209002	0.0493245	-1.48663	GM2A
P39060	0.579023	3.20589	0.00218658	0.0496184	-1.52649	COL18A1
P06727	0.596637	3.12004	0.00281099	0.0614253	-1.74777	APOA4
P02538	-2.28203	-3.09957	0.00298273	0.0628504	-1.79991	KRT6A
P04259	-2.59421	-3.05273	0.0040562	0.0825227	-1.97534	KRT6B
Q12805	0.488168	2.96375	0.00439582	0.085015	-2.13974	EFEMP1
P23142	0.396789	2.95806	0.00446689	0.085015	-2.15376	FBLN1
P62937	-0.808499	-2.91841	0.00499202	0.0920403	-2.25075	PPIA
Q08380	-0.537299	-2.89976	0.00525833	0.0940126	-2.29604	LGALS3BP
Q08495	-8.59988	-3.73023	0.00544183	0.0944318	-3.46445	DMTN
Q99969	0.606972	2.86561	0.00578049	0.0974426	-2.37844	RARRES2
P22692	0.934205	2.83424	0.00630195	0.102539	-2.45348	IGFBP4
Q53EL9	-0.805253	-2.82688	0.0064304	0.102539	-2.471	SEZ6
Q9UPU3	0.673356	2.77951	0.00735192	0.111985	-2.58544	SORCS3
P11171	-2.05003	-2.79127	0.00740242	0.111985	-2.57669	EPB41
Q86UN3	-0.664058	-2.74143	0.00810968	0.119618	-2.67191	RTN4RL2
P02461	0.738391	2.71714	0.00865562	0.124557	-2.72815	COL3A1
P01034	0.671961	2.68387	0.0094583	0.132867	-2.80458	CST3
Q86VB7	0.531249	2.66145	0.0100371	0.137719	-2.85568	CD163
P07225	0.321068	2.65111	0.0103147	0.138311	-2.87913	PROS1
P13647	-0.988646	-2.63377	0.0107962	0.141551	-2.91832	KRT5
Q6MZW2	-1.1392	-2.61189	0.0114328	0.146639	-2.96746	FSTL4
Q86UX2	-0.522729	-2.59917	0.0118184	0.148359	-2.99588	ITIH5
P00751	0.43855	2.5663	0.0128706	0.158202	-3.06884	CFB
Q9UN36	1.04215	2.51989	0.0148944	0.17934	-3.15395	NDRG2
P06865	-2.00449	-2.4965	0.0153913	0.181617	-3.22132	HEXA
P48740	-0.486016	-2.47863	0.0161046	0.186309	-3.25983	MASP1
P04216	-0.530616	-2.44869	0.0173669	0.193125	-3.32385	THY1
P02768	0.367899	2.44383	0.01758	0.193125	-3.33418	ALB
Q7Z3B1	-0.490872	-2.44166	0.0176759	0.193125	-3.33879	NEGR1
P12109	-0.346321	-2.42753	0.0183117	0.193661	-3.36871	COL6A1
P63104	-0.968018	-2.42601	0.0183814	0.193661	-3.37192	YWHAZ
Q13228	-0.751472	-2.39938	0.0196402	0.203294	-3.4279	SELENBP1
P06396	0.254301	2.37885	0.0206628	0.21019	-3.47071	GSN
P00738	0.534715	2.35574	0.0218712	0.215261	-3.51857	HP
P62328	0.729877	2.34976	0.0221937	0.215261	-3.53088	TMSB4X
Q9NQ79	0.309454	2.34862	0.0222558	0.215261	-3.53323	CRTAC1
P51888	-0.683863	-2.3403	0.0228386	0.216298	-3.55148	PRELP
Q92932	0.500628	2.33263	0.0231419	0.216298	-3.56604	PTPRN2
P02649	0.365177	2.32697	0.0234629	0.216298	-3.5776	APOE
P02452	0.400575	2.31692	0.0240425	0.218232	-3.59807	COL1A1
P02766	0.518042	2.30687	0.024635	0.220222	-3.61847	TTR
P01344	0.495362	2.2939	0.0254192	0.221413	-3.64471	IGF2
Q15818	-0.512353	-2.29228	0.0255188	0.221413	-3.64798	NPTX1
P11277	-2.16334	-2.28116	0.0262105	0.222576	-3.67035	SPTB
P48745	0.394527	2.27526	0.0265842	0.222576	-3.68218	CCN3
P10643	0.306533	2.27213	0.0267846	0.222576	-3.68845	C7
P05408	0.743253	2.26563	0.0272717	0.223477	-3.7012	SCG5
Q9UBX5	0.474905	2.25178	0.0281194	0.227267	-3.72903	FBLN5
O95158	1.11924	2.23621	0.0291804	0.231356	-3.75988	NXPH4
P08493	0.938381	2.23291	0.0294097	0.231356	-3.76639	MGP
P09871	0.263082	2.22307	0.0301029	0.233694	-3.78577	C1S
P78417	-2.57039	-2.2135	0.0310857	0.236426	-3.80249	GSTO1
Q969P0	0.384439	2.20183	0.0316487	0.236426	-3.82736	IGSF8
Q14118	0.338832	2.19184	0.0323994	0.236426	-3.8468	DAG1
P10451	0.437039	2.19119	0.0324489	0.236426	-3.84806	SPP1
Q6UXB8	0.715419	2.19106	0.0324585	0.236426	-3.84831	PI16
P13798	-1.5312	-2.18156	0.0331883	0.238794	-3.86673	APEH
Q9Y646	-0.373777	-2.17172	0.0339592	0.238958	-3.88573	CPQ
P05156	0.385207	2.1676	0.0342869	0.238958	-3.89367	CFI
Q12907	0.731679	2.16586	0.0344261	0.238958	-3.89702	LMAN2
P02775	-1.9395	-2.18904	0.0352981	0.242162	-3.80444	PPBP
P32119	-2.41766	-2.14356	0.0362532	0.245855	-3.93972	PRDX2
P07998	0.411378	2.12988	0.0374148	0.250849	-3.96572	RNASE1
P00747	0.438718	2.12257	0.0380493	0.252237	-3.97956	PLG
P47972	-0.629442	-2.09992	0.0400744	0.260029	-4.02218	NPTX2
O94772	0.54162	2.09571	0.0404618	0.260029	-4.03008	LY6H
P02765	0.351077	2.09478	0.0405469	0.260029	-4.0318	AHSG
O14618	-1.3587	-2.07507	0.0428239	0.271679	-4.0672	CCS
P02671	0.465036	2.03517	0.0463904	0.291174	-4.1419	FGA
P02787	0.256681	2.03011	0.0469179	0.291385	-4.15111	TF
Q9HAT2	-1.09236	-2.02345	0.0476205	0.292668	-4.16322	SIAE
P04114	-1.03901	-2.01714	0.0482946	0.293751	-4.17465	APOB
Q9C0A0	-0.568619	-2.00807	0.0492781	0.296674	-4.19104	CNTNAP4
P00491	-1.83512	-2.00623	0.0501196	0.298693	-4.18951	PNP
Q15113	0.275135	1.99072	0.0512071	0.299407	-4.2222	PCOLCE
P23284	0.38874	1.99031	0.0512544	0.299407	-4.22294	PPIB
P07357	0.424705	1.98272	0.0521192	0.301474	-4.2365	C8A
P04432	-0.890863	-1.97206	0.0533548	0.303084	-4.25546	IGKV1D-39
Q15257	-1.48064	-2.05745	0.053425	0.303084	-3.85994	PTPA
Q8WXD2	0.218504	1.95054	0.0559259	0.312508	-4.29347	SCG3
P18428	-0.813749	-1.94815	0.0564811	0.312508	-4.29791	LBP
P13987	0.449136	1.94443	0.0566753	0.312508	-4.3042	CD59
P23468	-0.502544	-1.93898	0.057351	0.313307	-4.31375	PTPRD
Q86Y46	-1.91194	-2.11492	0.0598011	0.323694	-3.83032	KRT73
P01024	0.258326	1.89975	0.0624177	0.334786	-4.38175	C3
P25774	-0.697092	-1.88907	0.0638618	0.336441	-4.40006	CTSS
O75711	0.670159	1.88853	0.0639348	0.336441	-4.40098	SCRG1
Q8IWU5	0.693766	1.88487	0.064437	0.336441	-4.40723	SULF2
Q96JF0	0.77087	1.87183	0.0664294	0.343801	-4.42452	ST6GAL2
P29966	0.895972	1.85158	0.0694302	0.352972	-4.45959	MARCKS
P52209	-3.46981	-1.987	0.0696962	0.352972	-3.95836	PGD
P14618	0.276885	1.84584	0.0699962	0.352972	-4.47321	PKM
P29401	-1.45364	-1.85824	0.0714954	0.357477	-4.36687	TKT
Q92563	0.460457	1.82652	0.0728947	0.358144	-4.50542	SPOCK2
P05060	0.261052	1.82364	0.0733353	0.358144	-4.5102	CHGB
P26927	0.481605	1.8229	0.0734498	0.358144	-4.51143	MST1
Q9UHC6	-0.764411	-1.81659	0.0744238	0.359918	-4.52187	CNTNAP2
Q96IY4	0.418259	1.80934	0.0755566	0.362426	-4.53382	CPB2
P09603	0.458177	1.79516	0.077814	0.370244	-4.55707	CSF1
Q9P2S2	-0.454217	-1.77857	0.0805257	0.380081	-4.58406	NRXN2
Q9BS40	-2.57975	-1.92837	0.0818634	0.383265	-4.03465	LXN
Q15582	0.268016	1.76679	0.0824993	0.383265	-4.6031	TGFBI
P06733	-0.31242	-1.75918	0.0837956	0.386009	-4.61534	ENO1
P02656	0.782436	1.75567	0.0843987	0.386009	-4.62097	APOC3
Q96S96	0.391182	1.73608	0.0878346	0.394453	-4.65221	PEBP4
P02675	0.450326	1.73548	0.0879406	0.394453	-4.65315	FGB
P61916	0.264184	1.73375	0.0882506	0.394453	-4.6559	NPC2
P49747	-1.36741	-1.71774	0.0911533	0.404364	-4.68115	COMP
P02533	-1.05688	-1.70438	0.0936359	0.411577	-4.70206	KRT14
P35754	-1.10294	-1.70739	0.0945993	0.411577	-4.69016	GLRX
Q16849	0.497698	1.69784	0.094872	0.411577	-4.71225	PTPRN
Q9UHG2	0.334231	1.68778	0.0967992	0.412827	-4.72785	PCSK1N
P48668	-2.01884	-1.74905	0.0970536	0.412827	-4.21712	KRT6C
A0A0C4DH25	-0.68467	-1.68917	0.0972591	0.412827	-4.71928	IGKV3D-20
P01031	0.300941	1.67566	0.0991618	0.417896	-4.74652	C5
P51693	0.322099	1.66869	0.100542	0.420708	-4.75721	APLP1
Q9UHL4	-0.395469	-1.65589	0.103119	0.424293	-4.77674	DPP7
P10645	0.231001	1.65471	0.103359	0.424293	-4.77853	CHGA
P22792	-0.440628	-1.65367	0.103572	0.424293	-4.78012	CPN2
P15924	-1.56644	-1.65116	0.104275	0.424293	-4.7835	DSP
P02679	0.388299	1.64456	0.105444	0.426108	-4.7939	FGG
P68871	-1.27531	-1.64002	0.106388	0.426998	-4.80075	HBB
P07360	0.275456	1.62982	0.108533	0.432666	-4.81608	C8G
Q96PD5	0.295959	1.62602	0.109341	0.432961	-4.82177	PGLYRP2
P04040	1.16328	1.61606	0.111483	0.436185	-4.83663	CAT
Q969H8	-0.561219	-1.6143	0.112056	0.436185	-4.83802	MYDGF
P00742	0.58432	1.61196	0.112373	0.436185	-4.84271	F10
Q14515	0.217211	1.60807	0.113223	0.436613	-4.84847	SPARCL1
P42785	-0.788161	-1.59821	0.115405	0.440882	-4.86303	PRCP
P05937	1.01117	1.58727	0.118368	0.440882	-4.82678	CALB1
P28072	-5.90354	-1.85545	0.119594	0.440882	-4.40591	PSMB6
P02647	0.331479	1.57913	0.11972	0.440882	-4.89096	APOA1
O00584	-0.269666	-1.57867	0.119824	0.440882	-4.89162	RNASET2
Q9HCB6	0.342284	1.57827	0.119917	0.440882	-4.89221	SPON1
P20062	0.615081	1.57795	0.119991	0.440882	-4.89268	TCN2
P68036	-1.89609	-1.59781	0.121605	0.440882	-4.77669	UBE2L3
P36955	0.175126	1.56796	0.122304	0.440882	-4.90716	SERPINF1
P08697	0.24469	1.5656	0.122857	0.440882	-4.91058	SERPINF2
Q08554	-0.764909	-1.57256	0.122939	0.440882	-4.88858	DSC1
P09486	0.26735	1.56131	0.123865	0.440882	-4.91676	SPARC
P04004	0.301	1.55945	0.124304	0.440882	-4.91944	VTN
P01042	0.288556	1.55739	0.124792	0.440882	-4.9224	KNG1
Q9BRK5	0.462006	1.55148	0.126201	0.443204	-4.93088	SDF4
P34096	0.497527	1.54242	0.128383	0.444031	-4.94382	RNASE4
P05546	0.22305	1.5406	0.128826	0.444031	-4.94641	SERPIND1
P02753	0.265936	1.53986	0.129007	0.444031	-4.94747	RBP4
Q8TEU8	0.428656	1.53806	0.129446	0.444031	-4.95003	WFIKKN2
P00915	-1.73353	-1.5311	0.131155	0.44729	-4.9599	CA1
Q9NYQ8	-0.403543	-1.52101	0.133664	0.453229	-4.97413	FAT2
P78324	-0.272529	-1.51361	0.135529	0.456279	-4.98452	SIRPA
A2NJV5	0.44149	1.5094	0.136599	0.456279	-4.99041	IGKV2-29
Q96ID5	0.789004	1.50536	0.137633	0.456279	-4.99605	IGSF21
P08670	-1.1343	-1.50471	0.137892	0.456279	-4.99537	VIM
P22392	-1.3778	-1.5205	0.138431	0.456279	-4.87909	NME2
Q8IV08	-0.672763	-1.48226	0.143751	0.46874	-5.0273	PLD3
P13521	0.19324	1.48173	0.1438	0.46874	-5.02873	SCG2
P05155	0.199097	1.47596	0.145338	0.471152	-5.03664	SERPING1
Q8NBJ4	0.31983	1.47105	0.146656	0.472825	-5.04334	GOLM1
Q16270	0.239786	1.46369	0.14865	0.476577	-5.05335	IGFBP7
Q14624	0.215396	1.46082	0.149435	0.476577	-5.05725	ITIH4
Q15375	0.478926	1.4553	0.150951	0.478478	-5.06471	EPHA7
P26447	-1.94075	-1.49626	0.151653	0.478478	-4.63396	S100A4
P98095	0.414541	1.43547	0.156499	0.489518	-5.09133	FBLN2
P40189	-0.347376	-1.43437	0.156812	0.489518	-5.0928	IL6ST
Q9Y287	0.620808	1.42492	0.159512	0.495328	-5.10534	ITM2B
Q9Y4C0	-0.235944	-1.41905	0.161211	0.496702	-5.11311	NRXN3
Q9BZR6	0.384365	1.41758	0.161639	0.496702	-5.11504	RTN4R
Q15102	-1.60733	-1.47865	0.16256	0.496944	-4.5358	PAFAH1B3
Q6UX71	0.235848	1.40868	0.164243	0.499501	-5.12674	PLXDC2
O75509	0.267869	1.38812	0.170385	0.515525	-5.1535	TNFRSF21
P35542	0.478718	1.38383	0.171688	0.516815	-5.15903	SAA4
Q99674	0.337193	1.37428	0.174616	0.521155	-5.17129	CGREF1
O14791	0.662251	1.37338	0.174896	0.521155	-5.17245	APOL1
Q06481	0.338471	1.36846	0.17642	0.523054	-5.17873	APLP2
P23471	0.271644	1.35163	0.181717	0.530417	-5.20007	PTPRZ1
Q9NTU7	-0.402945	-1.35132	0.181816	0.530417	-5.20046	CBLN4
Q9UBP4	0.193385	1.34781	0.182936	0.530417	-5.20488	DKK3
P01008	0.243834	1.33943	0.18563	0.530417	-5.21538	SERPINC1
Q9HDB5	1.15029	1.33861	0.186841	0.530417	-5.20761	NRXN3
P27348	-16.3646	-1.50961	0.188477	0.530417	-4.5841	YWHAQ
P00739	0.599174	1.32896	0.189042	0.530417	-5.22843	HPR
P00748	0.332288	1.32791	0.189385	0.530417	-5.22972	F12
P01876	0.381451	1.32757	0.189498	0.530417	-5.23015	IGHA1
Q9UNN8	-0.43211	-1.32726	0.189599	0.530417	-5.23053	PROCR
P07738	-1.21376	-1.32454	0.190586	0.530417	-5.23309	BPGM
Q15323	2.8203	1.41043	0.191041	0.530417	-4.53044	KRT31
P43652	0.368363	1.32016	0.191942	0.530417	-5.2393	AFM
P00746	0.232359	1.31918	0.192269	0.530417	-5.24052	CFD
Q24JP5	-0.276304	-1.31636	0.193207	0.530417	-5.24399	TMEM132A
P55283	0.486609	1.31639	0.193287	0.530417	-5.24344	CDH4
P60174	-0.3134	-1.31212	0.194624	0.531612	-5.24919	TPI1
P19022	0.447798	1.30671	0.196444	0.534111	-5.25581	CDH2
P55083	0.953447	1.30522	0.19961	0.54023	-5.16282	MFAP4
A0A0B4J1Y9	0.402072	1.29344	0.200962	0.541404	-5.27194	IGHV3-72
P02746	0.264249	1.288	0.202836	0.541551	-5.27851	C1QB
Q9Y279	0.460026	1.28796	0.202852	0.541551	-5.27856	VSIG4
Q8TCZ2	0.354076	1.26789	0.20988	0.55779	-5.30256	CD99L2
P01599	0.438266	1.26005	0.212762	0.56156	-5.31131	IGKV1-17
P23470	-0.637049	-1.25233	0.215451	0.56156	-5.32092	PTPRG
Q92520	0.247427	1.2522	0.215499	0.56156	-5.32108	FAM3C
P60891	1.08058	1.24988	0.216517	0.56156	-5.32201	PRPS1
Q13740	-0.184055	-1.24753	0.217193	0.56156	-5.32654	ALCAM
P0DP58	0.290101	1.24562	0.217888	0.56156	-5.32877	LYNX1
P54764	-0.218073	-1.24542	0.217961	0.56156	-5.32901	EPHA4
P54289	-0.300996	-1.23709	0.221015	0.563433	-5.3387	CACNA2D1
Q96FE7	0.243795	1.23086	0.223319	0.563433	-5.34591	PIK3IP1
P02144	0.635165	1.22933	0.223972	0.563433	-5.34712	MB
P08637	0.386364	1.23318	0.224163	0.563433	-5.29175	FCGR3A
Q96B86	-0.908344	-1.22906	0.224164	0.563433	-5.34602	RGMA
P01766	0.742687	1.27426	0.224418	0.563433	-4.91346	IGHV3-13
P15169	-0.7573	-1.2229	0.226288	0.565719	-5.35506	CPN1
P49641	-0.422953	-1.21944	0.227588	0.56657	-5.35903	MAN2A2
P35052	-0.592803	-1.21403	0.229717	0.568899	-5.36466	GPC1
P08294	0.310362	1.21187	0.230452	0.568899	-5.36767	SOD3
O60888	-0.536619	-1.20792	0.231955	0.570224	-5.37215	CUTA
Q16620	-0.959552	-1.19942	0.235303	0.576053	-5.38121	NTRK2
P09972	0.187635	1.19512	0.236882	0.577523	-5.3866	ALDOC
Q9Y6N7	-0.306748	-1.18367	0.241347	0.585988	-5.39938	ROBO1
Q14508	0.305314	1.18062	0.24255	0.586495	-5.40278	WFDC2
P41222	0.213538	1.17797	0.243596	0.586618	-5.40571	PTGDS
P40925	0.238073	1.16874	0.247268	0.593042	-5.4159	MDH1
Q92954	-0.388659	-1.16039	0.250622	0.598652	-5.42504	PRG4
P04180	-0.224793	-1.15619	0.252323	0.600284	-5.42962	LCAT
P36222	-0.279419	-1.14951	0.255042	0.602598	-5.43686	CHI3L1
P00568	-0.887431	-1.15051	0.25611	0.602598	-5.34018	AK1
P00918	-1.43543	-1.14826	0.256406	0.602598	-5.42696	CA2
Q16610	0.24777	1.14381	0.257381	0.602598	-5.44302	ECM1
P01768	0.317478	1.13757	0.259956	0.605839	-5.44971	IGHV3-30
P37840	-1.1484	-1.14888	0.262792	0.605839	-5.1945	SNCA
P10586	-1.30222	-1.1297	0.26323	0.605839	-5.45811	PTPRF
P21246	-0.358267	-1.12933	0.263384	0.605839	-5.4585	PTN
A0A0A0MRZ8	0.36024	1.12807	0.263914	0.605839	-5.45985	IGKV3D-11
O75077	-1.3762	-1.1246	0.265708	0.605839	-5.40619	ADAM23
Q12841	0.355007	1.12321	0.265953	0.605839	-5.465	FSTL1
P69905	-0.888918	-1.11692	0.268611	0.60817	-5.47163	HBA1
P02790	0.194184	1.11367	0.269994	0.60817	-5.47505	HPX
Q8N2S1	0.272768	1.11349	0.270069	0.60817	-5.47524	LTBP4
P45877	-0.355168	-1.1089	0.272029	0.610254	-5.48005	PPIC
P11362	-0.270628	-1.09915	0.276221	0.611391	-5.49019	FGFR1
P01009	0.186394	1.09881	0.27637	0.611391	-5.49055	SERPINA1
P22105	0.331763	1.09571	0.277715	0.611391	-5.49376	TNXB
P00450	0.177242	1.09295	0.278913	0.611391	-5.4966	CP
P22748	-0.447857	-1.09176	0.27943	0.611391	-5.49782	CA4
P02549	-0.773871	-1.09102	0.279752	0.611391	-5.49858	SPTA1
Q92820	-0.378107	-1.08703	0.281499	0.611391	-5.50269	GGH
O94760	0.532378	1.08614	0.281887	0.611391	-5.5036	DDAH1
P35527	-0.365105	-1.08503	0.282378	0.611391	-5.50474	KRT9
Q14393	0.29391	1.08107	0.284196	0.611391	-5.50821	GAS6
O15335	-0.530638	-1.07974	0.284706	0.611391	-5.51014	CHAD
P01011	0.195294	1.076	0.286363	0.611391	-5.51395	SERPINA3
Q6UXD5	0.212762	1.07429	0.287119	0.611391	-5.51567	SEZ6L2
Q99435	0.169537	1.06992	0.289066	0.611391	-5.5201	NELL2
Q16568	0.380628	1.06942	0.289291	0.611391	-5.52061	CARTPT
Q96KG7	0.315905	1.06831	0.289786	0.611391	-5.52173	MEGF10
P05543	0.228863	1.06749	0.290152	0.611391	-5.52255	SERPINA7
P04217	0.185616	1.0605	0.293295	0.615195	-5.52958	A1BG
O60279	0.268738	1.05884	0.294042	0.615195	-5.53124	SUSD5
O00462	-0.410692	-1.05497	0.295791	0.616668	-5.53509	MANBA
P20810	-1.43207	-1.0479	0.301812	0.627003	-5.44173	CAST
P35858	-0.291214	-1.03825	0.303441	0.627008	-5.55163	IGFALS
P0DOY2	-0.253021	-1.03717	0.303939	0.627008	-5.55269	IGLC2
P14314	0.360982	1.0329	0.30592	0.628894	-5.55687	PRKCSH
Q16653	0.431951	1.02295	0.31071	0.633454	-5.56464	MOG
O14786	0.378024	1.0221	0.310958	0.633454	-5.56736	NRP1
A0A0A0MS15	-0.345327	-1.01918	0.312331	0.633454	-5.57018	IGHV3-49
P36980	0.302565	1.01896	0.312432	0.633454	-5.57039	CFHR2
O00468	0.186851	1.01401	0.314771	0.636009	-5.57515	AGRN
P0DMV9	-1.04876	-1.02256	0.318559	0.641467	-5.11961	HSPA1B
P04264	-0.247972	-1.00017	0.321362	0.644909	-5.58833	KRT1
P01033	0.168821	0.985941	0.328238	0.656407	-5.60171	TIMP1
Q9UMF0	-0.659329	-0.983727	0.329316	0.656407	-5.60377	ICAM5
P06310	0.325686	0.980994	0.330651	0.656848	-5.60632	IGKV2-30
P02747	0.170912	0.974406	0.333882	0.661042	-5.61242	C1QC
P30086	-0.121934	-0.971514	0.335307	0.661477	-5.61508	PEBP1
P00740	0.292164	0.968571	0.336832	0.661477	-5.6172	F9
P09382	0.261018	0.96715	0.337466	0.661477	-5.61909	LGALS1
Q02246	-0.169783	-0.96172	0.340163	0.664558	-5.62405	CNTN2
Q6UX73	0.193391	0.95467	0.343688	0.668408	-5.63046	C16orf89
Q00013	-2.40908	-0.972269	0.345142	0.668408	-5.11244	MPP1
Q9BQ16	0.434651	0.948278	0.346904	0.668408	-5.63622	SPOCK3
P60983	-1.61593	-0.964591	0.347338	0.668408	-5.05934	GMFB
P80108	-0.347498	-0.945412	0.348352	0.668408	-5.63879	GPLD1
P35908	-0.312312	-0.944267	0.348932	0.668408	-5.63982	KRT2
P30041	-0.934317	-0.940663	0.35076	0.668916	-5.64304	PRDX6
P07711	-0.243146	-0.938765	0.351726	0.668916	-5.64473	CTSL
P13591	0.110801	0.935106	0.353592	0.668916	-5.64798	NCAM1
P08195	0.53459	0.935241	0.353732	0.668916	-5.64392	SLC3A2
P00352	-0.930622	-0.919492	0.361833	0.68205	-5.65401	ALDH1A1
Q9UQM7	-0.290241	-0.914356	0.364297	0.684507	-5.66619	CAMK2A
P02763	0.218709	0.90966	0.366749	0.686926	-5.67025	ORM1
P80748	0.25783	0.905854	0.368743	0.687382	-5.67353	IGLV3-21
A0A087WW87	-0.386111	-0.905271	0.369322	0.687382	-5.66704	IGKV2-40
P06276	-0.439312	-0.896271	0.373795	0.692964	-5.68173	BCHE
P02760	0.172248	0.89462	0.37467	0.692964	-5.68314	AMBP
P0DP25	-0.850499	-0.882153	0.381318	0.699849	-5.69366	CALM3
P01859	0.202983	0.879617	0.382679	0.699849	-5.69578	IGHG2
P00734	0.140658	0.8793	0.38285	0.699849	-5.69605	F2
Q02985	-0.381838	-0.884987	0.383138	0.699849	-5.45923	CFHR3
Q9UHI8	-0.712975	-0.883417	0.386043	0.700383	-5.45588	ADAMTS1
Q9BTY2	-0.414458	-0.871406	0.387108	0.700383	-5.70261	FUCA2
P02730	-0.820295	-0.874025	0.387417	0.700383	-5.64328	SLC4A1
P02748	0.164242	0.869431	0.388178	0.700383	-5.70425	C9
P18669	-0.548504	-0.862365	0.392021	0.70516	-5.71006	PGAM1
Q96KN2	0.0999164	0.858205	0.394295	0.707094	-5.71346	CNDP1
O75173	0.62339	0.843769	0.402371	0.71939	-5.72365	ADAMTS4
O75882	0.209975	0.834135	0.407611	0.723286	-5.73284	ATRN
P32004	-0.233022	-0.832401	0.408581	0.723286	-5.73421	L1CAM
Q92743	0.666112	0.831633	0.409194	0.723286	-5.72808	HTRA1
P29279	0.439534	0.830843	0.409453	0.723286	-5.73544	CCN2
P07737	0.378565	0.825264	0.412587	0.724965	-5.73984	PFN1
P02652	0.237942	0.824777	0.412861	0.724965	-5.74022	APOA2
Q9Y5Y7	0.249635	0.821821	0.414528	0.725732	-5.74254	LYVE1
Q9BU40	-0.575056	-0.817839	0.417025	0.727942	-5.72143	CHRDL1
P78509	-0.336836	-0.813011	0.419521	0.730139	-5.7494	RELN
P63208	-1.12474	-0.80952	0.425771	0.737089	-5.3246	SKP1
Q6UW01	0.459126	0.801649	0.426013	0.737089	-5.75813	CBLN3
P80723	0.241387	0.793329	0.430804	0.739934	-5.76445	BASP1
P30530	0.206906	0.793142	0.430912	0.739934	-5.76459	AXL
P03952	0.153513	0.792265	0.431419	0.739934	-5.76525	KLKB1
P0C0L4	0.118756	0.785587	0.435292	0.741142	-5.77027	C4A
P68133	0.362146	0.782839	0.436891	0.741142	-5.77233	ACTA1
P98160	0.139446	0.780594	0.4382	0.741142	-5.774	HSPG2
P69891	-1.34279	-0.793372	0.438972	0.741142	-5.1933	HBG1
P11142	-0.611213	-0.778629	0.439348	0.741142	-5.77546	HSPA8
Q86VP6	0.662151	0.787522	0.439661	0.741142	-5.52746	CAND1
P04196	0.148251	0.775681	0.441074	0.741406	-5.77764	HRG
Q14525	0.834158	0.792242	0.444562	0.745147	-5.12014	KRT33B
P43251	0.174289	0.760368	0.4501	0.752292	-5.78885	BTD
Q9HCU4	0.238616	0.758204	0.451384	0.752307	-5.79042	CELSR2
P61970	0.51716	0.746017	0.458762	0.760982	-5.79643	NUTF2
Q9BQT9	0.285658	0.745161	0.459169	0.760982	-5.79977	CLSTN3
P02750	0.1391	0.742076	0.461021	0.761912	-5.80196	LRG1
P07333	0.16342	0.735416	0.465035	0.766399	-5.80665	CSF1R
P31946	0.418525	0.725562	0.471062	0.770435	-5.81219	YWHAB
P05452	0.107287	0.724968	0.471373	0.770435	-5.81393	CLEC3B
P16112	-0.853059	-0.72492	0.471402	0.770435	-5.81397	ACAN
Q9NZP8	-0.246933	-0.719451	0.474894	0.773999	-5.81502	C1RL
A0A0B4J1V0	0.408666	0.716374	0.476671	0.774535	-5.81799	IGHV3-15
P16157	-1.07211	-0.713816	0.478641	0.774535	-5.81001	ANK1
P51884	0.108822	0.710248	0.480383	0.774535	-5.82402	LUM
P23528	-0.477707	-0.710099	0.480475	0.774535	-5.82412	CFL1
Q7Z7M0	-0.258775	-0.706741	0.482544	0.775751	-5.82639	MEGF8
P09211	-0.207825	-0.702622	0.485088	0.777723	-5.82916	GSTP1
P01619	0.197175	0.699822	0.486822	0.778388	-5.83104	IGKV3-20
Q14766	-0.237423	-0.693502	0.490797	0.782623	-5.83466	LTBP1
P10909	0.0801202	0.690678	0.49251	0.783237	-5.83711	CLU
P01210	-0.126788	-0.683818	0.4968	0.787936	-5.84161	PENK
Q5BLP8	-0.264101	-0.679388	0.499582	0.788888	-5.8445	C4orf48
O94769	0.129419	0.678294	0.50027	0.788888	-5.84521	ECM2
Q13822	0.100762	0.67648	0.501412	0.788888	-5.84638	ENPP2
P47929	-0.771279	-0.674439	0.504691	0.791662	-5.76432	LGALS7
P22314	-0.985947	-0.685344	0.505859	0.791662	-4.92777	UBA1
Q6EMK4	-0.172479	-0.664163	0.509205	0.792636	-5.85427	VASN
Q08431	-0.22186	-0.662963	0.509968	0.792636	-5.85503	MFGE8
P35611	0.594004	0.664681	0.511456	0.792636	-5.57154	ADD1
Q8NFT8	0.161447	0.659999	0.511855	0.792636	-5.85691	DNER
O60241	-0.267443	-0.650873	0.517686	0.797683	-5.86263	ADGRB2
P55291	-0.257319	-0.650668	0.517818	0.797683	-5.86275	CDH15
P02774	0.257309	0.647045	0.520143	0.799179	-5.865	GC
P12259	0.125385	0.64066	0.524255	0.803403	-5.86893	F5
O43866	-0.2334	-0.636505	0.526939	0.805425	-5.87147	CD5L
P54802	-0.297158	-0.631703	0.530051	0.806693	-5.87438	NAGLU
P33908	0.160524	0.630359	0.530924	0.806693	-5.8752	MAN1A1
O94856	-0.112399	-0.627026	0.533091	0.806693	-5.8772	NFASC
P0DOX2	0.199122	0.6268	0.533238	0.806693	-5.87733	NA
Q15904	-0.236308	-0.621293	0.536829	0.806918	-5.88062	ATP6AP1
Q03591	0.223169	0.61922	0.538184	0.806918	-5.88185	CFHR1
P08174	0.107872	0.616027	0.540275	0.806918	-5.88374	CD55
O75071	0.6108	0.614864	0.541262	0.806918	-5.85318	EFCAB14
A0A0B4J1X5	0.162674	0.613922	0.541656	0.806918	-5.88498	IGHV3-74
Q06828	0.141435	0.610526	0.543887	0.806918	-5.88697	FMOD
Q99574	-0.179787	-0.610462	0.543929	0.806918	-5.88701	SERPINI1
P08779	-0.229603	-0.609856	0.544328	0.806918	-5.88736	KRT16
P01834	-0.292383	-0.604821	0.547646	0.80851	-5.89029	IGKC
P55087	0.335049	0.604261	0.548142	0.80851	-5.86732	AQP4
A0A0C4DH69	-0.227695	-0.598516	0.551815	0.808644	-5.89392	IGKV1-9
Q9UQ52	0.163578	0.597771	0.552308	0.808644	-5.89434	CNTN6
P13716	-0.526504	-0.597114	0.553341	0.808644	-5.8756	ALAD
Q9BYH1	-0.133289	-0.595321	0.553933	0.808644	-5.89574	SEZ6L
Q9H1U4	0.421924	0.593585	0.555086	0.808644	-5.89673	MEGF9
Q14C87	-0.298079	-0.586944	0.559631	0.813257	-5.89871	TMEM132D
P14625	-0.267202	-0.580712	0.563673	0.81531	-5.90397	HSP90B1
P55286	-0.382859	-0.578929	0.564989	0.81531	-5.90226	CDH8
P37837	-0.328124	-0.578449	0.56519	0.81531	-5.90522	TALDO1
Q04695	-0.316375	-0.575329	0.567446	0.816569	-5.90208	KRT17
P00736	-0.093472	-0.570953	0.570227	0.817705	-5.90935	C1R
P22304	0.325963	0.569793	0.571008	0.817705	-5.90998	IDS
P19652	0.158319	0.562695	0.575801	0.821712	-5.91383	ORM2
P10599	-0.14501	-0.559688	0.577837	0.821712	-5.91545	TXN
Q9UBQ6	-0.159585	-0.559472	0.577984	0.821712	-5.91557	EXTL2
P29622	0.0914898	0.55417	0.581583	0.824841	-5.9184	SERPINA4
P22352	0.138267	0.551821	0.583181	0.825067	-5.91964	GPX3
O43493	0.229084	0.549264	0.584923	0.825067	-5.92099	TGOLN2
P01861	-0.212179	-0.547776	0.585938	0.825067	-5.92177	IGHG4
P19823	-0.149834	-0.539872	0.591343	0.830696	-5.92589	ITIH2
P00441	-0.118418	-0.529272	0.598627	0.835197	-5.93132	SOD1
Q8TAG5	0.130651	0.527745	0.59968	0.835197	-5.9321	VSTM2A
Q5JZY3	-0.258201	-0.519588	0.605586	0.835197	-5.91114	EPHA10
A0A075B6H7	0.180382	0.518912	0.605787	0.835197	-5.93653	IGKV3-7
P04066	-0.15056	-0.518848	0.605831	0.835197	-5.93656	FUCA1
P04070	0.140164	0.51805	0.60649	0.835197	-5.91357	PROC
P13671	0.101099	0.517728	0.606608	0.835197	-5.93712	C6
A6NLU5	0.127665	0.51216	0.610474	0.835197	-5.93987	VSTM2B
Q14767	0.254761	0.511882	0.610668	0.835197	-5.94	LTBP2
P09104	-0.302938	-0.51175	0.610759	0.835197	-5.94007	ENO2
Q8NFZ8	-0.0883504	-0.51128	0.611087	0.835197	-5.9403	CADM4
Q9Y2I2	-0.208493	-0.510637	0.611534	0.835197	-5.94061	NTNG1
P13489	-0.530968	-0.502689	0.617792	0.837046	-5.85328	RNH1
P13473	-0.195368	-0.500574	0.618556	0.837046	-5.94549	LAMP2
P0DJI8	0.623058	0.506031	0.619229	0.837046	-5.51439	SAA1
P06312	0.139213	0.498089	0.620296	0.837046	-5.94668	IGKV4-1
Q92765	0.177938	0.496426	0.621461	0.837046	-5.94748	FRZB
P19013	-0.416721	-0.498854	0.62161	0.837046	-5.77323	KRT4
O94919	0.0736371	0.494382	0.622895	0.837046	-5.94845	ENDOD1
P04278	-0.262606	-0.491183	0.625141	0.837046	-5.94996	SHBG
Q9NZ53	-0.163382	-0.490451	0.625657	0.837046	-5.9503	PODXL2
P17936	-0.377669	-0.484616	0.629863	0.840768	-5.89447	IGFBP3
P50395	-0.334312	-0.480853	0.632422	0.842277	-5.95478	GDI2
Q8IWV2	-0.423859	-0.478681	0.633957	0.84242	-5.95578	CNTN4
P19021	0.0656427	0.47521	0.636413	0.843035	-5.95736	PAM
Q9NPR2	-0.225148	-0.474126	0.637277	0.843035	-5.93443	SEMA4B
P12111	0.119022	0.468979	0.640834	0.845844	-5.96019	COL6A3
Q8N126	0.0903117	0.462979	0.645104	0.849383	-5.96287	CADM3
Q8IUK5	0.199945	0.46044	0.646914	0.849383	-5.96399	PLXDC1
P43121	0.0789011	0.45915	0.647835	0.849383	-5.96456	MCAM
Q99497	-0.207354	-0.454427	0.651209	0.850218	-5.96663	PARK7
P07339	0.0796236	0.454226	0.651353	0.850218	-5.96672	CTSD
Q13508	0.185663	0.44549	0.657616	0.855104	-5.9705	ART3
Q9BY67	0.0872283	0.442731	0.659599	0.855104	-5.97167	CADM1
P60033	-0.148915	-0.441759	0.660356	0.855104	-5.97002	CD81
O14818	-0.418467	-0.445538	0.660894	0.855104	-5.68986	PSMA7
Q8N3J6	-0.12085	-0.437808	0.663144	0.856137	-5.97375	CADM2
Q14112	-0.124789	-0.430561	0.668376	0.85961	-5.97677	NID2
P04075	-0.0987938	-0.429376	0.669233	0.85961	-5.97726	ALDOA
Q9NZ08	-0.214374	-0.428331	0.670204	0.85961	-5.94856	ERAP1
P01782	0.122186	0.424764	0.672573	0.860776	-5.97915	IGHV3-9
P07358	0.0995035	0.418743	0.676944	0.864342	-5.98159	C8B
O15031	-0.122384	-0.416892	0.678289	0.864342	-5.98234	PLXNB2
Q5VV43	-0.209625	-0.411422	0.682354	0.864863	-5.98117	KIAA0319
Q5FWE3	0.132865	0.408638	0.684303	0.864863	-5.98561	PRRT3
O15240	0.0635749	0.408384	0.684489	0.864863	-5.98571	VGF
P02458	0.210656	0.408761	0.684561	0.864863	-5.91932	COL2A1
P02749	0.0674008	0.405462	0.686623	0.865614	-5.98685	APOH
P01871	-0.130574	-0.400619	0.690165	0.868225	-5.98873	IGHM
P01889	0.150433	0.39549	0.693926	0.871098	-5.99069	HLA-B
P0DOX7	-0.0717699	-0.388258	0.69924	0.875905	-5.99341	NA
P14923	-0.407974	-0.384149	0.702994	0.878742	-5.88802	JUP
O43556	0.1757	0.379237	0.70589	0.879665	-5.99674	SGCE
P16452	-0.285556	-0.377283	0.70785	0.879665	-5.88237	EPB42
P23515	-0.0744427	-0.376105	0.708205	0.879665	-5.99787	OMG
Q92823	-0.0527411	-0.368408	0.713904	0.884572	-6.00063	NRCAM
Q86Y38	0.196075	0.365353	0.716171	0.884572	-6.0017	XYLT1
P30043	-0.381924	-0.363925	0.717302	0.884572	-5.99885	BLVRB
Q9Y2T3	-0.109431	-0.362685	0.718153	0.884572	-6.00264	GDA
O14594	-0.0556585	-0.35703	0.722359	0.8879	-6.00459	NCAN
P23083	0.293178	0.35322	0.725243	0.889591	-6.00258	IGHV1-2
P28066	-0.32519	-0.34093	0.736089	0.898837	-5.76619	PSMA5
Q15223	0.287298	0.337415	0.737037	0.898837	-6.01058	NECTIN1
Q92876	0.0626434	0.334043	0.739546	0.898837	-6.01223	KLK6
P07858	0.0559737	0.331582	0.741394	0.898837	-6.01302	CTSB
B9A064	-0.090839	-0.328794	0.74349	0.898837	-6.0139	IGLL5
P60709	0.0587673	0.323234	0.747675	0.898837	-6.01565	ACTB
Q08174	-0.083234	-0.322613	0.748184	0.898837	-6.01378	PCDH1
P17677	0.161525	0.321093	0.749329	0.898837	-6.01135	GAP43
Q08629	0.0845872	0.319782	0.750277	0.898837	-6.01671	SPOCK1
P04003	-0.172377	-0.318999	0.750868	0.898837	-6.01695	C4BPA
P55072	-0.397341	-0.320207	0.751011	0.898837	-5.77905	VCP
Q86YZ3	0.237571	0.317379	0.75209	0.898837	-6.01745	HRNR
P08253	0.0842614	0.315206	0.753731	0.898837	-6.01811	MMP2
Q92859	0.0822507	0.314706	0.754109	0.898837	-6.01826	NEO1
P48506	-0.311288	-0.315968	0.755811	0.89905	-5.34215	GCLC
P07585	-0.0728218	-0.308358	0.75891	0.899679	-6.02016	DCN
P08571	0.0480425	0.305803	0.760845	0.899679	-6.02092	CD14
Q9NS98	-0.12979	-0.30571	0.760915	0.899679	-6.02095	SEMA3G
Q9UJJ9	-0.128718	-0.303048	0.762932	0.900027	-6.02173	GNPTG
Q6NW40	-0.0996226	-0.299747	0.765437	0.900027	-6.02268	RGMB
P55058	-0.0902022	-0.299287	0.765786	0.900027	-6.02281	PLTP
P07602	0.057875	0.294679	0.769286	0.901993	-6.02413	PSAP
Q02413	-0.356738	-0.293416	0.770516	0.901993	-5.98908	DSG1
Q07954	-0.0492917	-0.285364	0.776377	0.905567	-6.02673	LRP1
Q02818	0.0605028	0.284985	0.776666	0.905567	-6.02683	NUCB1
P02042	-0.177733	-0.283007	0.778174	0.905567	-6.02737	HBD
P27169	0.0688243	0.274711	0.78451	0.908323	-6.0296	PON1
P09417	0.0859465	0.27391	0.785122	0.908323	-6.02981	QDPR
O15354	-0.114057	-0.271268	0.78716	0.908323	-6.02995	GPR37
Q96BZ4	-0.112064	-0.270574	0.788173	0.908323	-5.90608	PLD4
P81605	0.0996937	0.269836	0.788239	0.908323	-6.03088	DCD
P16070	-0.0635878	-0.262169	0.794116	0.91331	-6.03284	CD44
Q13449	0.0406588	0.260132	0.795679	0.913328	-6.03335	LSAMP
Q13332	0.0594362	0.255546	0.799202	0.913473	-6.03449	PTPRS
O95502	-0.0442955	-0.254829	0.799752	0.913473	-6.03467	NPTXR
Q9NQX5	-0.241942	-0.253921	0.80045	0.913473	-6.03489	NPDC1
Q9ULB1	0.044948	0.24356	0.808427	0.920791	-6.03737	NRXN1
P19827	0.0437779	0.239406	0.811631	0.920791	-6.03833	ITIH1
Q96PX8	-0.0583674	-0.238963	0.811973	0.920791	-6.03844	SLITRK1
P0DOX6	0.126323	0.237667	0.813105	0.920791	-5.9779	NA
O43505	-0.0349269	-0.234163	0.815679	0.921581	-6.03953	B4GAT1
P07108	-0.137987	-0.232606	0.816927	0.921581	-6.03915	DBI
Q8IUX7	-0.0725918	-0.2305	0.818511	0.921606	-6.04035	AEBP1
P43146	0.0970147	0.21731	0.828726	0.93133	-6.04319	DCC
P07195	0.0474298	0.209897	0.83448	0.934757	-6.04471	LDHB
P02745	0.0479672	0.208934	0.835229	0.934757	-6.04491	C1QA
Q99523	-0.0927247	-0.207368	0.836528	0.934757	-6.01593	SORT1
P0DOX3	-0.185361	-0.201543	0.841001	0.936415	-6.04416	NA
P35443	-0.0631275	-0.201288	0.841186	0.936415	-6.04587	THBS4
Q562R1	-0.0563344	-0.19304	0.84761	0.939008	-6.04768	ACTBL2
Q9P121	0.0333683	0.192202	0.848252	0.939008	-6.04814	NTM
Q93091	-0.121941	-0.189998	0.849971	0.939008	-6.04855	RNASE6
P61769	0.0562706	0.189912	0.850038	0.939008	-6.04856	B2M
Q7Z7G0	0.0809879	0.188087	0.851473	0.939008	-6.04757	ABI3BP
Q12860	0.0230833	0.183	0.855433	0.941251	-6.0498	CNTN1
P01860	0.0435425	0.181381	0.856698	0.941251	-6.05009	IGHG3
Q9UBX1	0.0699991	0.178562	0.858901	0.941917	-6.05057	CTSF
P09668	-0.120625	-0.174413	0.862145	0.943197	-6.05128	CTSH
P23435	0.102799	0.173053	0.863266	0.943197	-6.03418	CBLN1
P15151	0.123084	0.168662	0.866689	0.945188	-6.02298	PVR
Q9P0K1	0.0674119	0.160127	0.873335	0.949833	-6.05358	ADAM22
Q16769	-0.0507012	-0.159064	0.874168	0.949833	-6.05374	QPCT
Q99983	-0.0282046	-0.154143	0.878029	0.952274	-6.05449	OMD
P01624	0.0629127	0.150125	0.881212	0.953973	-6.03146	IGKV3-15
P27797	0.0282871	0.146739	0.883845	0.95507	-6.05556	CALR
Q8WZA1	-0.0312661	-0.133802	0.89402	0.962884	-6.05731	POMGNT1
O00451	-0.0374724	-0.133396	0.89434	0.962884	-6.05736	GFRA2
P25311	-0.0525645	-0.130467	0.896646	0.963609	-6.05773	AZGP1
Q9UBR2	-0.0285639	-0.12586	0.900276	0.965751	-6.0583	CTSZ
O00533	0.0161854	0.123159	0.902405	0.966278	-6.05862	CHL1
P0C0L5	-0.0631413	-0.119459	0.905323	0.967646	-6.05906	C4B
P61626	-0.0285611	-0.11712	0.907167	0.967864	-6.05932	LYZ
P13645	0.0290452	0.107207	0.914993	0.971947	-6.06039	KRT10
P39059	0.0237987	0.107061	0.915129	0.971947	-6.03679	COL15A1
P01591	0.0311964	0.104975	0.916756	0.971947	-6.06062	JCHAIN
O14498	0.0192851	0.103928	0.917584	0.971947	-6.06073	ISLR
P19012	-0.101417	-0.100693	0.92048	0.973268	-5.82587	KRT15
O60883	-0.0473906	-0.0958438	0.923973	0.975213	-6.06151	GPR37L1
Q9Y3I1	-0.0954694	-0.0919203	0.927458	0.97689	-5.74048	FBXO7
A0A0C4DH38	0.0421836	0.0896495	0.928873	0.97689	-6.06206	IGHV5-51
P16870	0.0137853	0.0803458	0.936237	0.980362	-6.06282	CPE
P01743	0.0282473	0.0797706	0.936693	0.980362	-6.06286	IGHV1-46
P52799	0.0480008	0.0791815	0.937159	0.980362	-6.06291	EFNB2
P63261	-0.0761222	-0.074003	0.941511	0.983171	-5.94657	ACTG1
P06331	-0.0377686	-0.071226	0.943462	0.983173	-6.06349	IGHV4-34
P55290	0.00942825	0.0676367	0.946306	0.983173	-6.06373	CDH13
P21802	-0.0182651	-0.0673774	0.946512	0.983173	-6.06374	FGFR2
P01023	-0.00803857	-0.0647428	0.9486	0.98361	-6.06391	A2M
Q92752	0.0300904	0.0539906	0.957141	0.986231	-6.0622	TNR
O95633	0.0323172	0.0513873	0.959307	0.986231	-5.88295	FSTL3
Q9NPD7	0.0236061	0.0479549	0.961916	0.986231	-6.06482	NRN1
A0A075B6R9	0.0196374	0.0454062	0.963939	0.986231	-6.06494	IGKV2D-24
P59665	0.0229229	0.0447705	0.964443	0.986231	-6.06496	DEFA1
Q06830	0.0147257	0.0425352	0.966217	0.986231	-6.06506	PRDX1
Q13519	0.0189706	0.0423313	0.966379	0.986231	-6.06507	PNOC
Q6ZSJ9	-0.0137418	-0.0373365	0.970344	0.986231	-6.06526	SHISA6
Q14982	-0.0052679	-0.0372538	0.97041	0.986231	-6.06526	OPCML
Q8IZP7	-0.0167182	-0.0365215	0.970994	0.986231	-6.06474	HS6ST3
P00338	-0.0163597	-0.0356029	0.971735	0.986231	-6.00418	LDHA
P01780	-0.00792584	-0.0318091	0.974733	0.986231	-6.06544	IGHV3-7
Q9H3G5	0.0169687	0.030462	0.975803	0.986231	-6.06548	CPVL
O00391	-0.00739293	-0.0301424	0.976056	0.986231	-6.06549	QSOX1
P0DOX5	-0.0058663	-0.0299598	0.976201	0.986231	-6.0655	NA
O94985	0.00283112	0.0212735	0.9831	0.99145	-6.06571	CLSTN1
O15394	-0.00384595	-0.0192232	0.984729	0.99145	-6.06575	NCAM2
P01700	-0.00494015	-0.0147464	0.988285	0.993336	-6.06583	IGLV1-47
P55285	0.00246887	0.00899148	0.992857	0.99403	-6.06589	CDH6
O75144	-0.00178948	-0.00803066	0.99362	0.99403	-6.0659	ICOSLG
Q96GW7	0.00170397	0.00751465	0.99403	0.99403	-6.0659	BCAN
P48507	NA	NA	NA	NA	NA	GCLM
A0A0B4J1X8	NA	NA	NA	NA	NA	IGHV3-43
P24666	NA	NA	NA	NA	NA	ACP1
Q9NTK5	NA	NA	NA	NA	NA	OLA1
P21980	NA	NA	NA	NA	NA	TGM2
P06753	NA	NA	NA	NA	NA	TPM3
